# Supplementary material for: Comprehensive analysis of tobacco pollen transcriptome unveils common pathways in polar cell expansion and underlying heterochronic shift during spermatogenesis
Source: BMC Plant Biol. 2012 Feb 16;12:24. doi: 10.1186/1471-2229-12-24 (PMC3305590; doi:10.1186/1471-2229-12-24)
Supplement: Additional file 3 — Table S2 Probe sest with expression confined to 4 hr pollen tubes classified according to detection call of the two replicates. [file 1471-2229-12-24-S3.XLSX]

## Sheet: MPG specific
Table S2. Probe set who's expression is confined to mature pollen only classified according to detection call of the two replicates.
ProbeName	Accession	Annotation	Normalized_MEAN_ZERO	Detection call
A_95_P064065	BP135947	Unknown	202.49	1
A_95_P246477	TA13665_4097	Unknown	245.323	1
A_95_P217212	TA20883_4097	Unknown	143.66	1
A_95_P158832	EH616723	tc|Rep: Genomic DNA, chromosome 3, P1 clone: MUO10 - Arabidopsis thaliana (Mouse-ear cress), partial (15%) [TC63458]	28.2543	1
A_95_P190212	TA14961_4097	tc|Rep: Chromosome undetermined scaffold_141, whole genome shotgun sequence - Vitis vinifera (Grape), complete [TC50815]	128.477	1
A_95_P027096	TA12801_4097	Unknown	182.991	1
A_95_P068110	BP137053	Unknown	85.273	1
A_95_P262116	BP134628	gb|BP134628 MAT001 Nicotiana tabacum cDNA clone BY7044, mRNA sequence [BP134628]	176.16	1
A_95_P017291	TA12621_4097	Unknown	118.347	1
A_95_P238884	AB032529	gb|Nicotiana tabacum B57 mRNA for hypothetical protein, complete cds [AB032529]	42.0391	1
A_95_P006831	NP916724	tc|GB|AY150216.1|AAN41262.1 unknown [Nicotiana tabacum] [NP916724]	71.4898	1
A_95_P278998	AM839551	gb|AM839551 COL, cold overnight library Nicotiana tabacum cDNA clone nt006145001, mRNA sequence [AM839551]	24.7231	1
A_95_P009111	AY248907	gb|Nicotiana tabacum EIL5 mRNA, complete cds [AY248907]	104.142	1
A_95_P097218	BP533937	Unknown	12.7257	1
A_95_P091188	FS404237	gb|FS404237 normalized full-length tobacco cDNA library Nicotiana tabacum cDNA clone TBK02GR0010_2_B04 5', mRNA sequence [FS404237]	111.427	1
A_95_P030871	BP530551	Unknown	21.5719	1
A_95_P132692	EB433308	tc|Rep: Two-pore calcium channel - Nicotiana tabacum (Common tobacco), complete [TC52309]	49.2737	1
A_95_P114537	TA12080_4097	tc|Rep: Chromosome chr16 scaffold_10, whole genome shotgun sequence - Vitis vinifera (Grape), partial (63%) [TC46876]	147.43	1
A_95_P018856	TC48339	tc|Rep: Os06g0524500 protein - Oryza sativa subsp. japonica (Rice), partial (55%) [TC48339]	108.874	1
A_95_P011556	EB679997	gb|KL4B.102N05F.051125T7 KL4B Nicotiana tabacum cDNA clone KL4B.102N05, mRNA sequence [EB679997]	60.601	1
A_95_P093858	BP532451	Unknown	33.2623	1
A_95_P144712	EB448804	gb|KT7C.101A21F.051216T7 KT7 Nicotiana tabacum cDNA clone KT7C.101A21, mRNA sequence [EB448804]	28.5018	1
A_95_P159962	EH618563	Unknown	49.5964	1
A_95_P158497	EH616430	tc|Rep: Hydrogenase-4 component E - Campylobacter concisus (strain 13826), partial (11%) [TC71244]	25.0041	1
A_95_P273953	AM794609	gb|AM794609 DL, diurnal library Nicotiana tabacum cDNA clone nt005148070, mRNA sequence [AM794609]	27.9193	1
A_95_P296183	EB450578	gb|KT7C.108C02F.051219T7 KT7 Nicotiana tabacum cDNA clone KT7C.108C02, mRNA sequence [EB450578]	41.1153	1
A_95_P184917	AF014053	gb|Nicotiana tabacum Mg protoporphyrin chelatase subunit (Chl I) mRNA, complete cds [AF014053]	73.9295	1
A_95_P307088	FG637268	gb|TT-27_K22 Samsun trichome library Nicotiana tabacum cDNA, mRNA sequence [FG637268]	47.8192	1
A_95_P221952	TA21928_4097	tc|Rep: Chromosome chr17 scaffold_101, whole genome shotgun sequence - Vitis vinifera (Grape), partial (8%) [TC53574]	22.3075	1
A_95_P015951	TA15761_4097	tc|Rep: Heat shock factor - Nicotiana tabacum (Common tobacco), partial (62%) [TC40588]	48.1911	1
A_95_P127642	EB682835	gb|KP1B.113O10F.060117T7 KP1B Nicotiana tabacum cDNA clone KP1B.113O10, mRNA sequence [EB682835]	45.2362	1
A_95_P007556	D63331	gb|Nicotiana tabacum mRNA for nitrilase, complete cds [D63331]	29.6296	1
A_95_P083700	BP528831	Unknown	80.096	1
A_95_P029841	TA15389_4097	tc|Rep: 28 kDa ribonucleoprotein, chloroplast precursor - Nicotiana sylvestris (Wood tobacco), complete [TC70789]	26.825	1
A_95_P132812	EB433568	Unknown	29.3127	1
A_95_P133327	TA12965_4097	tc|Rep: NADP-dependent glyceraldehyde-3-phosphate dehydrogenase - Nicotiana plumbaginifolia (Leadwort-leaved tobacco), partial (33%) [TC58190]	59.6937	1
A_95_P253174	AM781658	gb|AM781658 seedling library, SL Nicotiana tabacum cDNA clone nt002086034, mRNA sequence [AM781658]	41.545	1
A_95_P223052	TA22165_4097	tc|Rep: inositol or phosphatidylinositol phosphatase/ phosphoric monoester hydrolase - Arabidopsis thaliana, partial (58%) [TC47769]	29.6649	1
A_95_P202532	DV160679	gb|KP1B.103O09F.050725T7 KP1B Nicotiana tabacum cDNA clone KP1B.103O09, mRNA sequence [DV160679]	103.704	1
A_95_P005431	TA12726_4097	tc|Rep: Stress enhanced protein 1 - Brassica campestris (Field mustard), partial (53%) [TC69355]	88.588	1
A_95_P220172	DV158490	gb|KG9B.003M11F.050720T7 KG9B Nicotiana tabacum cDNA clone KG9B.003M11, mRNA sequence [DV158490]	27.7626	1
A_95_P190912	EH620499	gb|CHO_SL007xc15f2.ab1 CHO_SL Nicotiana tabacum cDNA, mRNA sequence [EH620499]	54.8088	1
A_95_P141092	EB444883	Unknown	18.2204	1
A_95_P032441	AB080971	gb|Nicotiana tabacum ntepb3 mRNA for phosphoprotein NtEPb3, complete cds [AB080971]	310.407	1
A_95_P047476	BP131665	Unknown	15.69	1
A_95_P188602	TA14607_4097	Unknown	49.8404	1
A_95_P214527	DV158255	gb|KG9B.003C10F.050720T7 KG9B Nicotiana tabacum cDNA clone KG9B.003C10, mRNA sequence [DV158255]	41.3311	1
A_95_P117907	DV160875	Unknown	21.585	1
A_95_P260521	EB428364	gb|KF8B.201B11F.060124T7 KF8 Nicotiana tabacum cDNA clone KF8B.201B11, mRNA sequence [EB428364]	31.17	1
A_95_P007231	TC76654	tc|Rep: A3 - Nicotiana tabacum (Common tobacco), complete [TC76654]	140.105	1
A_95_P207212	TA18691_4097	Unknown	25.1175	1
A_95_P204747	TA18131_4097	tc|Rep: Chromosome chr15 scaffold_40, whole genome shotgun sequence - Vitis vinifera (Grape), partial (83%) [TC44055]	31.8173	1
A_95_P250907	DV161562	gb|KP1B.108I01F.050726T7 KP1B Nicotiana tabacum cDNA clone KP1B.108I01, mRNA sequence [DV161562]	67.9192	1
A_95_P037053	BP128898	Unknown	19.845	1
A_95_P153082	EB683416	Unknown	60.462	1
A_95_P154747	EG649743	tc|Rep: 4-hydroxyphenylpyruvate dioxygenase - Daucus carota (Carrot), partial (47%) [TC48279]	239.418	1
A_95_P263576	FS405935	gb|FS405935 normalized full-length tobacco cDNA library Nicotiana tabacum cDNA clone TBK02GR0014_4_D05 5', mRNA sequence [FS405935]	43.3217	1
A_95_P127302	AY248907	gb|Nicotiana tabacum EIL5 mRNA, complete cds [AY248907]	60.6336	1
A_95_P280403	AM816020	gb|AM816020 seedling library, SL Nicotiana tabacum cDNA clone nt002199078, mRNA sequence [AM816020]	51.9279	1
A_95_P121317	DW001325	tc|Rep: Chromosome chr10 scaffold_81, whole genome shotgun sequence - Vitis vinifera (Grape), partial (47%) [TC51908]	42.1682	1
A_95_P279973	EB439536	gb|KN6B.103M17F.060103T7 KN6B Nicotiana tabacum cDNA clone KN6B.103M17, mRNA sequence [EB439536]	40.5194	1
A_95_P238819	AB080971	gb|Nicotiana tabacum ntepb3 mRNA for phosphoprotein NtEPb3, complete cds [AB080971]	285.07	1
A_95_P286803	FG645591	gb|TT-33_E11 K326 late senescent leaf library Nicotiana tabacum cDNA, mRNA sequence [FG645591]	29.7911	1
A_95_P088143	FG637946	gb|TT-36_O24 Samsun trichome library Nicotiana tabacum cDNA, mRNA sequence [FG637946]	19.62	1
A_95_P094753	BP532859	tc|Rep: Probable histone-arginine methyltransferase CARM1 - Oryza sativa subsp. indica (Rice), partial (27%) [TC41379]	32.065	1
A_95_P002016	TA15748_4097	tc|Rep: Ribosomal protein S4 - Nicotiana tabacum (Common tobacco), partial (46%) [TC58291]	23.7146	1
A_95_P301988	FG137041	gb|AGN_ELP006xj06f1.ab1 AGN_ELP Nicotiana tabacum cDNA 5', mRNA sequence [FG137041]	29.1105	1
A_95_P264276	BP526949	gb|BP526949 MAT001 Nicotiana tabacum cDNA clone BY11708, mRNA sequence [BP526949]	18.165	1
A_95_P037213	BP128946	Unknown	15.8591	1
A_95_P160672	EH619345	Unknown	29.2283	1
A_95_P074980	BP526609	Unknown	430.546	1
A_95_P031001	A_95_P031001	Unknown	16.1543	1
A_95_P266011	FG635489	gb|TT-03_L03 Samsun trichome library Nicotiana tabacum cDNA, mRNA sequence [FG635489]	60.3828	1
A_95_P150442	EB680516	Unknown	13.765	1
A_95_P000611	TA12407_4097	tc|Rep: Glycine-rich protein - Nicotiana glauca (Glaucous tobacco) (Tree tobacco), partial (9%) [TC74490]	17.745	1
A_95_P114982	CV507107	Unknown	19.27	1
A_95_P295933	EB448824	gb|KT7C.101B19F.051216T7 KT7 Nicotiana tabacum cDNA clone KT7C.101B19, mRNA sequence [EB448824]	33.932	1
A_95_P151187	EB681418	Unknown	58.1481	1
A_95_P070990	BP525585	Unknown	79.314	1
A_95_P009981	TA16594_4097	tc|Rep: Chromosome chr1 scaffold_46, whole genome shotgun sequence - Vitis vinifera (Grape), complete [TC41306]	36.6694	1
A_95_P237859	Y18209	gb|Nicotiana tabacum mRNA for alpha-N-acetylglucosaminidase [Y18209]	16.9096	1
A_95_P104882	CV017206	Unknown	13.08	1
A_95_P270316	AM806112	gb|AM806112 COL, cold overnight library Nicotiana tabacum cDNA clone nt006101086, mRNA sequence [AM806112]	27.6555	1
A_95_P018406	Y18209	gb|Nicotiana tabacum mRNA for alpha-N-acetylglucosaminidase [Y18209]	20.123	1
A_95_P021901	EB446106	gb|KR2B.110H02F.051229T7 KR2B Nicotiana tabacum cDNA clone KR2B.110H02, mRNA sequence [EB446106]	19.3731	1
A_95_P030531	FS405953	gb|FS405953 normalized full-length tobacco cDNA library Nicotiana tabacum cDNA clone TBK02GR0014_4_E11 5', mRNA sequence [FS405953]	47.1377	1
A_95_P076565	FG142037	gb|AGN_RPC023xo08f1.ab1 AGN_RPC Nicotiana tabacum cDNA 5', mRNA sequence [FG142037]	91.746	1
A_95_P200957	TA17322_4097	tc|Rep: Chromosome chr11 scaffold_13, whole genome shotgun sequence - Vitis vinifera (Grape), partial (48%) [TC48175]	41.2	1
A_95_P111582	EB677901	gb|KG9B.103A18F.051128T7 KG9B Nicotiana tabacum cDNA clone KG9B.103A18, mRNA sequence [EB677901]	65.5265	1
A_95_P154717	EG649728	Unknown	15.266	1
A_95_P308953	FG644169	gb|TT-18_D02 K326 late senescent leaf library Nicotiana tabacum cDNA, mRNA sequence [FG644169]	44.4333	1
A_95_P097868	BP534235	tc|Rep: Membrane protein - Magnetospirillum gryphiswaldense, partial (5%) [TC73782]	12.8041	1
A_95_P038946	BP129412	Unknown	48.7644	1
A_95_P058106	BP134389	Unknown	33.5669	1
A_95_P277033	AM846807	gb|AM846807 DL, diurnal library Nicotiana tabacum cDNA clone nt005132050, mRNA sequence [AM846807]	20.2812	1
A_95_P080430	BP528001	Unknown	46.7579	1
A_95_P125042	DW004861	Unknown	39.49	1
A_95_P208892	TA19070_4097	tc|Rep: Chromosome chr1 scaffold_180, whole genome shotgun sequence - Vitis vinifera (Grape), partial (24%) [TC44899]	211.907	1
A_95_P112692	CV020787	tc|Rep: MmoC - Methylosinus sporium, partial (5%) [TC63270]	15.4483	1
A_95_P041551	BP130119	Unknown	12.8578	1
A_95_P083230	BP528712	Unknown	12.555	1
A_95_P251832	AY395738	gb|Nicotiana tabacum ribosomal protein L3A (RPL3A) mRNA, complete cds [AY395738]	73.7314	1
A_95_P037088	BP128908	Unknown	15.605	1
A_95_P119327	TA17438_4097	tc|Rep: Chromosome chr4 scaffold_6, whole genome shotgun sequence - Vitis vinifera (Grape), partial (31%) [TC62902]	29.7813	1
A_95_P193717	EB677469	gb|KG9B.101N23F.060120T7 KG9B Nicotiana tabacum cDNA clone KG9B.101N23, mRNA sequence [EB677469]	48.5219	1
A_95_P203992	EB437103	gb|BL12.103H16F.060309T7 BL12 Nicotiana tabacum cDNA clone BL12.103H16, mRNA sequence [EB437103]	34.7704	1
A_95_P234049	EH618633	gb|CHO_SL012xp14f1.ab1 CHO_SL Nicotiana tabacum cDNA, mRNA sequence [EH618633]	51.9262	1
A_95_P282703	AM833244	gb|AM833244 DL, diurnal library Nicotiana tabacum cDNA clone nt005091082, mRNA sequence [AM833244]	14.52	1
A_95_P023246	BP130116	tc|Rep: Chromosome undetermined scaffold_114, whole genome shotgun sequence - Vitis vinifera (Grape), partial (75%) [TC62115]	40.1728	1
A_95_P210197	TA19348_4097	tc|Rep: Cyprosin - Cynara cardunculus (Cardoon), partial (5%) [TC74489]	32.7238	1
A_95_P110457	EB424659	gb|KF8C.101C13F.051214T7 KF8 Nicotiana tabacum cDNA clone KF8C.101C13, mRNA sequence [EB424659]	105.834	1
A_95_P286878	FG136839	gb|AGN_ELP006xa10f1.ab1 AGN_ELP Nicotiana tabacum cDNA 5', mRNA sequence [FG136839]	62.9505	1
A_95_P291993	EB425909	gb|KF8C.104K10F.051214T7 KF8 Nicotiana tabacum cDNA clone KF8C.104K10, mRNA sequence [EB425909]	76.2346	1
A_95_P150947	FG166476	gb|AGN_RNC009xp17f1.ab1 AGN_RNC Nicotiana tabacum cDNA 5', mRNA sequence [FG166476]	161.647	1
A_95_P026291	TA19839_4097	tc|Rep: GAGA-motif binding transcriptional activator - Populus trichocarpa (Western balsam poplar) (Populus balsamiferasubsp. trichocarpa), partial (25%) [TC68325]	96.6215	1
A_95_P306068	FG644238	gb|TT-19_I20 K326 late senescent leaf library Nicotiana tabacum cDNA, mRNA sequence [FG644238]	72.1637	1
A_95_P262771	EB442083	gb|KN6B.113A23F.060127T7 KN6B Nicotiana tabacum cDNA clone KN6B.113A23, mRNA sequence [EB442083]	20.1319	1
A_95_P298873	FG155294	gb|AGN_RNC030xa01f1.ab1 AGN_RNC Nicotiana tabacum cDNA 5', mRNA sequence [FG155294]	44.9659	1
A_95_P118837	DV161906	tc|Rep: Chromosome chr6 scaffold_3, whole genome shotgun sequence - Vitis vinifera (Grape), partial (18%) [TC65975]	29.9896	1
A_95_P162153	FG642918	gb|TT-36_L21 K326 early senescent leaf library Nicotiana tabacum cDNA, mRNA sequence [FG642918]	71.649	1
A_95_P039326	BP129518	Unknown	17.565	1
A_95_P159122	EH617074	Unknown	38.6928	1
A_95_P102912	EB445422	gb|KR2B.108C12F.051229T7 KR2B Nicotiana tabacum cDNA clone KR2B.108C12, mRNA sequence [EB445422]	58.148	1
A_95_P307283	FG638101	gb|TT-39_G18 Samsun trichome library Nicotiana tabacum cDNA, mRNA sequence [FG638101]	222.945	1
A_95_P201747	TA17489_4097	tc|Rep: Chromosome chr18 scaffold_1, whole genome shotgun sequence - Vitis vinifera (Grape), partial (80%) [TC49609]	118.517	1
A_95_P265101	FG161021	gb|AGN_RNC019xl03r1.ab1 AGN_RNC Nicotiana tabacum cDNA 3', mRNA sequence [FG161021]	66.805	1
A_95_P141697	EB445353	Unknown	20.1125	1
A_95_P144167	EB447315	tc|Rep: Chromosome chr8 scaffold_29, whole genome shotgun sequence - Vitis vinifera (Grape), partial (39%) [TC54703]	44.7537	1
A_95_P139057	FG161784	gb|AGN_RNC017xi07f1.ab1 AGN_RNC Nicotiana tabacum cDNA 5', mRNA sequence [FG161784]	19.0363	1
A_95_P306023	FS404131	gb|FS404131 normalized full-length tobacco cDNA library Nicotiana tabacum cDNA clone TBK02GR0010_1_A01 5', mRNA sequence [FS404131]	39.2845	1
A_95_P159617	EH618005	Unknown	51.324	1
A_95_P062210	BP135458	Unknown	14.878	1
A_95_P313333	FG156033	gb|AGN_RNC029xe10f1.ab1 AGN_RNC Nicotiana tabacum cDNA 5', mRNA sequence [FG156033]	24.4882	1
A_95_P138602	EB442337	tc|Rep: Chromosome chr15 scaffold_19, whole genome shotgun sequence - Vitis vinifera (Grape), partial (97%) [TC76463]	23.865	1
A_95_P023906	A_95_P023906	Unknown	65.3038	1
A_95_P014196	TA11907_4097	tc|Rep: Drm3-like protein - Solanum tuberosum (Potato), partial (98%) [TC46672]	158.255	1
A_95_P182042	TA13120_4097	Unknown	57.0371	1
A_95_P264476	AM838283	gb|AM838283 seedling library, SL Nicotiana tabacum cDNA clone nt002242045, mRNA sequence [AM838283]	15.4419	1
A_95_P110262	CV019653	Unknown	28.7112	1
A_95_P147437	EB447030	gb|KR2B.113K12F.060128T7 KR2B Nicotiana tabacum cDNA clone KR2B.113K12, mRNA sequence [EB447030]	38.5237	1
A_95_P042741	BP130433	Unknown	31.4141	1
A_95_P291523	A_95_P291523	Unknown	19.475	1
A_95_P231104	FG155136	gb|AGN_RNC211xc09f1.ab1 AGN_RNC Nicotiana tabacum cDNA 5', mRNA sequence [FG155136]	15.385	1
A_95_P153522	EB683778	tc|Rep: Inorganic pyrophosphatase - Nicotiana tabacum (Common tobacco), partial (10%) [TC69140]	44.5194	1
A_95_P088893	BP530262	Unknown	51.0052	1
A_95_P152517	TA16178_4097	tc|Rep: Chromosome chr14 scaffold_21, whole genome shotgun sequence - Vitis vinifera (Grape), partial (36%) [TC54198]	17.648	1
A_95_P207922	EF051139	gb|Nicotiana tabacum peptidyl-prolyl cis [EF051139]	21.2794	1
A_95_P230709	EB679829	gb|KL4B.102F20F.051125T7 KL4B Nicotiana tabacum cDNA clone KL4B.102F20, mRNA sequence [EB679829]	80.7544	1
A_95_P019831	EB682679	tc|Rep: Chromosome chr9 scaffold_90, whole genome shotgun sequence - Vitis vinifera (Grape), partial (27%) [TC55450]	18.3133	1
A_95_P214957	TA20375_4097	Unknown	17.18	1
A_95_P177462	TA11982_4097	tc|Rep: Chromosome chr2 scaffold_11, whole genome shotgun sequence - Vitis vinifera (Grape), partial (95%) [TC44651]	29.1665	1
A_95_P067585	BP136912	Unknown	64.2335	1
A_95_P302833	FG643866	gb|TT-12_D24 K326 late senescent leaf library Nicotiana tabacum cDNA, mRNA sequence [FG643866]	33.1243	1
A_95_P308828	FG169612	gb|AGN_RNC003xe02f1.ab1 AGN_RNC Nicotiana tabacum cDNA 5', mRNA sequence [FG169612]	121.251	1
A_95_P267016	DV157834	gb|KG9B.001P14F.050628T7 KG9B Nicotiana tabacum cDNA clone KG9B.001P14, mRNA sequence [DV157834]	35.7739	1
A_95_P038051	BP129166	Unknown	49.2279	1
A_95_P143742	EB446946	tc|Rep: Chromosome undetermined scaffold_470, whole genome shotgun sequence - Vitis vinifera (Grape), partial (20%) [TC63786]	21.2045	1
A_95_P026506	TA19895_4097	tc|Rep: Chromosome undetermined scaffold_30, whole genome shotgun sequence - Vitis vinifera (Grape), partial (13%) [TC68712]	22.8382	1
A_95_P155432	EG650060	Unknown	28.4315	1
A_95_P240429	AM408785	gb|Nicotiana tabacum mRNA for putative WEE1 kinase (wee1 gene), cultivar Bright Yellow [AM408785]	28.2998	1
A_95_P043106	BP130531	tc|Rep: Predicted protein - Physcomitrella patens subsp. patens, partial (5%) [TC74065]	29.4278	1
A_95_P045971	BP131276	Unknown	99.32	1
A_95_P267446	DV162400	gb|KP1B.001A04F.050628T7 KP1B Nicotiana tabacum cDNA clone KP1B.001A04, mRNA sequence [DV162400]	46.3448	1
A_95_P223202	TA22199_4097	tc|Rep: Autophagy-related protein 3 - Arabidopsis thaliana (Mouse-ear cress), partial (57%) [TC54446]	16.0078	1
A_95_P300628	FG152215	gb|AGN_RNC108xc02f1.ab1 AGN_RNC Nicotiana tabacum cDNA 5', mRNA sequence [FG152215]	83.525	1
A_95_P153067	EB683391	Unknown	90.8145	1
A_95_P215557	FG160952	gb|AGN_RNC019xl15f1.ab1 AGN_RNC Nicotiana tabacum cDNA 5', mRNA sequence [FG160952]	12.418	1
A_95_P128117	FG144321	gb|AGN_RPC016xd16f1.ab1 AGN_RPC Nicotiana tabacum cDNA 5', mRNA sequence [FG144321]	84.9385	1
A_95_P218457	DW001338	gb|KL4B.110N18F.051106T7 KL4B Nicotiana tabacum cDNA clone KL4B.110N18, mRNA sequence [DW001338]	14.9439	1
A_95_P148237	EB677480	Unknown	65.1521	1
A_95_P109327	CV019244	Unknown	37.01	1
A_95_P089633	BP530581	Unknown	32.971	1
A_95_P024551	S72424	gb|CBP20=pathogen- and wound-inducible antifungal protein {clone cbp20-44} [Nicotiana tabacum=tobacco, Samsun NN, leaves, mRNA Partial, 865 nt] [S72424]	22.7871	1
A_95_P207957	TA18860_4097	tc|Rep: Chromosome chr4 scaffold_6, whole genome shotgun sequence - Vitis vinifera (Grape), partial (8%) [TC65830]	35.675	1
A_95_P047591	BP131696	Unknown	20.618	1
A_95_P281208	AM791968	gb|AM791968 DL, diurnal library Nicotiana tabacum cDNA clone nt005134088, mRNA sequence [AM791968]	30.2498	1
A_95_P121882	DW001966	Unknown	52.66	1
A_95_P138422	EB442198	gb|KN6B.113G11F.060127T7 KN6B Nicotiana tabacum cDNA clone KN6B.113G11, mRNA sequence [EB442198]	26.2998	1
A_95_P092578	BP531867	Unknown	28.2932	1
A_95_P061395	BP135249	tc|Rep: Tyrosyl-tRNA synthetase - Nicotiana tabacum (Common tobacco), partial (15%) [TC63766]	28.3409	1
A_95_P225562	FG170733	gb|AGN_RNC001xa16r1.ab1 AGN_RNC Nicotiana tabacum cDNA 3', mRNA sequence [FG170733]	33.1889	1
A_95_P095893	BP533380	Unknown	25.3681	1
A_95_P162872	EH621868	gb|CHO_SL027xo13f1.ab1 CHO_SL Nicotiana tabacum cDNA, mRNA sequence [EH621868]	34.7638	1
A_95_P209617	TA19229_4097	Unknown	9.41465	1
A_95_P194487	AY578144	gb|Nicotiana tabacum 3-dehydroquinate dehydratase [AY578144]	14.567	1
A_95_P139087	EB442787	tc|Rep: Chromosome chr8 scaffold_34, whole genome shotgun sequence - Vitis vinifera (Grape), partial (94%) [TC63765]	41.9116	1
A_95_P013081	TA13401_4097	tc|Rep: Septin - Candida albicans (Yeast), partial (3%) [TC45048]	15.7167	1
A_95_P068825	BP137224	Unknown	40.8988	1
A_95_P160157	EH618803	Unknown	26.103	1
A_95_P283358	AM787373	gb|AM787373 DL, diurnal library Nicotiana tabacum cDNA clone nt005104048, mRNA sequence [AM787373]	31.66	1
A_95_P134297	EB436518	Unknown	39.2585	1
A_95_P265591	EB683182	gb|KR3B.111N21F.060119T7 KR3B Nicotiana tabacum cDNA clone KR3B.111N21, mRNA sequence [EB683182]	145.302	1
A_95_P026611	BP535378	tc|Rep: Chromosome chr14 scaffold_21, whole genome shotgun sequence - Vitis vinifera (Grape), partial (15%) [TC63278]	26.29	1
A_95_P044111	BP130791	Unknown	15.3072	1
A_95_P126952	EB425964	gb|KF8C.104N01F.051214T7 KF8 Nicotiana tabacum cDNA clone KF8C.104N01, mRNA sequence [EB425964]	48.5439	1
A_95_P066325	BP136570	Unknown	25.9451	1
A_95_P303138	FG159394	gb|AGN_RNC022xb02f1.ab1 AGN_RNC Nicotiana tabacum cDNA 5', mRNA sequence [FG159394]	15.807	1
A_95_P241475	FG147699	gb|AGN_RPC005xl10f1.ab1 AGN_RPC Nicotiana tabacum cDNA 5', mRNA sequence [FG147699]	20.1084	1
A_95_P091328	BP531301	tc|Rep: Chromosome chr8 scaffold_29, whole genome shotgun sequence - Vitis vinifera (Grape), partial (56%) [TC63828]	38.5234	1
A_95_P113207	DV998837	gb|KL4B.100E12F.050922T7 KL4B Nicotiana tabacum cDNA clone KL4B.100E12, mRNA sequence [DV998837]	70.4185	1
A_95_P076265	BP526939	Unknown	75.885	1
A_95_P271856	FG134195	gb|AGN_ELP015xh06f1.ab1 AGN_ELP Nicotiana tabacum cDNA 5', mRNA sequence [FG134195]	34.41	1
A_95_P078940	BP527644	Unknown	35.0179	1
A_95_P190762	TA15084_4097	Unknown	88.5825	1
A_95_P106707	CV018020	Unknown	31.2097	1
A_95_P121092	DW001093	tc|Rep: Chromosome chr3 scaffold_8, whole genome shotgun sequence - Vitis vinifera (Grape), partial (14%) [TC57945]	33.0936	1
A_95_P162537	EH621481	Unknown	18.0861	1
A_95_P245747	EB426034	gb|KF8C.105A02F.051215T7 KF8 Nicotiana tabacum cDNA clone KF8C.105A02, mRNA sequence [EB426034]	16.404	1
A_95_P075535	BP526753	Unknown	55.945	1
A_95_P156037	EG650381	tc|Rep: Outer envelope protein - Pisum sativum (Garden pea), partial (85%) [TC46739]	17.505	1
A_95_P306878	FG636656	gb|TT-18_J12 Samsun trichome library Nicotiana tabacum cDNA, mRNA sequence [FG636656]	11.2871	1
A_95_P000391	EH619416	gb|CHO_SL018xl21f1.ab1 CHO_SL Nicotiana tabacum cDNA, mRNA sequence [EH619416]	25.0608	1
A_95_P072960	BP526090	Unknown	21.735	1
A_95_P089883	BP530697	tc|Rep: Phytocyanin-related protein Pn14 - Ipomoea purpurea (Common morning glory) (Pharbitis purpurea), partial (57%) [TC59709]	63.6055	1
A_95_P171496	EH665154	Unknown	69.282	1
A_95_P090598	BP531015	Unknown	20.5234	1
A_95_P094863	BP532912	Unknown	44.2509	1
A_95_P274248	TA21917_4097	tc|Rep: Chromosome chr16 scaffold_86, whole genome shotgun sequence - Vitis vinifera (Grape), partial (29%) [TC53560]	11.365	1
A_95_P236799	EB425825	gb|KF8C.104G11F.051214T7 KF8 Nicotiana tabacum cDNA clone KF8C.104G11, mRNA sequence [EB425825]	36.0578	1
A_95_P041266	BP130049	Unknown	24.61	1
A_95_P263256	FS422722	gb|FS422722 normalized full-length tobacco cDNA library Nicotiana tabacum cDNA clone TBK02GR0060_4_G03 5', mRNA sequence [FS422722]	40.1705	1
A_95_P092163	FG167126	gb|AGN_RNC008xj22f1.ab1 AGN_RNC Nicotiana tabacum cDNA 5', mRNA sequence [FG167126]	18.5191	1
A_95_P229944	EB441417	gb|KN6B.109C02F.060106T7 KN6B Nicotiana tabacum cDNA clone KN6B.109C02, mRNA sequence [EB441417]	14.6367	1
A_95_P266596	AM813791	gb|AM813791 seedling library, SL Nicotiana tabacum cDNA clone nt002334029, mRNA sequence [AM813791]	41.4031	1
A_95_P027261	TC69887	tc|Rep: Chromosome chr8 scaffold_88, whole genome shotgun sequence - Vitis vinifera (Grape), partial (8%) [TC69887]	15.6174	1
A_95_P282458	AM827545	gb|AM827545 seedling library, SL Nicotiana tabacum cDNA clone nt002038039, mRNA sequence [AM827545]	17.3809	1
A_95_P231284	TA20374_4097	Unknown	50.5391	1
A_95_P264486	FG148766	gb|AGN_RNC116xa15f1.ab1 AGN_RNC Nicotiana tabacum cDNA 5', mRNA sequence [FG148766]	29.589	1
A_95_P132862	EB433652	Unknown	37.6272	1
A_95_P111052	CV020025	Unknown	48.6381	1
A_95_P189087	EH614167	gb|EST_CSP005xm17f1.ab1 EST_CSP Nicotiana tabacum cDNA, mRNA sequence [EH614167]	35.1114	1
A_95_P297928	FG139598	gb|AGN_ELP024xd08f1.ab1 AGN_ELP Nicotiana tabacum cDNA 5', mRNA sequence [FG139598]	20.9268	1
A_95_P043826	BP130717	Unknown	16.0096	1
A_95_P155842	EG650290	Unknown	14.8773	1
A_95_P148057	EB677232	Unknown	30.235	1
A_95_P009171	TA15054_4097	tc|Rep: Chromosome chr6 scaffold_15, whole genome shotgun sequence - Vitis vinifera (Grape), partial (33%) [TC52445]	35.17	1
A_95_P162782	EH621767	tc|Rep: Chromosome chr17 scaffold_12, whole genome shotgun sequence - Vitis vinifera (Grape), partial (82%) [TC76556]	35.39	1
A_95_P137467	EB441197	tc|Rep: Chromosome chr12 scaffold_18, whole genome shotgun sequence - Vitis vinifera (Grape), partial (3%) [TC63760]	15.7475	1
A_95_P098043	BP534308	Unknown	25.934	1
A_95_P080880	BP528117	Unknown	20.1307	1
A_95_P048686	BP131980	Unknown	13.7043	1
A_95_P207812	TA18824_4097	tc|Rep: Os10g0406200 protein - Oryza sativa subsp. japonica (Rice), partial (5%) [TC48839]	50.4112	1
A_95_P128207	EU429306	gb|Nicotiana tabacum cysteine protease mRNA, complete cds [EU429306]	27.2576	1
A_95_P061260	BP135216	Unknown	19.2167	1
A_95_P137597	EB441321	Unknown	18.2413	1
A_95_P018161	BP132758	gb|BP132758 MAT001 Nicotiana tabacum cDNA clone BY4954, mRNA sequence [BP132758]	35.8493	1
A_95_P034144	AJ718211	gb|Nicotiana tabacum cDNA-AFLP-fragment BSTT33-3-245, cultivar Bright Yellow 2 [AJ718211]	17.5068	1
A_95_P163082	EH622081	Unknown	31.005	1
A_95_P042666	BP130415	Unknown	113.573	1
A_95_P204932	TA18171_4097	tc|Rep: Uncharacterized protein ENSP00000365295 - Homo sapiens (Human), partial (4%) [TC44750]	14.762	1
A_95_P072440	BP525961	Unknown	21.82	1
A_95_P297113	FG636176	gb|TT-12_E01 Samsun trichome library Nicotiana tabacum cDNA, mRNA sequence [FG636176]	35.9497	1
A_95_P275823	AM820148	gb|AM820148 DL, diurnal library Nicotiana tabacum cDNA clone nt005159046, mRNA sequence [AM820148]	26.5508	1
A_95_P156387	EH613816	Unknown	51.0465	1
A_95_P267611	DV160845	gb|KP1B.104F22F.050725T7 KP1B Nicotiana tabacum cDNA clone KP1B.104F22, mRNA sequence [DV160845]	54.0165	1
A_95_P296813	EB679875	gb|KL4B.102H20F.051125T7 KL4B Nicotiana tabacum cDNA clone KL4B.102H20, mRNA sequence [EB679875]	15.3471	1
A_95_P266961	DV157581	gb|KG9B.001E20F.050628T7 KG9B Nicotiana tabacum cDNA clone KG9B.001E20, mRNA sequence [DV157581]	39.0541	1
A_95_P129747	EB429705	Unknown	62.4747	1
A_95_P316553	FG189136	gb|AGN_PNL214cf1_g12.trimmed.seq AGN_PNL Nicotiana tabacum cDNA 5', mRNA sequence [FG189136]	27.7266	1
A_95_P219932	DV158043	gb|KG9B.002I23F.050720T7 KG9B Nicotiana tabacum cDNA clone KG9B.002I23, mRNA sequence [DV158043]	27.3525	1
A_95_P088013	BP529939	Unknown	82.113	1
A_95_P111697	CV020327	tc|Rep: Chromosome chr13 scaffold_210, whole genome shotgun sequence - Vitis vinifera (Grape), partial (18%) [TC74049]	40.0404	1
A_95_P059296	BP134703	Unknown	27.0209	1
A_95_P279483	TC63644	Unknown	15.019	1
A_95_P139102	EB442795	Unknown	32.3854	1
A_95_P280953	AM797381	gb|AM797381 COL, cold overnight library Nicotiana tabacum cDNA clone nt006147052, mRNA sequence [AM797381]	16.7788	1
A_95_P056756	BP134038	Unknown	26.726	1
A_95_P006116	CV017541	tc|Rep: Photosystem I psaH protein precursor - Nicotiana sylvestris (Wood tobacco), partial (65%) [TC68997]	18.8331	1
A_95_P173162	EH665543	Unknown	49.7522	1
A_95_P153172	EB683478	Unknown	14.1459	1
A_95_P000831	FG637531	gb|TT-31_C10 Samsun trichome library Nicotiana tabacum cDNA, mRNA sequence [FG637531]	26.1975	1
A_95_P316098	FG190269	gb|AGN_PNL216ar1_c6.trimmed.seq AGN_PNL Nicotiana tabacum cDNA 3', mRNA sequence [FG190269]	37.465	1
A_95_P096783	BP533761	Unknown	49.1212	1
A_95_P252519	EH623120	gb|CHO_SL023xo06f1.ab1 CHO_SL Nicotiana tabacum cDNA, mRNA sequence [EH623120]	11.495	1
A_95_P131947	EB432381	Unknown	49.6014	1
A_95_P134622	EB437199	Unknown	20.9688	1
A_95_P127662	EB427218	gb|KF8C.109G06F.051215T7 KF8 Nicotiana tabacum cDNA clone KF8C.109G06, mRNA sequence [EB427218]	16.9498	1
A_95_P193052	TA15588_4097	tc|Rep: Chromosome chr1 scaffold_5, whole genome shotgun sequence - Vitis vinifera (Grape), partial (89%) [TC48526]	19.485	1
A_95_P252929	EH615135	gb|EST_CSP008xl18f1.ab1 EST_CSP Nicotiana tabacum cDNA, mRNA sequence [EH615135]	54.636	1
A_95_P091248	BP531269	Unknown	18.525	1
A_95_P189402	EH622721	gb|CHO_SL024xl18f1.ab1 CHO_SL Nicotiana tabacum cDNA, mRNA sequence [EH622721]	44.9711	1
A_95_P285903	FG199370	gb|AGN_PNL228cr1_c10.trimmed.seq AGN_PNL Nicotiana tabacum cDNA 3', mRNA sequence [FG199370]	99.4315	1
A_95_P086610	BP529582	Unknown	59.2045	1
A_95_P183682	EB425023	gb|KF8C.102C14F.051214T7 KF8 Nicotiana tabacum cDNA clone KF8C.102C14, mRNA sequence [EB425023]	39.1082	1
A_95_P163157	EH622136	gb|CHO_SL013xc21f1.ab1 CHO_SL Nicotiana tabacum cDNA, mRNA sequence [EH622136]	11.7104	1
A_95_P112257	TA16972_4097	tc|Rep: ATP-dependent Clp protease proteolytic subunit - Vitis vinifera (Grape), partial (92%) [TC48617]	20.0154	1
A_95_P302368	FG162800	gb|AGN_RNC016xl08r1.ab1 AGN_RNC Nicotiana tabacum cDNA 3', mRNA sequence [FG162800]	34.8053	1
A_95_P291978	EB425767	gb|KF8C.104D20F.051214T7 KF8 Nicotiana tabacum cDNA clone KF8C.104D20, mRNA sequence [EB425767]	35.8466	1
A_95_P249182	EB449855	gb|KT7C.105A17F.051219T7 KT7 Nicotiana tabacum cDNA clone KT7C.105A17, mRNA sequence [EB449855]	37.5539	1
A_95_P139152	EB442866	tc|Rep: Thioredoxin fold - Medicago truncatula (Barrel medic), partial (23%) [TC47948]	48.1849	1
A_95_P158722	EH616588	tc|Rep: Chromosome chr10 scaffold_138, whole genome shotgun sequence - Vitis vinifera (Grape), partial (28%) [TC69239]	9.4725	1
A_95_P126332	EB425679	gb|KF8C.103P20F.051214T7 KF8 Nicotiana tabacum cDNA clone KF8C.103P20, mRNA sequence [EB425679]	25.2244	1
A_95_P085160	BP529210	tc|Rep: Chromosome chr14 scaffold_26, whole genome shotgun sequence - Vitis vinifera (Grape), partial (67%) [TC67924]	44.1072	1
A_95_P306113	FG634258	gb|TT-36_G09 tobacco leaf library Nicotiana tabacum cDNA, mRNA sequence [FG634258]	20.0636	1
A_95_P105792	CV017618	tc|Rep: Chromosome chr8 scaffold_29, whole genome shotgun sequence - Vitis vinifera (Grape), partial (38%) [TC47420]	29.6242	1
A_95_P013361	TA12848_4097	tc|Rep: Chromosome chr1 scaffold_5, whole genome shotgun sequence - Vitis vinifera (Grape), partial (87%) [TC45412]	28.7	1
A_95_P134682	DW001827	gb|KR3B.101D14F.051107T7 KR3B Nicotiana tabacum cDNA clone KR3B.101D14, mRNA sequence [DW001827]	59.5128	1
A_95_P014741	DV157786	gb|KG9B.001N14F.050628T7 KG9B Nicotiana tabacum cDNA clone KG9B.001N14, mRNA sequence [DV157786]	21.2	1
A_95_P234954	DW000397	gb|KL4B.105L09F.051104T7 KL4B Nicotiana tabacum cDNA clone KL4B.105L09, mRNA sequence [DW000397]	52.0564	1
A_95_P027316	TA12148_4097	tc|Rep: Ferredoxin--NADP reductase, leaf-type isozyme, chloroplast precursor - Nicotiana tabacum (Common tobacco), complete [TC69947]	39.27	1
A_95_P056276	BP133913	Unknown	18.9146	1
A_95_P097728	BP534172	tc|Rep: Chromosome chr8 scaffold_34, whole genome shotgun sequence - Vitis vinifera (Grape), partial (27%) [TC56410]	22.7755	1
A_95_P303758	FG162771	gb|AGN_RNC016xd14r1.ab1 AGN_RNC Nicotiana tabacum cDNA 3', mRNA sequence [FG162771]	47.1308	1
A_95_P058061	BP134375	tc|Rep: Pectinesterase family protein - Brassica oleracea (Wild cabbage), partial (22%) [TC72254]	30.8285	1
A_95_P135287	EB438673	tc|Rep: Auxin/indole-3-acetic acid - Solanum tuberosum (Potato), partial (89%) [TC63375]	14.1026	1
A_95_P253699	AB072919	gb|Nicotiana tabacum NtGT2 mRNA for glucosyltransferase, complete cds [AB072919]	96.196	1
A_95_P092713	BP531941	tc|Rep: Non-specific lipid-transfer protein - Zinnia elegans (Zinnia), partial (25%) [TC73819]	26.3991	1
A_95_P215187	FG627884	gb|TOBESTR077F07 TOBEST cDNA library 1 Nicotiana tabacum cDNA 5', mRNA sequence [FG627884]	24.2803	1
A_95_P206877	TA18616_4097	tc|Rep: Cis-prenyltransferase - Periploca sepium, partial (77%) [TC47226]	37.4886	1
A_95_P229989	FG163770	gb|AGN_RNC014xf09r1.ab1 AGN_RNC Nicotiana tabacum cDNA 3', mRNA sequence [FG163770]	49.0859	1
A_95_P157362	EH615410	gb|EST_FLW001xl19f1.ab1 EST_FLW Nicotiana tabacum cDNA, mRNA sequence [EH615410]	14.4711	1
A_95_P082860	BP528609	Unknown	48.927	1
A_95_P253709	EB425667	gb|KF8C.103P06F.051214T7 KF8 Nicotiana tabacum cDNA clone KF8C.103P06, mRNA sequence [EB425667]	17.7304	1
A_95_P080230	BP527955	Unknown	14.5517	1
A_95_P045061	BP131039	Unknown	11.0922	1
A_95_P276973	AM837006	gb|AM837006 COL, cold overnight library Nicotiana tabacum cDNA clone nt006111048, mRNA sequence [AM837006]	28.5266	1
A_95_P139792	EB449873	gb|KT7C.105B11F.051219T7 KT7 Nicotiana tabacum cDNA clone KT7C.105B11, mRNA sequence [EB449873]	29.6231	1
A_95_P047711	BP131726	Unknown	25.5669	1
A_95_P206737	TA18584_4097	tc|Rep: Chromosome chr19 scaffold_4, whole genome shotgun sequence - Vitis vinifera (Grape), partial (59%) [TC67161]	21.54	1
A_95_P269846	EB427276	gb|KF8C.109J02F.051215T7 KF8 Nicotiana tabacum cDNA clone KF8C.109J02, mRNA sequence [EB427276]	27.2022	1
A_95_P208052	BP533888	gb|BP533888 MAT005 Nicotiana tabacum cDNA clone BY31208, mRNA sequence [BP533888]	26.309	1
A_95_P251662	A_95_P251662	Unknown	12.0278	1
A_95_P220747	EB437995	gb|KN6B.009F03F.050901T7 KN6B Nicotiana tabacum cDNA clone KN6B.009F03, mRNA sequence [EB437995]	19.1283	1
A_95_P001456	TA18710_4097	tc|Rep: Chromosome chr17 scaffold_16, whole genome shotgun sequence - Vitis vinifera (Grape), complete [TC57790]	13.4759	1
A_95_P218152	EB451519	gb|KT7C.110M22F.051221T7 KT7 Nicotiana tabacum cDNA clone KT7C.110M22, mRNA sequence [EB451519]	78.4375	1
A_95_P242327	AM851007	gb|Nicotiana tabacum mRNA for putative hydrolase (C171 gene) [AM851007]	18.5054	1
A_95_P077645	BP527303	Unknown	23.7487	1
A_95_P157472	FG180507	gb|AGN_PNL202df1_a7.trimmed.seq AGN_PNL Nicotiana tabacum cDNA 5', mRNA sequence [FG180507]	26.2575	1
A_95_P264656	AM794627	gb|AM794627 DL, diurnal library Nicotiana tabacum cDNA clone nt005004041, mRNA sequence [AM794627]	15.43	1
A_95_P287893	FG133644	gb|AGN_ELP016xe17f1.ab1 AGN_ELP Nicotiana tabacum cDNA 5', mRNA sequence [FG133644]	52.5877	1
A_95_P080760	BP528088	tc|Rep: Chromosome chr14 scaffold_21, whole genome shotgun sequence - Vitis vinifera (Grape), partial (9%) [TC61294]	38.8546	1
A_95_P120132	DV999870	Unknown	13.8725	1
A_95_P150352	EB680441	Unknown	37.2728	1
A_95_P099938	BP535135	Unknown	55.2915	1
A_95_P127057	EB426479	Unknown	20.4811	1
A_95_P137182	DW001329	gb|KL4B.110N09F.051106T7 KL4B Nicotiana tabacum cDNA clone KL4B.110N09, mRNA sequence [DW001329]	18.7334	1
A_95_P282053	AM829850	gb|AM829850 seedling library, SL Nicotiana tabacum cDNA clone nt002062092, mRNA sequence [AM829850]	54.332	1
A_95_P230589	DV158076	gb|KG9B.002K10F.050720T7 KG9B Nicotiana tabacum cDNA clone KG9B.002K10, mRNA sequence [DV158076]	13.185	1
A_95_P011621	BP534486	tc|Rep: Microtubule-associated protein MAP65-1b - Nicotiana tabacum (Common tobacco), complete [TC40555]	34.8163	1
A_95_P074370	BP526452	Unknown	32.1568	1
A_95_P143252	EB446605	Unknown	10.75	1
A_95_P036898	BP128856	Unknown	25.105	1
A_95_P214027	TA20173_4097	tc|Rep: Chromosome chr3 scaffold_8, whole genome shotgun sequence - Vitis vinifera (Grape), partial (90%) [TC69452]	61.17	1
A_95_P200892	TA17307_4097	Unknown	23.0384	1
A_95_P058296	BP134442	Unknown	14.1089	1
A_95_P211497	TA19624_4097	Unknown	14.1076	1
A_95_P199517	TA17011_4097	Unknown	44.395	1
A_95_P091638	BP531445	tc|Rep: Uncharacterized protein At4g14100 precursor - Arabidopsis thaliana (Mouse-ear cress), partial (75%) [TC66340]	19.9768	1
A_95_P192957	TA15567_4097	Unknown	17.4238	1
A_95_P159277	EH617309	tc|Rep: Chromosome chr16 scaffold_94, whole genome shotgun sequence - Vitis vinifera (Grape), partial (72%) [TC57710]	23.4669	1
A_95_P137877	EB441625	Unknown	18.6117	1
A_95_P019711	TA17495_4097	tc|Rep: Chromosome chr8 scaffold_23, whole genome shotgun sequence - Vitis vinifera (Grape), partial (58%) [TC53629]	17.7597	1
A_95_P141542	EB445225	Unknown	14.7356	1
A_95_P021486	TC58097	tc|Rep: Chromosome chr14 scaffold_21, whole genome shotgun sequence - Vitis vinifera (Grape), partial (6%) [TC58097]	15.5354	1
A_95_P302478	TC75356	tc|Rep: Chromosome chr8 scaffold_23, whole genome shotgun sequence - Vitis vinifera (Grape), partial (74%) [TC75356]	26.8971	1
A_95_P275193	AM793804	gb|AM793804 DL, diurnal library Nicotiana tabacum cDNA clone nt005217032, mRNA sequence [AM793804]	114.075	1
A_95_P258416	TA12009_4097	tc|Rep: Hsp20.1 protein - Solanum peruvianum (Peruvian tomato) (Lycopersicon peruvianum), partial (98%) [TC53709]	23.4704	1
A_95_P118337	DV161346	Unknown	15.06	1
A_95_P028226	TC71194	Unknown	24.7469	1
A_95_P066245	FG144092	gb|AGN_RPC017xl12f1.ab1 AGN_RPC Nicotiana tabacum cDNA 5', mRNA sequence [FG144092]	12.4727	1
A_95_P210672	BP131003	gb|BP131003 MAT001 Nicotiana tabacum cDNA clone BY3024, mRNA sequence [BP131003]	35.4639	1
A_95_P310613	FG137144	gb|AGN_ELP005xm21f1.ab1 AGN_ELP Nicotiana tabacum cDNA 5', mRNA sequence [FG137144]	12.36	1
A_95_P017406	TC52303	tc|Rep: Uncharacterized protein At1g09340, chloroplast precursor - Arabidopsis thaliana (Mouse-ear cress), partial (42%) [TC52303]	16.3	1
A_95_P015696	DV157811	gb|KG9B.001O15F.050628T7 KG9B Nicotiana tabacum cDNA clone KG9B.001O15, mRNA sequence [DV157811]	51.2561	1
A_95_P291078	FG150478	gb|AGN_RNC112xc23r1.ab1 AGN_RNC Nicotiana tabacum cDNA 3', mRNA sequence [FG150478]	16.8806	1
A_95_P119207	DV162282	Unknown	24.6526	1
A_95_P083920	BP528888	Unknown	15.3989	1
A_95_P137687	FG142360	gb|AGN_RPC022xb09f1.ab1 AGN_RPC Nicotiana tabacum cDNA 5', mRNA sequence [FG142360]	41.177	1
A_95_P049291	BP132124	tc|Rep: Chromosome chr8 scaffold_29, whole genome shotgun sequence - Vitis vinifera (Grape), partial (55%) [TC42415]	24.7725	1
A_95_P117912	DV160882	tc|Rep: Rac GTPase activating protein 2 - Lotus japonicus, partial (41%) [TC74331]	21.9134	1
A_95_P216657	TA20753_4097	tc|Rep: BcDNA.GH02712 - Drosophila melanogaster (Fruit fly), partial (7%) [TC52148]	11.875	1
A_95_P085910	BP529409	Unknown	18.8467	1
A_95_P120232	DW000012	Unknown	21.4281	1
A_95_P208992	TA19092_4097	tc|Rep: Glutathione-regulated potassium-efflux system protein - Azoarcus sp. (strain EbN1) (Aromatoleum aromaticum (strain EbN1)), partial (3%) [TC66165]	59.844	1
A_95_P293048	TA11853_4097	Unknown	38.8651	1
A_95_P243792	EB441061	gb|KN6B.108B16F.060106T7 KN6B Nicotiana tabacum cDNA clone KN6B.108B16, mRNA sequence [EB441061]	14.3017	1
A_95_P273281	EB683537	gb|KR3B.112N10F.060119T7 KR3B Nicotiana tabacum cDNA clone KR3B.112N10, mRNA sequence [EB683537]	19.05	1
A_95_P070960	BP525579	Unknown	13.8663	1
A_95_P273556	EH619796	gb|CHO_SL022xe04f1.ab1 CHO_SL Nicotiana tabacum cDNA, mRNA sequence [EH619796]	15.0469	1
A_95_P285598	A_95_P285598	Unknown	24.6563	1
A_95_P109142	CV019167	Unknown	26.5239	1
A_95_P158387	EH616369	Unknown	13.8667	1
A_95_P295713	EB447686	gb|KT7B.100N10F.051010T7 KT7 Nicotiana tabacum cDNA clone KT7B.100N10, mRNA sequence [EB447686]	11.31	1
A_95_P107092	DW000894	gb|KL4B.109E17F.051105T7 KL4B Nicotiana tabacum cDNA clone KL4B.109E17, mRNA sequence [DW000894]	19.2816	1
A_95_P204077	TA17988_4097	tc|Rep: Chromosome chr3 scaffold_8, whole genome shotgun sequence - Vitis vinifera (Grape), partial (64%) [TC43476]	12.51	1
A_95_P079575	BP527798	Unknown	36.0538	1
A_95_P238234	AJ278739	gb|Nicotiana tabacum mRNA for gamma tubulin (gtub gene) [AJ278739]	24.39	1
A_95_P083320	BP528732	Unknown	14.9986	1
A_95_P081425	BP528249	Unknown	10.955	1
A_95_P112847	TA13538_4097	tc|Rep: Thaliana 60S ribosomal protein L7 - Solanum tuberosum (Potato), complete [TC48846]	27.1273	1
A_95_P131242	FS384311	gb|FS384311 normalized full-length tobacco cDNA library Nicotiana tabacum cDNA clone TBK01A01NGRL0033_1_E06 5', mRNA sequence [FS384311]	22.7464	1
A_95_P133337	EB434774	Unknown	25.0773	1
A_95_P154927	EG649823	tc|Rep: Chromosome chr4 scaffold_73, whole genome shotgun sequence - Vitis vinifera (Grape), partial (34%) [TC51483]	37.8105	1
A_95_P066640	BP136651	Unknown	20.0133	1
A_95_P149797	EB679772	Unknown	15.3848	1
A_95_P159287	FG148934	gb|AGN_RNC116xg08f1.ab1 AGN_RNC Nicotiana tabacum cDNA 5', mRNA sequence [FG148934]	24.2418	1
A_95_P215382	TA20472_4097	Unknown	35.13	1
A_95_P093658	BP532350	Unknown	14.274	1
A_95_P257821	BP129978	Unknown	23.8744	1
A_95_P035828	BP128576	Unknown	97.337	1
A_95_P252564	EH622834	gb|CHO_SL020xc16f1.ab1 CHO_SL Nicotiana tabacum cDNA, mRNA sequence [EH622834]	25.7684	1
A_95_P043226	BP130560	Unknown	31.22	1
A_95_P086520	FG153827	gb|AGN_RNC105xb24f1.ab1 AGN_RNC Nicotiana tabacum cDNA 5', mRNA sequence [FG153827]	12.2314	1
A_95_P162157	EH621011	tc|Rep: Chromosome undetermined scaffold_296, whole genome shotgun sequence - Vitis vinifera (Grape), partial (83%) [TC76335]	25.0734	1
A_95_P040071	BP129728	Unknown	12.6214	1
A_95_P004986	EH665871	gb|27C04 Transformed tobacco Lambda Zap II library Nicotiana tabacum cDNA 5', mRNA sequence [EH665871]	51.2662	1
A_95_P009011	TA12004_4097	tc|Rep: Chloroplast pigment-binding protein CP24 - Nicotiana tabacum (Common tobacco), partial (72%) [TC63427]	26.7054	1
A_95_P037613	BP129053	Unknown	14.855	1
A_95_P244707	FG144544	gb|AGN_RPC015xd03f1.ab1 AGN_RPC Nicotiana tabacum cDNA 5', mRNA sequence [FG144544]	20.2966	1
A_95_P262841	BP137139	gb|BP137139 MAT001 Nicotiana tabacum cDNA clone BY9803, mRNA sequence [BP137139]	16.2539	1
A_95_P110577	FS433119	gb|FS433119 normalized full-length tobacco cDNA library Nicotiana tabacum cDNA clone TBK02GR0089_3_G03 5', mRNA sequence [FS433119]	15.322	1
A_95_P060285	BP134958	Unknown	32.0737	1
A_95_P290188	A_95_P290188	Unknown	14.07	1
A_95_P116362	FG634672	gb|TT-34_N23 tobacco leaf library Nicotiana tabacum cDNA, mRNA sequence [FG634672]	15.8445	1
A_95_P304683	FG140072	gb|AGN_ELP022xg14f1.ab1 AGN_ELP Nicotiana tabacum cDNA 5', mRNA sequence [FG140072]	26.9858	1
A_95_P088378	BP530033	tc|Rep: Chromosome chr17 scaffold_12, whole genome shotgun sequence - Vitis vinifera (Grape), partial (27%) [TC71183]	15.105	1
A_95_P124792	DW004591	gb|KR3B.109D05F.051111T7 KR3B Nicotiana tabacum cDNA clone KR3B.109D05, mRNA sequence [DW004591]	11.1878	1
A_95_P070915	BP525567	Unknown	18.9115	1
A_95_P278548	AM838805	gb|AM838805 DL, diurnal library Nicotiana tabacum cDNA clone nt005137068, mRNA sequence [AM838805]	13.39	1
A_95_P073345	BP526192	Unknown	14.5224	1
A_95_P239544	AY776171	gb|Nicotiana tabacum cyclin B-like protein mRNA, complete cds [AY776171]	12.77	1
A_95_P159717	EH618171	Unknown	24.8126	1
A_95_P130462	EB430506	gb|KL5B.109H12F.060215T7 KL5B Nicotiana tabacum cDNA clone KL5B.109H12, mRNA sequence [EB430506]	24.28	1
A_95_P157082	EH615121	Unknown	47.8111	1
A_95_P152032	FG165732	gb|AGN_RNC010xc22f1.ab1 AGN_RNC Nicotiana tabacum cDNA 5', mRNA sequence [FG165732]	16.6232	1
A_95_P072685	BP526026	gb|BP526026 MAT001 Nicotiana tabacum cDNA clone BY10728, mRNA sequence [BP526026]	22.4691	1
A_95_P120332	DW000165	tc|Rep: Chromosome chr19 scaffold_4, whole genome shotgun sequence - Vitis vinifera (Grape), partial (96%) [TC57040]	46.6216	1
A_95_P145677	EB449426	gb|KT7C.102M16F.051216T7 KT7 Nicotiana tabacum cDNA clone KT7C.102M16, mRNA sequence [EB449426]	14.3825	1
A_95_P234169	EB432418	gb|KL5B.117J23F.060217T7 KL5B Nicotiana tabacum cDNA clone KL5B.117J23, mRNA sequence [EB432418]	31.0784	1
A_95_P301263	FG174837	gb|AGN_RNC123xg10r1.ab1 AGN_RNC Nicotiana tabacum cDNA 3', mRNA sequence [FG174837]	19.1527	1
A_95_P267791	DV161961	gb|KP1B.109L05F.050727T7 KP1B Nicotiana tabacum cDNA clone KP1B.109L05, mRNA sequence [DV161961]	25.0476	1
A_95_P001831	AJ718532	gb|Nicotiana tabacum cDNA-AFLP-fragment BSTC2-21-262, cultivar Bright Yellow 2 [AJ718532]	15.8654	1
A_95_P057876	BP134327	Unknown	20.82	1
A_95_P175366	EH666069	Unknown	48.5507	1
A_95_P309968	FG153352	gb|AGN_RNC106xh21r1.ab1 AGN_RNC Nicotiana tabacum cDNA 3', mRNA sequence [FG153352]	22.0605	1
A_95_P039166	BP129476	Unknown	9.98955	1
A_95_P099193	BP534827	Unknown	58.702	1
A_95_P022756	TA21587_4097	Unknown	28.2566	1
A_95_P078025	BP527410	Unknown	24.8849	1
A_95_P107827	CV018547	Unknown	24.7897	1
A_95_P035753	BP128555	Unknown	24.4759	1
A_95_P268636	FG162367	gb|AGN_RNC016xe11r1.ab1 AGN_RNC Nicotiana tabacum cDNA 3', mRNA sequence [FG162367]	14.07	1
A_95_P026136	BP136951	tc|Rep: AGLW2560 - Homo sapiens (Human), partial (7%) [TC67937]	16.295	1
A_95_P267096	EB448408	gb|KT7B.107N18F.060124T7 KT7 Nicotiana tabacum cDNA clone KT7B.107N18, mRNA sequence [EB448408]	15.5996	1
A_95_P161217	TA14884_4097	tc|Rep: Chromosome chr13 scaffold_74, whole genome shotgun sequence - Vitis vinifera (Grape), partial (46%) [TC50534]	36.7005	1
A_95_P279883	AM834497	gb|AM834497 DL, diurnal library Nicotiana tabacum cDNA clone nt005259072, mRNA sequence [AM834497]	23.8233	1
A_95_P054106	BP133355	Unknown	31.345	1
A_95_P278288	AM809891	gb|AM809891 seedling library, SL Nicotiana tabacum cDNA clone nt002226024, mRNA sequence [AM809891]	15.2675	1
A_95_P154987	EG649855	Unknown	15.1662	1
A_95_P099713	BP535038	Unknown	30.2	1
A_95_P084450	BP529023	Unknown	38.3704	1
A_95_P218137	EB446214	gb|KR2B.110M08F.051229T7 KR2B Nicotiana tabacum cDNA clone KR2B.110M08, mRNA sequence [EB446214]	13.4536	1
A_95_P067595	BP136917	tc|Rep: Chromosome undetermined scaffold_89, whole genome shotgun sequence - Vitis vinifera (Grape), partial (34%) [TC74224]	29.1063	1
A_95_P289818	DV161070	gb|KP1B.107A07F.050726T7 KP1B Nicotiana tabacum cDNA clone KP1B.107A07, mRNA sequence [DV161070]	10.0914	1
A_95_P114347	TA16997_4097	tc|Rep: Chromosome chr8 scaffold_41, whole genome shotgun sequence - Vitis vinifera (Grape), partial (35%) [TC52786]	13.265	1
A_95_P059925	BP134864	Unknown	28.7812	1
A_95_P113437	CV021146	Unknown	58.6492	1
A_95_P017981	TC50995	tc|Rep: Os01g0332900 protein - Oryza sativa subsp. japonica (Rice), partial (45%) [TC50995]	20.0084	1
A_95_P110412	CV019718	tc|Rep: Calcium-dependent protein kinase 1 - Datura metel (Devil's trumpet) (Datura fastuosa), partial (21%) [TC60171]	25.0772	1
A_95_P069630	BP137438	Unknown	21.4459	1
A_95_P075455	BP526732	Unknown	13.115	1
A_95_P295468	FS415155	gb|FS415155 normalized full-length tobacco cDNA library Nicotiana tabacum cDNA clone TBK02GR0039_4_H11 5', mRNA sequence [FS415155]	16.089	1
A_95_P284153	FG186848	gb|AGN_PNL211br1_e8.trimmed.seq AGN_PNL Nicotiana tabacum cDNA 3', mRNA sequence [FG186848]	13.7545	1
A_95_P220607	TA21644_4097	tc|Rep: Cys-3-His zinc finger protein - Capsicum annuum (Bell pepper), partial (26%) [TC51065]	11.0297	1
A_95_P230844	DV157609	gb|KG9B.001G02F.050628T7 KG9B Nicotiana tabacum cDNA clone KG9B.001G02, mRNA sequence [DV157609]	16.0298	1
A_95_P297583	FG175800	gb|AGN_RNC121xg13r1.ab1 AGN_RNC Nicotiana tabacum cDNA 3', mRNA sequence [FG175800]	58.182	1
A_95_P118122	DV161136	gb|KP1B.107D11F.050726T7 KP1B Nicotiana tabacum cDNA clone KP1B.107D11, mRNA sequence [DV161136]	105.037	1
A_95_P207412	TA18735_4097	tc|Rep: Subtilisin-like protease - Nicotiana tabacum (Common tobacco), partial (39%) [TC49631]	15.2544	1
A_95_P302363	TC51229	tc|Rep: Chromosome chr2 scaffold_187, whole genome shotgun sequence - Vitis vinifera (Grape), partial (54%) [TC51229]	23.7032	1
A_95_P157767	EH615805	tc|Rep: Glyceraldehyde-3-phosphate dehydrogenase, cytosolic - Petunia hybrida (Petunia), partial (61%) [TC52591]	54.4123	1
A_95_P017561	TA13526_4097	tc|Rep: LEA1-like protein - Capsicum annuum (Bell pepper), partial (97%) [TC52519]	21.4911	1
A_95_P310798	FG160626	gb|AGN_RNC019xe13f1.ab1 AGN_RNC Nicotiana tabacum cDNA 5', mRNA sequence [FG160626]	28.6326	1
A_95_P094118	BP532573	Unknown	20.7625	1
A_95_P083135	BP528686	Unknown	22.7145	1
A_95_P066460	BP136609	Unknown	15.4725	1
A_95_P154497	EG649610	Unknown	14.1889	1
A_95_P106552	CV017949	Unknown	11.7354	1
A_95_P043546	BP130645	tc|Rep: Protein kinase - Medicago truncatula (Barrel medic), partial (33%) [TC74864]	12.84	1
A_95_P034099	AJ718145	Unknown	25.1145	1
A_95_P149947	EB679956	tc|Rep: Peroxiredoxin Q, chloroplast precursor - Populus jackii (Balm of Gilead) (Populus trichocarpa x Populusdeltoides), partial (91%) [TC57504]	28.1168	1
A_95_P274323	AM808582	gb|AM808582 seedling library, SL Nicotiana tabacum cDNA clone nt002006078, mRNA sequence [AM808582]	24.0388	1
A_95_P029556	BP533059	tc|Rep: Chromosome undetermined scaffold_267, whole genome shotgun sequence - Vitis vinifera (Grape), partial (55%) [TC73254]	22.1168	1
A_95_P295518	A_95_P295518	Unknown	14.7468	1
A_95_P098808	BP534652	Unknown	67.27	1
A_95_P034444	AJ718753	tc|Rep: Chromosome chr8 scaffold_23, whole genome shotgun sequence - Vitis vinifera (Grape), partial (61%) [TC72734]	17.92	1
A_95_P276058	A_95_P276058	Unknown	17.4273	1
A_95_P006691	BP525865	Unknown	11.83	1
A_95_P303223	FG174053	gb|AGN_RNC125xl04r1.ab1 AGN_RNC Nicotiana tabacum cDNA 3', mRNA sequence [FG174053]	14.824	1
A_95_P243132	DW000541	gb|KL4B.108C04F.051105T7 KL4B Nicotiana tabacum cDNA clone KL4B.108C04, mRNA sequence [DW000541]	60.036	1
A_95_P004276	EH616003	Unknown	13.67	1
A_95_P130087	FG189499	gb|AGN_PNL215af1_g1.trimmed.seq AGN_PNL Nicotiana tabacum cDNA 5', mRNA sequence [FG189499]	14.1037	1
A_95_P087233	BP529744	Unknown	14.959	1
A_95_P208202	EB449785	gb|KT7C.104N12F.051219T7 KT7 Nicotiana tabacum cDNA clone KT7C.104N12, mRNA sequence [EB449785]	10.6797	1
A_95_P044131	BP130795	Unknown	13.6374	1
A_95_P151812	EB683915	gb|KR3B.113N19F.060119T7 KR3B Nicotiana tabacum cDNA clone KR3B.113N19, mRNA sequence [EB683915]	58.8514	1
A_95_P142692	EB446122	tc|Rep: Chromosome undetermined scaffold_296, whole genome shotgun sequence - Vitis vinifera (Grape), partial (28%) [TC60608]	10.5173	1
A_95_P143172	EB446514	gb|KR2B.111N13F.060128T7 KR2B Nicotiana tabacum cDNA clone KR2B.111N13, mRNA sequence [EB446514]	15.5869	1
A_95_P271026	EB439137	gb|KN6B.102L01F.051230T7 KN6B Nicotiana tabacum cDNA clone KN6B.102L01, mRNA sequence [EB439137]	13.9914	1
A_95_P099163	BP534818	Unknown	10.2586	1
A_95_P174207	EH665787	Unknown	14.545	1
A_95_P145282	EB448888	Unknown	20.5344	1
A_95_P293593	FG164688	gb|AGN_RNC012xi04f1.ab1 AGN_RNC Nicotiana tabacum cDNA 5', mRNA sequence [FG164688]	11.784	1
A_95_P049351	BP132142	Unknown	9.2675	1
A_95_P088278	BP530002	Unknown	11.5	1
A_95_P278328	AM844491	gb|AM844491 seedling library, SL Nicotiana tabacum cDNA clone nt002008036, mRNA sequence [AM844491]	11.686	1
A_95_P104307	CV016934	tc|Rep: Chromosome chr1 scaffold_5, whole genome shotgun sequence - Vitis vinifera (Grape), partial (20%) [TC76183]	41.1578	1
A_95_P268576	DW002211	tc|Rep: D-type cyclin family 3 subgroup 3 - Solanum tuberosum (Potato), partial (86%) [TC45660]	13.5402	1
A_95_P094418	BP532708	Unknown	25.8938	1
A_95_P269306	DW004888	gb|KR3B.109P22F.051111T7 KR3B Nicotiana tabacum cDNA clone KR3B.109P22, mRNA sequence [DW004888]	14.4559	1
A_95_P280263	AM831046	gb|AM831046 seedling library, SL Nicotiana tabacum cDNA clone nt002337026, mRNA sequence [AM831046]	68.793	1
A_95_P174272	EH665801	Unknown	12.065	1
A_95_P051191	BP132585	Unknown	13.3329	1
A_95_P287428	FG196932	gb|AGN_PNL225bf1_c2.trimmed.seq AGN_PNL Nicotiana tabacum cDNA 5', mRNA sequence [FG196932]	62.483	1
A_95_P249112	EB450644	gb|KT7C.108E24F.051219T7 KT7 Nicotiana tabacum cDNA clone KT7C.108E24, mRNA sequence [EB450644]	12.51	1
A_95_P205807	TA18369_4097	Unknown	12.887	1
A_95_P242532	AM815802	gb|AM815802 seedling library, SL Nicotiana tabacum cDNA clone nt002339056, mRNA sequence [AM815802]	111.722	1
A_95_P300313	FG171830	gb|AGN_RNC129xj07r1.ab1 AGN_RNC Nicotiana tabacum cDNA 3', mRNA sequence [FG171830]	15.1478	1
A_95_P038336	BP129247	Unknown	13.9128	1
A_95_P265766	FG143950	gb|AGN_RPC017xk16f1.ab1 AGN_RPC Nicotiana tabacum cDNA 5', mRNA sequence [FG143950]	10.9935	1
A_95_P083315	BP528731	Unknown	11.575	1
A_95_P184687	TA13749_4097	Unknown	16.0689	1
A_95_P281693	AM834067	gb|AM834067 COL, cold overnight library Nicotiana tabacum cDNA clone nt006112070, mRNA sequence [AM834067]	11.2478	1
A_95_P002076	TA18522_4097	tc|Rep: Chromosome undetermined scaffold_385, whole genome shotgun sequence - Vitis vinifera (Grape), partial (30%) [TC58496]	17.3781	1
A_95_P197972	FG149086	gb|AGN_RNC116xj19f1.ab1 AGN_RNC Nicotiana tabacum cDNA 5', mRNA sequence [FG149086]	26.8976	1
A_95_P237279	M65023	gb|Tobacco phytochrome B (phyB) mRNA, 3' end [M65023]	11.83	1
A_95_P118152	DV161166	Unknown	13.7476	1
A_95_P296708	FG141274	gb|AGN_RPC025xi03f1.ab1 AGN_RPC Nicotiana tabacum cDNA 5', mRNA sequence [FG141274]	9.9018	1
A_95_P153032	EB683339	tc|Rep: Chromosome chr18 scaffold_1, whole genome shotgun sequence - Vitis vinifera (Grape), partial (91%) [TC49877]	37.9061	1
A_95_P111087	CV020050	Unknown	12.7157	1
A_95_P098238	BP534384	tc|Rep: Chromosome chr10 scaffold_76, whole genome shotgun sequence - Vitis vinifera (Grape), partial (17%) [TC70494]	12.5833	1
A_95_P142347	EB445834	Unknown	24.2784	1
A_95_P288633	FG156072	gb|AGN_RNC029xo12f1.ab1 AGN_RNC Nicotiana tabacum cDNA 5', mRNA sequence [FG156072]	135.248	1
A_95_P037851	BP129110	Unknown	12.65	1
A_95_P271401	EB443180	gb|KR2B.001H02F.050815T7 KR2B Nicotiana tabacum cDNA clone KR2B.001H02, mRNA sequence [EB443180]	23.6047	1
A_95_P065980	BP136475	Unknown	13.5348	1
A_95_P126387	EB425722	tc|Rep: AAA ATPase containing von Willebrand factor type A (VWA)-like domain - Bacillus weihenstephanensis KBAB4, partial (26%) [TC51393]	17.22	1
A_95_P148192	EB677428	Unknown	11.33	1
A_95_P279313	AM841192	gb|AM841192 DL, diurnal library Nicotiana tabacum cDNA clone nt005045023, mRNA sequence [AM841192]	90.2845	1
A_95_P297023	EB680924	gb|KL4B.111M11F.060128T7 KL4B Nicotiana tabacum cDNA clone KL4B.111M11, mRNA sequence [EB680924]	27	1
A_95_P109582	CV019372	Unknown	37.47	1
A_95_P117862	EB451549	gb|KT7C.110O10F.051221T7 KT7 Nicotiana tabacum cDNA clone KT7C.110O10, mRNA sequence [EB451549]	26.7297	1
A_95_P097333	BP533989	Unknown	9.9782	1
A_95_P107377	CV018344	Unknown	48.3407	1
A_95_P106017	CV017722	Unknown	36.5472	1

## Sheet: PT4 specific
Table S2. Probe sest with expression confined to 4 hr pollen tubes classified according to detection call of the two replicates
ProbeName	Accession	Annotation	Normalized_MEAN_ZERO	Detection call
A_95_P247617	DV998879	gb|KL4B.100G09F.050922T7 KL4B Nicotiana tabacum cDNA clone KL4B.100G09, mRNA sequence [DV998879]	226.678	1
A_95_P146967	EB451156	gb|KT7C.109M07F.051221T7 KT7 Nicotiana tabacum cDNA clone KT7C.109M07, mRNA sequence [EB451156]	178.35	1
A_95_P265741	AM796086	gb|AM796086 seedling library, SL Nicotiana tabacum cDNA clone nt002064010, mRNA sequence [AM796086]	187.708	1
A_95_P244167	DV161257	gb|KP1B.107I22F.050726T7 KP1B Nicotiana tabacum cDNA clone KP1B.107I22, mRNA sequence [DV161257]	200.637	1
A_95_P291678	DW005246	tc|Rep: Chromosome chr11 scaffold_13, whole genome shotgun sequence - Vitis vinifera (Grape), partial (86%) [TC48580]	223.386	1
A_95_P197267	TA16524_4097	tc|Rep: Predicted protein - Chlamydomonas reinhardtii, partial (3%) [TC45915]	177.774	1
A_95_P197672	EU375459	gb|Nicotiana tabacum multicopy suppressor of IRA1 (MSI1) mRNA, complete cds [EU375459]	87.4481	1
A_95_P228134	EB451350	gb|KT7C.110F01F.051221T7 KT7 Nicotiana tabacum cDNA clone KT7C.110F01, mRNA sequence [EB451350]	345.236	1
A_95_P196592	EB451156	gb|KT7C.109M07F.051221T7 KT7 Nicotiana tabacum cDNA clone KT7C.109M07, mRNA sequence [EB451156]	67.2927	1
A_95_P226939	FG145978	gb|AGN_RPC010xa17f1.ab1 AGN_RPC Nicotiana tabacum cDNA 5', mRNA sequence [FG145978]	64.7449	1
A_95_P096148	BP533497	Unknown	72.6225	1
A_95_P126697	EB426022	tc|Rep: ATP synthase subunit delta', mitochondrial precursor - Ipomoea batatas (Sweet potato) (Batate), complete [TC61237]	104.792	1
A_95_P270606	EB433468	gb|TL13.103C23F.060313T7 TL13 Nicotiana tabacum cDNA clone TL13.103C23, mRNA sequence [EB433468]	91.7421	1
A_95_P080425	BP528000	Unknown	67.2061	1
A_95_P152497	EB682827	tc|Rep: Chromosome chr8 scaffold_23, whole genome shotgun sequence - Vitis vinifera (Grape), partial (42%) [TC72950]	78.1559	1
A_95_P239669	A_95_P239669	Unknown	269.334	1
A_95_P245857	DW000957	gb|KL4B.109I20F.051106T7 KL4B Nicotiana tabacum cDNA clone KL4B.109I20, mRNA sequence [DW000957]	102.974	1
A_95_P009436	Z28373	gb|N.tabacum mRNA for pyruvate kinase (plastid isozyme) [Z28373]	43.3419	1
A_95_P295843	FG142060	gb|AGN_RPC023xd13f1.ab1 AGN_RPC Nicotiana tabacum cDNA 5', mRNA sequence [FG142060]	38.689	1
A_95_P208472	TA18976_4097	tc|Rep: AT3g06540/F5E6_13 - Arabidopsis thaliana (Mouse-ear cress), partial (37%) [TC46273]	88.1579	1
A_95_P006881	FG162981	gb|AGN_RNC015xc08f1.ab1 AGN_RNC Nicotiana tabacum cDNA 5', mRNA sequence [FG162981]	100.598	1
A_95_P144542	EB447964	tc|Rep: ALG2-interacting protein X - Nicotiana tabacum (Common tobacco), partial (48%) [TC74541]	71.2042	1
A_95_P163742	EH622823	gb|CHO_SL020xa06f1.ab1 CHO_SL Nicotiana tabacum cDNA, mRNA sequence [EH622823]	56.7137	1
A_95_P288133	FG640182	gb|TT-47_N21 Burley21 trichome library Nicotiana tabacum cDNA, mRNA sequence [FG640182]	94.0233	1
A_95_P210792	TA19471_4097	tc|Rep: Calreticulin precursor - Nicotiana plumbaginifolia (Leadwort-leaved tobacco), partial (42%) [TC48783]	209.875	1
A_95_P192257	Z29492	gb|N.tabacum mRNA for pyruvate kinase [Z29492]	56.6074	1
A_95_P282263	EB682554	gb|KP1B.112P14F.060117T7 KP1B Nicotiana tabacum cDNA clone KP1B.112P14, mRNA sequence [EB682554]	65.1113	1
A_95_P189322	FG171924	gb|AGN_RNC129xp14f1.ab1 AGN_RNC Nicotiana tabacum cDNA 5', mRNA sequence [FG171924]	131.436	1
A_95_P126627	EB425942	tc|Rep: JAB - Solanum lycopersicum (Tomato) (Lycopersicon esculentum), partial (85%) [TC42560]	46.4295	1
A_95_P094238	BP532614	tc|Rep: Chromosome chr9 scaffold_49, whole genome shotgun sequence - Vitis vinifera (Grape), partial (52%) [TC71141]	168.567	1
A_95_P301513	FG201996	gb|AGN_PNL232bf1_b2.trimmed.seq AGN_PNL Nicotiana tabacum cDNA 5', mRNA sequence [FG201996]	21.8058	1
A_95_P014396	TC45811	tc|Rep: Histone deacetylase HDT1 - Solanum chacoense (Chaco potato), partial (85%) [TC45811]	132.6	1
A_95_P144967	EB448515	Unknown	91.068	1
A_95_P230909	EB682574	gb|KP1B.113A16F.060117T7 KP1B Nicotiana tabacum cDNA clone KP1B.113A16, mRNA sequence [EB682574]	48.4718	1
A_95_P184602	TA13730_4097	tc|Rep: Chromosome chr8 scaffold_34, whole genome shotgun sequence - Vitis vinifera (Grape), partial (5%) [TC70791]	73.8642	1
A_95_P175012	EH665986	tc|Rep: Chromosome chr16 scaffold_86, whole genome shotgun sequence - Vitis vinifera (Grape), partial (42%) [TC51104]	69.2963	1
A_95_P282833	FG196092	gb|AGN_PNL224af1_h1.trimmed.seq AGN_PNL Nicotiana tabacum cDNA 5', mRNA sequence [FG196092]	58.6202	1
A_95_P146152	FG164293	gb|AGN_RNC013xn01f1.ab1 AGN_RNC Nicotiana tabacum cDNA 5', mRNA sequence [FG164293]	87.7386	1
A_95_P160357	Y10472	gb|N.tabacum mRNA for ornithine decarboxylase [Y10472]	90.7356	1
A_95_P065855	BP136441	tc|Rep: Chromosome chr5 scaffold_2, whole genome shotgun sequence - Vitis vinifera (Grape), partial (27%) [TC59538]	49.3031	1
A_95_P249077	EB680583	gb|KL4B.107L17F.051126T7 KL4B Nicotiana tabacum cDNA clone KL4B.107L17, mRNA sequence [EB680583]	43.9943	1
A_95_P180647	TA12795_4097	tc|Rep: ATP synthase subunit O, mitochondrial precursor - Ipomoea batatas (Sweet potato) (Batate), partial (79%) [TC42834]	43.4807	1
A_95_P096343	TA19280_4097	tc|Rep: Capsid protein - Olive latent virus 1, partial (5%) [TC57852]	43.3094	1
A_95_P220572	TA21636_4097	Unknown	44.7492	1
A_95_P304833	FG155267	gb|AGN_RNC211xl11f1.ab1 AGN_RNC Nicotiana tabacum cDNA 5', mRNA sequence [FG155267]	46.9466	1
A_95_P214567	TA20289_4097	tc|Rep: Chromosome chr4 scaffold_32, whole genome shotgun sequence - Vitis vinifera (Grape), partial (11%) [TC62744]	82.3178	1
A_95_P080465	BP528009	tc|Rep: RNA export 1 - Nicotiana benthamiana, complete [TC48695]	63.4421	1
A_95_P130917	EB431042	tc|Rep: Chromosome chr17 scaffold_12, whole genome shotgun sequence - Vitis vinifera (Grape), partial (8%) [TC60979]	44.1075	1
A_95_P059740	BP134816	tc|Rep: Chromosome chr2 scaffold_112, whole genome shotgun sequence - Vitis vinifera (Grape), partial (93%) [TC60785]	94.3914	1
A_95_P193817	TA15752_4097	tc|Rep: RAD23-like - Solanum tuberosum (Potato), complete [TC48167]	35.5878	1
A_95_P100363	BP535339	Unknown	50.3704	1
A_95_P111407	CV020189	Unknown	49.8515	1
A_95_P272146	EB447902	gb|KT7B.103H05F.060124T7 KT7 Nicotiana tabacum cDNA clone KT7B.103H05, mRNA sequence [EB447902]	55.2583	1
A_95_P240990	AJ718050	gb|Nicotiana tabacum cDNA-AFLP-fragment BSTT24-2-320, cultivar Bright Yellow 2 [AJ718050]	67.263	1
A_95_P288238	EB424835	gb|KF8C.101K08F.051214T7 KF8 Nicotiana tabacum cDNA clone KF8C.101K08, mRNA sequence [EB424835]	75.429	1
A_95_P305363	FG193269	gb|AGN_PNL220bf1_b1.trimmed.seq AGN_PNL Nicotiana tabacum cDNA 5', mRNA sequence [FG193269]	40.6356	1
A_95_P215007	TA20389_4097	tc|Rep: Chromosome chr7 scaffold_42, whole genome shotgun sequence - Vitis vinifera (Grape), partial (49%) [TC46300]	58.2942	1
A_95_P198147	TA16716_4097	tc|Rep: Chromosome chr19 scaffold_4, whole genome shotgun sequence - Vitis vinifera (Grape), partial (33%) [TC48056]	121.042	1
A_95_P297468	EB683673	gb|KR3B.113D07F.060119T7 KR3B Nicotiana tabacum cDNA clone KR3B.113D07, mRNA sequence [EB683673]	93.6369	1
A_95_P258531	FG159147	gb|AGN_RNC022xa22f1.ab1 AGN_RNC Nicotiana tabacum cDNA 5', mRNA sequence [FG159147]	93.9399	1
A_95_P116507	DV159272	tc|Rep: Chromosome chr11 scaffold_56, whole genome shotgun sequence - Vitis vinifera (Grape), partial (49%) [TC45372]	40.5784	1
A_95_P145162	EB448723	gb|KT7B.114M24F.060127T7 KT7 Nicotiana tabacum cDNA clone KT7B.114M24, mRNA sequence [EB448723]	21.3505	1
A_95_P223027	DW000906	gb|KL4B.109F14F.051108T7 KL4B Nicotiana tabacum cDNA clone KL4B.109F14, mRNA sequence [DW000906]	56.6081	1
A_95_P095868	EB682879	gb|KR3B.111A19F.060119T7 KR3B Nicotiana tabacum cDNA clone KR3B.111A19, mRNA sequence [EB682879]	33.7721	1
A_95_P254854	EH616823	gb|CHO_SL004xp09f1.ab1 CHO_SL Nicotiana tabacum cDNA, mRNA sequence [EH616823]	48.2195	1
A_95_P148957	EB678562	Unknown	46.7514	1
A_95_P154207	FG163331	gb|AGN_RNC015xp08f1.ab1 AGN_RNC Nicotiana tabacum cDNA 5', mRNA sequence [FG163331]	216.474	1
A_95_P195337	TA16094_4097	tc|Rep: Chromosome chr1 scaffold_5, whole genome shotgun sequence - Vitis vinifera (Grape), partial (42%) [TC47285]	72.1952	1
A_95_P033474	AJ632773	tc|Rep: Genomic DNA, chromosome 5, TAC clone:K2A18 - Arabidopsis thaliana (Mouse-ear cress), partial (5%) [TC77117]	83.0508	1
A_95_P123327	TA12982_4097	Unknown	221.32	1
A_95_P214752	TA20329_4097	tc|Rep: Chromosome chr8 scaffold_29, whole genome shotgun sequence - Vitis vinifera (Grape), partial (31%) [TC51682]	34.6339	1
A_95_P207967	TA18862_4097	tc|Rep: Chromosome chr18 scaffold_61, whole genome shotgun sequence - Vitis vinifera (Grape), partial (22%) [TC42518]	66.6397	1
A_95_P241360	DV158562	gb|KG9B.003P13F.050720T7 KG9B Nicotiana tabacum cDNA clone KG9B.003P13, mRNA sequence [DV158562]	48.3784	1
A_95_P027191	BP531259	tc|Rep: Chromosome chr9 scaffold_7, whole genome shotgun sequence - Vitis vinifera (Grape), partial (48%) [TC45855]	61.8418	1
A_95_P144302	FG136430	gb|AGN_ELP008xl06f1.ab1 AGN_ELP Nicotiana tabacum cDNA 5', mRNA sequence [FG136430]	19.8868	1
A_95_P160617	FS435443	gb|FS435443 normalized full-length tobacco cDNA library Nicotiana tabacum cDNA clone TBK02GR0096_1_B04 5', mRNA sequence [FS435443]	145.99	1
A_95_P151507	EB681722	Unknown	80.0194	1
A_95_P281853	AM809865	gb|AM809865 DL, diurnal library Nicotiana tabacum cDNA clone nt005093022, mRNA sequence [AM809865]	43.6705	1
A_95_P311363	FG155210	gb|AGN_RNC211xb13f1.ab1 AGN_RNC Nicotiana tabacum cDNA 5', mRNA sequence [FG155210]	82.5853	1
A_95_P152307	EB682651	tc|Rep: Chromosome chr4 scaffold_6, whole genome shotgun sequence - Vitis vinifera (Grape), partial (43%) [TC73220]	32.9085	1
A_95_P108037	CV018643	tc|Rep: Chromosome chr2 scaffold_140, whole genome shotgun sequence - Vitis vinifera (Grape), partial (20%) [TC48351]	78.0837	1
A_95_P260686	AM807444	gb|AM807444 seedling library, SL Nicotiana tabacum cDNA clone nt002277076, mRNA sequence [AM807444]	28.1508	1
A_95_P115827	DV158198	tc|Rep: Predicted protein - Physcomitrella patens subsp. patens, partial (81%) [TC46006]	45.0913	1
A_95_P138277	EB442022	Unknown	23.7725	1
A_95_P133437	EB434931	Unknown	28.2993	1
A_95_P119297	DV162399	Unknown	39.2698	1
A_95_P210732	TA19458_4097	tc|Rep: Chromosome chr6 scaffold_3, whole genome shotgun sequence - Vitis vinifera (Grape), partial (40%) [TC54628]	37.3025	1
A_95_P246692	FG197835	gb|AGN_PNL226cf1_c12.trimmed.seq AGN_PNL Nicotiana tabacum cDNA 5', mRNA sequence [FG197835]	60.1608	1
A_95_P297573	FG171924	gb|AGN_RNC129xp14f1.ab1 AGN_RNC Nicotiana tabacum cDNA 5', mRNA sequence [FG171924]	94.5907	1
A_95_P097413	BP534033	tc|Rep: Chromosome chr8 scaffold_115, whole genome shotgun sequence - Vitis vinifera (Grape), partial (18%) [TC72959]	56.0331	1
A_95_P013546	EB677742	tc|Rep: Chromosome chr4 scaffold_208, whole genome shotgun sequence - Vitis vinifera (Grape), partial (94%) [TC43007]	37.3268	1
A_95_P206722	EB447449	gb|KT7B.100B11F.051010T7 KT7 Nicotiana tabacum cDNA clone KT7B.100B11, mRNA sequence [EB447449]	17.4616	1
A_95_P293218	FG134918	gb|AGN_ELP012xk06f1.ab1 AGN_ELP Nicotiana tabacum cDNA 5', mRNA sequence [FG134918]	53.886	1
A_95_P090223	BP530865	Unknown	24.3486	1
A_95_P135937	TA18135_4097	tc|Rep: Chromosome chr6 scaffold_3, whole genome shotgun sequence - Vitis vinifera (Grape), partial (26%) [TC44421]	65.5956	1
A_95_P019286	TA16261_4097	tc|Rep: Chromosome undetermined scaffold_100, whole genome shotgun sequence - Vitis vinifera (Grape), partial (39%) [TC54769]	52.6162	1
A_95_P158437	EH616390	Unknown	110.934	1
A_95_P129717	EB429676	tc|Rep: Chromosome chr12 scaffold_38, whole genome shotgun sequence - Vitis vinifera (Grape), partial (70%) [TC59274]	57.7588	1
A_95_P099513	BP534956	Unknown	33.904	1
A_95_P211602	TA19651_4097	tc|Rep: NTGP5 - Nicotiana tabacum (Common tobacco), complete [TC75301]	112.084	1
A_95_P267441	DV160207	gb|KP1B.102J11F.050722T7 KP1B Nicotiana tabacum cDNA clone KP1B.102J11, mRNA sequence [DV160207]	22.5662	1
A_95_P099663	AM828280	gb|AM828280 seedling library, SL Nicotiana tabacum cDNA clone nt002181074, mRNA sequence [AM828280]	75.6871	1
A_95_P073150	BP526144	Unknown	44.8692	1
A_95_P213357	TA20029_4097	tc|Rep: Chromosome chr14 scaffold_26, whole genome shotgun sequence - Vitis vinifera (Grape), partial (21%) [TC41631]	45.124	1
A_95_P161997	EH620702	Unknown	87.5286	1
A_95_P128182	EB427714	Unknown	49.1219	1
A_95_P007766	TA12022_4097	tc|Rep: Glycolate oxidase - Mesembryanthemum crystallinum (Common ice plant), complete [TC40263]	36.8906	1
A_95_P028171	EH664090	gb|6.2B09 Transformed tobacco Lambda Zap II library Nicotiana tabacum cDNA 5', mRNA sequence [EH664090]	22.5912	1
A_95_P027056	A_95_P027056	Unknown	38.6462	1
A_95_P053651	BP133236	tc|Rep: Chromosome chr13 scaffold_120, whole genome shotgun sequence - Vitis vinifera (Grape), partial (80%) [TC50032]	49.5832	1
A_95_P111787	CV020373	Unknown	15.8634	1
A_95_P261631	BP132909	gb|BP132909 MAT001 Nicotiana tabacum cDNA clone BY5120, mRNA sequence [BP132909]	56.3225	1
A_95_P289183	DV157974	gb|KG9B.002F23F.050720T7 KG9B Nicotiana tabacum cDNA clone KG9B.002F23, mRNA sequence [DV157974]	128.622	1
A_95_P309738	A_95_P309738	Unknown	22.2873	1
A_95_P085095	BP529195	Unknown	33.8145	1
A_95_P239534	AY081175	gb|Nicotiana tabacum osmotic stress-activated protein kinase (OSAK) mRNA, complete cds [AY081175]	64.8542	1
A_95_P004626	D61377	gb|Nicotiana tabacum mRNA for WIPK, complete cds [D61377]	51.9686	1
A_95_P170396	EH664893	Unknown	58.9186	1
A_95_P033974	AJ717975	Unknown	112.486	1
A_95_P287823	EH620884	gb|CHO_SL008xe01f1.ab1 CHO_SL Nicotiana tabacum cDNA, mRNA sequence [EH620884]	92.2193	1
A_95_P115432	DV157637	Unknown	23.3437	1
A_95_P154847	EG649783	Unknown	35.2178	1
A_95_P125282	DW005063	tc|Rep: Splicing factor-like protein - Vitis riparia (Frost grape) (Vitis vulpina), partial (22%) [TC45522]	18.2092	1
A_95_P233934	AJ718943	gb|Nicotiana tabacum cDNA-AFLP-fragment BSTC21-4-280, cultivar Bright Yellow 2 [AJ718943]	15.9436	1
A_95_P162428	EH621378	gb|CHO_SL028xh11f1.ab1 CHO_SL Nicotiana tabacum cDNA, mRNA sequence [EH621378]	33.7068	1
A_95_P222922	TA22136_4097	tc|Rep: Chromosome chr2 scaffold_11, whole genome shotgun sequence - Vitis vinifera (Grape), partial (32%) [TC55583]	16.2934	1
A_95_P306503	FG155320	gb|AGN_RNC030xg05f1.ab1 AGN_RNC Nicotiana tabacum cDNA 5', mRNA sequence [FG155320]	61.6489	1
A_95_P101718	CN498900	Unknown	25.3038	1
A_95_P016356	TA15811_4097	tc|Rep: Eukaryotic translation initiation factor 4E - Solanum lycopersicum (Tomato) (Lycopersicon esculentum), partial (89%) [TC50507]	88.5485	1
A_95_P127397	EB426936	tc|Rep: Chromosome chr7 scaffold_192, whole genome shotgun sequence - Vitis vinifera (Grape), partial (57%) [TC44197]	137.666	1
A_95_P199317	TA16969_4097	tc|Rep: Mal d 1-associated protein - Malus domestica (Apple) (Malus sylvestris), partial (57%) [TC56706]	21.0785	1
A_95_P289293	DV158517	gb|KG9B.003N14F.050720T7 KG9B Nicotiana tabacum cDNA clone KG9B.003N14, mRNA sequence [DV158517]	53.8029	1
A_95_P091823	BP531510	tc|Rep: Chromosome chr4 scaffold_6, whole genome shotgun sequence - Vitis vinifera (Grape), partial (25%) [TC46544]	35.6793	1
A_95_P147682	EB452193	tc|Rep: Chromosome chr6 scaffold_3, whole genome shotgun sequence - Vitis vinifera (Grape), partial (14%) [TC52146]	44.0219	1
A_95_P142767	FG171206	gb|AGN_RNC101xc24f1.ab1 AGN_RNC Nicotiana tabacum cDNA 5', mRNA sequence [FG171206]	40.4462	1
A_95_P221452	EH622684	gb|CHO_SL024xf08f1.ab1 CHO_SL Nicotiana tabacum cDNA, mRNA sequence [EH622684]	91.8379	1
A_95_P274198	FG636122	gb|TT-11_G14 Samsun trichome library Nicotiana tabacum cDNA, mRNA sequence [FG636122]	133.932	1
A_95_P222702	TA22091_4097	Unknown	20.6508	1
A_95_P214127	TA20195_4097	Unknown	36.983	1
A_95_P000751	TA12981_4097	tc|Rep: BTF3 - Nicotiana benthamiana, complete [TC61707]	18.9624	1
A_95_P266441	DV157831	gb|KG9B.001P11F.050628T7 KG9B Nicotiana tabacum cDNA clone KG9B.001P11, mRNA sequence [DV157831]	41.6749	1
A_95_P227159	FG156975	gb|AGN_RNC026xk17f1.ab1 AGN_RNC Nicotiana tabacum cDNA 5', mRNA sequence [FG156975]	35.0049	1
A_95_P288008	EB437505	gb|BL12.104M18F.060309T7 BL12 Nicotiana tabacum cDNA clone BL12.104M18, mRNA sequence [EB437505]	64.6595	1
A_95_P009311	TA14277_4097	tc|Rep: Nuclear RNA binding protein - Nicotiana tabacum (Common tobacco), partial (90%) [TC40793]	38.8895	1
A_95_P308413	FG642283	gb|TT-11_D05 K326 early senescent leaf library Nicotiana tabacum cDNA, mRNA sequence [FG642283]	21.6667	1
A_95_P112312	CV020620	Unknown	79.9762	1
A_95_P251422	AF116915	gb|Nicotiana tabacum obtusifoliol-14-demethylase (CYP51) mRNA, complete cds [AF116915]	62.3782	1
A_95_P141447	EB445171	tc|Rep: Chromosome chr7 scaffold_42, whole genome shotgun sequence - Vitis vinifera (Grape), partial (92%) [TC47186]	14.4468	1
A_95_P068605	BP137171	Unknown	31.7277	1
A_95_P196062	FG137301	gb|AGN_ELP005xb08f1.ab1 AGN_ELP Nicotiana tabacum cDNA 5', mRNA sequence [FG137301]	32.1461	1
A_95_P013311	TA16511_4097	tc|Rep: Protein tyrosine phosphatase - Phaseolus vulgaris (Kidney bean) (French bean), partial (62%) [TC45248]	58.6738	1
A_95_P278833	AM848505	gb|AM848505 seedling library, SL Nicotiana tabacum cDNA clone nt002165079, mRNA sequence [AM848505]	57.5502	1
A_95_P060170	BP134928	Unknown	37.46	1
A_95_P118712	DV161777	gb|KP1B.109C10F.050727T7 KP1B Nicotiana tabacum cDNA clone KP1B.109C10, mRNA sequence [DV161777]	72.9627	1
A_95_P205952	TA18402_4097	tc|Rep: PRL1 protein - Arabidopsis thaliana (Mouse-ear cress), partial (83%) [TC58735]	38.7523	1
A_95_P286868	FG166173	gb|AGN_RNC009xg09f1.ab1 AGN_RNC Nicotiana tabacum cDNA 5', mRNA sequence [FG166173]	64.5169	1
A_95_P208917	TA19076_4097	tc|Rep: U2 snRNP auxiliary factor, large subunit - Nicotiana plumbaginifolia (Leadwort-leaved tobacco), partial (16%) [TC55523]	23.3912	1
A_95_P265866	FG637902	gb|TT-36_H09 Samsun trichome library Nicotiana tabacum cDNA, mRNA sequence [FG637902]	40.8107	1
A_95_P063295	BP135739	Unknown	87.1425	1
A_95_P037028	BP128892	tc|Rep: Chromosome chr5 scaffold_2, whole genome shotgun sequence - Vitis vinifera (Grape), partial (76%) [TC76535]	68.9419	1
A_95_P189517	CN949733	gb|XXXP141 Nicotiana tabacum Pollen PCR-based subtractive library Nicotiana tabacum cDNA clone Peg97BS, mRNA sequence [CN949733]	36.3803	1
A_95_P095783	BP533340	tc|Rep: Chromosome chr16 scaffold_86, whole genome shotgun sequence - Vitis vinifera (Grape), partial (62%) [TC68990]	47.877	1
A_95_P271766	EH621944	gb|CHO_SL027xo06f1.ab1 CHO_SL Nicotiana tabacum cDNA, mRNA sequence [EH621944]	23.2747	1
A_95_P145612	EB449372	tc|Rep: Chromosome undetermined scaffold_611, whole genome shotgun sequence - Vitis vinifera (Grape), partial (36%) [TC49505]	41.6894	1
A_95_P164527	EH623769	tc|Rep: Chromosome chr6 scaffold_3, whole genome shotgun sequence - Vitis vinifera (Grape), partial (86%) [TC42581]	65.4129	1
A_95_P158987	EH616877	Unknown	46.2143	1
A_95_P309453	FG149083	gb|AGN_RNC116xj11f1.ab1 AGN_RNC Nicotiana tabacum cDNA 5', mRNA sequence [FG149083]	22.4337	1
A_95_P300513	FG159785	gb|AGN_RNC021xf17f1.ab1 AGN_RNC Nicotiana tabacum cDNA 5', mRNA sequence [FG159785]	25.8195	1
A_95_P156727	EH614748	tc|Rep: Chromosome chr11 scaffold_56, whole genome shotgun sequence - Vitis vinifera (Grape), partial (68%) [TC73611]	76.6253	1
A_95_P094758	BP532862	tc|Rep: Chromosome chr1 scaffold_5, whole genome shotgun sequence - Vitis vinifera (Grape), partial (83%) [TC67417]	26.2272	1
A_95_P203642	EB681778	gb|KP1B.105I07F.060116T7 KP1B Nicotiana tabacum cDNA clone KP1B.105I07, mRNA sequence [EB681778]	22.072	1
A_95_P153452	EB683715	Unknown	86.4819	1
A_95_P252614	DV161053	gb|KP1B.104P12F.050725T7 KP1B Nicotiana tabacum cDNA clone KP1B.104P12, mRNA sequence [DV161053]	80.5995	1
A_95_P225517	FG172171	gb|AGN_RNC128xg24f1.ab1 AGN_RNC Nicotiana tabacum cDNA 5', mRNA sequence [FG172171]	23.4477	1
A_95_P164362	EH623576	gb|CHO_SL014xp06f1.ab1 CHO_SL Nicotiana tabacum cDNA, mRNA sequence [EH623576]	307.465	1
A_95_P180052	EB679219	gb|KG9B.106K09F.051129T7 KG9B Nicotiana tabacum cDNA clone KG9B.106K09, mRNA sequence [EB679219]	74.0626	1
A_95_P269026	EB438854	gb|KN6B.101O14F.051230T7 KN6B Nicotiana tabacum cDNA clone KN6B.101O14, mRNA sequence [EB438854]	40.2053	1
A_95_P158077	FG137231	gb|AGN_ELP005xb01f1.ab1 AGN_ELP Nicotiana tabacum cDNA 5', mRNA sequence [FG137231]	30.6546	1
A_95_P176652	TA11689_4097	tc|Rep: Plasma membrane ATPase 4 - Nicotiana plumbaginifolia (Leadwort-leaved tobacco), partial (34%) [TC51458]	60.243	1
A_95_P105087	CV017290	Unknown	80.3234	1
A_95_P129692	EB429656	tc|Rep: Thioredoxin peroxidase - Nicotiana tabacum (Common tobacco), partial (85%) [TC41007]	26.3585	1
A_95_P265241	FG151976	gb|AGN_RNC109xb08f1.ab1 AGN_RNC Nicotiana tabacum cDNA 5', mRNA sequence [FG151976]	20.1835	1
A_95_P096568	BP533679	tc|Rep: Chromosome chr4 scaffold_6, whole genome shotgun sequence - Vitis vinifera (Grape), partial (27%) [TC67816]	198.288	1
A_95_P145242	EB448829	Unknown	37.3655	1
A_95_P020316	TC56111	tc|Rep: Ribosome recycling factor, chloroplast precursor - Daucus carota (Carrot), partial (81%) [TC56111]	21.1211	1
A_95_P261861	BP133763	gb|BP133763 MAT001 Nicotiana tabacum cDNA clone BY6059, mRNA sequence [BP133763]	21.962	1
A_95_P269946	EB428076	gb|KF8B.200B10F.060120T7 KF8 Nicotiana tabacum cDNA clone KF8B.200B10, mRNA sequence [EB428076]	34.284	1
A_95_P314993	FG179505	gb|AGN_PNL201br1_c10.trimmed.seq AGN_PNL Nicotiana tabacum cDNA 3', mRNA sequence [FG179505]	45.2861	1
A_95_P075685	BP526792	Unknown	15.9774	1
A_95_P306478	FG635368	gb|TT-01_F03 Samsun trichome library Nicotiana tabacum cDNA, mRNA sequence [FG635368]	27.7248	1
A_95_P208417	TA18965_4097	tc|Rep: Chromosome chr1 scaffold_5, whole genome shotgun sequence - Vitis vinifera (Grape), partial (26%) [TC51193]	22.6544	1
A_95_P019351	DW000724	gb|KL4B.108L11F.051105T7 KL4B Nicotiana tabacum cDNA clone KL4B.108L11, mRNA sequence [DW000724]	29.1919	1
A_95_P001726	TA16963_4097	tc|Rep: Two-pore calcium channel - Nicotiana tabacum (Common tobacco), partial (17%) [TC72209]	30.2203	1
A_95_P204337	TA18044_4097	tc|Rep: Chromosome undetermined scaffold_69, whole genome shotgun sequence - Vitis vinifera (Grape), partial (70%) [TC56737]	36.0836	1
A_95_P303558	FG175635	gb|AGN_RNC121xb17f1.ab1 AGN_RNC Nicotiana tabacum cDNA 5', mRNA sequence [FG175635]	66.1328	1
A_95_P226359	DV999856	gb|KL4B.104D09F.051104T7 KL4B Nicotiana tabacum cDNA clone KL4B.104D09, mRNA sequence [DV999856]	56.6198	1
A_95_P100793	BP535519	Unknown	23.8072	1
A_95_P131477	EB431768	tc|Rep: F1N21.10 - Arabidopsis thaliana (Mouse-ear cress), partial (25%) [TC67342]	28.5446	1
A_95_P260266	AM819928	gb|AM819928 seedling library, SL Nicotiana tabacum cDNA clone nt002008041, mRNA sequence [AM819928]	41.2467	1
A_95_P095153	BP533043	tc|Rep: Chromosome chr13 scaffold_17, whole genome shotgun sequence - Vitis vinifera (Grape), partial (9%) [TC71650]	47.8137	1
A_95_P239109	AJ305044	gb|Nicotiana tabacum mRNA for vacuolar invertase (vi gene) [AJ305044]	29.5228	1
A_95_P031006	FG626648	gb|TOBESTR062H06 TOBEST cDNA library 1 Nicotiana tabacum cDNA 5', mRNA sequence [FG626648]	31.3659	1
A_95_P221487	TA21829_4097	tc|Rep: Chromosome chr10 scaffold_43, whole genome shotgun sequence - Vitis vinifera (Grape), partial (44%) [TC69960]	41.835	1
A_95_P013236	TA14283_4097	tc|Rep: Predicted protein - Physcomitrella patens subsp. patens, partial (96%) [TC64296]	60.8235	1
A_95_P138367	FG142142	gb|AGN_RPC023xf04f1.ab1 AGN_RPC Nicotiana tabacum cDNA 5', mRNA sequence [FG142142]	31.95	1
A_95_P253124	FG635430	gb|TT-02_K13 Samsun trichome library Nicotiana tabacum cDNA, mRNA sequence [FG635430]	34.7797	1
A_95_P121922	DW002001	tc|Rep: Hydroproline-rich glycoprotein like protein - Nicotiana tabacum (Common tobacco), partial (88%) [TC67372]	19.2262	1
A_95_P025326	TA20015_4097	tc|Rep: Serine/threonine protein phosphatase 5 - Solanum lycopersicum (Tomato) (Lycopersicon esculentum), partial (41%) [TC66703]	19.6443	1
A_95_P033884	AJ717826	gb|Nicotiana tabacum cDNA-AFLP-fragment BSTT1-31-215, cultivar Bright Yellow 2 [AJ717826]	21.6258	1
A_95_P056596	BP134001	Unknown	34.7495	1
A_95_P124152	DW003996	tc|Rep: Chromosome chr10 scaffold_81, whole genome shotgun sequence - Vitis vinifera (Grape), partial (49%) [TC52214]	23.4314	1
A_95_P203757	DW003190	gb|KR3B.105B08F.051109T7 KR3B Nicotiana tabacum cDNA clone KR3B.105B08, mRNA sequence [DW003190]	24.0987	1
A_95_P178142	TA12161_4097	tc|Rep: Os05g0119300 protein - Oryza sativa subsp. japonica (Rice), partial (63%) [TC44034]	79.2769	1
A_95_P299348	FG634412	gb|TT-38_H14 tobacco leaf library Nicotiana tabacum cDNA, mRNA sequence [FG634412]	32.9019	1
A_95_P073060	BP526114	Unknown	26.3893	1
A_95_P164347	EH623536	Unknown	54.4856	1
A_95_P121712	DW001818	Unknown	25.4712	1
A_95_P198472	TA16784_4097	tc|Rep: Chromosome undetermined scaffold_80, whole genome shotgun sequence - Vitis vinifera (Grape), partial (33%) [TC49378]	37.3209	1
A_95_P047691	BP131719	Unknown	24.9027	1
A_95_P208912	EB678190	gb|KG9B.103N06F.051128T7 KG9B Nicotiana tabacum cDNA clone KG9B.103N06, mRNA sequence [EB678190]	124.371	1
A_95_P029111	TA14918_4097	Unknown	35.1962	1
A_95_P021306	BP134065	Unknown	122.643	1
A_95_P115507	TA15437_4097	tc|Rep: Prohibitin - Nicotiana tabacum (Common tobacco), complete [TC52074]	40.3693	1
A_95_P037821	EB438528	gb|KN6B.101A12F.051230T7 KN6B Nicotiana tabacum cDNA clone KN6B.101A12, mRNA sequence [EB438528]	22.5127	1
A_95_P102387	CV016003	tc|Rep: Chromosome chr5 scaffold_2, whole genome shotgun sequence - Vitis vinifera (Grape), partial (38%) [TC73594]	18.0078	1
A_95_P037941	BP129136	Unknown	31.6745	1
A_95_P107747	CV018516	tc|Rep: Tic20-like protein - Solanum tuberosum (Potato), partial (69%) [TC70352]	31.7679	1
A_95_P206027	DW001171	gb|KL4B.110F15F.051106T7 KL4B Nicotiana tabacum cDNA clone KL4B.110F15, mRNA sequence [DW001171]	34.929	1
A_95_P047881	BP131767	Unknown	37.4624	1
A_95_P034673	AY219234	gb|Nicotiana tabacum arm repeat-containing protein mRNA, complete cds [AY219234]	36.5652	1
A_95_P028196	TA19070_4097	tc|Rep: Chromosome chr1 scaffold_180, whole genome shotgun sequence - Vitis vinifera (Grape), partial (24%) [TC44899]	19.739	1
A_95_P086345	FG158351	gb|AGN_RNC024xf04f1.ab1 AGN_RNC Nicotiana tabacum cDNA 5', mRNA sequence [FG158351]	22.129	1
A_95_P120947	DW000919	Unknown	21.2213	1
A_95_P229569	DV159750	gb|KP1B.101E15F.050722T7 KP1B Nicotiana tabacum cDNA clone KP1B.101E15, mRNA sequence [DV159750]	37.1619	1
A_95_P311068	FG139766	gb|AGN_ELP023xe14f1.ab1 AGN_ELP Nicotiana tabacum cDNA 5', mRNA sequence [FG139766]	201.469	1
A_95_P154617	EG649672	Unknown	23.4509	1
A_95_P143117	EB446459	Unknown	37.3986	1
A_95_P253644	DV161442	gb|KP1B.108B21F.050726T7 KP1B Nicotiana tabacum cDNA clone KP1B.108B21, mRNA sequence [DV161442]	39.2446	1
A_95_P290233	AB454418	gb|Nicotiana tabacum NtMFP mRNA for multifunctional protein, complete cds [AB454418]	19.0517	1
A_95_P132427	EB432888	Unknown	49.6793	1
A_95_P216962	FG136929	gb|AGN_ELP006xd03f1.ab1 AGN_ELP Nicotiana tabacum cDNA 5', mRNA sequence [FG136929]	16.9638	1
A_95_P270456	EB432224	gb|KL5B.116N21F.060217T7 KL5B Nicotiana tabacum cDNA clone KL5B.116N21, mRNA sequence [EB432224]	46.3713	1
A_95_P189147	EB424654	gb|KF8C.101C08F.051214T7 KF8 Nicotiana tabacum cDNA clone KF8C.101C08, mRNA sequence [EB424654]	37.5327	1
A_95_P143417	EB446723	Unknown	45.6898	1
A_95_P038881	BP129391	Unknown	28.9636	1
A_95_P237494	U65390	gb|Nicotiana tabacum CaMB-channel protein mRNA, complete cds [U65390]	51.8135	1
A_95_P313198	FG155310	gb|AGN_RNC030xe05f1.ab1 AGN_RNC Nicotiana tabacum cDNA 5', mRNA sequence [FG155310]	33.8629	1
A_95_P025821	TA15595_4097	tc|Rep: Chromosome chr5 scaffold_2, whole genome shotgun sequence - Vitis vinifera (Grape), partial (98%) [TC57845]	24.6753	1
A_95_P089908	BP530719	Unknown	20.2214	1
A_95_P079970	EB424877	gb|KF8C.101M04F.051214T7 KF8 Nicotiana tabacum cDNA clone KF8C.101M04, mRNA sequence [EB424877]	38.8337	1
A_95_P214347	TA20245_4097	tc|Rep: Chromosome chr15 scaffold_19, whole genome shotgun sequence - Vitis vinifera (Grape), partial (24%) [TC58003]	32.2482	1
A_95_P293438	EB435226	gb|TL13.109O07F.060320T7 TL13 Nicotiana tabacum cDNA clone TL13.109O07, mRNA sequence [EB435226]	59.5755	1
A_95_P100808	BP535527	Unknown	35.3407	1
A_95_P047596	BP131697	Unknown	21.2014	1
A_95_P086510	EB678998	gb|KG9B.106A24F.051129T7 KG9B Nicotiana tabacum cDNA clone KG9B.106A24, mRNA sequence [EB678998]	34.2204	1
A_95_P248127	FG638575	gb|TT-02_K04 Burley21 trichome library Nicotiana tabacum cDNA, mRNA sequence [FG638575]	51.2314	1
A_95_P145087	EB448628	gb|KT7B.114I17F.060127T7 KT7 Nicotiana tabacum cDNA clone KT7B.114I17, mRNA sequence [EB448628]	39.4753	1
A_95_P042886	BP130471	Unknown	26.0808	1
A_95_P245677	EB438409	gb|KN6B.100L06F.051019T7 KN6B Nicotiana tabacum cDNA clone KN6B.100L06, mRNA sequence [EB438409]	28.7347	1
A_95_P239139	AJ344536	gb|Nicotiana tabacum partial mRNA for cullin 1D (cul1D gene) [AJ344536]	43.6474	1
A_95_P264826	TC66144	tc|Rep: Chromosome chr17 scaffold_16, whole genome shotgun sequence - Vitis vinifera (Grape), partial (8%) [TC66144]	30.3883	1
A_95_P163317	EH622329	tc|Rep: Chromosome chr2 scaffold_11, whole genome shotgun sequence - Vitis vinifera (Grape), partial (38%) [TC71576]	33.282	1
A_95_P272501	FG157506	gb|AGN_RNC025xm15f1.ab1 AGN_RNC Nicotiana tabacum cDNA 5', mRNA sequence [FG157506]	19.1584	1
A_95_P124102	EB443533	gb|KR2B.002K11F.051019T7 KR2B Nicotiana tabacum cDNA clone KR2B.002K11, mRNA sequence [EB443533]	57.0219	1
A_95_P293178	FG156161	gb|AGN_RNC029xf13f1.ab1 AGN_RNC Nicotiana tabacum cDNA 5', mRNA sequence [FG156161]	94.1248	1
A_95_P073220	BP526163	Unknown	18.1816	1
A_95_P094593	BP532790	Unknown	17.5846	1
A_95_P096593	BP533689	tc|Rep: Chromosome chr14 scaffold_21, whole genome shotgun sequence - Vitis vinifera (Grape), partial (18%) [TC55487]	31.9659	1
A_95_P158112	EH616189	Unknown	50.914	1
A_95_P016296	EB439650	gb|KN6B.104B18F.060103T7 KN6B Nicotiana tabacum cDNA clone KN6B.104B18, mRNA sequence [EB439650]	55.2035	1
A_95_P292303	FG169614	gb|AGN_RNC003xe06f1.ab1 AGN_RNC Nicotiana tabacum cDNA 5', mRNA sequence [FG169614]	18.0418	1
A_95_P130287	DV158468	gb|KG9B.003L11F.050720T7 KG9B Nicotiana tabacum cDNA clone KG9B.003L11, mRNA sequence [DV158468]	28.3262	1
A_95_P144942	EB448503	Unknown	19.7614	1
A_95_P125632	EB424725	gb|KF8C.101F11F.051214T7 KF8 Nicotiana tabacum cDNA clone KF8C.101F11, mRNA sequence [EB424725]	34.8989	1
A_95_P253964	TC53391	Unknown	37.4547	1
A_95_P092358	BP531762	Unknown	45.2243	1
A_95_P127932	EB427514	tc|Rep: Chromosome chr15 scaffold_37, whole genome shotgun sequence - Vitis vinifera (Grape), partial (55%) [TC45538]	35.0044	1
A_95_P187057	DV159114	gb|KG9B.005H16F.050721T7 KG9B Nicotiana tabacum cDNA clone KG9B.005H16, mRNA sequence [DV159114]	31.2473	1
A_95_P005806	BP528616	gb|BP528616 MAT001 Nicotiana tabacum cDNA clone BY13472, mRNA sequence [BP528616]	23.8659	1
A_95_P167941	EH664311	Unknown	71.1618	1
A_95_P286708	FG186048	gb|AGN_PNL210bf1_h1.trimmed.seq AGN_PNL Nicotiana tabacum cDNA 5', mRNA sequence [FG186048]	19.7741	1
A_95_P006316	TA15490_4097	Unknown	62.3259	1
A_95_P197432	TA16560_4097	tc|Rep: Chromosome chr5 scaffold_2, whole genome shotgun sequence - Vitis vinifera (Grape), partial (75%) [TC65168]	37.2817	1
A_95_P203607	TA17889_4097	tc|Rep: Chromosome chr4 scaffold_333, whole genome shotgun sequence - Vitis vinifera (Grape), partial (23%) [TC53277]	17.1816	1
A_95_P147857	EB643473	tc|Rep: MRNA, complete cds, clone: RAFL25-18-P16 - Arabidopsis thaliana (Mouse-ear cress), partial (77%) [TC54145]	15.3838	1
A_95_P133757	EB435442	Unknown	22.3998	1
A_95_P124667	DW004448	Unknown	25.8834	1
A_95_P021046	TA14086_4097	Unknown	42.4694	1
A_95_P008781	EB426350	gb|KF8C.105O04F.051215T7 KF8 Nicotiana tabacum cDNA clone KF8C.105O04, mRNA sequence [EB426350]	58.2477	1
A_95_P197932	TA16670_4097	Unknown	28.2058	1
A_95_P052761	BP133008	Unknown	70.6756	1
A_95_P149837	EB679804	Unknown	31.9449	1
A_95_P127342	AB300776	gb|Nicotiana tabacum JEI1 mRNA for hypothetical protein, complete cds [AB300776]	42.8805	1
A_95_P242622	DW000916	gb|KL4B.109G08F.051106T7 KL4B Nicotiana tabacum cDNA clone KL4B.109G08, mRNA sequence [DW000916]	15.9768	1
A_95_P238424	AF137288	gb|Nicotiana tabacum putative translation initiation factor 2B beta subunit (NIFb) mRNA, complete cds [AF137288]	24.1099	1
A_95_P005656	BP133446	tc|Rep: L-lysine permease - Bifidobacterium adolescentis (strain ATCC 15703 / DSM 20083), partial (8%) [TC60096]	17.7364	1
A_95_P152852	EB683190	Unknown	26.5145	1
A_95_P120732	DW000697	tc|Rep: Chromosome chr8 scaffold_150, whole genome shotgun sequence - Vitis vinifera (Grape), partial (24%) [TC71261]	23.6232	1
A_95_P094928	BP532935	tc|Rep: Chromosome chr12 scaffold_103, whole genome shotgun sequence - Vitis vinifera (Grape), partial (81%) [TC44392]	74.2125	1
A_95_P189012	EH617488	gb|CHO_SL006xj24f1.ab1 CHO_SL Nicotiana tabacum cDNA, mRNA sequence [EH617488]	27.9461	1
A_95_P056386	BP133941	Unknown	23.3663	1
A_95_P140617	EB444512	Unknown	18.74	1
A_95_P022466	TA13628_4097	tc|Rep: 60S ribosomal protein L7A-like protein - Solanum tuberosum (Potato), complete [TC60309]	36.0631	1
A_95_P204992	BP532534	gb|BP532534 MAT005 Nicotiana tabacum cDNA clone BY27335, mRNA sequence [BP532534]	53.4017	1
A_95_P035508	BP128488	Unknown	46.558	1
A_95_P270086	FG134963	gb|AGN_ELP012xd15f1.ab1 AGN_ELP Nicotiana tabacum cDNA 5', mRNA sequence [FG134963]	25.487	1
A_95_P284773	EH618908	gb|CHO_SL015xf10f2.ab1 CHO_SL Nicotiana tabacum cDNA, mRNA sequence [EH618908]	35.4689	1
A_95_P305328	FG144744	gb|AGN_RPC014xi17f1.ab1 AGN_RPC Nicotiana tabacum cDNA 5', mRNA sequence [FG144744]	37.6068	1
A_95_P315608	FG197573	gb|AGN_PNL226ar1_d7.trimmed.seq AGN_PNL Nicotiana tabacum cDNA 3', mRNA sequence [FG197573]	34.4715	1
A_95_P133912	EB435628	Unknown	16.523	1
A_95_P005076	TA11945_4097	tc|Rep: 60S ribosomal protein L19 - Capsicum annuum (Bell pepper), partial (32%) [TC66285]	36.3141	1
A_95_P210592	TA19429_4097	Unknown	28.08	1
A_95_P132312	FS424443	gb|FS424443 normalized full-length tobacco cDNA library Nicotiana tabacum cDNA clone TBK02GR0065_3_F10 5', mRNA sequence [FS424443]	22.5237	1
A_95_P142222	EB445748	tc|Rep: WD40-like beta propeller repeat protein - Synechococcus sp. (strain JA-2-3B'a(2-13)) (Cyanobacteria bacteriumYellowstone B-Prime), partial (9%) [TC67776]	116.156	1
A_95_P215512	EH614410	gb|EST_CSP005xl20f1.ab1 EST_CSP Nicotiana tabacum cDNA, mRNA sequence [EH614410]	36.661	1
A_95_P096778	BP533760	tc|Rep: Chromosome chr14 scaffold_54, whole genome shotgun sequence - Vitis vinifera (Grape), partial (74%) [TC59579]	28.9554	1
A_95_P180982	TA12869_4097	tc|Rep: Actin-7 - Arabidopsis thaliana (Mouse-ear cress), complete [TC40665]	54.2293	1
A_95_P025086	TA17479_4097	tc|Rep: Salt tolerance protein 5-like protein - Solanum tuberosum (Potato), partial (82%) [TC49963]	62.3465	1
A_95_P131687	EB432061	Unknown	42.2055	1
A_95_P157827	EH615857	Unknown	36.621	1
A_95_P118332	DV161343	tc|Rep: Chromosome chr11 scaffold_56, whole genome shotgun sequence - Vitis vinifera (Grape), partial (68%) [TC73611]	21.3276	1
A_95_P236269	BP133465	tc|Rep: Chromosome chr2 scaffold_11, whole genome shotgun sequence - Vitis vinifera (Grape), partial (10%) [TC73517]	20.9123	1
A_95_P133887	EB435581	Unknown	39.298	1
A_95_P187363	FG134864	gb|AGN_ELP012xa10f1.ab1 AGN_ELP Nicotiana tabacum cDNA 5', mRNA sequence [FG134864]	33.7717	1
A_95_P288283	FG641025	gb|TT-21_I16 K326 trichome library Nicotiana tabacum cDNA, mRNA sequence [FG641025]	30.982	1
A_95_P228824	DV161409	gb|KP1B.108A10F.050726T7 KP1B Nicotiana tabacum cDNA clone KP1B.108A10, mRNA sequence [DV161409]	17.5898	1
A_95_P013706	TA15324_4097	tc|Rep: Chromosome chr7 scaffold_44, whole genome shotgun sequence - Vitis vinifera (Grape), partial (89%) [TC47516]	31.9579	1
A_95_P207482	TA18750_4097	Unknown	42.3457	1
A_95_P015746	EB427484	gb|KF8C.110C21F.051216T7 KF8 Nicotiana tabacum cDNA clone KF8C.110C21, mRNA sequence [EB427484]	23.0781	1
A_95_P198837	EB678922	gb|KG9B.105N17F.051128T7 KG9B Nicotiana tabacum cDNA clone KG9B.105N17, mRNA sequence [EB678922]	36.9951	1
A_95_P149567	EB679467	tc|Rep: Chromosome chr17 scaffold_16, whole genome shotgun sequence - Vitis vinifera (Grape), partial (46%) [TC53465]	18.1774	1
A_95_P162252	EH621161	tc|Rep: Expressed protein - Arabidopsis thaliana (Mouse-ear cress), partial (63%) [TC44350]	18.0983	1
A_95_P303383	FG194074	gb|AGN_PNL221bf1_h2.trimmed.seq AGN_PNL Nicotiana tabacum cDNA 5', mRNA sequence [FG194074]	39.8842	1
A_95_P126422	EB425749	Unknown	25.4682	1
A_95_P131797	EB432206	Unknown	16.2938	1
A_95_P160537	EH619216	tc|Rep: Chromosome chr4 scaffold_6, whole genome shotgun sequence - Vitis vinifera (Grape), partial (13%) [TC44428]	19.1058	1
A_95_P112637	CV020769	Unknown	35.9024	1
A_95_P125677	EB424755	gb|KF8C.101G19F.051214T7 KF8 Nicotiana tabacum cDNA clone KF8C.101G19, mRNA sequence [EB424755]	47.9293	1
A_95_P103797	CV016695	Unknown	25.9348	1
A_95_P020746	TC56758	Unknown	24.5932	1
A_95_P126002	EB425203	Unknown	26.3563	1
A_95_P055096	BP133608	Unknown	22.8362	1
A_95_P069800	BP137485	Unknown	28.3392	1
A_95_P199602	EB425577	gb|KF8C.103L11F.051214T7 KF8 Nicotiana tabacum cDNA clone KF8C.103L11, mRNA sequence [EB425577]	16.7043	1
A_95_P156832	EH614825	gb|EST_CSP003xo16f1.ab1 EST_CSP Nicotiana tabacum cDNA, mRNA sequence [EH614825]	27.0949	1
A_95_P288038	FG186133	gb|AGN_PNL210br1_g4.trimmed.seq AGN_PNL Nicotiana tabacum cDNA 3', mRNA sequence [FG186133]	22.3186	1
A_95_P207897	TA18846_4097	tc|Rep: Chromosome chr9 scaffold_7, whole genome shotgun sequence - Vitis vinifera (Grape), partial (69%) [TC77114]	39.2686	1
A_95_P271221	A_95_P271221	Unknown	16.9017	1
A_95_P267161	DV158881	gb|KG9B.004N13F.050721T7 KG9B Nicotiana tabacum cDNA clone KG9B.004N13, mRNA sequence [DV158881]	20.2219	1
A_95_P092023	BP531608	tc|Rep: Chromosome chr8 scaffold_23, whole genome shotgun sequence - Vitis vinifera (Grape), partial (52%) [TC47593]	31.1845	1
A_95_P205072	DV161430	gb|KP1B.108B08F.050726T7 KP1B Nicotiana tabacum cDNA clone KP1B.108B08, mRNA sequence [DV161430]	17.6818	1
A_95_P111597	CV020270	tc|Rep: 60S ribosomal protein L37a - Capsicum chinense (Scotch bonnet) (Bonnet pepper), partial (96%) [TC73027]	54.2829	1
A_95_P192737	TA15519_4097	tc|Rep: Os01g0279200 protein - Oryza sativa subsp. japonica (Rice), partial (95%) [TC67751]	37.8601	1
A_95_P010066	EB438084	gb|KN6B.009L20F.050901T7 KN6B Nicotiana tabacum cDNA clone KN6B.009L20, mRNA sequence [EB438084]	24.1166	1
A_95_P192907	TA15556_4097	tc|Rep: Chromosome chr2 scaffold_105, whole genome shotgun sequence - Vitis vinifera (Grape), partial (15%) [TC57227]	34.096	1
A_95_P136742	FG160232	gb|AGN_RNC020xo16f1.ab1 AGN_RNC Nicotiana tabacum cDNA 5', mRNA sequence [FG160232]	16.4576	1
A_95_P040311	BP129792	Unknown	78.6269	1
A_95_P031996	TC76975	Unknown	23.0416	1
A_95_P182047	TA13121_4097	tc|Rep: Chromosome chr10 scaffold_297, whole genome shotgun sequence - Vitis vinifera (Grape), partial (97%) [TC41191]	34.624	1
A_95_P223127	TA22184_4097	Unknown	17.8467	1
A_95_P027986	BP134686	tc|Rep: Chromosome chr5 scaffold_72, whole genome shotgun sequence - Vitis vinifera (Grape), partial (89%) [TC41168]	40.513	1
A_95_P012886	TA15273_4097	tc|Rep: 14-3-3 protein - Nicotiana tabacum (Common tobacco), partial (98%) [TC44748]	42.2491	1
A_95_P201417	EU294213	gb|Nicotiana tabacum putative red chlorophyll catabolite reductase mRNA, complete cds [EU294213]	32.0602	1
A_95_P187427	TA14344_4097	tc|Rep: Chromosome chr17 scaffold_101, whole genome shotgun sequence - Vitis vinifera (Grape), partial (67%) [TC51502]	46.3328	1
A_95_P162657	EH621661	Unknown	38.3213	1
A_95_P217767	TA21014_4097	tc|Rep: Chromosome undetermined scaffold_340, whole genome shotgun sequence - Vitis vinifera (Grape), partial (49%) [TC66106]	66.108	1
A_95_P291753	EB424775	gb|KF8C.101H16F.051214T7 KF8 Nicotiana tabacum cDNA clone KF8C.101H16, mRNA sequence [EB424775]	16.4183	1
A_95_P201977	TA17535_4097	tc|Rep: Cytosolic aldehyde dehydrogenase RF2C - Zea mays (Maize), partial (81%) [TC42484]	16.8399	1
A_95_P235334	DW000367	gb|KL4B.105K02F.051104T7 KL4B Nicotiana tabacum cDNA clone KL4B.105K02, mRNA sequence [DW000367]	16.8509	1
A_95_P195402	TA16107_4097	tc|Rep: STYLOSA protein - Antirrhinum majus (Garden snapdragon), partial (29%) [TC51210]	34.5877	1
A_95_P258921	X06134	gb|Tobacco mRNA fragment for nitrate reductase [X06134]	23.0705	1
A_95_P070720	BP525522	Unknown	59.7405	1
A_95_P222427	TA22030_4097	tc|Rep: ATP-dependent Clp protease proteolytic subunit-related protein 4, chloroplast precursor - Arabidopsis thaliana (Mouse-ear cress), partial (75%) [TC52654]	31.7197	1
A_95_P194887	TA15999_4097	tc|Rep: Chromosome chr6 scaffold_3, whole genome shotgun sequence - Vitis vinifera (Grape), partial (93%) [TC56054]	17.8263	1
A_95_P029206	TC72615	Unknown	59.6432	1
A_95_P098148	BP534341	Unknown	79.6504	1
A_95_P313563	FG158379	gb|AGN_RNC024xl08f1.ab1 AGN_RNC Nicotiana tabacum cDNA 5', mRNA sequence [FG158379]	17.2334	1
A_95_P059955	BP134871	Unknown	29.305	1
A_95_P152902	EB683232	Unknown	46.5425	1
A_95_P006221	TA15867_4097	tc|Rep: Expressed protein - Oryza sativa subsp. japonica (Rice), partial (19%) [TC60830]	72.9496	1
A_95_P121077	DW001083	Unknown	41.526	1
A_95_P070370	BP192615	tc|Rep: Ferredoxin--NADP reductase, root-type isozyme, chloroplast precursor - Nicotiana tabacum (Common tobacco), complete [TC51778]	27.692	1
A_95_P023066	DW002423	tc|Rep: Predicted protein - Physcomitrella patens subsp. patens, partial (72%) [TC61743]	37.1007	1
A_95_P244327	EH613976	gb|EST_CSP004xb19f1.ab1 EST_CSP Nicotiana tabacum cDNA, mRNA sequence [EH613976]	20.5666	1
A_95_P153677	EB683895	Unknown	28.1	1
A_95_P306578	FG635672	gb|TT-05_L10 Samsun trichome library Nicotiana tabacum cDNA, mRNA sequence [FG635672]	24.199	1
A_95_P149167	EB678864	Unknown	23.9297	1
A_95_P074365	BP526450	tc|Rep: Uncharacterized protein At4g17310.2 - Arabidopsis thaliana (Mouse-ear cress), partial (44%) [TC70869]	21.0258	1
A_95_P304613	FG152078	gb|AGN_RNC109xl22r1.ab1 AGN_RNC Nicotiana tabacum cDNA 3', mRNA sequence [FG152078]	70.591	1
A_95_P267856	DV162283	gb|KP1B.110K12F.050727T7 KP1B Nicotiana tabacum cDNA clone KP1B.110K12, mRNA sequence [DV162283]	46.7561	1
A_95_P283738	A_95_P283738	Unknown	64.4857	1
A_95_P280608	AM829980	gb|AM829980 seedling library, SL Nicotiana tabacum cDNA clone nt002282007, mRNA sequence [AM829980]	38.1919	1
A_95_P091588	BP531424	Unknown	20.4267	1
A_95_P121432	DW001499	Unknown	26.1888	1
A_95_P149417	TA16716_4097	tc|Rep: Chromosome chr19 scaffold_4, whole genome shotgun sequence - Vitis vinifera (Grape), partial (33%) [TC48056]	36.2218	1
A_95_P205277	DW004725	gb|KR3B.109I23F.051111T7 KR3B Nicotiana tabacum cDNA clone KR3B.109I23, mRNA sequence [DW004725]	62.309	1
A_95_P145037	EB448579	gb|KT7B.114G03F.060127T7 KT7 Nicotiana tabacum cDNA clone KT7B.114G03, mRNA sequence [EB448579]	67.4694	1
A_95_P290408	DV999295	gb|KL4B.101J21F.051103T7 KL4B Nicotiana tabacum cDNA clone KL4B.101J21, mRNA sequence [DV999295]	26.5771	1
A_95_P203482	TA17862_4097	Unknown	16.7273	1
A_95_P112482	DV158042	gb|KG9B.002I22F.050720T7 KG9B Nicotiana tabacum cDNA clone KG9B.002I22, mRNA sequence [DV158042]	24.7231	1
A_95_P003126	TA12166_4097	Unknown	21.9279	1
A_95_P215647	TA20534_4097	tc|Rep: Chromosome undetermined scaffold_235, whole genome shotgun sequence - Vitis vinifera (Grape), partial (92%) [TC40872]	16.4565	1
A_95_P288138	FG163834	gb|AGN_RNC014xf08f1.ab1 AGN_RNC Nicotiana tabacum cDNA 5', mRNA sequence [FG163834]	20.5628	1
A_95_P106872	CV018096	Unknown	28.3301	1
A_95_P015561	EB425326	gb|KF8C.103A11F.051214T7 KF8 Nicotiana tabacum cDNA clone KF8C.103A11, mRNA sequence [EB425326]	21.7743	1
A_95_P212787	FS391062	gb|FS391062 normalized full-length tobacco cDNA library Nicotiana tabacum cDNA clone TBK01A01NGRL0051_3_D08 5', mRNA sequence [FS391062]	53.4304	1
A_95_P032411	NP916877	tc|GB|AB053091.1|BAB40702.1 kinesin-like polypeptides 3 [Nicotiana tabacum] [NP916877]	22.238	1
A_95_P225272	EB444939	gb|KR2B.105H17F.051227T7 KR2B Nicotiana tabacum cDNA clone KR2B.105H17, mRNA sequence [EB444939]	54.9291	1
A_95_P007021	L38829	tc|Rep: SUP2 protein - Nicotiana tabacum (Common tobacco), complete [TC67665]	22.9967	1
A_95_P129517	EB429473	tc|Rep: Chromosome chr8 scaffold_23, whole genome shotgun sequence - Vitis vinifera (Grape), partial (32%) [TC64324]	35.7343	1
A_95_P092303	TA15396_4097	Unknown	13.9383	1
A_95_P199717	EB433985	gb|TL13.105M01F.060313T7 TL13 Nicotiana tabacum cDNA clone TL13.105M01, mRNA sequence [EB433985]	65.4078	1
A_95_P074725	BP526541	Unknown	38.0021	1
A_95_P123137	DW003043	gb|KR3B.104K14F.051108T7 KR3B Nicotiana tabacum cDNA clone KR3B.104K14, mRNA sequence [DW003043]	20.6221	1
A_95_P220632	TA21649_4097	tc|Rep: binding - Arabidopsis thaliana, partial (72%) [TC49231]	39.3111	1
A_95_P218467	TA21181_4097	tc|Rep: ribosomal protein L16 - Paramecium aurelia, partial (15%) [TC43985]	19.5729	1
A_95_P112132	CV020533	Unknown	74.8947	1
A_95_P211427	TA19608_4097	tc|Rep: Glycosyl hydrolases family 17 protein - Solanum demissum (Wild potato), partial (31%) [TC75530]	18.4804	1
A_95_P137257	EB440979	gb|KN6B.107N21F.060106T7 KN6B Nicotiana tabacum cDNA clone KN6B.107N21, mRNA sequence [EB440979]	45.8424	1
A_95_P279638	AM842359	gb|AM842359 COL, cold overnight library Nicotiana tabacum cDNA clone nt006191024, mRNA sequence [AM842359]	23.0793	1
A_95_P192072	DV161797	gb|KP1B.109D12F.050727T7 KP1B Nicotiana tabacum cDNA clone KP1B.109D12, mRNA sequence [DV161797]	21.4603	1
A_95_P214092	TA20187_4097	tc|Rep: Chromosome chr1 scaffold_135, whole genome shotgun sequence - Vitis vinifera (Grape), partial (88%) [TC57010]	30.9765	1
A_95_P043406	BP130608	Unknown	43.2924	1
A_95_P235219	DV162035	gb|KP1B.109O17F.050727T7 KP1B Nicotiana tabacum cDNA clone KP1B.109O17, mRNA sequence [DV162035]	21.2784	1
A_95_P161422	FG644316	gb|TT-21_C04 K326 late senescent leaf library Nicotiana tabacum cDNA, mRNA sequence [FG644316]	23.8676	1
A_95_P025726	TA16842_4097	tc|Rep: Glutaredoxin related protein - Oryza sativa subsp. indica (Rice), partial (32%) [TC67278]	50.5015	1
A_95_P120102	DV999837	gb|KL4B.104C10F.051104T7 KL4B Nicotiana tabacum cDNA clone KL4B.104C10, mRNA sequence [DV999837]	26.4417	1
A_95_P070655	BP192691	tc|Rep: Chromosome undetermined scaffold_87, whole genome shotgun sequence - Paramecium tetraurelia, partial (4%) [TC75917]	21.1913	1
A_95_P042746	BP130434	tc|Rep: Gamma response I protein-like - Oryza sativa subsp. japonica (Rice), partial (17%) [TC75885]	38.9324	1
A_95_P086365	BP529518	Unknown	27.8243	1
A_95_P040521	BP129852	Unknown	18.9843	1
A_95_P100553	BP535423	Unknown	35.7914	1
A_95_P010626	TA12520_4097	tc|Rep: Mitochondrial small heat shock protein - Solanum lycopersicum (Tomato) (Lycopersicon esculentum), partial (93%) [TC57449]	72.6149	1
A_95_P101888	DQ515925	gb|Nicotiana tabacum putative spindle disassembly related protein CDC48 mRNA, complete cds [DQ515925]	31.7455	1
A_95_P053896	BP133305	Unknown	26.5089	1
A_95_P181927	TA13095_4097	tc|Rep: Thioredoxin peroxidase - Nicotiana tabacum (Common tobacco), complete [TC51883]	23.9855	1
A_95_P049361	BP132144	Unknown	26.6865	1
A_95_P229314	DV162045	gb|KP1B.109P05F.050727T7 KP1B Nicotiana tabacum cDNA clone KP1B.109P05, mRNA sequence [DV162045]	17.6878	1
A_95_P254674	EB680475	gb|KL4B.107F15F.051126T7 KL4B Nicotiana tabacum cDNA clone KL4B.107F15, mRNA sequence [EB680475]	17.9473	1
A_95_P087618	BP529837	Unknown	37.9786	1
A_95_P156217	EG650470	Unknown	26.923	1
A_95_P023621	TA12387_4097	tc|Rep: Phosphoglycerate kinase, chloroplast precursor - Nicotiana tabacum (Common tobacco), partial (46%) [TC43453]	29.6972	1
A_95_P268141	DV999608	gb|KL4B.103I05F.051103T7 KL4B Nicotiana tabacum cDNA clone KL4B.103I05, mRNA sequence [DV999608]	16.4836	1
A_95_P072990	BP526097	tc|Rep: Chromosome chr17 scaffold_16, whole genome shotgun sequence - Vitis vinifera (Grape), partial (29%) [TC61302]	17.6249	1
A_95_P213182	TA19994_4097	tc|Rep: Chromosome chr4 scaffold_6, whole genome shotgun sequence - Vitis vinifera (Grape), partial (27%) [TC66687]	28.2403	1
A_95_P090638	BP531039	Unknown	19.8908	1
A_95_P092408	BP531790	tc|Rep: Chromosome chr18 scaffold_1, whole genome shotgun sequence - Vitis vinifera (Grape), partial (56%) [TC47756]	21.4883	1
A_95_P094183	BP532593	tc|Rep: Chromosome undetermined scaffold_310, whole genome shotgun sequence - Vitis vinifera (Grape), partial (90%) [TC65696]	15.6347	1
A_95_P128287	EB427837	gb|KF8B.100E05F.051010T7 KF8 Nicotiana tabacum cDNA clone KF8B.100E05, mRNA sequence [EB427837]	31.207	1
A_95_P003856	EB443145	tc|Rep: Potyviral capsid protein interacting protein 1 - Nicotiana tabacum (Common tobacco), partial (28%) [TC71174]	23.4174	1
A_95_P105167	CV017332	Unknown	22.3519	1
A_95_P157502	EH615554	Unknown	31.0227	1
A_95_P210882	TA19490_4097	tc|Rep: Dem protein - Solanum lycopersicum (Tomato) (Lycopersicon esculentum), partial (44%) [TC71746]	15.1148	1
A_95_P095833	FG635068	gb|TT-30_J07 tobacco leaf library Nicotiana tabacum cDNA, mRNA sequence [FG635068]	25.5529	1
A_95_P258381	DV157680	gb|KG9B.001J02F.050628T7 KG9B Nicotiana tabacum cDNA clone KG9B.001J02, mRNA sequence [DV157680]	22.3192	1
A_95_P303453	A_95_P303453	Unknown	20.6024	1
A_95_P198202	TA16727_4097	tc|Rep: Chromosome chr6 scaffold_25, whole genome shotgun sequence - Vitis vinifera (Grape), partial (51%) [TC66310]	19.0232	1
A_95_P034044	BP129575	gb|BP129575 MAT001 Nicotiana tabacum cDNA clone BY1446, mRNA sequence [BP129575]	22.1674	1
A_95_P217997	EB679873	gb|KL4B.102H18F.051125T7 KL4B Nicotiana tabacum cDNA clone KL4B.102H18, mRNA sequence [EB679873]	24.7483	1
A_95_P146127	EB450036	tc|Rep: Chromosome chr13 scaffold_17, whole genome shotgun sequence - Vitis vinifera (Grape), partial (87%) [TC55266]	78.7519	1
A_95_P187002	TA14248_4097	Unknown	27.5891	1
A_95_P229384	FG146528	gb|AGN_RPC009xf16f1.ab1 AGN_RPC Nicotiana tabacum cDNA 5', mRNA sequence [FG146528]	18.0696	1
A_95_P273706	FG636077	gb|TT-10_M22 Samsun trichome library Nicotiana tabacum cDNA, mRNA sequence [FG636077]	34.807	1
A_95_P120167	DV999916	Unknown	38.4552	1
A_95_P112067	FG136272	gb|AGN_ELP008xk06f1.ab1 AGN_ELP Nicotiana tabacum cDNA 5', mRNA sequence [FG136272]	37.4561	1
A_95_P287153	FG186420	gb|AGN_PNL210df1_h6.trimmed.seq AGN_PNL Nicotiana tabacum cDNA 5', mRNA sequence [FG186420]	30.419	1
A_95_P296753	FG139222	gb|AGN_ELP025xn11f1.ab1 AGN_ELP Nicotiana tabacum cDNA 5', mRNA sequence [FG139222]	15.9186	1
A_95_P235764	TA17341_4097	Unknown	18.2383	1
A_95_P049116	BP132086	tc|Rep: Chromosome chr1 scaffold_46, whole genome shotgun sequence - Vitis vinifera (Grape), partial (24%) [TC74675]	15.8488	1
A_95_P154782	FG635590	gb|TT-04_N05 Samsun trichome library Nicotiana tabacum cDNA, mRNA sequence [FG635590]	18.6336	1
A_95_P258511	FG160659	gb|AGN_RNC019xk21f1.ab1 AGN_RNC Nicotiana tabacum cDNA 5', mRNA sequence [FG160659]	28.9172	1
A_95_P200727	TA17269_4097	tc|Rep: Transformer-SR ribonucleoprotein - Nicotiana tabacum (Common tobacco), partial (98%) [TC76815]	17.2373	1
A_95_P137702	EB428815	gb|KF8B.202G14F.060124T7 KF8 Nicotiana tabacum cDNA clone KF8B.202G14, mRNA sequence [EB428815]	21.5361	1
A_95_P006851	TA18546_4097	tc|GB|AJ311779.1|CAC84548.1 dicarboxylate/tricarboxylate carrier [Nicotiana tabacum] [NP916784]	19.699	1
A_95_P196512	TA16355_4097	tc|Rep: NB-ARC domain containing protein - Solanum tuberosum (Potato), partial (8%) [TC66699]	29.486	1
A_95_P234764	FG642251	gb|TT-10_L06 K326 early senescent leaf library Nicotiana tabacum cDNA, mRNA sequence [FG642251]	20.9217	1
A_95_P040266	BP129782	Unknown	20.4389	1
A_95_P112587	CV020746	Unknown	24.0074	1
A_95_P272266	EB448670	gb|KT7B.114K15F.060127T7 KT7 Nicotiana tabacum cDNA clone KT7B.114K15, mRNA sequence [EB448670]	22.39	1
A_95_P263001	FG155914	gb|AGN_RNC029xi17f1.ab1 AGN_RNC Nicotiana tabacum cDNA 5', mRNA sequence [FG155914]	30.393	1
A_95_P131672	EB432041	tc|Rep: Chromosome chr9 scaffold_7, whole genome shotgun sequence - Vitis vinifera (Grape), partial (42%) [TC51061]	15.3654	1
A_95_P203067	EB440029	gb|KN6B.105C09F.060104T7 KN6B Nicotiana tabacum cDNA clone KN6B.105C09, mRNA sequence [EB440029]	77.094	1
A_95_P023446	EB445713	tc|Rep: Chromosome chr19 scaffold_66, whole genome shotgun sequence - Vitis vinifera (Grape), partial (12%) [TC71321]	31.6045	1
A_95_P108222	CV018725	Unknown	16.4863	1
A_95_P013426	TA15814_4097	tc|Rep: Phospholipid hydroperoxide glutathione peroxidase - Solanum lycopersicum (Tomato) (Lycopersicon esculentum), complete [TC44642]	29.9296	1
A_95_P222892	TA22130_4097	tc|Rep: Cellulose synthase - Populus tremula x Populus tremuloides, partial (33%) [TC51961]	22.5423	1
A_95_P002626	TA12166_4097	Unknown	20.4093	1
A_95_P191792	TA15313_4097	tc|Rep: 101 kDa heat shock protein - Nicotiana tabacum (Common tobacco), partial (6%) [TC70296]	19.6696	1
A_95_P191102	TA15157_4097	tc|Rep: Chromosome undetermined scaffold_484, whole genome shotgun sequence - Vitis vinifera (Grape), partial (58%) [TC50668]	24.6443	1
A_95_P108352	CV018802	Unknown	47.3687	1
A_95_P125512	EB102905	tc|Rep: Chromosome undetermined scaffold_168, whole genome shotgun sequence - Vitis vinifera (Grape), partial (84%) [TC61784]	31.8729	1
A_95_P182992	TA13352_4097	Unknown	29.9049	1
A_95_P194267	EB449400	gb|KT7C.102L13F.051216T7 KT7 Nicotiana tabacum cDNA clone KT7C.102L13, mRNA sequence [EB449400]	25.6554	1
A_95_P227689	EB681843	gb|KP1B.105L15F.060116T7 KP1B Nicotiana tabacum cDNA clone KP1B.105L15, mRNA sequence [EB681843]	81.2145	1
A_95_P163657	EH622750	Unknown	20.7069	1
A_95_P281753	TC63228	tc|Rep: TraB - Enterococcus faecalis (Streptococcus faecalis), partial (11%) [TC63228]	24.934	1
A_95_P078715	BP527584	Unknown	15.7072	1
A_95_P242577	DQ460190	gb|Nicotiana tabacum cDNA-AFLP fragment H-N_BT3M14-319 sequence [DQ460190]	16.6668	1
A_95_P245777	EB425517	gb|KF8C.103I21F.051214T7 KF8 Nicotiana tabacum cDNA clone KF8C.103I21, mRNA sequence [EB425517]	22.7201	1
A_95_P019691	TA13952_4097	tc|Rep: Chromosome chr19 scaffold_4, whole genome shotgun sequence - Vitis vinifera (Grape), partial (80%) [TC55262]	18.5478	1
A_95_P297143	FG158759	gb|AGN_RNC023xb17f1.ab1 AGN_RNC Nicotiana tabacum cDNA 5', mRNA sequence [FG158759]	14.0138	1
A_95_P155027	EG649864	tc|Rep: Chromosome chr1 scaffold_22, whole genome shotgun sequence - Vitis vinifera (Grape), partial (78%) [TC49820]	34.0496	1
A_95_P292503	FG139517	gb|AGN_ELP024xd21f1.ab1 AGN_ELP Nicotiana tabacum cDNA 5', mRNA sequence [FG139517]	23.141	1
A_95_P127722	EB427299	tc|Rep: Chromosome chr14 scaffold_21, whole genome shotgun sequence - Vitis vinifera (Grape), partial (21%) [TC57004]	18.1442	1
A_95_P098188	BP534360	Unknown	15.4472	1
A_95_P159127	EH617079	Unknown	17.725	1
A_95_P091353	BP531312	gb|BP531312 MAT005 Nicotiana tabacum cDNA clone BY24207, mRNA sequence [BP531312]	17.5736	1
A_95_P143542	EB446803	tc|Rep: Chromosome chr14 scaffold_9, whole genome shotgun sequence - Vitis vinifera (Grape), partial (87%) [TC41394]	45.8832	1
A_95_P234089	EH615127	gb|EST_CSP008xj14f1.ab1 EST_CSP Nicotiana tabacum cDNA, mRNA sequence [EH615127]	22.6698	1
A_95_P000796	AB213651	gb|Nicotiana tabacum NtCHI1 mRNA for chalcone isomerase, complete cds [AB213651]	22.9907	1
A_95_P148847	EB450360	gb|KT7C.106I01F.051219T7 KT7 Nicotiana tabacum cDNA clone KT7C.106I01, mRNA sequence [EB450360]	14.8322	1
A_95_P130872	EB430982	tc|Rep: Superoxide dismutase [Fe] - Solanum lycopersicum (Tomato) (Lycopersicon esculentum), complete [TC52667]	18.8412	1
A_95_P059316	BP134707	tc|Rep: Chromosome chr11 scaffold_13, whole genome shotgun sequence - Vitis vinifera (Grape), partial (34%) [TC77194]	18.8627	1
A_95_P155557	EG650124	Unknown	23.7547	1
A_95_P125402	DW005190	Unknown	16.9542	1
A_95_P267901	DV162604	gb|KP1B.001J22F.050628T7 KP1B Nicotiana tabacum cDNA clone KP1B.001J22, mRNA sequence [DV162604]	74.4653	1
A_95_P016856	A_95_P016856	Unknown	22.5038	1
A_95_P205572	TA18319_4097	tc|Rep: Chromosome chr8 scaffold_23, whole genome shotgun sequence - Vitis vinifera (Grape), partial (51%) [TC59318]	21.3264	1
A_95_P041501	TA16023_4097	Unknown	19.9972	1
A_95_P093548	BP532314	tc|Rep: Proline-rich protein - Nicotiana alata (Winged tobacco) (Persian tobacco), partial (61%) [TC71956]	14.7591	1
A_95_P159362	EH617490	Unknown	19.4151	1
A_95_P094723	BP532846	Unknown	23.4879	1
A_95_P017831	BP130210	tc|Rep: Chromosome chr10 scaffold_43, whole genome shotgun sequence - Vitis vinifera (Grape), partial (48%) [TC52970]	26.9409	1
A_95_P265991	TC65908	tc|Rep: Chromosome chr8 scaffold_106, whole genome shotgun sequence - Vitis vinifera (Grape), partial (73%) [TC65908]	37.4847	1
A_95_P008941	EB683385	gb|KR3B.112G18F.060119T7 KR3B Nicotiana tabacum cDNA clone KR3B.112G18, mRNA sequence [EB683385]	28.694	1
A_95_P116132	DV158708	Unknown	38.2604	1
A_95_P018576	DV162725	gb|KP1B.001P13F.050628T7 KP1B Nicotiana tabacum cDNA clone KP1B.001P13, mRNA sequence [DV162725]	36.2271	1
A_95_P146322	EB450324	Unknown	114.708	1
A_95_P205222	EB430967	gb|KL5B.111G02F.060117T7 KL5B Nicotiana tabacum cDNA clone KL5B.111G02, mRNA sequence [EB430967]	41.9137	1
A_95_P134422	EB436668	Unknown	18.9609	1
A_95_P101113	BQ843168	tc|Rep: Polyubiquitin - Populus tremula x Populus tremuloides, complete [TC54238]	24.1539	1
A_95_P037911	BP129128	Unknown	15.6374	1
A_95_P251697	X92967	gb|N.tabacum mRNA for cyclin A-like protein (clone 30) [X92967]	18.2595	1
A_95_P123627	DW003496	Unknown	18.1812	1
A_95_P200242	TA17167_4097	Unknown	17.2801	1
A_95_P248482	EB451478	gb|KT7C.110K22F.051221T7 KT7 Nicotiana tabacum cDNA clone KT7C.110K22, mRNA sequence [EB451478]	17.1496	1
A_95_P108527	CV018876	Unknown	22.231	1
A_95_P092648	BP531912	Unknown	43.2424	1
A_95_P145172	EB448736	tc|Rep: Chromosome chr18 scaffold_59, whole genome shotgun sequence - Vitis vinifera (Grape), partial (20%) [TC42279]	27.3344	1
A_95_P255594	FG179904	gb|AGN_PNL201dr1_f10.trimmed.seq AGN_PNL Nicotiana tabacum cDNA 3', mRNA sequence [FG179904]	17.2162	1
A_95_P068185	BP137070	Unknown	23.4	1
A_95_P091058	BP531197	Unknown	17.2528	1
A_95_P037836	BP129106	Unknown	21.0279	1
A_95_P025406	DW004280	gb|KR3B.108F08F.051110T7 KR3B Nicotiana tabacum cDNA clone KR3B.108F08, mRNA sequence [DW004280]	43.1464	1
A_95_P275463	AM795045	gb|AM795045 seedling library, SL Nicotiana tabacum cDNA clone nt002322081, mRNA sequence [AM795045]	19.3777	1
A_95_P013856	TA16537_4097	tc|Rep: Chromosome chr16 scaffold_10, whole genome shotgun sequence - Vitis vinifera (Grape), partial (53%) [TC46156]	17.8267	1
A_95_P198707	DW001909	gb|KR3B.101H09F.051107T7 KR3B Nicotiana tabacum cDNA clone KR3B.101H09, mRNA sequence [DW001909]	22.7752	1
A_95_P206957	TA18634_4097	tc|Rep: DNA-binding protein phosphatase 2C - Nicotiana tabacum (Common tobacco), complete [TC44079]	41.2433	1
A_95_P221312	TA21794_4097	tc|Rep: Chromosome chr3 scaffold_8, whole genome shotgun sequence - Vitis vinifera (Grape), partial (74%) [TC59871]	24.0874	1
A_95_P134477	EB436843	tc|Rep: Chromosome chr14 scaffold_21, whole genome shotgun sequence - Vitis vinifera (Grape), partial (46%) [TC46044]	30.2878	1
A_95_P000091	AJ717873	gb|Nicotiana tabacum cDNA-AFLP-fragment BSTT12-4-420, cultivar Bright Yellow 2 [AJ717873]	349.432	1
A_95_P299903	A_95_P299903	Unknown	26.0052	1
A_95_P000091	AJ717873	gb|Nicotiana tabacum cDNA-AFLP-fragment BSTT12-4-420, cultivar Bright Yellow 2 [AJ717873]	369.828	1
A_95_P159937	EH618507	gb|CHO_SL012xf09f1.ab1 CHO_SL Nicotiana tabacum cDNA, mRNA sequence [EH618507]	18.4733	1
A_95_P264081	EB426755	gb|KF8C.108A06F.051215T7 KF8 Nicotiana tabacum cDNA clone KF8C.108A06, mRNA sequence [EB426755]	25.2242	1
A_95_P157182	EH615215	Unknown	41.3726	1
A_95_P270676	FG634009	gb|TT-09_F08 tobacco leaf library Nicotiana tabacum cDNA, mRNA sequence [FG634009]	17.1839	1
A_95_P153132	EB683448	Unknown	24.5862	1
A_95_P239429	AY319650	gb|Nicotiana tabacum potyviral capsid protein interacting protein 2b (CPIP2b) mRNA, complete cds [AY319650]	29.5774	1
A_95_P142052	EB445613	Unknown	22.3851	1
A_95_P271191	EB440232	gb|KN6B.105L09F.060104T7 KN6B Nicotiana tabacum cDNA clone KN6B.105L09, mRNA sequence [EB440232]	18.0419	1
A_95_P283533	EF091690	gb|Nicotiana tabacum TMV resistance protein N (CN) mRNA, complete cds [EF091690]	18.7071	1
A_95_P315583	FG180841	gb|AGN_PNL203ar1_g7.trimmed.seq AGN_PNL Nicotiana tabacum cDNA 3', mRNA sequence [FG180841]	16.9626	1
A_95_P096408	BP533613	Unknown	21.1332	1
A_95_P221202	TA21771_4097	tc|Rep: Chromosome chr8 scaffold_23, whole genome shotgun sequence - Vitis vinifera (Grape), partial (25%) [TC60968]	18.3167	1
A_95_P291063	EB681766	gb|KP1B.105H16F.060116T7 KP1B Nicotiana tabacum cDNA clone KP1B.105H16, mRNA sequence [EB681766]	16.5559	1
A_95_P156782	EH614795	Unknown	26.9879	1
A_95_P195302	TA16086_4097	Unknown	57.5802	1
A_95_P196987	TA16462_4097	tc|Rep: Chromosome chr3 scaffold_95, whole genome shotgun sequence - Vitis vinifera (Grape), partial (72%) [TC58904]	19.4212	1
A_95_P116992	DV159764	tc|Rep: Chromosome chr12 scaffold_18, whole genome shotgun sequence - Vitis vinifera (Grape), partial (81%) [TC76163]	17.2799	1
A_95_P141592	EB429936	gb|KL5B.104O21F.060207T7 KL5B Nicotiana tabacum cDNA clone KL5B.104O21, mRNA sequence [EB429936]	39.8061	1
A_95_P118212	DV161232	Unknown	21.9147	1
A_95_P265886	FG643711	gb|TT-09_E09 K326 late senescent leaf library Nicotiana tabacum cDNA, mRNA sequence [FG643711]	16.9593	1
A_95_P132157	EB432626	tc|Rep: Chromosome chr8 scaffold_23, whole genome shotgun sequence - Vitis vinifera (Grape), partial (30%) [TC66153]	17.6765	1
A_95_P138842	EB442568	Unknown	16.9722	1
A_95_P291618	FG169937	gb|AGN_RNC003xl16f1.ab1 AGN_RNC Nicotiana tabacum cDNA 5', mRNA sequence [FG169937]	30.3327	1
A_95_P003601	DV999533	gb|KL4B.103E21F.051103T7 KL4B Nicotiana tabacum cDNA clone KL4B.103E21, mRNA sequence [DV999533]	19.9363	1
A_95_P145622	EB449379	gb|KT7C.102K16F.051216T7 KT7 Nicotiana tabacum cDNA clone KT7C.102K16, mRNA sequence [EB449379]	25.4606	1
A_95_P117542	DV160481	Unknown	20.3252	1
A_95_P025286	TA15268_4097	tc|Rep: Chromosome undetermined scaffold_1304, whole genome shotgun sequence - Vitis vinifera (Grape), partial (14%) [TC66610]	20.6354	1
A_95_P047701	BP131723	Unknown	18.2324	1
A_95_P083845	BP528869	Unknown	20.9907	1
A_95_P078625	BP527562	tc|Rep: AGAP010588-PA - Anopheles gambiae str. PEST, partial (4%) [TC61436]	15.1573	1
A_95_P123417	DW003258	tc|Rep: Chromosome chr1 scaffold_5, whole genome shotgun sequence - Vitis vinifera (Grape), partial (93%) [TC60453]	13.9388	1
A_95_P101268	CB337264	Unknown	16.1017	1
A_95_P148942	EB678528	Unknown	14.1769	1
A_95_P129157	EB428900	tc|Rep: Flavonoid 3'-monooxygenase - Petunia hybrida (Petunia), partial (56%) [TC49990]	16.3147	1
A_95_P203782	TA17928_4097	Unknown	28.4911	1
A_95_P068430	BP137128	Unknown	18.937	1
A_95_P223577	TA22283_4097	tc|Rep: Chromosome undetermined scaffold_168, whole genome shotgun sequence - Vitis vinifera (Grape), partial (97%) [TC46650]	19.2882	1
A_95_P292178	EB426781	gb|KF8C.108B11F.051215T7 KF8 Nicotiana tabacum cDNA clone KF8C.108B11, mRNA sequence [EB426781]	20.7619	1
A_95_P050686	BP132457	tc|Rep: SNI1 - Solanum tuberosum (Potato), partial (65%) [TC64571]	15.241	1
A_95_P159337	EH617420	Unknown	21.9783	1
A_95_P000091	AJ717873	gb|Nicotiana tabacum cDNA-AFLP-fragment BSTT12-4-420, cultivar Bright Yellow 2 [AJ717873]	279.665	1
A_95_P092568	BP531865	Unknown	499.496	1
A_95_P102522	CV016057	Unknown	49.2586	1
A_95_P019376	FG626401	gb|TOBESTR059H07 TOBEST cDNA library 1 Nicotiana tabacum cDNA 5', mRNA sequence [FG626401]	17.0513	1
A_95_P027071	EH618138	gb|CHO_SL011xo17f1.ab1 CHO_SL Nicotiana tabacum cDNA, mRNA sequence [EH618138]	27.7689	1
A_95_P082620	BP528555	Unknown	20.3699	1
A_95_P073395	BP526204	Unknown	18.1712	1
A_95_P017421	EB446167	gb|KR2B.110K02F.051229T7 KR2B Nicotiana tabacum cDNA clone KR2B.110K02, mRNA sequence [EB446167]	18.4003	1
A_95_P224032	EB679988	gb|KL4B.102M20F.051125T7 KL4B Nicotiana tabacum cDNA clone KL4B.102M20, mRNA sequence [EB679988]	19.1258	1
A_95_P016121	TA13921_4097	Unknown	127.876	1
A_95_P057036	BP134112	tc|Rep: Os01g0861000 protein - Oryza sativa subsp. japonica (Rice), partial (20%) [TC75034]	21.81	1
A_95_P240885	AJ717982	gb|Nicotiana tabacum cDNA-AFLP-fragment BSTT21-1-550, cultivar Bright Yellow 2 [AJ717982]	16.4551	1
A_95_P222127	EB429101	gb|KL5B.001F09F.050901T7 KL5B Nicotiana tabacum cDNA clone KL5B.001F09, mRNA sequence [EB429101]	28.2218	1
A_95_P089173	BP530375	Unknown	23.6493	1
A_95_P038116	BP129181	tc|Rep: Chromosome chr18 scaffold_1, whole genome shotgun sequence - Vitis vinifera (Grape), partial (20%) [TC71794]	35.1868	1
A_95_P004336	TA13705_4097	tc|Rep: Chromosome chr8 scaffold_29, whole genome shotgun sequence - Vitis vinifera (Grape), partial (29%) [TC44455]	75.2811	1
A_95_P124132	DW003980	tc|Rep: Chromosome chr6 scaffold_3, whole genome shotgun sequence - Vitis vinifera (Grape), partial (29%) [TC54126]	39.1801	1
A_95_P185302	TA13882_4097	tc|Rep: CCR4 associated factor 1-related protein - Capsicum annuum (Bell pepper), partial (92%) [TC42442]	74.1605	1
A_95_P225592	DW003763	gb|KR3B.106M09F.051109T7 KR3B Nicotiana tabacum cDNA clone KR3B.106M09, mRNA sequence [DW003763]	28.6269	1
A_95_P155642	FG642661	gb|TT-21_K15 K326 early senescent leaf library Nicotiana tabacum cDNA, mRNA sequence [FG642661]	209.983	1
A_95_P212362	TA19818_4097	tc|Rep: Peptidyl-prolyl cis-trans isomerase - Vitis vinifera (Grape), complete [TC72144]	15.7424	1
A_95_P196912	TA16447_4097	tc|Rep: Chromosome chr5 scaffold_64, whole genome shotgun sequence - Vitis vinifera (Grape), partial (80%) [TC45091]	35.5245	1
A_95_P029616	TA16980_4097	tc|Rep: Gamma-tocopherol methyltransferase - Solanum lycopersicum (Tomato) (Lycopersicon esculentum), partial (48%) [TC44605]	16.2695	1
A_95_P018106	TA12200_4097	tc|Rep: Xyloglucan endotransglycosylase/hydrolase 16 protein - Solanum lycopersicum (Tomato) (Lycopersicon esculentum), partial (76%) [TC49241]	18.3135	1
A_95_P025481	BP134735	tc|Rep: Chromosome undetermined scaffold_247, whole genome shotgun sequence - Vitis vinifera (Grape), partial (22%) [TC66965]	22.8368	1
A_95_P018816	TA14524_4097	tc|Rep: Avr9/Cf-9 rapidly elicited protein 65 - Nicotiana tabacum (Common tobacco), partial (97%) [TC54175]	17.2993	1
A_95_P226069	AB041520	gb|Nicotiana tabacum mRNA for WRKY transcription factor NtEIG-D48, complete cds [AB041520]	68.715	1
A_95_P147967	EB643504	Unknown	18.7785	1
A_95_P215982	DV999755	gb|KL4B.103O21F.051103T7 KL4B Nicotiana tabacum cDNA clone KL4B.103O21, mRNA sequence [DV999755]	20.6973	1
A_95_P253374	FG150164	gb|AGN_RNC114xj01f1.ab1 AGN_RNC Nicotiana tabacum cDNA 5', mRNA sequence [FG150164]	30.4509	1
A_95_P192247	TA15410_4097	Unknown	26.0552	1
A_95_P072095	BP525871	tc|Rep: Chromosome chr5 scaffold_2, whole genome shotgun sequence - Vitis vinifera (Grape), partial (6%) [TC66389]	16.3711	1
A_95_P101338	AB063573	gb|Nicotiana tabacum NtWRKY-6 mRNA for WRKY DNA-binding protein, complete cds [AB063573]	30.8011	1
A_95_P154062	EB684227	Unknown	82.3229	1
A_95_P010391	TA13920_4097	Unknown	25.9976	1
A_95_P095173	BP533058	tc|Rep: Chromosome chr4 scaffold_32, whole genome shotgun sequence - Vitis vinifera (Grape), partial (43%) [TC66062]	26.3499	1
A_95_P259376	EB678931	gb|KG9B.105O02F.051128T7 KG9B Nicotiana tabacum cDNA clone KG9B.105O02, mRNA sequence [EB678931]	16.196	1
