# Supplementary material for: Comprehensive analysis of tobacco pollen transcriptome unveils common pathways in polar cell expansion and underlying heterochronic shift during spermatogenesis
Source: BMC Plant Biol. 2012 Feb 16;12:24. doi: 10.1186/1471-2229-12-24 (PMC3305590; doi:10.1186/1471-2229-12-24)
Supplement: Additional file 4 — Table S3 Complete list of differentially expressed genes between dehisced mature pollen and 4 hr pollen tubes. [file 1471-2229-12-24-S4.XLSX]

## Sheet: Top 50 (P values)
Table S3. Top fifty differentially expressed genes between mature pollen and 4-hr pollen tubes of Nicotiana tabacum.
Experiment		t-test: MPG vs PT4 normalized values
Probe ID	Gene accession	Difference	Fold change	Test statistic	P-value	FDR p-value correction
A_95_P036818	BP128831	-22.2294	-16.6336	-297.749	1.12795e-05	0.164689
A_95_P254249	FG167577	-63.5223	-46.4934	-257.197	1.51167e-05	0.165536
A_95_P249222	AF123505	73.9685	49.1429	201.696	2.45805e-05	0.204533
A_95_P283748	FG143440	-56.0668	-28.6999	-157.217	4.04554e-05	0.204533
A_95_P139937	EB443875	8281.97	3.59687	156.767	4.06876e-05	0.204533
A_95_P171361	EH665123	-14.4136	-8.78815	-148.985	4.50489e-05	0.204533
A_95_P035158	BP128385	-117.045	-55.52	-134.811	5.50192e-05	0.204533
A_95_P180617	M29868	-44.8858	-24.089	-126.011	6.29709e-05	0.204533
A_95_P131042	EB431169	386.684	253.795	125.43	6.35561e-05	0.204533
A_95_P007411	AB063573	439.556	328.639	117.251	7.2731e-05	0.204533
A_95_P190647	AJ496228	-115.832	-85.3513	-97.689	0.000104771	0.204533
A_95_P137697	EB441446	-16.2965	-11.5175	-94.0022	0.000113149	0.204533
A_95_P294843	FG195118	922.139	181.806	91.6981	0.000118906	0.204533
A_95_P209797	EB681597	30.1547	22.5567	81.1765	0.000151719	0.204533
A_95_P203132	TA17788_4097	33.7028	20.1119	79.6609	0.000157546	0.204533
A_95_P050636	BP132444	-10.7895	-7.43803	-75.0445	0.00017752	0.204533
A_95_P117527	DV160448	885.09	3.56533	74.7337	0.000178999	0.204533
A_95_P141997	EB445585	-1676.05	-5.092	-73.354	0.000185794	0.204533
A_95_P265076	AM807955	-23.6321	-16.3083	-73.0147	0.000187524	0.204533
A_95_P023776	TA15918_4097	-22.1187	-16.2352	-71.9862	0.00019292	0.204533
A_95_P106502	FG139571	1072.83	10.5397	67.5237	0.000219253	0.217233
A_95_P029586	EB450630	-7360.17	-3.07254	-64.5387	0.000239996	0.217233
A_95_P287168	FG182275	-183.654	-44.5916	-63.8488	0.000245208	0.217233
A_95_P155642	FG642661	1099.1	59.0839	62.4898	0.000255985	0.217233
A_95_P068935	BP137251	34.728	18.9167	62.3382	0.000257232	0.217233
A_95_P029746	EB682137	159.715	18.3773	62.2603	0.000257876	0.217233
A_95_P019536	D31737	-35.7368	-23.8588	-61.9627	0.000260357	0.217233
A_95_P120442	DW000357	24.0306	16.3029	57.7748	0.000299453	0.217233
A_95_P188252	TA14529_4097	9009.21	4.18872	57.5799	0.000301482	0.217233
A_95_P021721	EB443875	4183.73	3.89825	57.4819	0.000302511	0.217233
A_95_P010391	TA13920_4097	340.467	222.82	57.0802	0.000306782	0.217233
A_95_P063960	BP135918	65.9051	21.8537	56.8585	0.000309178	0.217233
A_95_P254204	EB426930	-17.8931	-11.8815	-56.7291	0.000310589	0.217233
A_95_P043801	BP130712	-9.73428	-6.68858	-56.4611	0.000313543	0.217233
A_95_P104702	FS406694	-8.21291	-5.28372	-55.5778	0.000323584	0.217233
A_95_P037448	BP129009	36.7307	24.9938	51.4169	0.000378043	0.223771
A_95_P124607	DW004391	-151.099	-60.9129	-50.2354	0.000396024	0.225281
A_95_P007226	TC76984	-1082.21	-3.32784	-49.4817	0.000408173	0.229215
A_95_P070250	BP192570	-17.6644	-12.4531	-47.6343	0.000440427	0.235263
A_95_P092568	BP531865	2105.13	90.2563	47.2868	0.000446919	0.235855
A_95_P032256	A_95_P032256	-3.60648	-3.42714	-46.8719	0.000454861	0.237188
A_95_P305693	FG643895	127.131	4.24255	43.9422	0.000517486	0.248419
A_95_P044241	BP130823	-25.3173	-12.7314	-43.7666	0.000521643	0.248419
A_95_P083940	BP528894	164.523	32.532	43.0886	0.000538176	0.248419
A_95_P290853	DW001671	-29.4606	-14.1534	-42.8676	0.000543735	0.248419
A_95_P224877	FG157356	-23.9851	-17.9116	-42.2843	0.000558827	0.249773
A_95_P018961	A_95_P018961	1220.99	3.60641	38.7913	0.000663895	0.268971
A_95_P268281	DW000443	-277.494	-5.39274	-37.4111	0.00071373	0.269507
A_95_P041791	BP130184	-10.8826	-7.43435	-36.9765	0.000730587	0.271196

## Sheet: MPG vs PT4_Differentially exp
Table S3. Complete list of differentially expressed genes between dehisced mature pollen and 4 hr pollen tubes
Experiment	t-test: MPG vs PT4 normalized values
Feature ID	Difference	Fold change	Test statistic	P-value	FDR p-value correction
A_95_P036818	-22.2294	-16.6336	-297.749	1.12795e-05	0.164689
A_95_P254249	-63.5223	-46.4934	-257.197	1.51167e-05	0.165536
A_95_P249222	73.9685	49.1429	201.696	2.45805e-05	0.204533
A_95_P283748	-56.0668	-28.6999	-157.217	4.04554e-05	0.204533
A_95_P139937	8281.97	3.59687	156.767	4.06876e-05	0.204533
A_95_P171361	-14.4136	-8.78815	-148.985	4.50489e-05	0.204533
A_95_P035158	-117.045	-55.52	-134.811	5.50192e-05	0.204533
A_95_P180617	-44.8858	-24.089	-126.011	6.29709e-05	0.204533
A_95_P131042	386.684	253.795	125.43	6.35561e-05	0.204533
A_95_P007411	439.556	328.639	117.251	7.2731e-05	0.204533
A_95_P190647	-115.832	-85.3513	-97.689	0.000104771	0.204533
A_95_P137697	-16.2965	-11.5175	-94.0022	0.000113149	0.204533
A_95_P294843	922.139	181.806	91.6981	0.000118906	0.204533
A_95_P209797	30.1547	22.5567	81.1765	0.000151719	0.204533
A_95_P203132	33.7028	20.1119	79.6609	0.000157546	0.204533
A_95_P050636	-10.7895	-7.43803	-75.0445	0.00017752	0.204533
A_95_P117527	885.09	3.56533	74.7337	0.000178999	0.204533
A_95_P141997	-1676.05	-5.092	-73.354	0.000185794	0.204533
A_95_P265076	-23.6321	-16.3083	-73.0147	0.000187524	0.204533
A_95_P023776	-22.1187	-16.2352	-71.9862	0.00019292	0.204533
A_95_P106502	1072.83	10.5397	67.5237	0.000219253	0.217233
A_95_P029586	-7360.17	-3.07254	-64.5387	0.000239996	0.217233
A_95_P287168	-183.654	-44.5916	-63.8488	0.000245208	0.217233
A_95_P155642	1099.1	59.0839	62.4898	0.000255985	0.217233
A_95_P068935	34.728	18.9167	62.3382	0.000257232	0.217233
A_95_P029746	159.715	18.3773	62.2603	0.000257876	0.217233
A_95_P019536	-35.7368	-23.8588	-61.9627	0.000260357	0.217233
A_95_P120442	24.0306	16.3029	57.7748	0.000299453	0.217233
A_95_P188252	9009.21	4.18872	57.5799	0.000301482	0.217233
A_95_P021721	4183.73	3.89825	57.4819	0.000302511	0.217233
A_95_P010391	340.467	222.82	57.0802	0.000306782	0.217233
A_95_P063960	65.9051	21.8537	56.8585	0.000309178	0.217233
A_95_P254204	-17.8931	-11.8815	-56.7291	0.000310589	0.217233
A_95_P043801	-9.73428	-6.68858	-56.4611	0.000313543	0.217233
A_95_P104702	-8.21291	-5.28372	-55.5778	0.000323584	0.217233
A_95_P037448	36.7307	24.9938	51.4169	0.000378043	0.223771
A_95_P124607	-151.099	-60.9129	-50.2354	0.000396024	0.225281
A_95_P007226	-1082.21	-3.32784	-49.4817	0.000408173	0.229215
A_95_P070250	-17.6644	-12.4531	-47.6343	0.000440427	0.235263
A_95_P092568	2105.13	90.2563	47.2868	0.000446919	0.235855
A_95_P032256	-3.60648	-3.42714	-46.8719	0.000454861	0.237188
A_95_P305693	127.131	4.24255	43.9422	0.000517486	0.248419
A_95_P044241	-25.3173	-12.7314	-43.7666	0.000521643	0.248419
A_95_P083940	164.523	32.532	43.0886	0.000538176	0.248419
A_95_P290853	-29.4606	-14.1534	-42.8676	0.000543735	0.248419
A_95_P224877	-23.9851	-17.9116	-42.2843	0.000558827	0.249773
A_95_P018961	1220.99	3.60641	38.7913	0.000663895	0.268971
A_95_P268281	-277.494	-5.39274	-37.4111	0.00071373	0.269507
A_95_P041791	-10.8826	-7.43435	-36.9765	0.000730587	0.271196
A_95_P089588	51.6089	39.843	35.3881	0.000797564	0.273631
A_95_P082660	64.849	45.0154	34.819	0.000823818	0.274352
A_95_P134232	-194.515	-126.677	-34.3118	0.000848323	0.274352
A_95_P101953	-170.017	-101.107	-32.4881	0.000946097	0.276081
A_95_P026961	-17.4318	-11.5597	-32.4609	0.000947681	0.276081
A_95_P179522	1476.94	4.45525	32.1481	0.000966184	0.276081
A_95_P154697	-209.938	-48.742	-32.0381	0.00097282	0.276081
A_95_P059401	-31.5312	-23.1903	-31.246	0.00102269	0.283514
A_95_P306068	-548.385	-404.987	-31.1087	0.00103173	0.283514
A_95_P029941	470.696	6.65548	31.0501	0.00103562	0.283514
A_95_P127942	97.0753	75.9068	30.5621	0.0010689	0.28707
A_95_P205802	-2315.41	-4.01208	-30.0653	0.00110446	0.287961
A_95_P033051	43.6163	16.5608	29.8698	0.00111893	0.288759
A_95_P041256	-35.5202	-24.7061	-29.5324	0.00114461	0.289805
A_95_P150742	-97.0795	-19.5612	-29.0702	0.00118123	0.293915
A_95_P243372	87.6103	13.8736	28.5109	0.00122794	0.293915
A_95_P061905	-155.958	-11.7392	-27.9351	0.00127898	0.297369
A_95_P311023	122.396	12.2494	27.8062	0.00129085	0.297369
A_95_P306993	-60.6208	-36.1804	-27.7363	0.00129735	0.297369
A_95_P269126	111.212	10.9451	27.5618	0.0013138	0.297369
A_95_P123772	-278.643	-3.55019	-27.2019	0.00134872	0.297369
A_95_P043491	-124.031	-23.4103	-27.1293	0.00135593	0.297369
A_95_P066750	-8.26931	-6.97666	-26.7249	0.0013972	0.297369
A_95_P260156	-24.0453	-12.1028	-26.7191	0.0013978	0.297369
A_95_P300203	43.9093	6.85748	26.6475	0.00140531	0.297369
A_95_P006506	-148.573	-21.5262	-26.0195	0.0014738	0.297491
A_95_P041716	-5.15388	-3.94529	-25.8438	0.00149387	0.298503
A_95_P049631	-4.03146	-3.76942	-25.3691	0.00155017	0.303128
A_95_P127602	-195.686	-5.8278	-25.1988	0.00157115	0.303833
A_95_P075615	-1629.63	-3.4555	-25.0534	0.00158939	0.303833
A_95_P084695	-33.7583	-21.9104	-24.9653	0.0016006	0.303833
A_95_P183712	1311.01	3.45597	24.9622	0.001601	0.303833
A_95_P137517	-45.8076	-33.4175	-24.3362	0.0016842	0.309964
A_95_P103202	-62.0308	-19.2821	-23.8817	0.00174875	0.310359
A_95_P126372	-3161.46	-5.03109	-23.7329	0.00177069	0.310359
A_95_P129002	-45.4092	-32.0071	-23.4529	0.00181312	0.311585
A_95_P025586	6382.88	3.1131	23.2922	0.00183814	0.314509
A_95_P136077	1755.4	3.56885	22.7094	0.00193343	0.316
A_95_P224012	-42.1277	-28.1467	-22.5096	0.0019678	0.318542
A_95_P070655	218.256	5.6815	22.4827	0.00197249	0.318542
A_95_P145637	-30.6948	-8.49792	-22.4115	0.00198501	0.318542
A_95_P009771	-737.619	-3.31012	-22.217	0.00201981	0.319326
A_95_P007121	-251.821	-84.9719	-21.9422	0.00207056	0.319326
A_95_P100618	26.5905	8.4149	21.9325	0.0020724	0.319326
A_95_P021126	-195.119	-20.9136	-21.9043	0.00207771	0.319326
A_95_P226069	620.704	21.5276	21.8357	0.00209075	0.320206
A_95_P096458	222.644	28.8128	21.7522	0.00210679	0.321217
A_95_P128457	34.8435	27.8735	21.6205	0.00213244	0.321296
A_95_P128342	330.506	185.069	21.5641	0.00214357	0.321296
A_95_P289448	45.9317	32.637	21.237	0.0022099	0.321673
A_95_P284468	32.1905	7.40463	21.157	0.00222658	0.321673
A_95_P273371	887.8	5.18259	21.0875	0.00224124	0.321673
A_95_P082075	-30.6269	-21.9865	-20.9952	0.00226092	0.321673
A_95_P209357	437	39.8564	20.9152	0.00227818	0.321673
A_95_P041671	-62.3708	-9.33405	-20.8325	0.00229625	0.321673
A_95_P074740	-3.43273	-3.08139	-20.5951	0.00234931	0.324111
A_95_P140562	200.224	20.9657	20.3904	0.00239655	0.324138
A_95_P031536	-214.537	-18.7265	-19.9742	0.00249707	0.32875
A_95_P115822	-6859.19	-3.30141	-19.9616	0.00250022	0.32875
A_95_P192722	12872.9	5.02627	19.8625	0.00252514	0.32875
A_95_P026166	264.681	3.1293	19.8412	0.00253053	0.32875
A_95_P052556	-24.0472	-17.4249	-19.7987	0.00254138	0.32875
A_95_P284453	21.0001	17.2607	19.709	0.00256448	0.32875
A_95_P254244	-161.779	-29.6052	-19.6145	0.00258915	0.32884
A_95_P034070	3077.9	21.9406	19.3564	0.00265837	0.330262
A_95_P109907	-29.0633	-10.6344	-19.3447	0.00266158	0.330262
A_95_P176252	3602.01	3.31464	19.2539	0.00268665	0.331061
A_95_P078515	275.765	48.3068	19.2446	0.00268923	0.331061
A_95_P012976	4219.97	3.67128	19.1853	0.00270581	0.331061
A_95_P285003	-13.7802	-4.58318	-18.7216	0.00284091	0.333699
A_95_P270096	-1872.56	-3.99288	-18.712	0.00284383	0.333699
A_95_P254834	-163.907	-27.5309	-18.6806	0.00285336	0.333699
A_95_P095173	362.33	35.2622	18.4059	0.0029388	0.334603
A_95_P221047	-272.98	-157.454	-18.3364	0.00296101	0.334603
A_95_P148567	-5.62502	-4.7805	-18.068	0.00304921	0.339105
A_95_P113227	4469.5	7.76294	18.025	0.00306371	0.339738
A_95_P210857	6103.18	6.44013	17.884	0.00311199	0.340779
A_95_P104492	-21.3816	-13.5291	-17.7045	0.00317511	0.345961
A_95_P283328	-8.31611	-7.38733	-17.6462	0.00319602	0.346587
A_95_P043061	100.615	61.2686	17.5962	0.00321415	0.346587
A_95_P083760	-13.8616	-7.86184	-17.4921	0.00325233	0.349163
A_95_P291073	26.7409	15.9456	17.3184	0.00331757	0.351311
A_95_P058236	186.48	15.5231	17.0083	0.003439	0.352149
A_95_P061445	-39.5216	-26.7146	-16.9153	0.00347673	0.353336
A_95_P204257	1876.91	6.49164	16.6834	0.00357354	0.355739
A_95_P001936	-25.0911	-17.5323	-16.6712	0.00357875	0.355739
A_95_P048201	25.6966	16.5739	16.594	0.00361193	0.356614
A_95_P154062	633.563	38.0835	16.3226	0.00373236	0.359156
A_95_P071920	-18.9502	-11.9186	-16.2591	0.0037614	0.359156
A_95_P288318	-397.249	-17.2663	-16.2384	0.00377096	0.359156
A_95_P092383	-127.506	-39.495	-16.1019	0.00383478	0.361729
A_95_P197792	391.831	16.4014	16.0398	0.00386435	0.361729
A_95_P205382	12.0773	4.20134	15.9835	0.00389148	0.361729
A_95_P258826	-1704.33	-6.11374	-15.8403	0.00396174	0.361729
A_95_P128422	-107.236	-55.2962	-15.8048	0.00397944	0.361729
A_95_P059935	46.3234	6.91341	15.7883	0.00398773	0.361729
A_95_P305643	70.32	4.09452	15.5251	0.00412322	0.361729
A_95_P128677	6291.15	3.84556	15.5152	0.00412848	0.361729
A_95_P209157	-91.0688	-8.61634	-15.3619	0.00421077	0.361729
A_95_P302908	63.5909	5.88609	15.3154	0.00423623	0.361729
A_95_P213932	-320.95	-79.8766	-15.2727	0.0042598	0.361729
A_95_P176017	148.411	16.4254	15.0125	0.00440772	0.36602
A_95_P131627	-404.824	-4.31054	-15.005	0.0044121	0.36602
A_95_P313508	-41.6596	-11.0761	-14.8988	0.0044748	0.369128
A_95_P274663	-15.2175	-12.1633	-14.867	0.00449386	0.369128
A_95_P256349	29.2748	13.7586	14.8092	0.00452878	0.369128
A_95_P067100	6180	5.75362	14.5807	0.0046708	0.369813
A_95_P201162	148.195	46.9291	14.5783	0.00467232	0.369813
A_95_P140062	-4125.83	-3.27178	-14.4679	0.00474343	0.371685
A_95_P251562	10719.7	3.15345	14.3679	0.00480917	0.37303
A_95_P247592	34.6439	5.40348	14.3678	0.00480926	0.37303
A_95_P218067	220.226	7.3559	14.2161	0.00491171	0.37303
A_95_P066255	12.1337	4.61403	14.1452	0.00496067	0.37303
A_95_P106992	239.216	3.06993	14.1393	0.00496481	0.37303
A_95_P012106	1640.49	4.53762	14.1228	0.0049763	0.37303
A_95_P010966	1557.24	3.09681	14.008	0.00505761	0.37303
A_95_P156402	-516.156	-3.18128	-13.9423	0.005105	0.37303
A_95_P215572	-52.1583	-36.3686	-13.7047	0.00528215	0.377431
A_95_P247917	17.7684	4.72932	13.6868	0.00529581	0.377431
A_95_P144257	-41.8265	-25.2614	-13.6865	0.00529606	0.377431
A_95_P295728	-23.5879	-10.6469	-13.3987	0.00552413	0.384076
A_95_P313333	-343.314	-42.1176	-13.3446	0.00556861	0.386505
A_95_P177822	-71.9003	-3.52168	-13.3302	0.00558058	0.386505
A_95_P180097	1090.14	3.62254	13.2592	0.00564002	0.389046
A_95_P070515	-21.307	-15.3799	-13.1596	0.00572498	0.39121
A_95_P046041	28.8574	21.1129	13.1478	0.0057352	0.391298
A_95_P172051	80.7917	12.7085	13.114	0.0057645	0.391906
A_95_P040886	-195.164	-115.776	-13.0394	0.00583003	0.391906
A_95_P140397	113.386	5.10418	12.9643	0.00589721	0.392465
A_95_P026026	1101.04	4.26655	12.9145	0.00594236	0.393778
A_95_P146717	268.092	4.5796	12.8942	0.00596095	0.393966
A_95_P127027	22477.2	5.4904	12.8761	0.00597752	0.393966
A_95_P100483	-38.512	-12.571	-12.8325	0.00601791	0.39441
A_95_P014341	58.7747	12.2728	12.8194	0.00603007	0.39441
A_95_P139597	-21.0233	-14.3484	-12.8111	0.00603779	0.39441
A_95_P041001	15.0889	3.31855	12.7163	0.00612731	0.394862
A_95_P143072	6644.46	3.8973	12.7054	0.00613774	0.394862
A_95_P176327	-45.6487	-27.3939	-12.6795	0.0061626	0.394862
A_95_P141067	82.9002	11.1273	12.5957	0.00624415	0.395615
A_95_P082305	-14.8368	-7.65702	-12.5916	0.00624816	0.395615
A_95_P008446	6130.42	4.1411	12.5412	0.00629804	0.395848
A_95_P066245	-175.558	-114.011	-12.471	0.00636848	0.396882
A_95_P145932	-1350.9	-3.57964	-12.4473	0.00639251	0.39717
A_95_P287268	427.107	3.32033	12.3902	0.00645095	0.398234
A_95_P152887	6393.06	3.64254	12.3692	0.00647269	0.398234
A_95_P103502	5890.45	4.74611	12.3368	0.00650635	0.398234
A_95_P101813	1136	3.08955	12.3244	0.00651933	0.398234
A_95_P053556	-415.63	-3.4664	-12.2718	0.00657479	0.398234
A_95_P195207	4767.01	3.14272	12.173	0.00668086	0.398234
A_95_P308418	-19.9143	-14.9902	-12.0659	0.00679877	0.399733
A_95_P154092	18.3848	4.4668	12.0658	0.00679888	0.399733
A_95_P267261	25.3813	18.4764	12.0266	0.00684283	0.399733
A_95_P222477	410.142	6.80265	12.0078	0.00686415	0.399733
A_95_P109277	190.183	12.2691	11.9995	0.00687347	0.399733
A_95_P227434	-3213.62	-3.05784	-11.9402	0.00694122	0.401631
A_95_P233364	-65.9509	-10.4299	-11.9131	0.00697256	0.401631
A_95_P261496	-262.463	-18.066	-11.8872	0.00700256	0.402084
A_95_P126752	57.9488	38.1346	11.821	0.00708043	0.405408
A_95_P005351	1687.1	4.0481	11.7369	0.00718122	0.405965
A_95_P153452	588.65	4.71638	11.7304	0.00718907	0.405965
A_95_P309068	128.52	12.8639	11.7196	0.00720221	0.405965
A_95_P198207	233.019	24.0515	11.6889	0.00723963	0.405965
A_95_P099628	448.891	3.36199	11.6161	0.00732969	0.405965
A_95_P098233	104.062	11.2459	11.5828	0.00737143	0.405965
A_95_P279838	-35.2176	-10.3966	-11.4696	0.00751595	0.408359
A_95_P160802	273.836	7.46208	11.3686	0.00764862	0.409648
A_95_P157387	-127.69	-20.049	-11.3669	0.00765088	0.409648
A_95_P118882	47.1783	13.522	11.3486	0.00767527	0.409648
A_95_P067580	120.285	13.423	11.3018	0.00773822	0.411222
A_95_P100568	-11.8389	-7.38273	-11.2699	0.00778162	0.411222
A_95_P304688	275.332	46.5037	11.2273	0.00784002	0.412708
A_95_P254469	69.0622	18.2612	11.1051	0.00801151	0.416438
A_95_P027986	299.723	3.34471	11.0864	0.00803821	0.416438
A_95_P023016	-2005.87	-3.77251	-11.0773	0.00805125	0.416438
A_95_P161352	371.646	6.74547	11.0544	0.00808421	0.416594
A_95_P158102	34.2844	24.461	10.9995	0.00816409	0.417073
A_95_P290828	-15.2206	-10.4589	-10.9929	0.00817375	0.417073
A_95_P281033	-29.689	-21.3366	-10.9509	0.00823585	0.417073
A_95_P049641	8.47386	4.04297	10.9297	0.00826751	0.417073
A_95_P310108	-51.855	-35.7823	-10.8981	0.00831494	0.417073
A_95_P030006	137.707	90.5043	10.8816	0.00833979	0.417073
A_95_P218877	-135.941	-77.8799	-10.8796	0.00834276	0.417073
A_95_P003921	4495.95	3.49261	10.8469	0.00839257	0.417073
A_95_P110517	-41.1263	-23.9557	-10.8448	0.0083958	0.417073
A_95_P055271	44.8308	8.5948	10.7945	0.0084732	0.417073
A_95_P026746	-34.7361	-24.6116	-10.7832	0.00849071	0.417073
A_95_P101338	438.316	63.6478	10.7571	0.00853152	0.417073
A_95_P300343	-404.517	-7.46703	-10.7527	0.00853835	0.417073
A_95_P250907	-463.538	-3.18161	-10.7525	0.00853874	0.417073
A_95_P144957	-34.4728	-24.9002	-10.7466	0.00854791	0.417073
A_95_P302088	-125.271	-6.04401	-10.7374	0.00856235	0.417073
A_95_P029321	-109.516	-17.0112	-10.6972	0.00862599	0.417241
A_95_P123077	-12.9559	-8.52262	-10.6137	0.00876054	0.419911
A_95_P013886	-202.877	-13.7585	-10.5778	0.00881926	0.420679
A_95_P155197	-127.659	-13.1946	-10.5477	0.00886901	0.420679
A_95_P223917	-21.4371	-17.6199	-10.5151	0.00892334	0.420732
A_95_P022781	-40.3951	-28.6146	-10.4928	0.00896079	0.42152
A_95_P008951	-246.408	-10.5548	-10.4709	0.00899779	0.42152
A_95_P092558	-40.0089	-25.439	-10.4571	0.00902138	0.421739
A_95_P297763	98.182	68.418	10.4423	0.00904647	0.421874
A_95_P164362	1353.6	5.49992	10.3816	0.00915117	0.421874
A_95_P066835	-69.8759	-6.4766	-10.3744	0.0091637	0.421874
A_95_P139257	236.324	3.71877	10.3656	0.00917904	0.421874
A_95_P038651	30.5643	18.7402	10.3225	0.00925475	0.421874
A_95_P013816	-336.659	-3.68994	-10.2991	0.00929642	0.421874
A_95_P046861	-56.9455	-5.52182	-10.2838	0.00932357	0.421874
A_95_P246957	-261.635	-12.0256	-10.2828	0.00932539	0.421874
A_95_P097883	55.3651	3.09911	10.2808	0.00932899	0.421874
A_95_P224882	411.295	21.953	10.2784	0.00933327	0.421874
A_95_P040851	27.3427	8.00334	10.2774	0.00933503	0.421874
A_95_P084050	145.866	5.53395	10.2733	0.00934245	0.421874
A_95_P009336	-20.9509	-10.5293	-10.2439	0.00939533	0.422954
A_95_P085355	-156.138	-6.07698	-10.2129	0.00945177	0.424488
A_95_P311213	-26.6865	-17.5427	-10.2011	0.00947325	0.424488
A_95_P110317	1616.11	8.77946	10.1844	0.00950388	0.424488
A_95_P007801	3627.82	6.37946	10.1608	0.00954748	0.424488
A_95_P209272	62.7072	42.1351	10.1534	0.00956131	0.424488
A_95_P153182	636.372	7.32934	10.1403	0.00958564	0.424488
A_95_P244762	-61.3431	-13.0042	-10.1307	0.00960356	0.424488
A_95_P097953	1918.85	5.14184	10.1183	0.00962673	0.424488
A_95_P275523	12.553	4.19098	10.1145	0.00963376	0.424488
A_95_P227774	1914.52	5.10232	10.1137	0.00963544	0.424488
A_95_P301233	53.1979	37.7011	10.0926	0.00967509	0.424488
A_95_P192252	600.267	9.053	10.0474	0.00976113	0.424488
A_95_P260621	-37.903	-14.1544	-10.0465	0.00976281	0.424488
A_95_P272256	21.3132	5.08265	10.0174	0.00981869	0.424488
A_95_P133267	-35.0301	-19.3718	-9.99937	0.00985367	0.424488
A_95_P195522	101.546	12.5182	9.98939	0.00987309	0.424488
A_95_P110262	-368.979	-9.28501	-9.96913	0.00991266	0.424488
A_95_P028271	-18.8041	-13.2437	-9.94347	0.00996312	0.424488
A_95_P138427	-28.7766	-11.2098	-9.92819	0.00999336	0.424488
A_95_P189277	-4537.12	-3.25062	-9.89358	0.0100624	0.424488
A_95_P296683	-144.735	-10.4116	-9.87783	0.010094	0.424488
A_95_P057541	177.515	84.5575	9.85745	0.0101351	0.424488
A_95_P038036	51.6199	6.67487	9.83181	0.0101872	0.424488
A_95_P081150	52.9985	5.17581	9.8244	0.0102024	0.424488
A_95_P046026	-87.3047	-53.0401	-9.81693	0.0102177	0.424488
A_95_P070615	-14.2183	-11.0236	-9.78646	0.0102804	0.424488
A_95_P185032	-217.749	-22.9342	-9.77157	0.0103113	0.424488
A_95_P296313	-31.2122	-23.6441	-9.76216	0.0103309	0.424895
A_95_P154187	17.8371	5.11932	9.72973	0.0103988	0.425678
A_95_P291123	-15848.5	-4.68243	-9.69294	0.0104766	0.425678
A_95_P200447	-418.772	-5.55449	-9.68706	0.0104892	0.425678
A_95_P179702	110.907	3.65514	9.66895	0.0105279	0.425678
A_95_P200697	1254.45	4.52701	9.60826	0.0106592	0.428595
A_95_P004981	-36.4353	-23.3694	-9.58737	0.0107049	0.429
A_95_P042871	-216.367	-140.89	-9.56194	0.010761	0.429676
A_95_P316548	-14.0234	-8.94637	-9.53127	0.0108293	0.429735
A_95_P006666	150.86	10.6781	9.49303	0.0109153	0.43095
A_95_P239369	1213.05	23.2871	9.46219	0.0109854	0.430957
A_95_P126642	-36.7868	-12.0933	-9.43139	0.011056	0.431316
A_95_P157992	2338.11	3.36456	9.42322	0.0110749	0.43154
A_95_P233689	-41.5534	-29.9956	-9.40248	0.011123	0.432306
A_95_P284768	-859.453	-3.14728	-9.35546	0.0112332	0.433782
A_95_P149062	-99.1086	-9.79913	-9.32046	0.0113163	0.435151
A_95_P111707	15484.8	4.33931	9.307	0.0113485	0.435592
A_95_P209917	271.587	68.1141	9.27091	0.0114355	0.435592
A_95_P190762	-432.381	-3.16616	-9.24585	0.0114965	0.435592
A_95_P138392	45.5642	12.673	9.23956	0.0115119	0.435592
A_95_P069795	137.227	10.6439	9.18868	0.0116375	0.435592
A_95_P260846	34.2428	19.8317	9.18863	0.0116377	0.435592
A_95_P227254	-532.348	-11.0418	-9.15893	0.0117119	0.435592
A_95_P152122	2193.18	3.63884	9.14845	0.0117383	0.435592
A_95_P026596	-126.84	-27.2967	-9.13853	0.0117634	0.435592
A_95_P111052	-416.6	-76.3733	-9.09381	0.0118773	0.435592
A_95_P028616	372.548	3.07298	9.08522	0.0118994	0.435592
A_95_P209452	251.708	10.045	9.07556	0.0119242	0.435592
A_95_P240419	80.0234	52.2088	9.06295	0.0119568	0.435592
A_95_P117002	-25.3253	-12.6104	-9.06208	0.0119591	0.435592
A_95_P016121	706.885	6.31062	9.04859	0.0119941	0.435592
A_95_P094403	-12.7817	-4.82653	-9.03888	0.0120195	0.435592
A_95_P073140	16.4433	4.59387	9.02271	0.0120618	0.435592
A_95_P149947	-298.544	-202.367	-9.01767	0.012075	0.435592
A_95_P280228	85.4182	35.972	8.99413	0.0121372	0.435592
A_95_P226969	3801.25	6.51227	8.97631	0.0121846	0.435592
A_95_P139382	243.368	3.31336	8.95702	0.0122361	0.435592
A_95_P038801	319.931	3.10044	8.94552	0.012267	0.435592
A_95_P266256	28.571	16.4546	8.92759	0.0123155	0.435592
A_95_P187747	255.56	4.36682	8.92594	0.0123199	0.435592
A_95_P094523	479.519	3.44759	8.92176	0.0123313	0.435592
A_95_P043746	4.84908	3.23464	8.91116	0.0123601	0.436076
A_95_P106752	67.8817	3.19545	8.89133	0.0124142	0.436165
A_95_P258736	-39.4256	-24.746	-8.88334	0.0124362	0.436165
A_95_P000641	-4.04486	-3.64477	-8.84991	0.0125285	0.436165
A_95_P144167	-391.714	-21.5393	-8.84624	0.0125387	0.436165
A_95_P110397	-169.06	-8.85718	-8.82249	0.0126051	0.436165
A_95_P301228	264.119	9.12308	8.81607	0.0126231	0.436165
A_95_P150947	-899.467	-6.43501	-8.74876	0.0128143	0.436465
A_95_P026291	-477.199	-3.23808	-8.74135	0.0128357	0.436576
A_95_P265591	-747.815	-6.69998	-8.7353	0.0128531	0.436766
A_95_P009661	3257.95	3.4751	8.72353	0.0128872	0.437245
A_95_P243727	-240.117	-9.13721	-8.70469	0.0129419	0.437733
A_95_P298803	-8.45257	-7.03436	-8.69628	0.0129665	0.437901
A_95_P243357	-316.444	-53.917	-8.656	0.013085	0.440208
A_95_P294498	-11.5915	-5.09838	-8.61731	0.0132005	0.44076
A_95_P015776	668.592	164.928	8.60695	0.0132317	0.441075
A_95_P301138	40.7083	25.2097	8.54348	0.0134251	0.441464
A_95_P019826	-26.8875	-20.3207	-8.54201	0.0134296	0.441464
A_95_P003741	3506.28	3.96962	8.53049	0.0134651	0.441464
A_95_P313058	-19.3242	-12.3142	-8.5273	0.013475	0.441464
A_95_P137342	-10.5158	-6.55301	-8.5004	0.0135587	0.441464
A_95_P056336	14.5387	7.10917	8.47291	0.013645	0.441464
A_95_P129697	-594.402	-5.36263	-8.46701	0.0136637	0.441464
A_95_P312318	-95.4865	-50.3144	-8.44304	0.0137398	0.441464
A_95_P267901	574.72	9.01258	8.43675	0.0137598	0.441464
A_95_P074455	706.528	3.16106	8.43441	0.0137673	0.441464
A_95_P160797	3594.61	3.68666	8.42324	0.0138031	0.441464
A_95_P284393	-58.0119	-33.3065	-8.41804	0.0138198	0.441464
A_95_P126727	736.549	4.92942	8.40298	0.0138684	0.441464
A_95_P105907	72.4005	6.12608	8.40283	0.0138688	0.441464
A_95_P301618	-17.9736	-5.70297	-8.36292	0.0139987	0.441464
A_95_P225712	-84.0538	-3.90363	-8.35757	0.0140163	0.441464
A_95_P075640	-6.66918	-4.30898	-8.31963	0.0141417	0.441464
A_95_P270921	19.5848	4.19686	8.30272	0.0141982	0.441464
A_95_P145297	25.9265	5.41602	8.29929	0.0142096	0.441464
A_95_P226219	20.1823	4.36035	8.29838	0.0142127	0.441464
A_95_P112872	384.083	3.23854	8.28582	0.0142549	0.441464
A_95_P057811	12.7308	5.04451	8.28576	0.0142551	0.441464
A_95_P010381	-205.766	-7.44792	-8.26638	0.0143206	0.44192
A_95_P008926	746.4	3.72642	8.26202	0.0143354	0.44192
A_95_P213012	-12.3666	-10.6866	-8.24886	0.0143802	0.44192
A_95_P158912	794.17	10.3881	8.24687	0.014387	0.44192
A_95_P133392	-8.56065	-6.32661	-8.24147	0.0144054	0.442177
A_95_P191362	1180.69	4.99075	8.2385	0.0144156	0.44218
A_95_P303728	37.2303	21.2015	8.21736	0.0144883	0.442857
A_95_P208807	138.359	5.33899	8.21089	0.0145106	0.443232
A_95_P062630	29.6452	17.8832	8.19084	0.0145802	0.443926
A_95_P290643	-52.4065	-6.79691	-8.18807	0.0145898	0.443926
A_95_P174422	38.3007	12.5781	8.18683	0.0145942	0.443926
A_95_P068370	12.48	4.66088	8.15015	0.0147229	0.445135
A_95_P299748	-46.0876	-11.8915	-8.13941	0.014761	0.445135
A_95_P119647	154.549	3.77794	8.13535	0.0147754	0.445135
A_95_P289153	168.027	65.9092	8.12171	0.014824	0.445135
A_95_P196912	392.628	12.175	8.12113	0.014826	0.445135
A_95_P020901	-1001.49	-3.16699	-8.11233	0.0148575	0.445135
A_95_P061530	-27.9984	-16.3658	-8.09385	0.0149239	0.445585
A_95_P152877	-107.974	-16.1208	-8.08357	0.014961	0.445702
A_95_P050486	-24.7254	-11.4855	-8.05764	0.0150553	0.445766
A_95_P213162	77.7323	8.2602	8.04403	0.0151051	0.445766
A_95_P191357	1292.83	6.8377	8.03255	0.0151474	0.445766
A_95_P093943	-896.658	-6.42209	-8.00427	0.0152522	0.445766
A_95_P010591	45.1308	7.85047	7.99939	0.0152703	0.445766
A_95_P161812	-228.386	-159.329	-7.99537	0.0152854	0.445766
A_95_P127722	233.648	5.38096	7.99084	0.0153023	0.445766
A_95_P242327	-257.102	-9.96328	-7.97776	0.0153514	0.445766
A_95_P297143	254.043	21.6809	7.95741	0.0154282	0.445766
A_95_P197112	27.2158	5.97881	7.9496	0.0154578	0.445766
A_95_P001821	-62.7385	-43.9772	-7.93844	0.0155003	0.445766
A_95_P299053	40.7031	31.1425	7.93559	0.0155112	0.445766
A_95_P114102	-135.064	-9.29722	-7.91695	0.0155826	0.445766
A_95_P258896	96.8479	4.22648	7.88847	0.0156927	0.445766
A_95_P048826	-40.0546	-26.0839	-7.87191	0.0157572	0.446152
A_95_P146987	-284.518	-3.72897	-7.84132	0.0158775	0.446984
A_95_P240259	21.6875	7.7661	7.84104	0.0158786	0.446984
A_95_P039361	-50.4173	-4.35275	-7.81348	0.0159881	0.447422
A_95_P025721	-136.64	-79.0892	-7.81131	0.0159968	0.447422
A_95_P209302	157.082	6.2299	7.79667	0.0160555	0.447422
A_95_P126787	-61.6327	-37.1173	-7.78396	0.0161067	0.447422
A_95_P115238	64.7568	11.2372	7.76695	0.0161756	0.448433
A_95_P200092	-890.621	-3.55366	-7.74858	0.0162506	0.449941
A_95_P050086	95.7048	4.0406	7.74051	0.0162836	0.450287
A_95_P282363	-64.4722	-45.7253	-7.71489	0.0163893	0.452076
A_95_P275123	89.0021	23.6803	7.71483	0.0163896	0.452076
A_95_P284613	-143.082	-78.7577	-7.70359	0.0164362	0.452082
A_95_P209422	-265.482	-209.425	-7.68564	0.0165112	0.452082
A_95_P040311	622.458	5.21055	7.68294	0.0165225	0.452082
A_95_P043521	89.2092	9.4815	7.67627	0.0165505	0.452082
A_95_P112542	-138.194	-15.1924	-7.598	0.0168847	0.45638
A_95_P241639	296.49	10.4283	7.56375	0.017034	0.458427
A_95_P258411	123.132	8.58763	7.56282	0.0170381	0.458427
A_95_P010901	176.141	8.5801	7.52446	0.0172078	0.461097
A_95_P187287	51.9922	9.01689	7.51008	0.0172721	0.461669
A_95_P199632	-26.6933	-7.81833	-7.49714	0.0173302	0.462251
A_95_P288703	-141.111	-8.23705	-7.48536	0.0173834	0.462251
A_95_P122402	-203.154	-114.887	-7.4827	0.0173954	0.462251
A_95_P014816	-83.7106	-42.8292	-7.47137	0.0174469	0.462678
A_95_P311958	-8.86191	-6.79048	-7.45311	0.0175302	0.463682
A_95_P243622	-30.1276	-18.2064	-7.42155	0.0176757	0.464204
A_95_P041751	202.843	32.0656	7.41089	0.0177252	0.464382
A_95_P094818	-138.619	-82.3908	-7.40435	0.0177557	0.464382
A_95_P049656	-19.2417	-14.6646	-7.38638	0.0178399	0.464382
A_95_P276223	217.507	5.98691	7.38426	0.0178499	0.464382
A_95_P039426	-11.9527	-8.98573	-7.35565	0.0179853	0.465029
A_95_P299628	-3824.25	-5.73122	-7.35357	0.0179952	0.465029
A_95_P226269	-90.3341	-3.48147	-7.29419	0.0182814	0.46687
A_95_P001791	45.3341	4.03953	7.29035	0.0183001	0.46687
A_95_P074195	-91.257	-69.326	-7.28909	0.0183062	0.46687
A_95_P024196	10.1906	3.13601	7.27698	0.0183655	0.467073
A_95_P015136	505.817	7.86156	7.26794	0.01841	0.467073
A_95_P142342	95.8302	7.20682	7.26668	0.0184162	0.467073
A_95_P093828	-75.0021	-5.39988	-7.26105	0.018444	0.467073
A_95_P063385	91.145	7.97587	7.26024	0.018448	0.467073
A_95_P106807	3990.8	3.14151	7.23238	0.0185864	0.468008
A_95_P155697	107.755	6.83537	7.17382	0.0188826	0.470802
A_95_P311768	-30.4839	-22.0836	-7.15157	0.0189969	0.470802
A_95_P192907	269.223	3.05165	7.15045	0.0190027	0.470802
A_95_P269611	-11.6431	-6.24971	-7.1442	0.019035	0.470802
A_95_P002036	1082.56	3.38106	7.14154	0.0190488	0.470802
A_95_P049591	4.29078	3.09039	7.13651	0.0190749	0.470802
A_95_P183707	334.632	14.0852	7.12417	0.0191391	0.470802
A_95_P230819	-27.5712	-16.6728	-7.10187	0.019256	0.471466
A_95_P285648	-19.0016	-5.32947	-7.07847	0.0193799	0.471521
A_95_P143522	18.8169	4.09891	7.07018	0.0194241	0.471521
A_95_P155492	100.207	6.71416	7.05858	0.0194861	0.471521
A_95_P245527	-174.323	-132.553	-7.0569	0.0194951	0.471521
A_95_P275673	-223908	-3.23524	-7.04784	0.0195438	0.471911
A_95_P213262	-79.2952	-60.2698	-7.04628	0.0195522	0.471911
A_95_P103607	52.3404	6.34847	7.0403	0.0195845	0.472052
A_95_P310998	78.8468	5.59739	7.03382	0.0196195	0.472052
A_95_P096368	-457.034	-3.88829	-7.03284	0.0196248	0.472052
A_95_P118312	-9.12583	-4.85765	-6.97001	0.0199697	0.474869
A_95_P129937	-791.307	-3.42424	-6.96399	0.0200031	0.475055
A_95_P239534	384.009	3.16651	6.95019	0.0200803	0.476209
A_95_P180462	-590.52	-3.10575	-6.92405	0.0202276	0.476862
A_95_P040581	-147.553	-3.46768	-6.91548	0.0202763	0.477239
A_95_P148852	3600.32	3.4372	6.90041	0.0203622	0.478822
A_95_P205567	-462.485	-6.65634	-6.8615	0.0205867	0.479594
A_95_P028286	39.9621	27.0818	6.85697	0.0206131	0.479594
A_95_P305843	341.98	15.2165	6.85098	0.020648	0.480056
A_95_P216792	-3151.51	-3.42993	-6.84016	0.0207114	0.480509
A_95_P282203	-1674.38	-3.38934	-6.83496	0.020742	0.480708
A_95_P061340	29.9575	22.9865	6.82106	0.020824	0.481924
A_95_P246302	-4226.73	-3.1938	-6.71908	0.0214406	0.485896
A_95_P125462	-4426.75	-3.03768	-6.66357	0.0217876	0.487655
A_95_P146882	13.6349	3.74378	6.65355	0.0218511	0.488125
A_95_P179567	-65.7425	-41.9246	-6.65323	0.0218532	0.488125
A_95_P003156	-91.8315	-16.6221	-6.64268	0.0219204	0.48932
A_95_P089298	88.755	5.33859	6.63326	0.0219807	0.489633
A_95_P121432	273.386	5.74684	6.63307	0.0219819	0.489633
A_95_P193002	-7.4601	-6.50304	-6.62997	0.0220018	0.489633
A_95_P221412	-26.1685	-8.23977	-6.60725	0.0221483	0.490322
A_95_P263991	18.223	4.92092	6.57725	0.0223441	0.492541
A_95_P108027	42.9147	7.44245	6.57136	0.0223828	0.492541
A_95_P154207	1040.85	4.4031	6.50952	0.0227956	0.494764
A_95_P107272	-13.0608	-10.0838	-6.48872	0.022937	0.495441
A_95_P128772	2013.5	3.2181	6.45853	0.0231445	0.495441
A_95_P157767	-466.266	-298.316	-6.45752	0.0231515	0.495441
A_95_P007071	115.356	7.41065	6.42585	0.0233724	0.496814
A_95_P115587	2440.02	3.14465	6.4186	0.0234233	0.496814
A_95_P145867	-287.645	-193.2	-6.40726	0.0235034	0.496814
A_95_P026376	320.148	3.37518	6.40026	0.023553	0.496814
A_95_P042601	197.927	7.7479	6.3967	0.0235783	0.496814
A_95_P146512	-71.5926	-30.3578	-6.38531	0.0236595	0.496844
A_95_P271846	-23.2314	-16.8423	-6.38188	0.0236841	0.496844
A_95_P263851	-185.947	-3.78604	-6.37522	0.0237319	0.497238
A_95_P243107	744.577	4.66373	6.36656	0.0237942	0.497485
A_95_P088548	59.4029	5.05352	6.36059	0.0238373	0.497912
A_95_P151187	-385.485	-3.33115	-6.35235	0.023897	0.49825
A_95_P289138	-8.37874	-6.79564	-6.34128	0.0239775	0.49825
A_95_P293618	77.9528	6.63498	6.33421	0.0240291	0.49825
A_95_P162652	1521.86	3.09756	6.33138	0.0240499	0.49825
A_95_P143227	-67.7905	-48.3976	-6.32996	0.0240603	0.49825
A_95_P001211	243.691	4.16343	6.32589	0.0240901	0.49825
A_95_P173065	19.089	3.56507	6.31785	0.0241492	0.49825
A_95_P058016	547.431	3.92869	6.2779	0.0244464	0.500907
A_95_P025406	379.738	7.16967	6.27669	0.0244555	0.500907
A_95_P047526	-2255.92	-3.08522	-6.25461	0.0246221	0.502492
A_95_P209292	111.864	6.5762	6.25205	0.0246415	0.502492
A_95_P051041	175.098	10.1538	6.25052	0.0246531	0.502492
A_95_P029021	-192.553	-110.706	-6.23467	0.0247741	0.502695
A_95_P081905	827.391	4.09475	6.2256	0.0248436	0.502695
A_95_P283218	-19.0457	-13.7588	-6.22318	0.0248622	0.502695
A_95_P206302	-411.38	-5.38616	-6.21843	0.0248988	0.502695
A_95_P041432	1581.35	3.38438	6.20532	0.0250002	0.502695
A_95_P146127	551.728	4.95599	6.2019	0.0250268	0.502695
A_95_P068415	148.299	3.19211	6.19833	0.0250545	0.502695
A_95_P028206	-35.3473	-4.4115	-6.19301	0.025096	0.502695
A_95_P291538	-14.1174	-9.71721	-6.18129	0.0251877	0.502695
A_95_P129072	-8.86733	-7.50034	-6.14476	0.0254767	0.502695
A_95_P047876	69.8163	40.4106	6.14456	0.0254783	0.502695
A_95_P006856	-33226.7	-4.68738	-6.14058	0.02551	0.502695
A_95_P060900	-123.84	-3.50582	-6.12525	0.025633	0.502695
A_95_P046066	-35.0933	-7.9836	-6.12139	0.0256641	0.502695
A_95_P272466	716.047	6.61705	6.10666	0.0257833	0.502695
A_95_P301493	-62.7158	-43.6854	-6.09817	0.0258524	0.502695
A_95_P006726	-45.2511	-6.58498	-6.09245	0.0258991	0.502695
A_95_P124132	404.543	8.33755	6.09037	0.0259161	0.502695
A_95_P020531	28.3202	5.02456	6.06203	0.0261496	0.502695
A_95_P017201	-128.754	-10.8685	-6.05178	0.0262347	0.502695
A_95_P284058	-21.7561	-6.9586	-6.04434	0.0262969	0.502695
A_95_P077830	167.008	5.20938	6.0221	0.0264838	0.502695
A_95_P033994	555.32	3.60077	6.0209	0.0264939	0.502695
A_95_P121932	553.863	4.53867	6.00707	0.0266112	0.502695
A_95_P028266	-4760.75	-3.3424	-6.00477	0.0266308	0.502695
A_95_P055306	-184.293	-6.56119	-6.00404	0.026637	0.502695
A_95_P277258	99.1879	77.9247	5.99053	0.0267525	0.503298
A_95_P088658	1689.42	3.18523	5.98849	0.02677	0.503298
A_95_P034653	344.468	3.01326	5.96611	0.0269632	0.503418
A_95_P097943	14.8151	5.16704	5.95254	0.0270813	0.503418
A_95_P185727	-26.6667	-18.8691	-5.94895	0.0271127	0.503418
A_95_P023406	13.0903	3.82604	5.94681	0.0271314	0.503418
A_95_P160922	43.5781	8.56264	5.94568	0.0271413	0.503418
A_95_P016341	128.579	81.6694	5.94214	0.0271723	0.503418
A_95_P238329	356.72	5.29443	5.93156	0.0272654	0.503418
A_95_P138102	-37.1462	-3.24771	-5.92116	0.0273573	0.503418
A_95_P114172	2395.75	3.02882	5.90749	0.027479	0.503548
A_95_P087503	143.913	4.32973	5.9021	0.0275271	0.503548
A_95_P049981	-73.2752	-12.4162	-5.87782	0.0277457	0.504699
A_95_P239634	46.9884	12.8881	5.85114	0.0279887	0.506175
A_95_P030046	-193.482	-3.81866	-5.84658	0.0280305	0.506175
A_95_P048186	13.383	3.39815	5.84048	0.0280867	0.506486
A_95_P014436	-375.292	-4.25688	-5.83291	0.0281565	0.506897
A_95_P111882	119.749	3.55402	5.8261	0.0282197	0.50715
A_95_P031591	154.215	6.5376	5.80509	0.0284157	0.508409
A_95_P112707	-4.38036	-3.11313	-5.8009	0.028455	0.508409
A_95_P140262	102.797	41.1072	5.78049	0.0286477	0.509147
A_95_P106277	-126.957	-22.3084	-5.77973	0.0286549	0.509147
A_95_P182417	599.378	11.8232	5.7785	0.0286666	0.509147
A_95_P005826	3982.22	3.47059	5.76673	0.0287787	0.509147
A_95_P262691	136.679	4.18659	5.76438	0.0288012	0.509147
A_95_P316963	51.8068	32.5468	5.75486	0.0288925	0.509147
A_95_P078000	-26.6275	-6.64585	-5.74601	0.0289777	0.509147
A_95_P141932	-33.9262	-14.8417	-5.74236	0.029013	0.509147
A_95_P259376	230.943	142.803	5.73975	0.0290382	0.509147
A_95_P070235	80.4902	6.09387	5.73462	0.029088	0.509191
A_95_P064840	-41.3805	-5.70552	-5.73276	0.029106	0.509191
A_95_P293653	-87.8151	-23.1951	-5.70004	0.0294265	0.511687
A_95_P147937	77.7843	3.45464	5.69158	0.0295102	0.511865
A_95_P225782	1319.18	6.53684	5.67479	0.0296774	0.51283
A_95_P313128	36.3371	25.2969	5.66679	0.0297575	0.512963
A_95_P303668	141.566	22.1841	5.66245	0.0298011	0.513117
A_95_P285753	31.1887	4.52142	5.65634	0.0298626	0.513563
A_95_P082585	152.547	3.92385	5.64023	0.0300259	0.514551
A_95_P117942	238.98	6.24023	5.63713	0.0300575	0.514892
A_95_P031291	58.4969	7.50152	5.63202	0.0301096	0.515216
A_95_P200207	-696.53	-6.9464	-5.62396	0.0301921	0.51539
A_95_P294858	204.681	46.6971	5.61673	0.0302664	0.51539
A_95_P116402	30.3737	7.69255	5.61541	0.03028	0.51539
A_95_P219552	-373.867	-19.1086	-5.61248	0.0303101	0.51539
A_95_P023906	-493.671	-3.90708	-5.60628	0.0303742	0.515879
A_95_P217482	135.839	8.16133	5.60298	0.0304084	0.516092
A_95_P060010	123.182	4.65892	5.60279	0.0304103	0.516092
A_95_P016506	17.0128	3.84041	5.58354	0.0306109	0.516962
A_95_P012341	-9.59917	-7.17559	-5.57951	0.0306531	0.516962
A_95_P316308	21.8666	3.86123	5.57809	0.0306679	0.516962
A_95_P284068	-35.3503	-5.56207	-5.57702	0.0306793	0.516962
A_95_P302278	158.143	7.60716	5.57667	0.0306829	0.516962
A_95_P255874	-86.7833	-47.0055	-5.57321	0.0307193	0.516962
A_95_P032631	-170.318	-11.0674	-5.56947	0.0307586	0.516995
A_95_P313173	5567.05	3.16558	5.56085	0.0308497	0.517053
A_95_P127117	-47.3643	-28.9991	-5.55784	0.0308816	0.517053
A_95_P010946	-3987.92	-4.97446	-5.54574	0.0310103	0.517053
A_95_P201252	-72.6471	-36.6726	-5.54555	0.0310123	0.517053
A_95_P273531	-286.191	-3.51501	-5.54161	0.0310544	0.517053
A_95_P117987	141.219	6.37851	5.53775	0.0310957	0.517053
A_95_P237079	38.8537	31.4985	5.52921	0.0311874	0.517592
A_95_P113727	-592.203	-3.36469	-5.50842	0.0314122	0.518753
A_95_P069250	-9.97901	-7.70923	-5.50524	0.0314469	0.518753
A_95_P226119	-34.2902	-5.45712	-5.50171	0.0314853	0.518753
A_95_P081415	68.3584	41.0986	5.48661	0.0316508	0.519246
A_95_P286908	77.2953	3.04721	5.47634	0.0317639	0.519363
A_95_P021041	-70.0228	-6.96756	-5.47489	0.03178	0.519363
A_95_P010646	-534.365	-10.0488	-5.47118	0.0318211	0.519363
A_95_P233959	-11001.6	-3.15042	-5.47106	0.0318224	0.519363
A_95_P126957	847.727	5.68476	5.47075	0.0318258	0.519363
A_95_P133222	483.275	4.86542	5.44618	0.0321	0.519397
A_95_P005651	-691.066	-3.46155	-5.44337	0.0321315	0.519397
A_95_P100708	428.676	3.49961	5.42684	0.0323181	0.51987
A_95_P094868	64.3833	5.01323	5.42577	0.0323303	0.51987
A_95_P284733	-68.7449	-24.915	-5.42511	0.0323378	0.51987
A_95_P130202	-147.822	-3.74813	-5.41605	0.0324409	0.51987
A_95_P109682	-25.6287	-16.6093	-5.41201	0.032487	0.51987
A_95_P183392	-97.7281	-15.1016	-5.41197	0.0324874	0.51987
A_95_P205222	425.239	12.7384	5.4098	0.0325122	0.51987
A_95_P019201	-15.8142	-11.2226	-5.39555	0.0326758	0.520649
A_95_P210297	-285.942	-6.12354	-5.38921	0.032749	0.520679
A_95_P039366	-108.586	-84.9955	-5.37585	0.032904	0.520709
A_95_P127467	93.6791	8.46231	5.37214	0.0329473	0.520709
A_95_P222557	-1718.78	-8.34019	-5.37049	0.0329666	0.520709
A_95_P221817	-93.8465	-7.55132	-5.3693	0.0329805	0.520709
A_95_P056041	96.0077	4.57789	5.36758	0.0330005	0.520709
A_95_P313913	-37.4986	-3.81487	-5.35986	0.033091	0.521275
A_95_P163802	114.715	3.40782	5.35539	0.0331436	0.521308
A_95_P086035	-14.9207	-10.689	-5.35219	0.0331813	0.521308
A_95_P307383	-198.506	-6.81554	-5.33899	0.0333374	0.521888
A_95_P013366	-3741.49	-3.21287	-5.32497	0.0335044	0.523005
A_95_P311068	885.566	4.97082	5.31858	0.0335809	0.523096
A_95_P214567	532.146	3.83214	5.31093	0.033673	0.523215
A_95_P015991	-793.376	-3.00372	-5.30276	0.0337716	0.523678
A_95_P301108	-13.6166	-8.17519	-5.30236	0.0337764	0.523678
A_95_P079595	163.65	3.67503	5.29441	0.0338729	0.523743
A_95_P014836	-9188.66	-3.11073	-5.2925	0.0338961	0.523743
A_95_P188517	703.987	6.23495	5.2712	0.0341567	0.525088
A_95_P137532	-178.377	-3.05013	-5.27092	0.0341601	0.525088
A_95_P060045	-20.0261	-6.43339	-5.27051	0.0341651	0.525088
A_95_P157182	415.029	5.04821	5.26114	0.0342807	0.525199
A_95_P027071	296.309	6.20551	5.26009	0.0342938	0.525199
A_95_P051066	-32.2513	-18.0888	-5.25403	0.0343689	0.525199
A_95_P265841	-78.8126	-5.67893	-5.25169	0.034398	0.525199
A_95_P099513	331.256	6.15882	5.24864	0.0344359	0.525199
A_95_P054626	116.715	5.62613	5.246	0.0344688	0.525199
A_95_P001411	691.271	3.24089	5.24574	0.0344721	0.525199
A_95_P162942	855.165	3.42856	5.24325	0.0345031	0.525406
A_95_P310483	-50.0898	-32.9075	-5.24176	0.0345217	0.525406
A_95_P070330	103.784	10.875	5.2288	0.0346843	0.525629
A_95_P204802	54.7896	8.94395	5.22689	0.0347084	0.525629
A_95_P122442	42.0777	5.45783	5.22465	0.0347366	0.525629
A_95_P215692	-157.77	-14.7134	-5.2179	0.0348219	0.52607
A_95_P059176	-21.3818	-4.34313	-5.21415	0.0348693	0.52607
A_95_P304228	224.732	6.00653	5.20205	0.0350233	0.526877
A_95_P299263	41.408	31.594	5.18995	0.0351783	0.527751
A_95_P156907	357.117	3.34295	5.18916	0.0351884	0.527751
A_95_P090063	-572.764	-3.51189	-5.18704	0.0352157	0.527751
A_95_P265846	-10.7834	-7.58929	-5.17853	0.0353255	0.528181
A_95_P042071	94.2427	21.0518	5.17752	0.0353386	0.528181
A_95_P070720	434.714	3.85595	5.17648	0.035352	0.528181
A_95_P270036	9.85823	3.28214	5.17454	0.0353772	0.528181
A_95_P117162	-8.52023	-7.19981	-5.17344	0.0353913	0.528181
A_95_P147967	267.584	6.21937	5.16787	0.0354637	0.52872
A_95_P025956	-83.5487	-28.3874	-5.12414	0.0360391	0.532351
A_95_P017291	-648.514	-6.22542	-5.12085	0.036083	0.532351
A_95_P161922	-35.1655	-23.8422	-5.12064	0.0360858	0.532351
A_95_P027646	71.2264	10.0463	5.10146	0.036343	0.533438
A_95_P073590	5.32767	3.03816	5.09774	0.0363932	0.53366
A_95_P029676	-152.314	-3.37888	-5.09231	0.0364666	0.533934
A_95_P047606	68.1442	3.32528	5.09009	0.0364967	0.533934
A_95_P100248	3886.83	3.00437	5.0833	0.0365891	0.533994
A_95_P283403	193.49	73.9432	5.08114	0.0366184	0.533994
A_95_P139542	-52.7233	-7.05757	-5.07819	0.0366586	0.533994
A_95_P107842	-249.921	-4.51093	-5.07244	0.0367373	0.534283
A_95_P025996	-76.0919	-45.6785	-5.06962	0.0367759	0.534283
A_95_P310548	-48.9142	-7.28205	-5.06867	0.0367889	0.534283
A_95_P133132	-23.1845	-17.8755	-5.06467	0.036844	0.534283
A_95_P267096	-190.605	-5.34758	-5.06396	0.0368538	0.534283
A_95_P009471	-258.473	-6.82003	-5.05789	0.0369374	0.534854
A_95_P168416	-59.1003	-5.4737	-5.04183	0.03716	0.536342
A_95_P097218	-142.7	-5.74532	-5.0381	0.0372121	0.536487
A_95_P295493	67.1948	30.8486	5.03432	0.037265	0.536719
A_95_P304298	54.9391	5.50297	5.02322	0.0374207	0.537147
A_95_P016691	57.7473	10.9796	4.9762	0.0380911	0.539077
A_95_P020256	-110.155	-7.88658	-4.97294	0.0381382	0.539077
A_95_P195147	-17.6508	-14.6366	-4.97218	0.0381492	0.539077
A_95_P017546	-4581.49	-3.02774	-4.97028	0.0381767	0.539077
A_95_P085220	52.7907	3.13954	4.96702	0.038224	0.539326
A_95_P170606	58.7605	7.13042	4.95529	0.0383949	0.539721
A_95_P263526	-149.331	-7.6129	-4.95406	0.0384129	0.539721
A_95_P079125	27.5275	4.99054	4.95005	0.0384716	0.539721
A_95_P019851	-15224.2	-4.2631	-4.94288	0.038577	0.539721
A_95_P122872	-63.6443	-35.853	-4.92975	0.0387709	0.540186
A_95_P192227	-131.045	-52.3052	-4.92922	0.0387787	0.540186
A_95_P234729	13.5877	8.9158	4.92707	0.0388107	0.540186
A_95_P081760	85.8589	7.89579	4.92579	0.0388297	0.540186
A_95_P209602	-9.45461	-8.28952	-4.92534	0.0388364	0.540186
A_95_P001856	-119.257	-3.18614	-4.92098	0.0389012	0.540218
A_95_P257906	86.0445	4.06684	4.91196	0.0390359	0.540232
A_95_P058076	-136.66	-64.1271	-4.89727	0.0392568	0.54179
A_95_P058516	-105.332	-6.04756	-4.88818	0.0393946	0.542971
A_95_P162732	-318.331	-3.34441	-4.88575	0.0394314	0.543264
A_95_P219337	-615.606	-3.87077	-4.87789	0.0395512	0.543931
A_95_P161747	-182.783	-3.21092	-4.86804	0.039702	0.544131
A_95_P161122	-17.5637	-6.75352	-4.86075	0.039814	0.544639
A_95_P038971	-130.576	-10.2295	-4.85146	0.0399578	0.545813
A_95_P000841	-1945.07	-3.139	-4.84647	0.0400351	0.545996
A_95_P268791	-140.888	-6.86191	-4.83764	0.0401728	0.546878
A_95_P112432	-116.735	-5.93262	-4.83482	0.0402168	0.546917
A_95_P043216	127.43	4.23197	4.83131	0.0402718	0.547444
A_95_P020981	-11.0386	-9.14508	-4.82847	0.0403163	0.547444
A_95_P003856	245.26	5.0604	4.82774	0.0403278	0.547444
A_95_P047966	127.185	21.6001	4.82018	0.0404469	0.547444
A_95_P306628	-185.195	-6.22799	-4.81956	0.0404566	0.547444
A_95_P066145	124.299	3.93313	4.813	0.0405603	0.547444
A_95_P190092	104.696	3.65765	4.80774	0.0406438	0.547444
A_95_P102102	39.3949	11.7165	4.80689	0.0406573	0.547444
A_95_P162522	263.816	23.1948	4.80421	0.0406999	0.547444
A_95_P117457	-69.2291	-47.238	-4.80379	0.0407067	0.547444
A_95_P160022	-116.871	-64.9133	-4.80129	0.0407466	0.547444
A_95_P056031	-16.2985	-5.61889	-4.79949	0.0407752	0.547444
A_95_P125407	-45.4929	-27.0954	-4.79653	0.0408224	0.547444
A_95_P039396	390.567	5.68833	4.79615	0.0408286	0.547444
A_95_P284258	-334.027	-6.74656	-4.79237	0.0408892	0.547444
A_95_P060855	398.149	4.26684	4.78736	0.0409696	0.547444
A_95_P042826	57.8412	16.4492	4.7873	0.0409705	0.547444
A_95_P246477	-1064.17	-5.43899	-4.78654	0.0409828	0.547444
A_95_P169401	52.3057	13.2247	4.78328	0.0410352	0.547444
A_95_P291898	-660.423	-3.11602	-4.77852	0.041112	0.547444
A_95_P059436	102.369	5.40584	4.77631	0.0411479	0.547444
A_95_P303988	103.922	5.00068	4.77517	0.0411662	0.547444
A_95_P302258	40.8087	25.5744	4.77379	0.0411886	0.547444
A_95_P209972	-97.1027	-10.4324	-4.77167	0.041223	0.547498
A_95_P218212	-22.7519	-10.0888	-4.7572	0.0414587	0.548798
A_95_P199182	-699.665	-3.82887	-4.74784	0.0416123	0.548959
A_95_P162037	760.97	9.08519	4.74687	0.0416283	0.548959
A_95_P248027	1104.71	4.00711	4.74621	0.0416391	0.548959
A_95_P101073	-8.54719	-3.03914	-4.74524	0.0416551	0.548959
A_95_P158487	-44.0999	-32.8864	-4.73607	0.0418065	0.549165
A_95_P007276	46.9928	6.60686	4.73428	0.0418362	0.549165
A_95_P156127	-258.476	-143.76	-4.72474	0.0419948	0.549226
A_95_P285543	-28.4821	-19.6216	-4.72303	0.0420234	0.549226
A_95_P149682	76.8115	3.98657	4.70952	0.0422496	0.550606
A_95_P045386	76.0134	6.36153	4.70881	0.0422617	0.550606
A_95_P085745	12.0202	3.83479	4.70518	0.0423229	0.550606
A_95_P202402	-176.033	-107.848	-4.70494	0.0423268	0.550606
A_95_P142222	652.31	3.16279	4.70385	0.0423452	0.550606
A_95_P151812	-390.341	-5.61791	-4.69308	0.0425277	0.551241
A_95_P222832	286.893	5.70447	4.68564	0.0426543	0.551296
A_95_P072095	281.52	106.506	4.68165	0.0427225	0.551769
A_95_P148237	-521.019	-4.30782	-4.68074	0.0427379	0.551769
A_95_P268151	-492.754	-27.6317	-4.67981	0.0427539	0.551769
A_95_P047941	-229.885	-15.0661	-4.67703	0.0428015	0.552049
A_95_P070305	-119.763	-5.83493	-4.66418	0.0430225	0.553118
A_95_P175017	9.61671	6.2751	4.66261	0.0430497	0.553143
A_95_P148942	180.914	5.49715	4.65926	0.0431078	0.553726
A_95_P136472	364.292	3.71933	4.65695	0.0431477	0.553752
A_95_P261196	99.1124	4.04176	4.65518	0.0431785	0.553843
A_95_P000271	-54.9027	-5.99101	-4.65509	0.0431801	0.553843
A_95_P046061	-76.283	-14.5972	-4.64655	0.0433288	0.554105
A_95_P292903	25.2764	6.84828	4.64616	0.0433355	0.554105
A_95_P316803	-7.01106	-5.7197	-4.64567	0.0433441	0.554105
A_95_P201952	171.069	117.965	4.64249	0.0433997	0.554363
A_95_P151162	-101.876	-12.5423	-4.63989	0.0434453	0.554484
A_95_P146262	70.5365	14.3212	4.6219	0.0437623	0.555777
A_95_P222532	113.351	4.64249	4.61832	0.0438257	0.555777
A_95_P002851	439.811	15.1176	4.61645	0.043859	0.555947
A_95_P122567	-29.2605	-8.92501	-4.60742	0.0440198	0.556479
A_95_P210477	1031.97	3.50587	4.60717	0.0440243	0.556479
A_95_P270616	24.4812	5.80922	4.6024	0.0441097	0.55712
A_95_P082180	105.689	9.40549	4.5961	0.0442226	0.558224
A_95_P067285	-125.128	-7.07198	-4.58844	0.0443609	0.558366
A_95_P044791	-90.4787	-69.6634	-4.58586	0.0444074	0.558366
A_95_P129382	-408.717	-5.28676	-4.58047	0.0445051	0.558983
A_95_P311363	449.555	3.66163	4.57885	0.0445345	0.5591
A_95_P251577	-6.68886	-4.98967	-4.57262	0.0446481	0.560064
A_95_P233149	135.762	42.1999	4.57253	0.0446496	0.560064
A_95_P004626	366.839	3.53502	4.56576	0.0447734	0.560864
A_95_P084090	-66.2582	-5.44345	-4.5583	0.0449103	0.561326
A_95_P098148	551.579	4.06962	4.55365	0.044996	0.561617
A_95_P154577	49.6626	32.0808	4.55126	0.04504	0.561686
A_95_P309758	13.198	3.12608	4.54611	0.0451354	0.561686
A_95_P154162	-64.697	-30.9347	-4.54581	0.0451409	0.561686
A_95_P180217	-85.0609	-58.3925	-4.5418	0.0452153	0.561835
A_95_P095118	35.4868	5.77982	4.53765	0.0452925	0.5619
A_95_P201077	-959.314	-3.02259	-4.53505	0.045341	0.5619
A_95_P077175	131.372	81.7227	4.5333	0.0453737	0.561905
A_95_P015191	1069.64	5.12378	4.51777	0.0456651	0.563472
A_95_P073950	-43.4106	-26.3755	-4.51585	0.0457014	0.563573
A_95_P185272	134.8	27.1346	4.50711	0.0458666	0.565063
A_95_P014286	-188.363	-4.25407	-4.50313	0.0459424	0.565208
A_95_P285993	37.0946	4.85641	4.49803	0.0460395	0.565672
A_95_P053286	34.512	14.3475	4.49056	0.0461823	0.566295
A_95_P159302	-39.2903	-22.2432	-4.48615	0.046267	0.566295
A_95_P197982	12.6743	4.86999	4.48093	0.0463673	0.566799
A_95_P033734	4.85331	3.05478	4.48077	0.0463706	0.566799
A_95_P109582	-365.005	-36.5093	-4.47843	0.0464157	0.566799
A_95_P051141	204.079	8.48791	4.47832	0.0464178	0.566799
A_95_P045066	8.18821	3.03965	4.47116	0.0465564	0.567407
A_95_P054381	-17.1498	-12.5739	-4.46783	0.046621	0.567431
A_95_P025451	-28198	-3.96105	-4.46434	0.046689	0.567614
A_95_P228784	-21.5412	-5.53463	-4.46359	0.0467035	0.567614
A_95_P030311	26.0102	21.3231	4.45686	0.0468348	0.567915
A_95_P287573	-13.7387	-3.42224	-4.45673	0.0468373	0.567915
A_95_P210977	80.0521	4.16074	4.45618	0.0468483	0.567915
A_95_P163482	-223.515	-7.06597	-4.44896	0.0469897	0.569009
A_95_P084115	-131.174	-5.29882	-4.44874	0.0469941	0.569009
A_95_P197032	157.361	21.9241	4.44592	0.0470497	0.569009
A_95_P278163	-51.01	-37.2747	-4.44371	0.0470931	0.569009
A_95_P052956	-22.4482	-17.1361	-4.44256	0.0471159	0.569009
A_95_P280498	-112.665	-23.7962	-4.43358	0.0472936	0.570027
A_95_P291093	4.70787	3.02261	4.42118	0.0475406	0.570493
A_95_P060025	-60.8122	-17.7657	-4.41353	0.047694	0.570908
A_95_P060195	-33.4207	-4.91176	-4.4087	0.047791	0.571284
A_95_P147882	111.531	3.72385	4.40429	0.04788	0.571284
A_95_P039821	-41.0296	-9.29245	-4.40175	0.0479315	0.571284
A_95_P030616	-7.96961	-5.82256	-4.39991	0.0479688	0.571284
A_95_P140732	-351.471	-5.12671	-4.39908	0.0479855	0.571284
A_95_P119172	-427.778	-5.29504	-4.39009	0.0481683	0.571602
A_95_P210327	292.318	3.09411	4.38911	0.0481883	0.571602
A_95_P233714	696.312	3.65459	4.38733	0.0482247	0.571602
A_95_P053391	143.721	3.96691	4.37906	0.0483938	0.57244
A_95_P288658	-324.438	-3.30254	-4.37413	0.0484951	0.572755
A_95_P072230	-44.2829	-31.2242	-4.37373	0.0485034	0.572755
A_95_P303833	-12.0051	-5.24874	-4.37225	0.0485339	0.572755
A_95_P059031	159.306	4.31667	4.37083	0.0485633	0.572898
A_95_P086933	-6.86324	-5.53042	-4.36263	0.0487328	0.574058
A_95_P231989	-166.389	-101.245	-4.35906	0.048807	0.574151
A_95_P212487	-369.64	-30.185	-4.3447	0.0491066	0.575924
A_95_P040206	-32.3568	-20.5542	-4.33772	0.0492533	0.576135
A_95_P218637	480.886	6.54742	4.32454	0.0495321	0.577355
A_95_P132412	-266.685	-3.06317	-4.32382	0.0495474	0.577355
A_95_P203182	-227.914	-14.8946	-4.32016	0.0496253	0.577525
A_95_P131862	-303.561	-4.17868	-4.31499	0.0497354	0.577967
A_95_P096383	-198.835	-70.1892	-4.30364	0.0499789	0.579189
