# Supplementary material for: Comprehensive analysis of tobacco pollen transcriptome unveils common pathways in polar cell expansion and underlying heterochronic shift during spermatogenesis
Source: BMC Plant Biol. 2012 Feb 16;12:24. doi: 10.1186/1471-2229-12-24 (PMC3305590; doi:10.1186/1471-2229-12-24)
Supplement: Additional file 5 — Table S4 Complete list of differentially expressed genes between leaf and mature pollen grains. [file 1471-2229-12-24-S5.XLSX]

## Sheet: Top 50
Table S4. Top fifty differentially expressed genes between leaf and mature pollen grains.
Experiment		t-test: Leaf vs MPG normalized values
Probe ID	Gene accession	Difference	Fold change	Test statistic	P-value	FDR p-value correction
A_95_P193147	AY772945	311539	12612.5	52583.1	3.61666e-10	1.58417e-05
A_95_P191762	TA15307_4097	-24758.5	-255.958	-32265.1	9.60578e-10	2.10376e-05
A_95_P148687	EB678113	247.602	4.92465	7424.67	1.81404e-08	0.000201706
A_95_P309063	FG645283	-1205.82	-792.839	-7368.13	1.84198e-08	0.000201706
A_95_P119662	DV999120	-380.432	-262.336	-3447.32	8.41467e-08	0.000652167
A_95_P011126	EB680358	-1265.88	-825.33	-3183.26	9.86863e-08	0.000652167
A_95_P002486	EB438907	-124757	-235.392	-3097.55	1.04223e-07	0.000652167
A_95_P200352	EB680035	-3015.25	-1410.28	-2611.18	1.46665e-07	0.000803028
A_95_P104037	CV016814	-188098	-735.498	-2170.89	2.1219e-07	0.000983016
A_95_P292363	EB427230	-114.514	-68.2226	-2052.97	2.37267e-07	0.000983016
A_95_P245472	FG161104	-249.814	-139.641	-2012.66	2.46865e-07	0.000983016
A_95_P271496	EB449873	-247.318	-175.579	-1771.41	3.18686e-07	0.00116326
A_95_P028286	TA20135_4097	-110.452	-73.0881	-1579	4.01082e-07	0.00127027
A_95_P028316	A_95_P028316	-121.981	-80.5196	-1538.56	4.22446e-07	0.00127027
A_95_P234829	DV160097	-35398.5	-159.636	-1516.19	4.35005e-07	0.00127027
A_95_P005096	EB438050	-309579	-156.996	-1458.74	4.69944e-07	0.00128653
A_95_P024636	DW000860	-278.625	-197.118	-1367.55	5.34701e-07	0.0013777
A_95_P039146	BP129469	-7.77807	-6.13046	-1303.68	5.88378e-07	0.00143179
A_95_P006506	CV018924	143.505	12.661	1203.41	6.90515e-07	0.0015659
A_95_P298098	FG163725	-54.4603	-38.3257	-1143.01	7.6542e-07	0.0015659
A_95_P215107	TA20412_4097	-258.975	-164.139	-1126.05	7.88655e-07	0.0015659
A_95_P147467	EB451906	-214.644	-120.569	-1096.58	8.31607e-07	0.0015659
A_95_P015886	TA11854_4097	-15938.5	-9224.79	-1092.45	8.37915e-07	0.0015659
A_95_P161767	TA12858_4097	-521.32	-301.904	-1079.59	8.57988e-07	0.0015659
A_95_P014881	DQ534202	-2304.85	-1623.02	-938.863	1.13447e-06	0.00182392
A_95_P116477	DV159234	-247.76	-166.237	-923.308	1.17302e-06	0.00182392
A_95_P010801	TA13875_4097	-2055.88	-1389.87	-915.878	1.19213e-06	0.00182392
A_95_P227719	DV161871	-184.216	-129.096	-912.516	1.20093e-06	0.00182392
A_95_P220432	TA21606_4097	3109.07	47.5916	910.006	1.20756e-06	0.00182392
A_95_P062475	BP135527	-15.4957	-12.0505	-840.192	1.41658e-06	0.00204256
A_95_P185767	EB680275	-1727.58	-1182.32	-831.722	1.44558e-06	0.00204256
A_95_P164937	EH624416	-40.6453	-29.5233	-806.313	1.53813e-06	0.00210541
A_95_P127677	FG162856	736.377	13.792	793.706	1.58737e-06	0.00210698
A_95_P286473	FG182160	-96.8879	-62.5018	-772.016	1.67782e-06	0.00216153
A_95_P011431	AF014053	-8733.6	-4421.8	-755.026	1.75418e-06	0.00219533
A_95_P069820	FG148045	-11.0012	-9.39205	-699.357	2.04456e-06	0.00241062
A_95_P293748	FG642273	-527.35	-391.601	-699.145	2.04581e-06	0.00241062
A_95_P222347	DW001739	-1213.09	-703.706	-681.131	2.15545e-06	0.00241062
A_95_P002116	BP528498	-23.1785	-16.5422	-678.941	2.16938e-06	0.00241062
A_95_P150697	EB680824	-871.588	-466.897	-673.988	2.20138e-06	0.00241062
A_95_P312103	FG156937	-10.3951	-7.59598	-628.932	2.52808e-06	0.00261966
A_95_P235189	TA15674_4097	-55.6061	-29.704	-623.668	2.57094e-06	0.00261966
A_95_P191172	TA15172_4097	-42.9788	-31.155	-620.947	2.59352e-06	0.00261966
A_95_P270841	FG636415	-845.044	-606.881	-616.449	2.6315e-06	0.00261966
A_95_P156092	EG650405	-45.5724	-35.8214	-599.575	2.7817e-06	0.00270765
A_95_P096368	BP533593	587.034	21.7899	582.228	2.94993e-06	0.00280898
A_95_P098388	BP534452	3989.97	7.08268	568.126	3.0982e-06	0.00282624
A_95_P126537	EB425871	-121.351	-88.1997	-564.181	3.14167e-06	0.00282624

## Sheet: Leaf  vs MPG_Differentially...
Table S4. Complete list of differentially expressed genes between leaf and mature pollen grains.
Experiment	t-test: Leaf vs MPG normalized values
Feature ID	Difference	Fold change	Test statistic	P-value	FDR p-value correction
A_95_P193147	311539	12612.5	52583.1	3.61666e-10	1.58417e-05
A_95_P191762	-24758.5	-255.958	-32265.1	9.60578e-10	2.10376e-05
A_95_P148687	247.602	4.92465	7424.67	1.81404e-08	0.000201706
A_95_P309063	-1205.82	-792.839	-7368.13	1.84198e-08	0.000201706
A_95_P119662	-380.432	-262.336	-3447.32	8.41467e-08	0.000652167
A_95_P011126	-1265.88	-825.33	-3183.26	9.86863e-08	0.000652167
A_95_P002486	-124757	-235.392	-3097.55	1.04223e-07	0.000652167
A_95_P200352	-3015.25	-1410.28	-2611.18	1.46665e-07	0.000803028
A_95_P104037	-188098	-735.498	-2170.89	2.1219e-07	0.000983016
A_95_P292363	-114.514	-68.2226	-2052.97	2.37267e-07	0.000983016
A_95_P245472	-249.814	-139.641	-2012.66	2.46865e-07	0.000983016
A_95_P271496	-247.318	-175.579	-1771.41	3.18686e-07	0.00116326
A_95_P028286	-110.452	-73.0881	-1579	4.01082e-07	0.00127027
A_95_P028316	-121.981	-80.5196	-1538.56	4.22446e-07	0.00127027
A_95_P234829	-35398.5	-159.636	-1516.19	4.35005e-07	0.00127027
A_95_P005096	-309579	-156.996	-1458.74	4.69944e-07	0.00128653
A_95_P024636	-278.625	-197.118	-1367.55	5.34701e-07	0.0013777
A_95_P039146	-7.77807	-6.13046	-1303.68	5.88378e-07	0.00143179
A_95_P006506	143.505	12.661	1203.41	6.90515e-07	0.0015659
A_95_P298098	-54.4603	-38.3257	-1143.01	7.6542e-07	0.0015659
A_95_P215107	-258.975	-164.139	-1126.05	7.88655e-07	0.0015659
A_95_P147467	-214.644	-120.569	-1096.58	8.31607e-07	0.0015659
A_95_P015886	-15938.5	-9224.79	-1092.45	8.37915e-07	0.0015659
A_95_P161767	-521.32	-301.904	-1079.59	8.57988e-07	0.0015659
A_95_P014881	-2304.85	-1623.02	-938.863	1.13447e-06	0.00182392
A_95_P116477	-247.76	-166.237	-923.308	1.17302e-06	0.00182392
A_95_P010801	-2055.88	-1389.87	-915.878	1.19213e-06	0.00182392
A_95_P227719	-184.216	-129.096	-912.516	1.20093e-06	0.00182392
A_95_P220432	3109.07	47.5916	910.006	1.20756e-06	0.00182392
A_95_P062475	-15.4957	-12.0505	-840.192	1.41658e-06	0.00204256
A_95_P185767	-1727.58	-1182.32	-831.722	1.44558e-06	0.00204256
A_95_P164937	-40.6453	-29.5233	-806.313	1.53813e-06	0.00210541
A_95_P127677	736.377	13.792	793.706	1.58737e-06	0.00210698
A_95_P286473	-96.8879	-62.5018	-772.016	1.67782e-06	0.00216153
A_95_P011431	-8733.6	-4421.8	-755.026	1.75418e-06	0.00219533
A_95_P069820	-11.0012	-9.39205	-699.357	2.04456e-06	0.00241062
A_95_P293748	-527.35	-391.601	-699.145	2.04581e-06	0.00241062
A_95_P222347	-1213.09	-703.706	-681.131	2.15545e-06	0.00241062
A_95_P002116	-23.1785	-16.5422	-678.941	2.16938e-06	0.00241062
A_95_P150697	-871.588	-466.897	-673.988	2.20138e-06	0.00241062
A_95_P312103	-10.3951	-7.59598	-628.932	2.52808e-06	0.00261966
A_95_P235189	-55.6061	-29.704	-623.668	2.57094e-06	0.00261966
A_95_P191172	-42.9788	-31.155	-620.947	2.59352e-06	0.00261966
A_95_P270841	-845.044	-606.881	-616.449	2.6315e-06	0.00261966
A_95_P156092	-45.5724	-35.8214	-599.575	2.7817e-06	0.00270765
A_95_P096368	587.034	21.7899	582.228	2.94993e-06	0.00280898
A_95_P098388	3989.97	7.08268	568.126	3.0982e-06	0.00282624
A_95_P126537	-121.351	-88.1997	-564.181	3.14167e-06	0.00282624
A_95_P110852	2765.35	13.4237	562.398	3.16163e-06	0.00282624
A_95_P139092	-654.183	-415.711	-540.744	3.4199e-06	0.00295046
A_95_P215707	-124.066	-74.122	-536.542	3.47368e-06	0.00295046
A_95_P147797	1599.34	707.645	528.46	3.58074e-06	0.00295046
A_95_P216867	-2402.39	-432.275	-526.921	3.60169e-06	0.00295046
A_95_P118237	1013.87	5.99197	524.267	3.63825e-06	0.00295046
A_95_P261336	-336.747	-202.055	-516.946	3.74204e-06	0.00295046
A_95_P132682	-88.9304	-63.4942	-510.883	3.83137e-06	0.00295046
A_95_P059735	-3.86398	-3.99054	-510.345	3.83946e-06	0.00295046
A_95_P112957	-3799.98	-1286.46	-487.752	4.20338e-06	0.00312062
A_95_P252054	-175.748	-96.4927	-481.761	4.30858e-06	0.00314541
A_95_P256234	-11.8388	-8.37302	-475.767	4.41782e-06	0.00317228
A_95_P007566	-28.5458	-20.2595	-467.527	4.57492e-06	0.00323211
A_95_P206922	-140.753	-100.275	-462	4.68503e-06	0.00323436
A_95_P113187	-14771.8	-9790.53	-450.99	4.91658e-06	0.00331317
A_95_P118017	-207.121	-25.7194	-445.117	5.04718e-06	0.00334965
A_95_P119697	-47041	-2330.31	-440.046	5.16417e-06	0.00337613
A_95_P029921	-4506.19	-43.2746	-433.354	5.3249e-06	0.00343002
A_95_P219357	-111.974	-74.638	-421.238	5.63561e-06	0.00352204
A_95_P094663	-7452.03	-50.6252	-417.99	5.72354e-06	0.00352204
A_95_P020586	3282.69	17.3473	417.775	5.72943e-06	0.00352204
A_95_P245202	-1339.14	-360.049	-414.746	5.81341e-06	0.00352204
A_95_P231359	-2538.3	-137.355	-412.75	5.86979e-06	0.00352204
A_95_P147007	-60.8389	-30.6021	-401.398	6.20649e-06	0.00367374
A_95_P151217	-104.175	-43.5328	-393.867	6.44609e-06	0.00373004
A_95_P063545	38.4938	30.069	393.08	6.47192e-06	0.00373004
A_95_P139592	-31.7256	-25.5314	-387.842	6.64793e-06	0.00378172
A_95_P164992	-6214.64	-9.99554	-382.006	6.85259e-06	0.00384817
A_95_P243547	-13078.8	-97.8089	-378.393	6.98408e-06	0.00387236
A_95_P244232	20939.8	23.2952	367.05	7.42242e-06	0.00406396
A_95_P030351	-117282	-35.0443	-358.807	7.76737e-06	0.00413462
A_95_P059685	-157.583	-114.209	-358.347	7.7873e-06	0.00413462
A_95_P114447	-436.057	-278.588	-356.742	7.85754e-06	0.00413462
A_95_P047816	-303.109	-203.548	-355.129	7.92906e-06	0.00413462
A_95_P140237	100.41	11.4198	352.392	8.05274e-06	0.00414972
A_95_P119237	-54.8924	-31.4607	-349.359	8.19313e-06	0.00417297
A_95_P093638	2028.16	86.3957	346.202	8.34324e-06	0.00420058
A_95_P179782	-5323.03	-12.1034	-342.467	8.52625e-06	0.00420277
A_95_P069180	-31.7576	-22.9656	-341.75	8.56204e-06	0.00420277
A_95_P225807	-40.6735	-31.2164	-340.294	8.63544e-06	0.00420277
A_95_P020931	-616.905	-437.133	-331.282	9.11169e-06	0.00438583
A_95_P114212	3526.94	24.9203	328.273	9.27949e-06	0.00441805
A_95_P021796	-122.11	-61.8835	-323.382	9.56232e-06	0.00445726
A_95_P162907	126.839	47.4457	323.33	9.56537e-06	0.00445726
A_95_P003621	-54226.3	-214.951	-319.316	9.80738e-06	0.00452192
A_95_P009371	-1527.26	-678.92	-316.174	1.00032e-05	0.00456419
A_95_P133577	-25.4308	-18.2413	-307.593	1.05691e-05	0.00477267
A_95_P296068	-1925.83	-1358.43	-303.606	1.08486e-05	0.00483979
A_95_P301143	-6646.07	-4909.13	-302.352	1.09387e-05	0.00483979
A_95_P019826	-1684.34	-60.5611	-298.627	1.12133e-05	0.00486198
A_95_P096968	3829.2	11.3298	297.84	1.12727e-05	0.00486198
A_95_P110682	-1516.83	-521.573	-297.192	1.13219e-05	0.00486198
A_95_P269601	-6007.4	-1192.19	-294.93	1.14962e-05	0.00488891
A_95_P304918	-37.1416	-21.1886	-292.702	1.16719e-05	0.0049159
A_95_P134047	-7988.76	-3123.16	-286.917	1.21473e-05	0.00506018
A_95_P127252	-245.407	-115.278	-285.764	1.22455e-05	0.00506018
A_95_P109147	-27887.7	-51.9992	-282.186	1.2558e-05	0.00514079
A_95_P109717	-85615.5	-81.2331	-276.581	1.30721e-05	0.00522809
A_95_P299503	-259.091	-186.906	-275.793	1.31469e-05	0.00522809
A_95_P175952	-14.9542	-11.6443	-274.148	1.33051e-05	0.00522809
A_95_P096803	-800.844	-226.886	-273.396	1.33784e-05	0.00522809
A_95_P057161	-8.38475	-6.31077	-271.823	1.35338e-05	0.00522809
A_95_P031356	732.181	156.869	270.732	1.36431e-05	0.00522809
A_95_P107847	-31057.4	-13417	-269.441	1.37741e-05	0.00522809
A_95_P299198	180.306	88.1466	268.819	1.38379e-05	0.00522809
A_95_P102677	759.499	5.77298	268.609	1.38596e-05	0.00522809
A_95_P102947	-30908.4	-205.259	-266.743	1.40541e-05	0.00522809
A_95_P146687	-928.766	-224.502	-263.103	1.44458e-05	0.00522809
A_95_P077185	-7.03603	-5.93825	-261.202	1.46568e-05	0.00522809
A_95_P046626	-11.2716	-9.30392	-261.163	1.46611e-05	0.00522809
A_95_P201162	-455.642	-142.214	-260.258	1.47633e-05	0.00522809
A_95_P268586	-306.672	-198.72	-259.779	1.48177e-05	0.00522809
A_95_P068730	-134.1	-84.2345	-259.17	1.48874e-05	0.00522809
A_95_P261876	811.817	4.33114	259.025	1.49041e-05	0.00522809
A_95_P105492	-28944.1	-528.328	-258.688	1.4943e-05	0.00522809
A_95_P021451	-799.085	-149.695	-257.818	1.5044e-05	0.00522809
A_95_P078320	1783.96	8.54993	256.697	1.51757e-05	0.00522809
A_95_P089978	-9.81182	-6.86434	-255.838	1.52777e-05	0.00522809
A_95_P071375	1994.81	42.4658	253.854	1.55175e-05	0.00526899
A_95_P010701	-27985.8	-100.199	-250.758	1.5903e-05	0.00535832
A_95_P032336	-60.7341	-37.5929	-247.265	1.63556e-05	0.0053969
A_95_P184142	-15808	-8765	-246.863	1.64088e-05	0.0053969
A_95_P302258	-80.4795	-49.4636	-245.976	1.65273e-05	0.0053969
A_95_P100318	-638.004	-341.952	-245.512	1.65899e-05	0.0053969
A_95_P158417	-23.0266	-8.59335	-245.19	1.66335e-05	0.0053969
A_95_P002821	-21276.7	-779.306	-240.658	1.72658e-05	0.00556086
A_95_P005072	-70499.6	-27138	-238.758	1.75418e-05	0.00560851
A_95_P242172	-591.604	-389.537	-234.888	1.81245e-05	0.00562136
A_95_P247982	-981.524	-132.494	-234.841	1.81318e-05	0.00562136
A_95_P245962	-22977.5	-342.698	-234.63	1.81644e-05	0.00562136
A_95_P024481	-73250.8	-1037.37	-234.244	1.82243e-05	0.00562136
A_95_P003131	-40592.7	-769.699	-233.416	1.83538e-05	0.00562136
A_95_P037343	-26.1373	-19.881	-232.65	1.84748e-05	0.00562136
A_95_P304413	-1518.21	-239.918	-232.616	1.84804e-05	0.00562136
A_95_P212017	908.577	12.9707	231.035	1.87341e-05	0.00565924
A_95_P056796	-20.2077	-16.6964	-228.768	1.91072e-05	0.00572075
A_95_P186412	-2395.4	-625.93	-228.221	1.91989e-05	0.00572075
A_95_P188072	-13587.6	-17.7918	-225.79	1.96146e-05	0.00580513
A_95_P030051	45.1122	22.2466	223.954	1.99375e-05	0.0058611
A_95_P261761	-54.652	-43.6536	-220.852	2.05014e-05	0.00598254
A_95_P148032	-473.276	-322.169	-219.993	2.06618e-05	0.00598254
A_95_P061505	-84.7691	-56.2521	-219.47	2.07604e-05	0.00598254
A_95_P012221	-5320.15	-872.289	-217.329	2.11714e-05	0.00599594
A_95_P164233	-8.98009	-6.9677	-216.782	2.12784e-05	0.00599594
A_95_P000121	-86144.8	-161.184	-216.623	2.13096e-05	0.00599594
A_95_P119547	1345.58	9.38321	216.396	2.13544e-05	0.00599594
A_95_P305063	-1084.86	-530.517	-213.748	2.18868e-05	0.00609947
A_95_P311278	-25.1962	-16.916	-213.189	2.20016e-05	0.00609947
A_95_P011471	-5049.68	-210.396	-212.51	2.21426e-05	0.00609993
A_95_P011561	-73.7502	-39.1315	-209.738	2.27317e-05	0.00619395
A_95_P176522	-81529.7	-274.129	-207.284	2.3273e-05	0.00619395
A_95_P000436	-4812.64	-3113.87	-206.811	2.33797e-05	0.00619395
A_95_P065565	1139.01	204.685	206.595	2.34286e-05	0.00619395
A_95_P139362	2148.6	5.37395	206.004	2.3563e-05	0.00619395
A_95_P211792	-857.692	-305.774	-205.626	2.365e-05	0.00619395
A_95_P000231	-59628.3	-366.905	-205.553	2.36666e-05	0.00619395
A_95_P036413	595.238	7.15538	203.683	2.41033e-05	0.00619395
A_95_P111502	-501.254	-105.698	-202.892	2.42916e-05	0.00619395
A_95_P115122	-84.2001	-56.4619	-201.909	2.45286e-05	0.00619395
A_95_P202987	20784.9	9.39282	201.665	2.45879e-05	0.00619395
A_95_P240479	-55.8168	-36.5634	-200.801	2.48001e-05	0.00619395
A_95_P045371	-16.9298	-11.4044	-199.932	2.5016e-05	0.00619395
A_95_P014656	960.712	7.64346	198.767	2.53103e-05	0.00619395
A_95_P228429	2126.18	31.1821	198.674	2.53338e-05	0.00619395
A_95_P032286	-19370	-202.036	-198.096	2.5482e-05	0.00619395
A_95_P138802	327.098	18.5	197.979	2.55121e-05	0.00619395
A_95_P036343	-297.266	-195.891	-196.496	2.58987e-05	0.00619395
A_95_P152417	135.4	3.03663	196.187	2.59801e-05	0.00619395
A_95_P269396	-2114.29	-6.80467	-195.952	2.60425e-05	0.00619395
A_95_P007931	-4324.45	-183.725	-195.673	2.61169e-05	0.00619395
A_95_P225702	-311.661	-227.864	-195.554	2.61487e-05	0.00619395
A_95_P162122	3696.38	8.83531	194.217	2.651e-05	0.00619395
A_95_P135317	-4127.11	-97.885	-193.804	2.66231e-05	0.00619395
A_95_P292133	-185.371	-94.2945	-193.579	2.6685e-05	0.00619395
A_95_P048936	-11.497	-8.76896	-192.828	2.68931e-05	0.00619395
A_95_P016226	-14332.2	-276.13	-192.727	2.69213e-05	0.00619395
A_95_P287493	614.216	53.1694	192.685	2.69332e-05	0.00619395
A_95_P130477	-2125	-49.9347	-192.485	2.69892e-05	0.00619395
A_95_P161672	1020.8	6.43796	192.315	2.70369e-05	0.00619395
A_95_P272436	-144.133	-75.018	-191.913	2.71503e-05	0.00619395
A_95_P265181	-152.428	-108.58	-191.066	2.73914e-05	0.00621656
A_95_P024841	-469.837	-100.854	-190.411	2.75803e-05	0.00622718
A_95_P209607	-707.553	-116.374	-188.409	2.81695e-05	0.00630608
A_95_P183472	79832	40.9924	187.681	2.83883e-05	0.00630608
A_95_P070820	2773.17	55.8269	187.482	2.84487e-05	0.00630608
A_95_P222307	2915.51	22.5519	186.957	2.86087e-05	0.00630608
A_95_P190937	351.413	211.22	186.741	2.86749e-05	0.00630608
A_95_P111357	-236.442	-185.958	-186.356	2.87936e-05	0.00630608
A_95_P138092	-34.1711	-25.6426	-185.875	2.89428e-05	0.00630723
A_95_P032066	-191.175	-67.7464	-185.098	2.91861e-05	0.00631541
A_95_P250982	-3231.13	-1050.72	-184.837	2.92687e-05	0.00631541
A_95_P210242	5334.41	4.55939	183.829	2.95904e-05	0.00633579
A_95_P185712	2437.18	3.3141	183.637	2.96525e-05	0.00633579
A_95_P067795	-324.02	-101.825	-182.431	3.00457e-05	0.00636101
A_95_P138522	-87.8691	-48.8521	-182.154	3.01373e-05	0.00636101
A_95_P243307	-32056.7	-78.288	-181.893	3.02238e-05	0.00636101
A_95_P236489	2259.75	22.9318	181.311	3.04181e-05	0.00636101
A_95_P283748	56.4494	35.39	180.677	3.06319e-05	0.00636101
A_95_P090918	680.857	3.36331	180.648	3.06418e-05	0.00636101
A_95_P036093	1022.02	9.23555	179.28	3.1111e-05	0.00642246
A_95_P247017	-17608.4	-211.838	-178.935	3.12311e-05	0.00642246
A_95_P138002	-6.41463	-4.98262	-178.055	3.15408e-05	0.00645584
A_95_P268361	-253.714	-124.757	-176.919	3.1947e-05	0.00646664
A_95_P200817	-9160.86	-13.0943	-176.091	3.22481e-05	0.00646664
A_95_P032636	-91.6957	-66.9923	-175.794	3.2357e-05	0.00646664
A_95_P038331	43.6423	22.3984	175.687	3.23966e-05	0.00646664
A_95_P254569	1046.85	3.94338	175.671	3.24024e-05	0.00646664
A_95_P180372	-1405.84	-163.43	-175.463	3.24793e-05	0.00646664
A_95_P110142	-13795.7	-10784.3	-174.596	3.28029e-05	0.00650151
A_95_P177717	-6156.91	-502.35	-174.162	3.29663e-05	0.00650445
A_95_P132147	633.394	21.9706	173.659	3.31576e-05	0.00651288
A_95_P117952	-1537.36	-515.661	-172.181	3.37293e-05	0.00655946
A_95_P071180	982.622	4.24875	171.73	3.39066e-05	0.00655946
A_95_P188612	-676.569	-519.458	-171.544	3.39804e-05	0.00655946
A_95_P152407	-1800.96	-703.935	-171.51	3.39938e-05	0.00655946
A_95_P160647	88734.5	57.4465	170.842	3.426e-05	0.0065702
A_95_P096738	-5.60745	-4.99007	-170.619	3.43495e-05	0.0065702
A_95_P107672	-13183.2	-9496.62	-168.698	3.51366e-05	0.00663767
A_95_P017001	2433.97	10.8129	168.308	3.52994e-05	0.00663767
A_95_P183357	-1370.95	-1063.73	-167.944	3.54527e-05	0.00663767
A_95_P107932	-99.2546	-67.9353	-167.883	3.54782e-05	0.00663767
A_95_P304358	1858.32	1193.97	167.723	3.55461e-05	0.00663767
A_95_P011581	-1600.29	-399.022	-167.534	3.56263e-05	0.00663767
A_95_P208822	-4019.28	-541.217	-166.643	3.60084e-05	0.00663767
A_95_P179962	-6533.62	-4103.94	-166.236	3.61846e-05	0.00663767
A_95_P220647	-366.8	-106.863	-166.041	3.627e-05	0.00663767
A_95_P133857	-393.723	-245.688	-165.988	3.62928e-05	0.00663767
A_95_P151302	4354.72	6.29374	165.814	3.63691e-05	0.00663767
A_95_P045731	770.322	36.5395	164.49	3.69568e-05	0.00671694
A_95_P024726	-1915.44	-139.157	-162.962	3.76533e-05	0.00679223
A_95_P287168	185.904	95.7118	162.902	3.76812e-05	0.00679223
A_95_P000351	-40551.6	-3259.87	-161.211	3.84754e-05	0.00683265
A_95_P183962	-2040.11	-1436.42	-161.143	3.85079e-05	0.00683265
A_95_P164842	-23.7388	-11.7982	-161.106	3.85258e-05	0.00683265
A_95_P138537	-778.015	-588.143	-161.098	3.85294e-05	0.00683265
A_95_P228544	-1177.84	-171.529	-160.142	3.89908e-05	0.00686231
A_95_P034209	1156.32	11.2288	160.103	3.901e-05	0.00686231
A_95_P006721	-9076.41	-155.679	-159.596	3.92584e-05	0.00687095
A_95_P292698	43410.8	124.722	159.364	3.93728e-05	0.00687095
A_95_P037751	378.505	17.1856	158.961	3.95726e-05	0.00687841
A_95_P027326	6723.25	41.8625	157.795	4.01597e-05	0.00692727
A_95_P252874	-58.1555	-24.2388	-157.774	4.017e-05	0.00692727
A_95_P009851	-602.512	-347.967	-156.94	4.0598e-05	0.00697363
A_95_P112227	-6257.83	-91.9724	-156.281	4.09413e-05	0.00700511
A_95_P311493	508.209	91.1764	155.344	4.14365e-05	0.00703331
A_95_P196777	-755.479	-418.767	-155.164	4.15329e-05	0.00703331
A_95_P042926	437.711	19.2576	155.061	4.15878e-05	0.00703331
A_95_P205062	4331.76	7.26495	154.488	4.18973e-05	0.00705395
A_95_P292383	-204.163	-108.452	-154.008	4.21586e-05	0.00705395
A_95_P305678	-484.363	-334.609	-153.607	4.23791e-05	0.00705395
A_95_P064465	-19.045	-11.2162	-153.587	4.23903e-05	0.00705395
A_95_P086663	915.46	522.639	153.361	4.2515e-05	0.00705395
A_95_P248332	-1937.73	-1379.35	-153.056	4.26845e-05	0.00705534
A_95_P069635	1013.43	7.92313	151.175	4.37534e-05	0.00717677
A_95_P302578	-233.697	-49.8979	-151.167	4.37579e-05	0.00717677
A_95_P149642	-358.084	-139.245	-150.904	4.39107e-05	0.00717677
A_95_P082420	-26.7153	-15.8242	-150.497	4.41482e-05	0.00718877
A_95_P116782	-109085	-33866.2	-149.917	4.44907e-05	0.00719373
A_95_P017341	-269.07	-89.1476	-149.889	4.45071e-05	0.00719373
A_95_P014551	-2472.44	-26.6773	-149.48	4.47513e-05	0.00720661
A_95_P234509	-19.5289	-15.3877	-149.036	4.50185e-05	0.00722307
A_95_P116297	-292.877	-207.905	-147.061	4.62355e-05	0.00736439
A_95_P018656	-26.5499	-20.0295	-146.232	4.67614e-05	0.00742117
A_95_P015101	-2840.29	-1363.73	-145.66	4.7129e-05	0.00745251
A_95_P111737	-14025.1	-156.269	-143.7	4.84234e-05	0.00752972
A_95_P003236	-6578.49	-1082.96	-143.6	4.84911e-05	0.00752972
A_95_P208837	1406.88	182.924	143.528	4.85395e-05	0.00752972
A_95_P136247	-109.111	-85.9094	-143.398	4.86275e-05	0.00752972
A_95_P140267	-11.1222	-7.58356	-143.392	4.86317e-05	0.00752972
A_95_P293043	-1315.88	-345.277	-143.367	4.86487e-05	0.00752972
A_95_P085620	-19.7665	-14.9172	-141.67	4.98211e-05	0.00768402
A_95_P120107	-2087.94	-64.8084	-140.742	5.04803e-05	0.00775839
A_95_P103567	-47686.9	-14667.5	-139.945	5.10565e-05	0.00780713
A_95_P211882	-3545.62	-146.62	-139.812	5.1154e-05	0.00780713
A_95_P033794	-61.2103	-37.5793	-138.43	5.21803e-05	0.00792445
A_95_P258816	-8630.03	-194.797	-138.292	5.22845e-05	0.00792445
A_95_P137682	-7105.99	-2756.93	-137.672	5.27566e-05	0.00795722
A_95_P210362	-202.394	-130.734	-137.532	5.28641e-05	0.00795722
A_95_P017676	-2244.16	-291.086	-136.63	5.35642e-05	0.00799662
A_95_P223042	1360.88	3.22004	136.471	5.3689e-05	0.00799662
A_95_P031311	1132.43	3.71983	135.967	5.40879e-05	0.00799662
A_95_P272476	-906.301	-628.763	-135.86	5.4173e-05	0.00799662
A_95_P148122	-21.7721	-14.3289	-135.686	5.43122e-05	0.00799662
A_95_P035158	117.597	74.7028	135.548	5.44227e-05	0.00799662
A_95_P137477	-699.034	-100.041	-135.247	5.46649e-05	0.00799662
A_95_P129182	415.937	5.86292	134.842	5.49939e-05	0.00799662
A_95_P179872	-84.7339	-45.1203	-134.712	5.51002e-05	0.00799662
A_95_P005821	30259.5	4.93802	134.497	5.52762e-05	0.00799662
A_95_P029006	-18355.8	-25.8802	-134.02	5.567e-05	0.00799662
A_95_P053586	-123.889	-4.658	-133.941	5.57358e-05	0.00799662
A_95_P014706	76501.6	26.2815	133.85	5.58116e-05	0.00799662
A_95_P153747	-13268.9	-6.59293	-133.663	5.5968e-05	0.00799662
A_95_P276723	-1763.4	-121.178	-133.585	5.60337e-05	0.00799662
A_95_P107957	-24318.2	-2158.75	-133.568	5.60477e-05	0.00799662
A_95_P023411	6817.59	5.61761	133.165	5.63877e-05	0.00799662
A_95_P282043	-15.0954	-10.5683	-133.104	5.6439e-05	0.00799662
A_95_P201262	3506.15	8.21539	132.718	5.67678e-05	0.00799662
A_95_P136308	-1322.58	-955.973	-132.707	5.67771e-05	0.00799662
A_95_P071480	-33.7817	-26.6951	-132.479	5.69733e-05	0.00799854
A_95_P203562	-840.359	-352.932	-132.089	5.73097e-05	0.00802006
A_95_P148137	1108.94	52.0155	131.866	5.75036e-05	0.00802157
A_95_P306593	-4845.9	-15.7382	-131.627	5.77126e-05	0.00802516
A_95_P027861	-28290.1	-23.6852	-130.971	5.82921e-05	0.00808009
A_95_P033111	-625.924	-224.785	-130.277	5.89153e-05	0.00810672
A_95_P086475	-2802.77	-1900.61	-130.012	5.91559e-05	0.00810672
A_95_P002406	-51294.7	-504.606	-129.824	5.93266e-05	0.00810672
A_95_P101233	-278.135	-69.8624	-129.752	5.93924e-05	0.00810672
A_95_P048571	-642.05	-34.9606	-129.734	5.94095e-05	0.00810672
A_95_P020336	-3097.7	-1493.39	-129.38	5.97347e-05	0.00812577
A_95_P063685	-4.18409	-3.66687	-128.582	6.04785e-05	0.00817886
A_95_P248297	-94.5669	-62.9724	-128.456	6.05973e-05	0.00817886
A_95_P157572	-10.7883	-7.71303	-128.363	6.06851e-05	0.00817886
A_95_P300663	-22.9323	-15.0027	-128.042	6.09893e-05	0.00819464
A_95_P085030	-79.789	-44.4793	-127.452	6.15555e-05	0.00824542
A_95_P188597	-4807.78	-293.943	-127.193	6.18065e-05	0.0082538
A_95_P290168	-9.53141	-6.96481	-126.885	6.21064e-05	0.00826864
A_95_P135277	-1457.2	-198.365	-126.602	6.23846e-05	0.00828051
A_95_P270356	-160.022	-113.116	-126.309	6.26748e-05	0.00829391
A_95_P091323	-2394.83	-668.888	-126.091	6.28915e-05	0.00829752
A_95_P293393	2851.28	18.338	125.882	6.30999e-05	0.00830001
A_95_P001336	9178.83	7.1531	125.371	6.36154e-05	0.00834276
A_95_P283638	-1084.24	-149.613	-124.873	6.41241e-05	0.00835556
A_95_P204372	181.015	5.21944	124.77	6.42302e-05	0.00835556
A_95_P059141	1311.44	15.5056	124.716	6.42853e-05	0.00835556
A_95_P006226	1706.74	25.008	123.93	6.51032e-05	0.00843684
A_95_P051421	-3.98147	-3.50842	-123.271	6.5801e-05	0.0085021
A_95_P282428	-2416.35	-809.996	-122.163	6.70002e-05	0.00858556
A_95_P268246	-172.861	-123.974	-122.094	6.70758e-05	0.00858556
A_95_P213647	-1124.86	-565.963	-121.937	6.72485e-05	0.00858556
A_95_P011226	6915.23	4.24048	121.932	6.72542e-05	0.00858556
A_95_P246187	-48934.1	-35.5747	-121.535	6.76944e-05	0.00858556
A_95_P031906	186229	88.6118	121.478	6.77585e-05	0.00858556
A_95_P011911	-3325.74	-2247.35	-121.373	6.78749e-05	0.00858556
A_95_P224912	-1657.62	-352.745	-121.248	6.80149e-05	0.00858556
A_95_P093973	5942.35	10.611	120.631	6.87133e-05	0.00859804
A_95_P251122	-95.2492	-53.6068	-120.568	6.8785e-05	0.00859804
A_95_P022051	-2224.24	-1370.23	-120.468	6.8899e-05	0.00859804
A_95_P259691	17077.6	14.9763	120.036	6.93952e-05	0.00862261
A_95_P161262	-131.962	-50.691	-119.955	6.94895e-05	0.00862261
A_95_P282103	-6.81411	-4.50524	-119.337	7.0211e-05	0.00866413
A_95_P001741	-1716.46	-477.393	-119.329	7.02198e-05	0.00866413
A_95_P101853	115.29	53.0872	118.577	7.11132e-05	0.00873306
A_95_P244042	7182.05	5.65544	118.443	7.12745e-05	0.00873306
A_95_P135617	-1116.04	-257.305	-118.358	7.13765e-05	0.00873306
A_95_P202827	-379.238	-200.722	-117.918	7.1911e-05	0.00876373
A_95_P013651	768.999	5.80631	117.722	7.21499e-05	0.00876373
A_95_P177117	4473.85	3.2429	117.162	7.28421e-05	0.00876373
A_95_P046006	-234.861	-48.9327	-116.892	7.31779e-05	0.00876373
A_95_P067705	1064.82	25.1009	116.875	7.31995e-05	0.00876373
A_95_P267036	-831.366	-192.092	-116.874	7.3201e-05	0.00876373
A_95_P100573	4627.43	71.9026	116.809	7.32826e-05	0.00876373
A_95_P239354	-13.392	-8.34383	-116.741	7.33683e-05	0.00876373
A_95_P269676	32407.5	736.422	116.693	7.34279e-05	0.00876373
A_95_P298638	-44.0903	-35.0129	-116.191	7.40633e-05	0.00881555
A_95_P263541	-184.694	-61.4161	-115.617	7.48005e-05	0.00887781
A_95_P080715	58.9148	41.5576	115.47	7.49917e-05	0.00887781
A_95_P268016	-81.5659	-7.78124	-115.19	7.53564e-05	0.00889693
A_95_P043711	-157.495	-59.0475	-114.645	7.60751e-05	0.00894031
A_95_P033619	-2161.81	-1400.23	-114.602	7.6132e-05	0.00894031
A_95_P159927	-5.51583	-4.74712	-113.988	7.69541e-05	0.00898865
A_95_P213992	2951.44	1858.63	113.247	7.79641e-05	0.00906953
A_95_P109322	-211.714	-118.13	-113.177	7.80606e-05	0.00906953
A_95_P163402	-1437.33	-53.3361	-112.996	7.83107e-05	0.00907451
A_95_P292688	2111.28	1414.1	112.709	7.87099e-05	0.00909671
A_95_P255054	-1133.29	-36.3563	-112.189	7.94416e-05	0.0091496
A_95_P164752	-3731.01	-79.1492	-112.088	7.95853e-05	0.0091496
A_95_P158762	-316.293	-5.81996	-111.511	8.04098e-05	0.00918064
A_95_P008086	-3213.32	-1889.88	-111.392	8.05818e-05	0.00918064
A_95_P014891	-51631.2	-27190.9	-111.373	8.06095e-05	0.00918064
A_95_P000226	-150918	-85.1363	-111.315	8.06937e-05	0.00918064
A_95_P024226	-300.18	-6.38096	-110.936	8.12463e-05	0.00921956
A_95_P157317	-20820	-15.523	-110.595	8.17483e-05	0.00925256
A_95_P143787	-1268.94	-92.5217	-110.233	8.22855e-05	0.00928936
A_95_P129812	-1527.84	-1148.38	-109.682	8.31135e-05	0.00935871
A_95_P031841	-3249.58	-2369.97	-109.357	8.36095e-05	0.00939042
A_95_P011166	-4670.99	-58.316	-108.975	8.41956e-05	0.00943206
A_95_P133507	-2010.69	-51.9216	-108.703	8.46176e-05	0.00945516
A_95_P186137	-9.33359	-7.86914	-108.536	8.48791e-05	0.00946024
A_95_P159837	-21.8962	-17.0753	-107.939	8.58202e-05	0.00954085
A_95_P207502	1362.71	5.26557	107.71	8.61848e-05	0.00955714
A_95_P035888	55.426	8.20359	107.178	8.70423e-05	0.00960903
A_95_P017966	-12.0166	-10.1868	-107.099	8.71718e-05	0.00960903
A_95_P084555	120.268	11.4573	106.821	8.76248e-05	0.00960903
A_95_P154402	-1470.12	-975.431	-106.8	8.76599e-05	0.00960903
A_95_P112827	-1791.85	-1362.7	-106.45	8.82369e-05	0.00960903
A_95_P069705	-6.12773	-5.54543	-106.414	8.82976e-05	0.00960903
A_95_P118552	-3.66103	-3.71103	-106.24	8.85867e-05	0.00960903
A_95_P047491	2434.54	6.9233	106.205	8.86449e-05	0.00960903
A_95_P030786	-1537.09	-159.827	-106.046	8.89111e-05	0.00960903
A_95_P242317	-7.6158	-5.81799	-105.953	8.9066e-05	0.00960903
A_95_P198787	-29.762	-22.9741	-105.156	9.04218e-05	0.00970909
A_95_P261161	-17.05	-12.6123	-105.147	9.04367e-05	0.00970909
A_95_P107182	-15994.4	-7062.77	-104.762	9.11024e-05	0.00975665
A_95_P111232	-24541.2	-17125.9	-104.604	9.13785e-05	0.00976235
A_95_P141997	2018.67	31.144	104.127	9.22177e-05	0.00981191
A_95_P187747	72.2985	21.0448	104.086	9.22905e-05	0.00981191
A_95_P069715	732.673	18.2902	103.884	9.26491e-05	0.00982292
A_95_P133642	-4546.53	-141.9	-103.776	9.28426e-05	0.00982292
A_95_P157167	-226.128	-108.067	-103.556	9.32362e-05	0.0098408
A_95_P183467	9782.88	21.9127	103.041	9.41708e-05	0.00989267
A_95_P060775	-22.0093	-16.4999	-103.037	9.41794e-05	0.00989267
A_95_P077680	-17.6586	-12.4846	-102.528	9.51156e-05	0.00993494
A_95_P070145	-593.212	-195.345	-102.449	9.52622e-05	0.00993494
A_95_P216847	-471.29	-172.681	-102.175	9.57733e-05	0.00996452
A_95_P263861	-9.7338	-7.19067	-101.804	9.64726e-05	0.0100131
A_95_P235174	399.739	10.0504	101.686	9.66977e-05	0.0100131
A_95_P124472	-74.292	-49.6943	-101.398	9.72466e-05	0.0100462
A_95_P098923	-121.37	-48.1859	-100.798	9.84092e-05	0.0101383
A_95_P129147	-42.6852	-19.1373	-100.592	9.88109e-05	0.0101383
A_95_P111732	-285.806	-188.109	-100.581	9.88325e-05	0.0101383
A_95_P011481	27560.7	19.1746	100.349	9.929e-05	0.0101388
A_95_P003181	-13267.8	-160.67	-100.344	9.93001e-05	0.0101388
A_95_P214077	-175.253	-34.3895	-99.2148	0.000101574	0.0102829
A_95_P113877	-14300.6	-1297.94	-99.2126	0.000101578	0.0102829
A_95_P209102	-438.97	-265.925	-99.127	0.000101754	0.0102829
A_95_P109327	-62132.7	-162.352	-99.0903	0.000101829	0.0102829
A_95_P182322	-6753.42	-2526.18	-99.0629	0.000101885	0.0102829
A_95_P200602	8583.61	11.0319	98.8635	0.000102297	0.0102983
A_95_P102682	-11848.1	-55.0043	-98.7613	0.000102508	0.0102983
A_95_P150272	-39.0381	-21.7186	-98.3346	0.0001034	0.0103641
A_95_P108527	141.044	16.9359	98.1462	0.000103797	0.0103802
A_95_P306118	-9.20782	-6.8842	-97.7889	0.000104557	0.0104169
A_95_P226099	-615.274	-83.089	-97.6693	0.000104813	0.0104169
A_95_P104517	-125.135	-84.2552	-97.6391	0.000104878	0.0104169
A_95_P029831	8448.99	15.099	97.2486	0.000105722	0.0104491
A_95_P264776	-116.959	-33.38	-97.2142	0.000105797	0.0104491
A_95_P014336	-27300.7	-7.69916	-97.1088	0.000106026	0.0104491
A_95_P238694	3434.83	7.47154	96.9389	0.000106398	0.0104491
A_95_P007471	-1992.4	-388.959	-96.8911	0.000106503	0.0104491
A_95_P098598	532.495	8.31782	96.7768	0.000106755	0.0104491
A_95_P027011	-2780.18	-129.404	-96.689	0.000106949	0.0104491
A_95_P155452	-2434.51	-1896.43	-96.6163	0.00010711	0.0104491
A_95_P297103	-234.649	-171.513	-96.3733	0.000107651	0.010454
A_95_P184777	-907.079	-142.929	-96.1123	0.000108236	0.010454
A_95_P266976	-2070.32	-1163.01	-95.9283	0.000108652	0.010454
A_95_P110077	-8731.75	-11.7661	-95.9221	0.000108665	0.010454
A_95_P190372	-4561.79	-84.9739	-95.6976	0.000109176	0.010454
A_95_P111608	3.34943	3.18279	95.6504	0.000109284	0.010454
A_95_P140422	-49.5675	-24.8564	-95.5805	0.000109444	0.010454
A_95_P003721	-46851.6	-6600.16	-95.4832	0.000109667	0.010454
A_95_P004911	1450.71	4.01305	95.4399	0.000109766	0.010454
A_95_P069115	-62.7227	-26.9016	-95.4312	0.000109786	0.010454
A_95_P025241	-206.124	-47.4628	-95.0149	0.00011075	0.0104908
A_95_P037183	-30.0163	-14.2599	-94.9895	0.000110809	0.0104908
A_95_P151922	-12746.2	-161.566	-94.9546	0.000110891	0.0104908
A_95_P130357	-1492.02	-109.335	-94.7017	0.000111484	0.0105242
A_95_P181457	-27170.6	-19243.1	-94.5566	0.000111826	0.0105338
A_95_P000851	-3568.71	-93.8586	-94.4397	0.000112103	0.0105372
A_95_P189967	-7020.37	-98.2751	-93.8522	0.000113511	0.0106171
A_95_P302173	-38.5849	-22.5268	-93.7821	0.000113681	0.0106171
A_95_P216557	-137.684	-64.726	-93.4943	0.000114381	0.0106419
A_95_P019546	-15.5838	-11.8957	-93.4736	0.000114432	0.0106419
A_95_P268766	900.983	5.96852	93.3278	0.00011479	0.0106526
A_95_P264701	-123.124	-87.9414	-92.7415	0.000116245	0.0107516
A_95_P245207	-8984.27	-69.7435	-92.7009	0.000116347	0.0107516
A_95_P215737	-939.082	-310.743	-92.5118	0.000116823	0.0107728
A_95_P302873	133.329	3.0067	92.2288	0.000117541	0.0107811
A_95_P009921	4172.75	8.77423	92.1806	0.000117664	0.0107811
A_95_P267921	28474.2	14.0985	92.12	0.000117819	0.0107811
A_95_P303108	-282.47	-172.105	-92.0895	0.000117897	0.0107811
A_95_P043076	-431.722	-246.711	-91.9079	0.000118363	0.0108012
A_95_P088143	-2086.6	-9.05042	-91.3328	0.000119858	0.0108825
A_95_P272936	-6993.07	-74.9425	-91.2199	0.000120155	0.0108825
A_95_P033161	-7879.45	-83.2084	-91.1329	0.000120385	0.0108825
A_95_P138817	501.226	5.66898	91.0905	0.000120497	0.0108825
A_95_P111217	-40.4647	-28.4333	-90.8382	0.000121167	0.0109
A_95_P183952	-2514.58	-282.097	-90.7912	0.000121292	0.0109
A_95_P130242	-1643.74	-648.209	-90.6484	0.000121675	0.0109
A_95_P220937	-2277.91	-79.2075	-90.6405	0.000121696	0.0109
A_95_P205962	613.206	16.7079	90.5188	0.000122023	0.0109
A_95_P068675	-6.55587	-5.59845	-90.4594	0.000122184	0.0109
A_95_P115497	579.96	3.68573	90.225	0.000122819	0.0109104
A_95_P163622	-7.35699	-5.36845	-90.1539	0.000123013	0.0109104
A_95_P033664	1737.11	170.795	90.0774	0.000123222	0.0109104
A_95_P268341	-1626.18	-96.1917	-90.0017	0.000123429	0.0109104
A_95_P006776	-1327.49	-630.243	-89.8816	0.000123759	0.0109104
A_95_P019236	1514	14.675	89.8226	0.000123922	0.0109104
A_95_P150297	-523.55	-70.778	-89.7733	0.000124058	0.0109104
A_95_P264721	-5.31145	-4.9439	-89.5887	0.00012457	0.0109104
A_95_P200897	964.549	8.186	89.5565	0.000124659	0.0109104
A_95_P066770	3325.32	40.8326	89.4521	0.00012495	0.0109104
A_95_P024501	-155.537	-15.2189	-89.2458	0.000125528	0.0109104
A_95_P031471	-644.544	-306.503	-89.2424	0.000125538	0.0109104
A_95_P157532	564.706	4.17643	88.9618	0.000126331	0.0109575
A_95_P107402	-153.264	-105.215	-88.8174	0.000126742	0.0109613
A_95_P016236	-8308.84	-2401.86	-88.7707	0.000126876	0.0109613
A_95_P008681	-6476.1	-433.776	-88.4966	0.000127663	0.0110076
A_95_P119972	-132.022	-72.8686	-88.3787	0.000128003	0.0110153
A_95_P161182	63.3398	6.9165	87.9228	0.000129334	0.0110554
A_95_P143562	3340.44	10.0186	87.8242	0.000129625	0.0110554
A_95_P068705	-29.3209	-18.6973	-87.8021	0.00012969	0.0110554
A_95_P092898	1178.85	28.7624	87.7915	0.000129721	0.0110554
A_95_P118742	535.656	104.425	87.7883	0.000129731	0.0110554
A_95_P289168	-126.804	-89.3085	-87.4305	0.000130794	0.0110636
A_95_P073835	1138.99	9.15189	87.3964	0.000130896	0.0110636
A_95_P146922	-37.3191	-23.7044	-87.3696	0.000130977	0.0110636
A_95_P109627	1550.04	9.80384	87.3508	0.000131033	0.0110636
A_95_P053036	-234.791	-39.056	-87.3319	0.00013109	0.0110636
A_95_P145007	-40.8335	-16.2383	-87.1535	0.000131627	0.0110782
A_95_P186032	-86.2139	-54.898	-87.1065	0.000131769	0.0110782
A_95_P127987	510.741	4.44577	86.7945	0.000132718	0.0110812
A_95_P227029	-679.886	-385.922	-86.6892	0.00013304	0.0110812
A_95_P217807	-156.479	-75.9121	-86.6631	0.00013312	0.0110812
A_95_P206827	-870.738	-534.566	-86.6351	0.000133206	0.0110812
A_95_P301868	-198.774	-104.473	-86.5191	0.000133564	0.0110812
A_95_P245927	-25.3096	-13.0333	-86.3986	0.000133937	0.0110812
A_95_P156577	-71124.8	-1273.29	-86.3454	0.000134102	0.0110812
A_95_P097348	178.065	25.9693	86.3184	0.000134186	0.0110812
A_95_P104072	-18221.7	-9809.45	-86.2837	0.000134294	0.0110812
A_95_P201877	-1345.77	-136.623	-86.2705	0.000134335	0.0110812
A_95_P290993	-157.839	-80.9787	-85.9471	0.000135347	0.0111231
A_95_P209612	2565.05	17.3125	85.946	0.000135351	0.0111231
A_95_P296553	6631.99	13.2148	85.8403	0.000135684	0.0111297
A_95_P181262	-7693.82	-18.6245	-85.6139	0.000136403	0.0111502
A_95_P292563	-677.723	-71.4858	-85.6011	0.000136443	0.0111502
A_95_P169031	-40.6544	-32.1374	-85.4062	0.000137067	0.0111543
A_95_P091273	3430.29	7.19528	85.3543	0.000137233	0.0111543
A_95_P013816	-1228.59	-3.66036	-85.3465	0.000137258	0.0111543
A_95_P195467	-2017.38	-8.78109	-85.1484	0.000137898	0.0111855
A_95_P083335	-3170.14	-80.7701	-84.992	0.000138406	0.0111963
A_95_P292498	-531.253	-74.5365	-84.9505	0.000138541	0.0111963
A_95_P211892	-201.473	-126.63	-84.7157	0.00013931	0.0112376
A_95_P290728	-274.441	-181.561	-84.4938	0.000140042	0.011276
A_95_P075030	867.143	16.6742	84.13	0.000141256	0.0113528
A_95_P071160	-23.3644	-16.0745	-83.9464	0.000141874	0.0113659
A_95_P038681	128.184	11.8518	83.7734	0.000142461	0.0113659
A_95_P126707	-1713.64	-1324.31	-83.725	0.000142625	0.0113659
A_95_P020477	-5067.46	-546.37	-83.6893	0.000142747	0.0113659
A_95_P305018	-353.825	-28.9372	-83.6111	0.000143014	0.0113659
A_95_P095768	-1122.32	-5.77576	-83.5714	0.00014315	0.0113659
A_95_P120552	-1947.16	-19.8133	-83.5465	0.000143235	0.0113659
A_95_P218202	-431.118	-58.8612	-83.3826	0.000143799	0.01139
A_95_P312188	-74.1151	-42.8393	-83.0888	0.000144817	0.01145
A_95_P197307	2788.65	5.15776	82.8375	0.000145697	0.0114988
A_95_P092548	-46.4292	-29.2592	-82.5769	0.000146618	0.0115507
A_95_P013116	4536.59	38.8919	82.2947	0.000147625	0.0115773
A_95_P034359	120.577	3.85675	82.2225	0.000147884	0.0115773
A_95_P118847	-65.3801	-46.0057	-82.1905	0.000148	0.0115773
A_95_P239574	358.997	6.66843	82.1867	0.000148013	0.0115773
A_95_P016051	-2215.9	-257.352	-81.8623	0.000149188	0.0116484
A_95_P116587	-14.1414	-8.47909	-81.6608	0.000149925	0.0116718
A_95_P001621	-145.341	-49.5446	-81.6348	0.000150021	0.0116718
A_95_P236059	191.962	3.40078	81.246	0.00015146	0.0117486
A_95_P117797	472.265	3.27907	81.1239	0.000151916	0.0117486
A_95_P206572	-1192.34	-6.86945	-81.108	0.000151976	0.0117486
A_95_P030161	-18640.5	-38.3364	-81.0799	0.000152081	0.0117486
A_95_P297003	-68.425	-43.8911	-80.9957	0.000152397	0.0117523
A_95_P258551	-11032.9	-5.94153	-80.7724	0.000153241	0.0117834
A_95_P113182	-105189	-117.197	-80.7356	0.00015338	0.0117834
A_95_P120907	-232.291	-115.313	-80.5966	0.00015391	0.0117834
A_95_P012896	-219.232	-81.6929	-80.5314	0.000154159	0.0117834
A_95_P012841	-17144.9	-114.082	-80.3866	0.000154715	0.0117834
A_95_P293318	-3110.38	-7.98062	-80.3419	0.000154887	0.0117834
A_95_P090383	2099.24	54.2408	80.3018	0.000155042	0.0117834
A_95_P154162	-1227.8	-19.3642	-80.244	0.000155265	0.0117834
A_95_P019191	-2654.73	-34.9473	-80.1858	0.00015549	0.0117834
A_95_P176762	-2165.83	-1473.1	-79.7171	0.000157324	0.0118279
A_95_P191042	-3529.42	-2371.65	-79.7009	0.000157388	0.0118279
A_95_P057516	23.9782	15.8106	79.6942	0.000157414	0.0118279
A_95_P056176	-85.2306	-13.2858	-79.6204	0.000157706	0.0118279
A_95_P003176	-25091.6	-107.299	-79.5216	0.000158098	0.0118279
A_95_P144927	-64.7323	-39.5888	-79.4911	0.00015822	0.0118279
A_95_P021681	-2483.55	-19.2905	-79.4836	0.000158249	0.0118279
A_95_P025846	-19327.7	-4540.94	-79.4509	0.000158379	0.0118279
A_95_P224547	-8821.06	-34.8623	-79.3707	0.0001587	0.0118279
A_95_P273031	-5562.53	-593.299	-79.3393	0.000158825	0.0118279
A_95_P044326	-18.9232	-14.5736	-79.1568	0.000159558	0.0118279
A_95_P217127	-1997.11	-188.5	-79.1089	0.000159751	0.0118279
A_95_P003336	-26.673	-18.9675	-79.0887	0.000159833	0.0118279
A_95_P300323	-217.018	-109.869	-79.0823	0.000159859	0.0118279
A_95_P249097	-570.933	-374.057	-78.9073	0.000160569	0.0118458
A_95_P227639	941.493	6.31983	78.8366	0.000160857	0.0118458
A_95_P032866	-6233.66	-21.0874	-78.8231	0.000160912	0.0118458
A_95_P219092	961.534	19.0808	78.5084	0.000162204	0.0119209
A_95_P093633	-93.556	-45.5263	-78.3018	0.000163061	0.0119638
A_95_P070100	-73.2912	-40.6041	-78.0294	0.000164201	0.012007
A_95_P022446	-63.8582	-36.6874	-77.9048	0.000164727	0.012007
A_95_P104417	-36.2637	-24.6889	-77.903	0.000164734	0.012007
A_95_P151947	-2348.94	-70.4918	-77.9002	0.000164746	0.012007
A_95_P050636	10.9904	8.45141	77.6838	0.000165665	0.0120539
A_95_P290248	-2452.09	-1587.52	-77.5825	0.000166098	0.0120654
A_95_P024271	2553.05	8.23084	77.4754	0.000166557	0.0120787
A_95_P286083	-80.3178	-26.3484	-77.3754	0.000166988	0.0120899
A_95_P076970	1352.24	18.806	77.231	0.000167613	0.0121011
A_95_P154717	202.11	12.1742	77.2123	0.000167694	0.0121011
A_95_P184182	-1451	-11.0007	-76.8641	0.000169217	0.0121719
A_95_P222942	-1297.64	-826.942	-76.8252	0.000169388	0.0121719
A_95_P083905	1013.83	83.7442	76.7978	0.000169509	0.0121719
A_95_P023041	63.6444	18.7211	76.5413	0.000170646	0.0122047
A_95_P223847	16945	14.9976	76.5064	0.000170802	0.0122047
A_95_P190577	3313.85	2219.09	76.2121	0.000172124	0.0122412
A_95_P248747	-8649.23	-25.5801	-76.1977	0.000172188	0.0122412
A_95_P003406	-29359.8	-897.186	-76.067	0.000172781	0.0122412
A_95_P029936	-307.668	-237.754	-76.056	0.000172831	0.0122412
A_95_P036533	-26.2839	-17.5844	-76.0209	0.00017299	0.0122412
A_95_P110517	-22554.2	-526.521	-75.7558	0.000174202	0.0122637
A_95_P014501	-1441.77	-51.9951	-75.7346	0.0001743	0.0122637
A_95_P115372	-3644.46	-681.542	-75.6881	0.000174514	0.0122637
A_95_P138812	690.099	9.00848	75.6463	0.000174707	0.0122637
A_95_P021801	-2549.27	-162.4	-75.581	0.000175009	0.0122652
A_95_P066890	479.6	116.992	75.388	0.000175906	0.0122983
A_95_P179812	-2206.74	-13.6745	-75.3001	0.000176317	0.0122983
A_95_P096573	-545.619	-385.59	-75.2986	0.000176324	0.0122983
A_95_P022526	-1534.62	-22.2185	-75.0562	0.000177465	0.0123582
A_95_P136767	-141.707	-91.8085	-74.9536	0.00017795	0.0123723
A_95_P021816	156151	37431.4	74.7709	0.000178821	0.0124132
A_95_P129892	-172.098	-51.8623	-74.5675	0.000179798	0.0124285
A_95_P074995	396.508	19.0015	74.5642	0.000179814	0.0124285
A_95_P053156	841.235	3.4801	74.536	0.000179949	0.0124285
A_95_P253024	764.704	21.4615	74.489	0.000180177	0.0124285
A_95_P274383	1790.07	454.173	74.29	0.000181143	0.0124755
A_95_P022356	1016.47	4.30105	74.0982	0.000182081	0.0125205
A_95_P212067	-29.7943	-21.2595	-73.9489	0.000182817	0.0125264
A_95_P113027	-16207.8	-33.1811	-73.9011	0.000183054	0.0125264
A_95_P107882	-108849	-111.451	-73.8688	0.000183214	0.0125264
A_95_P041716	-40.8024	-6.91017	-73.6605	0.000184251	0.0125264
A_95_P267866	-17.4954	-11.9385	-73.6534	0.000184287	0.0125264
A_95_P078905	-22.7487	-14.7386	-73.5404	0.000184853	0.0125264
A_95_P025236	-31.0061	-25.0333	-73.4962	0.000185076	0.0125264
A_95_P107842	-10646.4	-34.1555	-73.4281	0.000185419	0.0125264
A_95_P270226	-62.6702	-48.2715	-73.4123	0.000185499	0.0125264
A_95_P298993	-184.832	-104.394	-73.3957	0.000185583	0.0125264
A_95_P177392	-65736	-2500.46	-73.3872	0.000185626	0.0125264
A_95_P108622	-33049.9	-178.818	-73.3425	0.000185852	0.0125264
A_95_P316153	211.232	121.837	73.3358	0.000185886	0.0125264
A_95_P019041	7633.33	3.58401	73.2589	0.000186276	0.0125335
A_95_P087498	-394.588	-84.3998	-73.1624	0.000186768	0.0125472
A_95_P146097	-767.702	-540.313	-72.9416	0.0001879	0.0125472
A_95_P136322	-199.474	-42.5876	-72.9276	0.000187972	0.0125472
A_95_P299833	-380.007	-64.5282	-72.9082	0.000188072	0.0125472
A_95_P268056	-607.119	-375.89	-72.8915	0.000188159	0.0125472
A_95_P012276	-9503.27	-16.115	-72.7987	0.000188638	0.0125472
A_95_P182247	1105.14	3.74588	72.7839	0.000188715	0.0125472
A_95_P214342	-10.8806	-7.78756	-72.7729	0.000188772	0.0125472
A_95_P115462	687.718	16.7217	72.6815	0.000189247	0.0125477
A_95_P125497	-23255	-6174.09	-72.5872	0.000189739	0.0125477
A_95_P027301	-24289.5	-246.214	-72.505	0.000190169	0.0125477
A_95_P123587	-9.10801	-5.95176	-72.4803	0.000190299	0.0125477
A_95_P006201	-1824.02	-1316.5	-72.4449	0.000190485	0.0125477
A_95_P220962	-375.517	-67.798	-72.4033	0.000190704	0.0125477
A_95_P016321	-53877.9	-33042	-72.3878	0.000190785	0.0125477
A_95_P110762	1806.24	50.2017	72.2272	0.000191634	0.0125699
A_95_P102372	-6255.73	-114.049	-71.9722	0.000192994	0.0125699
A_95_P077080	-810.82	-530.486	-71.8086	0.000193874	0.0125699
A_95_P308453	-9.37024	-6.82614	-71.7989	0.000193927	0.0125699
A_95_P004221	-111.528	-71.7457	-71.7688	0.00019409	0.0125699
A_95_P202072	-6876.38	-535.566	-71.7552	0.000194163	0.0125699
A_95_P303093	1459.22	145.276	71.7449	0.000194219	0.0125699
A_95_P311663	-60.2777	-14.154	-71.7291	0.000194304	0.0125699
A_95_P294863	-349.513	-88.1857	-71.7267	0.000194318	0.0125699
A_95_P023616	-4683.03	-85.553	-71.7236	0.000194334	0.0125699
A_95_P028271	-245.834	-13.0863	-71.6929	0.000194501	0.0125699
A_95_P119872	-5131.86	-103.225	-71.5653	0.000195195	0.0125699
A_95_P080445	904.13	12.282	71.5425	0.000195319	0.0125699
A_95_P049401	-26.7864	-15.631	-71.5358	0.000195356	0.0125699
A_95_P020576	4919.33	9.16592	71.5226	0.000195428	0.0125699
A_95_P160807	-84.6794	-49.1048	-71.3129	0.000196578	0.0125954
A_95_P035018	1068.33	8.78252	71.2491	0.00019693	0.0125954
A_95_P195907	-34889.4	-257.483	-71.2411	0.000196975	0.0125954
A_95_P201307	-1317.31	-235.331	-71.117	0.000197663	0.0126052
A_95_P105012	-30314.5	-20463.4	-71.0884	0.000197821	0.0126052
A_95_P032446	581.865	17.4991	71.0579	0.000197991	0.0126052
A_95_P272646	-9.68332	-5.12188	-70.8159	0.000199346	0.0126731
A_95_P139437	1286.41	7.51217	70.5573	0.00020081	0.0127292
A_95_P212722	2938.6	15.3263	70.4683	0.000201317	0.0127429
A_95_P211032	105.043	19.3119	70.3559	0.000201961	0.0127632
A_95_P136442	-11.7115	-10.1138	-70.3107	0.000202221	0.0127632
A_95_P064090	2506.88	31.4708	70.0583	0.00020368	0.0128
A_95_P225057	-98.1772	-71.6122	-69.7285	0.00020561	0.0129028
A_95_P211867	-139154	-133.85	-69.6585	0.000206024	0.0129102
A_95_P000630	-10760.3	-1992.96	-69.5923	0.000206416	0.0129163
A_95_P025866	-814.873	-305.057	-69.4973	0.00020698	0.0129215
A_95_P094458	-122.428	-77.2542	-69.4792	0.000207088	0.0129215
A_95_P040181	-71.2782	-15.3587	-69.4131	0.000207483	0.0129277
A_95_P112597	-75353.4	-52.1643	-69.3541	0.000207836	0.0129313
A_95_P110607	-16950.2	-18.9623	-69.2127	0.000208686	0.0129375
A_95_P020986	-1566.83	-3.80975	-69.1901	0.000208822	0.0129375
A_95_P247837	-1687.27	-101.453	-68.729	0.000211632	0.0130424
A_95_P251507	2665.18	36.6039	68.7177	0.000211702	0.0130424
A_95_P155007	-1972.45	-467.264	-68.6792	0.000211939	0.0130424
A_95_P281483	-843.706	-24.9746	-68.6715	0.000211987	0.0130424
A_95_P038741	-123.271	-65.0805	-68.6423	0.000212167	0.0130424
A_95_P058486	2270.61	11.0089	68.5902	0.000212489	0.0130424
A_95_P246277	-2128.53	-1333.61	-68.551	0.000212733	0.0130424
A_95_P280343	68.9978	3.07876	68.5245	0.000212897	0.0130424
A_95_P020171	8313.29	5.48773	68.4373	0.00021344	0.0130574
A_95_P234189	-19491.5	-20.8842	-68.2505	0.000214609	0.0130989
A_95_P009031	-25903.6	-575.104	-68.2334	0.000214717	0.0130989
A_95_P135722	-134.922	-102.076	-68.0616	0.000215802	0.0131468
A_95_P003716	-5473.52	-68.1058	-68.0039	0.000216168	0.0131508
A_95_P291803	-397.902	-60.5922	-67.9215	0.000216693	0.0131645
A_95_P015091	-14245.6	-6.28868	-67.7977	0.000217484	0.0131728
A_95_P234719	-1526.07	-161.452	-67.7739	0.000217637	0.0131728
A_95_P135707	-712.621	-37.7639	-67.7592	0.000217732	0.0131728
A_95_P306823	-43.9544	-26.4466	-67.6312	0.000218557	0.0132044
A_95_P227114	-11243.4	-1254.19	-67.4234	0.000219905	0.0132497
A_95_P148372	-7.18072	-5.98279	-67.4226	0.00021991	0.0132497
A_95_P001666	-19576.1	-110.489	-67.2032	0.000221348	0.0133066
A_95_P198692	-9334.26	-5445.41	-67.1744	0.000221538	0.0133066
A_95_P025921	-439.254	-289.711	-67.1398	0.000221766	0.0133066
A_95_P145967	-2662.33	-24.9385	-67.012	0.000222613	0.0133391
A_95_P089993	15777.1	5.2141	66.9103	0.00022329	0.0133569
A_95_P269556	271.252	32.4506	66.8502	0.000223691	0.0133569
A_95_P182317	-5450.75	-3614.94	-66.6699	0.000224902	0.0133841
A_95_P098933	-23.7554	-15.0138	-66.6642	0.000224941	0.0133841
A_95_P203507	3282.9	4.87669	66.5813	0.000225501	0.0133841
A_95_P127577	-198.152	-134.426	-66.4775	0.000226205	0.0134076
A_95_P114727	-2205.47	-77.6839	-66.3871	0.000226822	0.0134079
A_95_P071920	-294.233	-15.2239	-66.2849	0.000227522	0.0134311
A_95_P132372	5196.02	6.93701	66.1479	0.000228465	0.013452
A_95_P117397	-3921.05	-806.661	-66.1444	0.000228489	0.013452
A_95_P271476	667.768	7.20058	66.0965	0.00022882	0.0134534
A_95_P017511	-37892.2	-95.6308	-65.9478	0.000229853	0.0134832
A_95_P019441	-33025.3	-1301.52	-65.9348	0.000229943	0.0134832
A_95_P026121	10246.1	19.5642	65.7155	0.00023148	0.0135224
A_95_P058521	4484.1	70.6448	65.7105	0.000231516	0.0135224
A_95_P004941	41.5305	24.0504	65.6651	0.000231835	0.0135224
A_95_P198262	-229.758	-148.427	-65.636	0.000232041	0.0135224
A_95_P195592	-5214.15	-434.657	-65.6199	0.000232155	0.0135224
A_95_P131552	-261.073	-135.927	-65.5136	0.000232909	0.013537
A_95_P012466	-14535.8	-6.58843	-65.4974	0.000233023	0.013537
A_95_P028081	826.202	40.9887	65.3842	0.000233831	0.0135531
A_95_P042211	-21.087	-15.1544	-65.3717	0.00023392	0.0135531
A_95_P135197	-83.0928	-39.4799	-65.2503	0.000234791	0.0135849
A_95_P233364	69.7723	22.9929	65.1659	0.000235399	0.0135849
A_95_P296578	-94.6896	-58.7426	-65.0155	0.000236489	0.0136124
A_95_P123032	-393.191	-72.1218	-65.0145	0.000236497	0.0136124
A_95_P243127	-372.595	-279.838	-64.9576	0.000236912	0.0136184
A_95_P306408	-62.216	-26.4117	-64.844	0.000237742	0.0136247
A_95_P072740	-15.1422	-12.4854	-64.8378	0.000237787	0.0136247
A_95_P227019	-415.085	-15.5885	-64.8149	0.000237955	0.0136247
A_95_P116137	810.442	3.61665	64.7343	0.000238548	0.0136361
A_95_P253524	2002.37	4.86487	64.7034	0.000238776	0.0136361
A_95_P114297	-3345.22	-49.7383	-64.6556	0.000239129	0.0136384
A_95_P270221	-7538.22	-987.815	-64.5123	0.000240192	0.0136813
A_95_P023831	483.32	3.14477	64.4553	0.000240616	0.0136876
A_95_P164802	888.982	3.96191	64.3461	0.000241434	0.0137163
A_95_P196437	3670.98	9.509	64.2798	0.000241932	0.0137268
A_95_P064360	-30.5953	-24.4989	-64.1764	0.000242712	0.0137533
A_95_P211097	-5073.7	-645.21	-64.1168	0.000243163	0.013761
A_95_P196887	-453.882	-11.6964	-64.0389	0.000243755	0.0137635
A_95_P087683	-9.4856	-6.05548	-64.0284	0.000243835	0.0137635
A_95_P183832	-226.097	-170.111	-63.8689	0.000245054	0.0137939
A_95_P287373	-3521.44	-63.779	-63.8537	0.000245171	0.0137939
A_95_P016821	1268.19	10.4476	63.8344	0.000245318	0.0137939
A_95_P011511	-3399.01	-205.285	-63.507	0.000247854	0.013858
A_95_P113472	-17763.9	-7034.66	-63.4928	0.000247964	0.013858
A_95_P249827	-5354.73	-59.6952	-63.4209	0.000248527	0.013858
A_95_P161737	-2074.77	-3.27783	-63.395	0.00024873	0.013858
A_95_P004026	-92317.2	-137.978	-63.3921	0.000248752	0.013858
A_95_P191237	-2183.83	-129.397	-63.3753	0.000248884	0.013858
A_95_P223837	-1825.64	-93.8027	-63.3242	0.000249286	0.013858
A_95_P018261	-6.89864	-4.85713	-63.3216	0.000249307	0.013858
A_95_P098033	-211.451	-46.8498	-63.2687	0.000249724	0.0138636
A_95_P105387	-6061.79	-8.0266	-63.062	0.000251363	0.0139314
A_95_P262636	-127.368	-41.6418	-62.9722	0.00025208	0.0139314
A_95_P016626	7173.03	6.53132	62.9552	0.000252216	0.0139314
A_95_P246017	-859.925	-17.1328	-62.8807	0.000252814	0.0139468
A_95_P114482	-50147	-80.6297	-62.669	0.000254524	0.0139898
A_95_P265546	213.887	39.013	62.6657	0.000254551	0.0139898
A_95_P011141	-25800.2	-339.155	-62.3723	0.00025695	0.0141039
A_95_P149952	-3024.35	-66.0545	-62.2162	0.000258241	0.0141092
A_95_P216377	-9.11107	-7.1185	-62.208	0.000258309	0.0141092
A_95_P096923	4455	4.69494	62.2048	0.000258335	0.0141092
A_95_P135122	-63.391	-35.7375	-62.1649	0.000258667	0.0141098
A_95_P035993	-3.24485	-3.14206	-61.7999	0.00026173	0.0142352
A_95_P054391	-11.2656	-9.07016	-61.7293	0.000262329	0.0142352
A_95_P023896	-8356.32	-4.26223	-61.6777	0.000262768	0.0142352
A_95_P258751	-2963.43	-4.99212	-61.6765	0.000262778	0.0142352
A_95_P044026	-68.8799	-46.9219	-61.6128	0.000263321	0.0142352
A_95_P129052	702.293	9.53852	61.5631	0.000263747	0.0142352
A_95_P164927	-873.504	-504.463	-61.5462	0.000263891	0.0142352
A_95_P120017	-72.4923	-49.3392	-61.4574	0.000264655	0.0142352
A_95_P163032	-34.2009	-26.3831	-61.4487	0.00026473	0.0142352
A_95_P002561	-618.607	-474.089	-61.414	0.000265029	0.0142352
A_95_P041601	184.449	22.3133	61.4112	0.000265053	0.0142352
A_95_P246532	4898.84	83.9713	61.3835	0.000265292	0.0142352
A_95_P104462	-19747.7	-488.041	-61.3538	0.000265549	0.0142352
A_95_P017656	-4431.93	-5.21136	-61.2837	0.000266156	0.0142352
A_95_P310803	203.703	6.94218	61.252	0.000266432	0.0142352
A_95_P093068	-57.6869	-34.6255	-61.2167	0.000266739	0.0142352
A_95_P191642	-5509.74	-60.6729	-61.2097	0.0002668	0.0142352
A_95_P091688	4.89813	4.74012	61.2079	0.000266816	0.0142352
A_95_P127067	439.238	7.75272	61.1112	0.000267661	0.0142609
A_95_P158812	-726.495	-118.949	-61.0475	0.000268219	0.0142609
A_95_P258081	-9130.88	-2381.79	-61.0411	0.000268275	0.0142609
A_95_P012961	-170.44	-15.595	-60.8894	0.000269613	0.0143147
A_95_P164152	-47.6181	-34.4169	-60.7264	0.000271061	0.0143623
A_95_P005611	-238.643	-184.668	-60.6916	0.000271372	0.0143623
A_95_P195697	-130.879	-37.3251	-60.6459	0.000271782	0.0143623
A_95_P113127	-66676.9	-110.415	-60.5471	0.000272669	0.0143623
A_95_P139912	-1252.1	-981.348	-60.5413	0.000272721	0.0143623
A_95_P071800	628.548	310.983	60.4655	0.000273405	0.0143623
A_95_P225842	-3315.8	-60.9108	-60.4159	0.000273854	0.0143623
A_95_P145292	-327.475	-58.4699	-60.385	0.000274134	0.0143623
A_95_P012016	-391.427	-69.4452	-60.3299	0.000274635	0.0143623
A_95_P131867	-378.095	-215.892	-60.2939	0.000274963	0.0143623
A_95_P041106	708.229	9.75516	60.2666	0.000275212	0.0143623
A_95_P132157	-8056.21	-59.7121	-60.2415	0.000275441	0.0143623
A_95_P055031	-10.0479	-7.71352	-60.1974	0.000275844	0.0143623
A_95_P013531	-3125.44	-10.755	-60.1819	0.000275987	0.0143623
A_95_P055391	-7.70432	-6.37068	-60.1556	0.000276228	0.0143623
A_95_P210322	-324.813	-163.223	-60.1482	0.000276296	0.0143623
A_95_P132852	-11136.2	-56.1564	-60.1378	0.000276391	0.0143623
A_95_P006951	-117.137	-91.1395	-60.1063	0.000276682	0.0143623
A_95_P310588	318.238	8.73287	60.0999	0.00027674	0.0143623
A_95_P205837	-316.225	-34.5485	-59.9995	0.000277666	0.0143933
A_95_P113802	-42894.4	-160.208	-59.9375	0.000278241	0.0144046
A_95_P127422	-989.316	-301.786	-59.9051	0.000278542	0.0144046
A_95_P162787	-3.42725	-3.50777	-59.8213	0.000279323	0.014428
A_95_P132757	-4311.35	-254.647	-59.7424	0.000280061	0.0144304
A_95_P151462	-813.759	-411.642	-59.6935	0.000280519	0.0144304
A_95_P212737	-1806.97	-127.447	-59.6784	0.000280662	0.0144304
A_95_P072230	-739.359	-17.1616	-59.6755	0.000280689	0.0144304
A_95_P023396	-857.338	-3.98787	-59.5854	0.000281538	0.0144571
A_95_P290313	-389.15	-64.9803	-59.5133	0.000282221	0.0144752
A_95_P125052	-15975.5	-16.557	-59.3975	0.000283321	0.0145147
A_95_P141722	-511.804	-261.557	-59.2718	0.000284524	0.0145592
A_95_P254334	-146.422	-61.6389	-59.1823	0.000285385	0.0145715
A_95_P031861	-59.5521	-30.3944	-59.1532	0.000285665	0.0145715
A_95_P265976	-65.764	-52.1727	-59.1432	0.000285762	0.0145715
A_95_P227929	554.961	5.11904	59.1079	0.000286103	0.0145719
A_95_P186097	-4305.36	-9.20052	-58.9773	0.000287371	0.0145899
A_95_P148732	616.885	12.8091	58.9582	0.000287557	0.0145899
A_95_P149807	-3609.94	-520.767	-58.9522	0.000287616	0.0145899
A_95_P074090	-39.71	-31.0269	-58.9346	0.000287787	0.0145899
A_95_P144752	2425.47	5.37289	58.8314	0.000288797	0.0145951
A_95_P058286	21.3465	16.1772	58.8036	0.00028907	0.0145951
A_95_P137547	-120.947	-90.3231	-58.7886	0.000289218	0.0145951
A_95_P023501	-1530.87	-213.621	-58.6954	0.000290137	0.0146153
A_95_P216252	-24.4626	-14.0102	-58.6799	0.00029029	0.0146153
A_95_P023256	-81.5948	-22.3776	-58.4494	0.000292583	0.0146789
A_95_P113872	87488.4	48.2521	58.4331	0.000292746	0.0146789
A_95_P189747	-2302.11	-74.8405	-58.4115	0.000292963	0.0146789
A_95_P294808	-4467.77	-26.023	-58.3595	0.000293485	0.0146789
A_95_P135952	-146.008	-57.4853	-58.3516	0.000293564	0.0146789
A_95_P237244	-1175.99	-90.5844	-58.2822	0.000294264	0.0146888
A_95_P290163	-1878.21	-79.1721	-58.2654	0.000294433	0.0146888
A_95_P013846	-1508.42	-191.77	-58.1291	0.000295815	0.0147258
A_95_P083860	2459.08	12.7452	58.126	0.000295847	0.0147258
A_95_P124407	3236.93	5.91427	57.9403	0.000297745	0.0148018
A_95_P027296	-115.223	-76.6381	-57.9106	0.000298051	0.0148018
A_95_P012401	-940.08	-123.804	-57.8569	0.000298603	0.0148057
A_95_P106872	-94879.4	-481.671	-57.8375	0.000298804	0.0148057
A_95_P196857	4346.59	4.84419	57.5542	0.000301752	0.0149222
A_95_P269821	979.502	37.6907	57.4715	0.00030262	0.0149222
A_95_P132437	-216.651	-111.44	-57.4706	0.000302629	0.0149222
A_95_P254724	36.2981	7.33072	57.4339	0.000303016	0.0149222
A_95_P108387	-1781.63	-1129.29	-57.4201	0.000303162	0.0149222
A_95_P028086	548.621	4.62914	57.3757	0.000303631	0.0149222
A_95_P114567	-30401.1	-152.133	-57.2584	0.000304876	0.0149222
A_95_P240364	-805.141	-114.624	-57.1792	0.000305721	0.0149222
A_95_P000521	-103880	-61.2589	-57.1713	0.000305805	0.0149222
A_95_P251327	-21898.4	-1207.98	-57.1673	0.000305848	0.0149222
A_95_P213942	-399.72	-26.7419	-57.1388	0.000306153	0.0149222
A_95_P136267	-61.9287	-36.2164	-57.1282	0.000306266	0.0149222
A_95_P000206	-78119.8	-130.11	-57.0785	0.0003068	0.0149316
A_95_P112312	-25504.4	-83.3602	-56.8363	0.000309419	0.0150423
A_95_P193842	5742.85	9.91599	56.7774	0.000310061	0.0150497
A_95_P236304	866.522	3.49	56.7594	0.000310258	0.0150497
A_95_P027151	-13.7269	-10.4996	-56.6532	0.000311422	0.0150895
A_95_P026036	-10596.2	-86.9376	-56.5765	0.000312266	0.0151137
A_95_P159182	1774.43	18.338	56.5428	0.000312638	0.015115
A_95_P075920	-10.8844	-7.17702	-56.4941	0.000313177	0.0151243
A_95_P310818	-39.1079	-29.7167	-56.4541	0.00031362	0.0151291
A_95_P011231	-1010.94	-66.823	-56.3491	0.00031479	0.0151688
A_95_P027716	-887.448	-494.514	-56.2904	0.000315447	0.0151837
A_95_P202042	-612.895	-187.248	-56.1432	0.000317102	0.0152467
A_95_P074055	3167.01	3.7634	56.1104	0.000317473	0.0152478
A_95_P285798	689.219	6.73213	55.9317	0.000319504	0.0153042
A_95_P117082	-164.599	-98.6957	-55.9164	0.000319679	0.0153042
A_95_P000301	-1254.2	-114.191	-55.8861	0.000320025	0.0153042
A_95_P137077	808.088	26.4425	55.8843	0.000320046	0.0153042
A_95_P018426	28935.6	13.1672	55.6987	0.000322181	0.0153384
A_95_P088823	-2296	-3.13328	-55.6697	0.000322517	0.0153384
A_95_P277273	1237.83	16.4072	55.616	0.000323139	0.0153384
A_95_P064630	-17.3316	-11.111	-55.5966	0.000323365	0.0153384
A_95_P186867	1647.2	5.07261	55.5674	0.000323705	0.0153384
A_95_P256059	321.195	59.2017	55.5522	0.000323882	0.0153384
A_95_P056396	349.736	13.5282	55.5388	0.000324038	0.0153384
A_95_P192487	-216.736	-148.032	-55.5099	0.000324376	0.0153384
A_95_P004401	-959.471	-515.219	-55.4821	0.000324701	0.0153384
A_95_P013716	-496.908	-318.373	-55.4504	0.000325072	0.0153384
A_95_P226449	-8.01858	-6.56986	-55.3922	0.000325754	0.0153384
A_95_P188252	-8674.16	-4.07013	-55.3782	0.000325919	0.0153384
A_95_P105167	-80567	-405.971	-55.3568	0.000326171	0.0153384
A_95_P025706	6118.26	3.74229	55.3168	0.000326643	0.0153384
A_95_P112102	-6080.17	-50.6681	-55.2184	0.000327808	0.0153384
A_95_P088848	6025.65	9.71658	55.1978	0.000328052	0.0153384
A_95_P184772	-2467.35	-897.739	-55.1497	0.000328625	0.0153384
A_95_P147077	-29.9122	-23.0466	-55.1491	0.000328632	0.0153384
A_95_P001451	-228.741	-74.2406	-55.1398	0.000328742	0.0153384
A_95_P145952	-107.62	-43.9897	-55.1228	0.000328944	0.0153384
A_95_P056276	204.484	6.34128	55.1154	0.000329033	0.0153384
A_95_P008241	-3357.6	-123.521	-55.0353	0.000329991	0.0153384
A_95_P243982	-268.186	-45.3274	-55.032	0.000330031	0.0153384
A_95_P043716	497.52	212.175	55.0145	0.000330241	0.0153384
A_95_P015726	-5911.17	-13.596	-55.0077	0.000330322	0.0153384
A_95_P177482	-2447.91	-4.73307	-54.9611	0.000330883	0.0153384
A_95_P250387	-8556.42	-55.2717	-54.959	0.000330908	0.0153384
A_95_P112402	-9010.93	-1358.12	-54.9582	0.000330917	0.0153384
A_95_P212057	1966.88	4.22528	54.8708	0.000331972	0.0153438
A_95_P120722	-41.9535	-14.3883	-54.8699	0.000331983	0.0153438
A_95_P137867	-7.9214	-7.1916	-54.8348	0.000332407	0.0153438
A_95_P107717	-814.934	-419.248	-54.7661	0.000333242	0.0153438
A_95_P225747	-46.3553	-28.806	-54.7379	0.000333586	0.0153438
A_95_P107052	442.183	8.49949	54.6999	0.000334048	0.0153438
A_95_P002941	-21939.1	-426.992	-54.6897	0.000334172	0.0153438
A_95_P243887	2335.83	4.64815	54.6297	0.000334907	0.0153438
A_95_P134692	-736.706	-551.73	-54.5724	0.00033561	0.0153438
A_95_P145657	-93.2746	-42.5147	-54.5575	0.000335793	0.0153438
A_95_P307308	-1970.57	-61.2253	-54.5558	0.000335814	0.0153438
A_95_P114652	-805.121	-248.13	-54.5503	0.000335882	0.0153438
A_95_P256379	-2.68167	-3.04262	-54.5485	0.000335904	0.0153438
A_95_P274988	-3053.02	-25.3493	-54.5458	0.000335937	0.0153438
A_95_P115887	9504.02	102.038	54.4479	0.000337146	0.0153658
A_95_P303273	-24.1011	-15.9389	-54.4024	0.00033771	0.0153658
A_95_P161947	-39.5241	-6.85842	-54.345	0.000338423	0.0153658
A_95_P045211	316.264	7.46483	54.3123	0.000338831	0.0153658
A_95_P008686	1641.62	4.33872	54.2277	0.000339889	0.015373
A_95_P013136	-6860.47	-7.5655	-54.2158	0.000340037	0.015373
A_95_P099383	44.2071	30.1579	54.2104	0.000340105	0.015373
A_95_P057166	-131.39	-89.1182	-54.184	0.000340437	0.015373
A_95_P054311	-141.377	-105.969	-54.1118	0.000341345	0.015397
A_95_P131362	392.916	8.01769	54.0499	0.000342127	0.015397
A_95_P219072	964.87	27.7376	54.0422	0.000342224	0.015397
A_95_P108412	730.567	12.4264	54.0126	0.0003426	0.015397
A_95_P106762	-44572.4	-165.224	-53.9626	0.000343235	0.015397
A_95_P159207	-1863.18	-4.09255	-53.9562	0.000343316	0.015397
A_95_P108147	-24043.4	-132.197	-53.9473	0.000343428	0.015397
A_95_P128147	5856.83	6.31029	53.8763	0.000344334	0.0154061
A_95_P280078	-112.098	-22.927	-53.7953	0.000345371	0.0154323
A_95_P221387	-574.027	-353.68	-53.6823	0.000346826	0.0154702
A_95_P186897	1242.05	7.49562	53.6121	0.000347735	0.0154799
A_95_P000366	-43755.8	-492.171	-53.5436	0.000348624	0.015503
A_95_P132062	124.046	5.91822	53.5164	0.000348979	0.015503
A_95_P029441	2597.96	5.69306	53.4138	0.00035032	0.0155449
A_95_P215532	-7657.22	-504.684	-53.3901	0.000350631	0.0155449
A_95_P306573	-177.861	-63.4077	-53.3339	0.00035137	0.0155462
A_95_P001056	41042.6	21.0153	53.2194	0.000352882	0.0155827
A_95_P131432	-346	-38.5455	-53.203	0.0003531	0.0155827
A_95_P087963	-4.07864	-4.03381	-53.161	0.000353658	0.0155827
A_95_P096278	625.146	16.1984	53.133	0.000354031	0.0155827
A_95_P064840	38.277	4.21723	53.1022	0.000354441	0.0155827
A_95_P098698	2317.75	29.579	53.094	0.000354551	0.0155827
A_95_P107127	-137271	-127.614	-53.0662	0.000354922	0.0155827
A_95_P184762	-232.4	-117.647	-53.0573	0.000355041	0.0155827
A_95_P267376	-34.3889	-27.8641	-53.0209	0.000355528	0.0155884
A_95_P266931	-16.6975	-12.1764	-52.8354	0.000358028	0.0156512
A_95_P022056	-393.143	-65.5679	-52.8047	0.000358444	0.0156512
A_95_P222027	886.581	12.8061	52.7622	0.000359022	0.0156512
A_95_P307363	-290.723	-204.383	-52.7504	0.000359181	0.0156512
A_95_P213302	-165.185	-106.694	-52.7469	0.00035923	0.0156512
A_95_P097848	-4365.66	-13.3524	-52.7376	0.000359356	0.0156512
A_95_P160512	1692.51	7.65223	52.7298	0.000359462	0.0156512
A_95_P027471	-590.496	-383.289	-52.6145	0.000361039	0.0156926
A_95_P293923	-149.837	-46.8114	-52.6073	0.000361138	0.0156926
A_95_P113007	-288719	-390.406	-52.5632	0.000361743	0.0156926
A_95_P000191	197.442	13.9307	52.5075	0.00036251	0.0156926
A_95_P297338	745.836	5.01529	52.4987	0.000362633	0.0156926
A_95_P138437	-232.965	-179.85	-52.4815	0.00036287	0.0156926
A_95_P124542	-2021.09	-7.27327	-52.465	0.000363098	0.0156926
A_95_P215587	-120.649	-66.9281	-52.4116	0.000363838	0.0157013
A_95_P132167	-318.049	-143.367	-52.3689	0.000364431	0.0157114
A_95_P131992	-512.53	-308.855	-52.3322	0.000364942	0.015718
A_95_P031726	1757.55	4.22176	52.2461	0.000366145	0.0157184
A_95_P003246	-2270.43	-128.782	-52.2301	0.000366369	0.0157184
A_95_P130952	-204.491	-140.433	-52.2134	0.000366605	0.0157184
A_95_P059406	-8.92948	-5.88498	-52.2091	0.000366664	0.0157184
A_95_P305628	-9.31149	-7.40287	-52.2032	0.000366747	0.0157184
A_95_P245487	-4429.94	-133.709	-52.175	0.000367144	0.0157201
A_95_P227769	176921	34877.4	52.1262	0.000367831	0.0157332
A_95_P235124	-20793.7	-30.8168	-52.0725	0.000368589	0.0157332
A_95_P308888	-78.8334	-48.9744	-52.0644	0.000368705	0.0157332
A_95_P174732	-61.4835	-18.9923	-52.0514	0.000368888	0.0157332
A_95_P196207	-4728.67	-62.2402	-51.929	0.000370629	0.0157921
A_95_P156622	-10.4832	-8.61015	-51.8412	0.000371884	0.015826
A_95_P219217	-3042.07	-1787.83	-51.8023	0.000372442	0.015826
A_95_P016421	-10115.6	-171.855	-51.7674	0.000372945	0.015826
A_95_P029361	-22199.3	-4365.17	-51.7431	0.000373295	0.015826
A_95_P140967	-322.424	-51.5618	-51.7094	0.000373781	0.015826
A_95_P214222	-1646.04	-749.514	-51.6824	0.000374172	0.015826
A_95_P123212	-243.996	-76.4711	-51.6594	0.000374505	0.015826
A_95_P161057	209.056	8.83071	51.6475	0.000374677	0.015826
A_95_P139037	-73.0534	-18.9394	-51.5856	0.000375576	0.0158487
A_95_P190982	-2203.07	-1249.68	-51.5359	0.0003763	0.015864
A_95_P270277	3224.91	10.2607	51.4841	0.000377057	0.0158806
A_95_P268321	-2263.71	-330.569	-51.4391	0.000377717	0.0158932
A_95_P283558	-19.3377	-13.6497	-51.4046	0.000378225	0.0158992
A_95_P178097	-15820.6	-11463.1	-51.371	0.000378719	0.0159048
A_95_P251732	-1180.78	-4.34557	-51.3058	0.000379682	0.0159149
A_95_P229704	-257.201	-157.175	-51.3054	0.000379688	0.0159149
A_95_P017476	-7974.06	-181.833	-51.2676	0.000380248	0.0159232
A_95_P313158	1182.91	806.204	51.1594	0.000381857	0.0159631
A_95_P296313	-388.138	-12.9095	-51.1545	0.00038193	0.0159631
A_95_P005386	-144260	-196.634	-51.1146	0.000382525	0.0159727
A_95_P010556	-1471.66	-1077.06	-50.8967	0.000385806	0.0160944
A_95_P103717	-77005.2	-97.5979	-50.8521	0.000386483	0.0161073
A_95_P113037	-181.594	-105.36	-50.8072	0.000387166	0.0161204
A_95_P254174	2699.66	5.72439	50.7671	0.000387777	0.0161255
A_95_P153792	-384.834	-244.476	-50.7281	0.000388374	0.0161255
A_95_P127327	1558	19.5574	50.6792	0.000389124	0.0161255
A_95_P163392	-48.3772	-33.624	-50.6679	0.000389296	0.0161255
A_95_P003281	-12161.1	-58.1225	-50.6611	0.000389401	0.0161255
A_95_P184912	-13827	-282.428	-50.6548	0.000389497	0.0161255
A_95_P010391	-236.489	-155.076	-50.467	0.000392401	0.0161982
A_95_P160502	862.626	5.12176	50.458	0.00039254	0.0161982
A_95_P030476	-3737.7	-25.8055	-50.4272	0.00039302	0.0161982
A_95_P145562	-1902.24	-84.3413	-50.4184	0.000393157	0.0161982
A_95_P126642	-329.888	-9.22603	-50.4084	0.000393313	0.0161982
A_95_P133687	-23297.6	-22.8721	-50.3981	0.000393473	0.0161982
A_95_P304978	-27.7686	-15.1086	-50.3712	0.000393894	0.0162003
A_95_P190452	4578.53	4.77837	50.3262	0.000394598	0.0162141
A_95_P034683	-28006	-2757.71	-50.2957	0.000395076	0.0162178
A_95_P071260	-42.1785	-15.0626	-50.2732	0.00039543	0.0162178
A_95_P161772	-8.46615	-7.40743	-50.1822	0.000396865	0.0162528
A_95_P025676	1085.01	4.99818	50.172	0.000397026	0.0162528
A_95_P200722	-1636.98	-226.317	-50.0334	0.000399226	0.01632
A_95_P247062	-839.424	-64.7738	-50.0218	0.000399412	0.01632
A_95_P267491	-18.7678	-13.8612	-49.9946	0.000399847	0.0163226
A_95_P032377	-69.0379	-46.4268	-49.9656	0.00040031	0.0163262
A_95_P131922	-4351.45	-83.0526	-49.8308	0.000402478	0.0163927
A_95_P031911	-4948.08	-122.434	-49.8123	0.000402777	0.0163927
A_95_P260281	-28.117	-22.7013	-49.7947	0.000403062	0.0163927
A_95_P029356	2052.2	7.89557	49.7037	0.000404538	0.0164183
A_95_P252714	1945.15	3.67394	49.6766	0.000404979	0.0164183
A_95_P110042	-647.548	-111.404	-49.6661	0.00040515	0.0164183
A_95_P215447	-8.68334	-7.58848	-49.6635	0.000405192	0.0164183
A_95_P130628	2091.92	7.37145	49.5623	0.000406848	0.016459
A_95_P139562	-75.2108	-47.1772	-49.5563	0.000406947	0.016459
A_95_P033984	-15.8651	-12.233	-49.5174	0.000407585	0.0164606
A_95_P214552	-2515.41	-59.1518	-49.4725	0.000408326	0.0164606
A_95_P235114	-765.708	-169.392	-49.4682	0.000408397	0.0164606
A_95_P226399	-1768.74	-29.8803	-49.4625	0.00040849	0.0164606
A_95_P192252	-2290.09	-31.7232	-49.3966	0.00040958	0.0164894
A_95_P224487	2965.99	8.03989	49.3103	0.000411013	0.0165167
A_95_P009731	-1858.99	-63.4246	-49.2853	0.00041143	0.0165183
A_95_P058526	-78.5923	-32.6814	-49.2556	0.000411927	0.0165231
A_95_P232559	-317.773	-9.23115	-49.2053	0.000412769	0.0165417
A_95_P026931	-252.486	-93.854	-49.1353	0.000413946	0.0165713
A_95_P245997	76189.5	29.0089	49.1165	0.000414263	0.0165713
A_95_P222972	2410.38	3.08045	49.0754	0.000414955	0.0165838
A_95_P017531	-117503	-45.5926	-48.9958	0.000416305	0.0166226
A_95_P143962	-697.487	-161.683	-48.8924	0.000418067	0.0166468
A_95_P149917	-6147.05	-41.254	-48.8807	0.000418267	0.0166468
A_95_P190707	2060.75	7.0742	48.8284	0.000419162	0.0166468
A_95_P001591	-25.8499	-20.4499	-48.8245	0.000419228	0.0166468
A_95_P025506	-244.143	-47.719	-48.8178	0.000419345	0.0166468
A_95_P118312	-239.078	-21.8048	-48.8045	0.000419572	0.0166468
A_95_P306093	-518.627	-231.287	-48.673	0.000421841	0.0167084
A_95_P118882	-111.149	-30.501	-48.6704	0.000421886	0.0167084
A_95_P131367	-2554.41	-70.5247	-48.6201	0.000422758	0.0167194
A_95_P090008	-906.145	-46.8556	-48.5799	0.000423458	0.0167194
A_95_P007526	-104.504	-53.7514	-48.5715	0.000423605	0.0167194
A_95_P265076	21.6039	7.04827	48.5449	0.000424068	0.0167194
A_95_P243737	-6251.35	-82.0791	-48.5306	0.000424319	0.0167194
A_95_P112662	-2938.78	-54.4787	-48.5229	0.000424454	0.0167194
A_95_P027681	-5697.48	-34.2283	-48.4583	0.000425585	0.0167343
A_95_P273531	290.499	3.6533	48.4576	0.000425597	0.0167343
A_95_P010476	-22921.6	-6.03791	-48.3315	0.00042782	0.0168066
A_95_P222522	643.15	3.17878	48.2539	0.000429195	0.0168455
A_95_P159292	-240.091	-112.794	-48.1475	0.000431094	0.0168854
A_95_P152572	-64.4668	-20.8006	-48.1441	0.000431155	0.0168854
A_95_P161822	-62.1852	-38.2985	-48.1321	0.000431369	0.0168854
A_95_P302008	-39.193	-16.9149	-48.0566	0.000432725	0.0168973
A_95_P135232	-447.437	-71.3346	-48.0112	0.000433543	0.0168973
A_95_P125807	8416.64	8.77913	47.9693	0.0004343	0.0168973
A_95_P027786	-3843.1	-985.129	-47.9531	0.000434594	0.0168973
A_95_P104822	-410.012	-8.86137	-47.9474	0.000434697	0.0168973
A_95_P142192	-153.369	-34.4016	-47.9411	0.000434811	0.0168973
A_95_P026131	-13085.2	-7.19091	-47.9294	0.000435023	0.0168973
A_95_P252884	-3.797	-3.64209	-47.926	0.000435085	0.0168973
A_95_P133242	-91.3036	-52.8206	-47.8931	0.000435683	0.0168973
A_95_P222127	-3260.44	-23.3689	-47.8705	0.000436094	0.0168973
A_95_P260271	-108.486	-61.8523	-47.8653	0.000436188	0.0168973
A_95_P059955	194.993	29.0607	47.8571	0.000436338	0.0168973
A_95_P032701	-507.432	-96.8333	-47.8084	0.000437226	0.0169033
A_95_P001001	-6.67377	-6.12708	-47.7039	0.000439144	0.0169321
A_95_P033599	-3379.89	-48.1281	-47.6677	0.00043981	0.0169321
A_95_P252269	1589.36	4.53079	47.6621	0.000439914	0.0169321
A_95_P113857	-81281.4	-61607.1	-47.6415	0.000440293	0.0169321
A_95_P021666	10233.7	5.18227	47.5324	0.000442317	0.016995
A_95_P053911	44.1527	30.3587	47.4897	0.000443111	0.0170106
A_95_P015591	-3313.5	-13.5512	-47.4215	0.000444386	0.0170367
A_95_P098943	1978.2	14.5336	47.4048	0.000444698	0.0170367
A_95_P262896	1808.96	5.07467	47.391	0.000444957	0.0170367
A_95_P184922	-20778.4	-364.155	-47.349	0.000445747	0.0170446
A_95_P243162	-288.529	-40.0619	-47.3387	0.00044594	0.0170446
A_95_P097913	1060.36	7.67927	47.2728	0.000447183	0.0170505
A_95_P050016	-18.9679	-12.9907	-47.2253	0.000448083	0.0170505
A_95_P126367	2111.71	19.6795	47.2135	0.000448307	0.0170505
A_95_P018961	-4249.5	-10.0713	-47.2043	0.000448482	0.0170505
A_95_P007831	-486.249	-37.4288	-47.1871	0.000448808	0.0170505
A_95_P251979	-1798.68	-16.9501	-47.1456	0.000449599	0.0170505
A_95_P149092	256.946	3.14734	46.9991	0.000452404	0.0171323
A_95_P027076	-10.5738	-7.65241	-46.9853	0.00045267	0.0171323
A_95_P002801	-10788.4	-7086.62	-46.9718	0.000452929	0.0171323
A_95_P018996	-287.49	-85.9779	-46.9395	0.000453553	0.0171323
A_95_P134042	436.715	4.54497	46.9056	0.000454208	0.0171323
A_95_P185627	-4361.66	-2609.34	-46.8855	0.000454597	0.0171323
A_95_P212432	234.323	3.71855	46.8553	0.000455182	0.0171323
A_95_P046291	171.288	47.0765	46.8382	0.000455515	0.0171323
A_95_P225772	-2772.16	-45.2808	-46.825	0.000455772	0.0171323
A_95_P033444	-7317.79	-1274.84	-46.8034	0.000456192	0.0171323
A_95_P150007	-5349.9	-8.28789	-46.7846	0.000456559	0.0171323
A_95_P153457	-1046.17	-686.575	-46.7619	0.000457001	0.0171323
A_95_P012296	-8484.69	-1041.46	-46.7501	0.000457231	0.0171323
A_95_P212712	-21.0201	-17.5082	-46.711	0.000457997	0.0171463
A_95_P283798	-8.53001	-6.22076	-46.6568	0.000459062	0.0171541
A_95_P208737	32340.9	37.0581	46.6546	0.000459106	0.0171541
A_95_P028661	8674.4	4.36483	46.6284	0.00045962	0.0171541
A_95_P300613	143.733	28.873	46.6062	0.000460059	0.0171541
A_95_P306413	-56.3357	-23.1601	-46.6009	0.000460163	0.0171541
A_95_P233999	-80.4742	-30.5641	-46.5637	0.000460897	0.0171669
A_95_P134742	-453.332	-50.4601	-46.4869	0.00046242	0.0172089
A_95_P249287	-10626.7	-7325.94	-46.3947	0.00046426	0.0172627
A_95_P273221	-608.301	-44.1154	-46.2987	0.000466185	0.0172685
A_95_P234179	21064.1	3.77984	46.2809	0.000466544	0.0172685
A_95_P220267	-38.2848	-14.8862	-46.2666	0.000466831	0.0172685
A_95_P071595	7.5349	4.04164	46.2665	0.000466835	0.0172685
A_95_P207957	-1321.05	-4.25498	-46.2587	0.000466991	0.0172685
A_95_P137017	-150.031	-34.6718	-46.2496	0.000467175	0.0172685
A_95_P005651	-9640.16	-10.9198	-46.221	0.000467753	0.0172753
A_95_P130902	-14663.2	-26.6801	-46.1684	0.000468818	0.0172916
A_95_P288608	19.1413	14.8878	46.107	0.000470067	0.0172916
A_95_P112812	-247.494	-101.373	-46.0892	0.000470431	0.0172916
A_95_P103332	-3694.15	-8.82714	-46.0717	0.000470787	0.0172916
A_95_P196272	768.592	3.13829	46.0531	0.000471166	0.0172916
A_95_P074535	-4.16346	-3.23152	-46.0434	0.000471366	0.0172916
A_95_P180287	-11943.8	-6.94795	-46.0382	0.000471472	0.0172916
A_95_P017851	6400.08	6.75876	46.0171	0.000471904	0.0172916
A_95_P219147	1392.6	3.88338	46.0078	0.000472095	0.0172916
A_95_P216827	-122.687	-63.5118	-45.9619	0.000473037	0.0172916
A_95_P211332	-1039.81	-22.1911	-45.9504	0.000473274	0.0172916
A_95_P219597	-3393.56	-2058.69	-45.9301	0.000473692	0.0172916
A_95_P207832	-432.482	-19.4829	-45.912	0.000474065	0.0172916
A_95_P125902	-15794.7	-23.7654	-45.912	0.000474066	0.0172916
A_95_P078225	-22.1577	-8.60762	-45.9096	0.000474116	0.0172916
A_95_P020211	-5781.5	-15.6833	-45.862	0.000475099	0.0173025
A_95_P127977	6437.61	36.5067	45.8222	0.000475924	0.0173025
A_95_P105542	6.65358	4.25048	45.8155	0.000476063	0.0173025
A_95_P008581	-11698.6	-43.3471	-45.7989	0.000476409	0.0173025
A_95_P088433	-56.2774	-28.776	-45.7944	0.000476501	0.0173025
A_95_P184372	3998.92	6.04629	45.7732	0.000476943	0.0173025
A_95_P284043	-175.552	-96.6304	-45.7559	0.000477303	0.0173025
A_95_P218232	235.659	5.21267	45.7429	0.000477575	0.0173025
A_95_P136302	-202.217	-20.1455	-45.7006	0.000478458	0.0173202
A_95_P135627	4490.4	3.59016	45.59	0.00048078	0.0173894
A_95_P030811	-11.8578	-10.1304	-45.5536	0.000481549	0.0173894
A_95_P164602	-383.647	-57.3069	-45.5531	0.000481561	0.0173894
A_95_P226429	-6237.29	-116.503	-45.5249	0.000482157	0.0173966
A_95_P139112	-11231.6	-34.4369	-45.4722	0.000483273	0.0174225
A_95_P092958	272.867	20.2198	45.3904	0.000485016	0.0174542
A_95_P220282	-1175.77	-301.266	-45.3764	0.000485315	0.0174542
A_95_P302793	-21.7617	-10.3696	-45.3685	0.000485484	0.0174542
A_95_P225984	-5801.1	-488.684	-45.3562	0.000485747	0.0174542
A_95_P203647	-1430.95	-9.06322	-45.2637	0.000487732	0.0175025
A_95_P269881	-106.032	-70.1993	-45.2117	0.000488854	0.0175025
A_95_P316028	4.16577	3.45922	45.2101	0.000488889	0.0175025
A_95_P120927	2080.21	3.07181	45.2063	0.000488971	0.0175025
A_95_P142957	-326.128	-120.774	-45.2009	0.000489088	0.0175025
A_95_P015131	212545	23506.1	45.1281	0.000490666	0.0175246
A_95_P218517	-3803.19	-755.495	-45.1171	0.000490905	0.0175246
A_95_P011456	3810	6.55838	45.0795	0.000491723	0.0175395
A_95_P154182	-564.192	-303.068	-45.036	0.000492673	0.0175519
A_95_P013876	-364.002	-87.9866	-45.0035	0.000493385	0.0175519
A_95_P133272	7261.25	10.5933	44.9913	0.000493653	0.0175519
A_95_P185052	-4264.29	-192.184	-44.9888	0.000493708	0.0175519
A_95_P184422	-22557.9	-2412.18	-44.972	0.000494077	0.0175519
A_95_P216917	154795	33341.2	44.9481	0.000494601	0.0175563
A_95_P245517	-2.8857	-3.19475	-44.8717	0.000496285	0.017587
A_95_P245172	-28363	-132.664	-44.8488	0.000496791	0.017587
A_95_P104202	2233.24	8.25127	44.8362	0.000497072	0.017587
A_95_P016451	-34332.2	-58.279	-44.7803	0.000498311	0.0176166
A_95_P103837	1257.12	3.09263	44.7371	0.000499274	0.0176365
A_95_P159232	44075.6	232.085	44.6882	0.000500367	0.017648
A_95_P015846	10562.3	8.86499	44.6864	0.000500406	0.017648
A_95_P300353	-82.295	-32.7878	-44.6295	0.000501683	0.0176788
A_95_P292208	-57.1525	-40.3623	-44.551	0.000503452	0.0177196
A_95_P202177	-358.198	-45.6508	-44.5114	0.000504345	0.0177196
A_95_P115467	-9816.59	-697.48	-44.4974	0.000504663	0.0177196
A_95_P020656	-62.9498	-41.8628	-44.456	0.000505602	0.0177196
A_95_P207772	-115.924	-6.93592	-44.4395	0.000505978	0.0177196
A_95_P246607	-2016.94	-15.5094	-44.4215	0.000506387	0.0177196
A_95_P186267	-5416.32	-69.6512	-44.418	0.000506468	0.0177196
A_95_P226594	-34496.6	-354.658	-44.4152	0.000506532	0.0177196
A_95_P216822	702.213	4.85142	44.4055	0.000506752	0.0177196
A_95_P089318	1540.7	589.644	44.3996	0.000506887	0.0177196
A_95_P100403	-384.19	-3.40849	-44.3738	0.000507476	0.0177261
A_95_P311858	-100.615	-32.1258	-44.3457	0.000508121	0.0177331
A_95_P042986	219.223	18.2437	44.3297	0.000508487	0.0177331
A_95_P144692	-2873.26	-42.4169	-44.2836	0.000509545	0.0177559
A_95_P252534	-66.6242	-23.0623	-44.1439	0.000512772	0.0178382
A_95_P032016	-32.7326	-24.1885	-44.1306	0.00051308	0.0178382
A_95_P047996	-5.64949	-3.79008	-44.1285	0.000513129	0.0178382
A_95_P193097	-417.666	-309.745	-44.0788	0.000514287	0.0178642
A_95_P221142	-338.228	-107.809	-44.0595	0.000514736	0.0178657
A_95_P267641	-7553.69	-71.927	-44.0329	0.000515359	0.0178731
A_95_P011926	3292.79	3.3557	44.0148	0.000515782	0.0178736
A_95_P010991	-11163	-317.071	-43.9886	0.000516397	0.01788
A_95_P214937	-186.499	-133.099	-43.9691	0.000516855	0.01788
A_95_P216087	-229.224	-44.0314	-43.9548	0.000517189	0.01788
A_95_P037108	-198.915	-123.558	-43.9371	0.000517606	0.0178803
A_95_P233724	-141.458	-54.9573	-43.8856	0.000518821	0.0179043
A_95_P111127	-71382.3	-16345.6	-43.873	0.000519119	0.0179043
A_95_P270546	-4318.71	-35.2127	-43.7903	0.00052108	0.0179451
A_95_P080595	295.939	66.2689	43.7886	0.000521122	0.0179451
A_95_P209707	3376.04	9.38084	43.7179	0.000522807	0.017989
A_95_P182347	-1410.18	-72.7015	-43.6269	0.000524989	0.0180102
A_95_P063560	1296.53	782.185	43.6001	0.000525632	0.0180102
A_95_P022366	3395.08	10.2465	43.5833	0.000526038	0.0180102
A_95_P216232	815.368	3.75396	43.5649	0.000526481	0.0180102
A_95_P193092	-1007.56	-63.8495	-43.5578	0.000526654	0.0180102
A_95_P141347	-1672.03	-746.687	-43.5466	0.000526924	0.0180102
A_95_P109722	-6501.14	-125.987	-43.5384	0.000527123	0.0180102
A_95_P182817	29423.1	58.8616	43.5182	0.000527611	0.0180123
A_95_P247912	-699.978	-74.5724	-43.5019	0.000528006	0.0180123
A_95_P198322	10225.1	141.664	43.4612	0.000528996	0.0180205
A_95_P029021	-1544.79	-8.95021	-43.4581	0.00052907	0.0180205
A_95_P271816	-29.673	-23.13	-43.3741	0.00053112	0.0180398
A_95_P287448	646.029	4.21421	43.3699	0.000531223	0.0180398
A_95_P177167	-57328	-287.246	-43.3674	0.000531284	0.0180398
A_95_P042831	-7.31099	-6.67404	-43.3427	0.00053189	0.0180464
A_95_P152432	-17.5074	-8.54392	-43.3032	0.00053286	0.0180486
A_95_P000331	-72081.8	-93.0253	-43.2953	0.000533054	0.0180486
A_95_P305033	58.9575	23.579	43.2897	0.000533191	0.0180486
A_95_P133462	780.704	16.3806	43.2481	0.000534217	0.0180551
A_95_P186102	-5459.15	-11.1129	-43.1984	0.000535447	0.0180551
A_95_P017641	-138.461	-85.7383	-43.1871	0.000535725	0.0180551
A_95_P309303	1449.42	3.85325	43.1862	0.000535748	0.0180551
A_95_P267431	-245.462	-179.352	-43.1739	0.000536054	0.0180551
A_95_P192147	-4579.85	-6.74788	-43.1637	0.000536307	0.0180551
A_95_P110897	-11648.5	-12.312	-43.1486	0.000536682	0.0180551
A_95_P184257	13066	4.9925	43.0847	0.000538273	0.0180947
A_95_P021436	-17023.3	-1127.62	-43.0134	0.000540058	0.0181354
A_95_P111057	1065.99	5.83071	43.0018	0.000540349	0.0181354
A_95_P289948	-199.797	-89.5882	-42.9861	0.000540744	0.0181354
A_95_P252164	1316.13	5.37293	42.9704	0.000541138	0.0181354
A_95_P115647	-286.372	-3.41211	-42.9376	0.000541966	0.0181492
A_95_P178237	-46809.4	-5.23875	-42.8671	0.000543747	0.0181864
A_95_P273091	-1253.59	-35.1917	-42.8608	0.000543906	0.0181864
A_95_P179522	-1455.55	-4.40522	-42.8173	0.000545011	0.0182044
A_95_P179097	839.007	8.3175	42.807	0.000545275	0.0182044
A_95_P245122	-1587.15	-44.051	-42.7766	0.000546048	0.0182163
A_95_P034319	2084.59	8.759	42.7127	0.000547684	0.0182553
A_95_P219717	-127.846	-11.5977	-42.6954	0.000548125	0.0182553
A_95_P023016	-11460.1	-5.19882	-42.6822	0.000548466	0.0182553
A_95_P130602	-49695.5	-326.068	-42.6454	0.00054941	0.0182604
A_95_P259386	-669.084	-480.811	-42.6321	0.000549755	0.0182604
A_95_P187372	-20819.2	-24.7005	-42.6276	0.00054987	0.0182604
A_95_P223102	-397.42	-243.098	-42.549	0.0005519	0.0182981
A_95_P024641	-268.452	-52.1205	-42.5352	0.000552261	0.0182981
A_95_P308868	218.221	89.8569	42.5162	0.000552752	0.0183006
A_95_P295583	711.88	8.54216	42.489	0.000553459	0.0183063
A_95_P224822	9316.73	7.80372	42.4775	0.00055376	0.0183063
A_95_P000401	-202179	-223.334	-42.434	0.000554894	0.0183189
A_95_P223897	-7206.67	-41.3571	-42.4308	0.000554978	0.0183189
A_95_P111772	-20864.3	-271.724	-42.3178	0.000557945	0.0183774
A_95_P206947	-128.839	-36.5739	-42.3073	0.00055822	0.0183774
A_95_P103637	-837.945	-3.12314	-42.2994	0.000558429	0.0183774
A_95_P309588	-68.197	-45.8674	-42.2797	0.000558949	0.0183807
A_95_P000196	-54.2496	-33.825	-42.2478	0.000559793	0.0183915
A_95_P220362	826.433	11.0908	42.2356	0.000560116	0.0183915
A_95_P245742	-1107.93	-6.76501	-42.1589	0.000562154	0.0184446
A_95_P201167	1926.17	25.1726	42.0669	0.000564614	0.0185114
A_95_P034658	-2268.25	-53.502	-42.0301	0.000565601	0.0185202
A_95_P111297	-17183.4	-11369.9	-42.0158	0.000565985	0.0185202
A_95_P095158	1843.55	12.4583	42.0096	0.000566152	0.0185202
A_95_P151247	-176.366	-65.8569	-41.9531	0.000567678	0.0185492
A_95_P185582	-1080.46	-802.229	-41.9347	0.000568174	0.0185492
A_95_P122262	-269.995	-53.8819	-41.9298	0.000568308	0.0185492
A_95_P218702	-289.343	-76.1383	-41.9001	0.000569113	0.0185616
A_95_P255089	466.028	219.312	41.8713	0.000569896	0.0185733
A_95_P019276	-17647.1	-13.2377	-41.7506	0.000573193	0.0186669
A_95_P139107	-225.263	-101.748	-41.6959	0.000574698	0.0186675
A_95_P105082	-789.943	-55.0492	-41.6797	0.000575144	0.0186675
A_95_P176527	-53082.7	-412.045	-41.6764	0.000575234	0.0186675
A_95_P282148	332.932	5.26628	41.6688	0.000575443	0.0186675
A_95_P048376	-13.8796	-10.299	-41.666	0.000575521	0.0186675
A_95_P142362	10820.1	50.7314	41.6509	0.000575939	0.0186675
A_95_P263626	-1212.54	-21.5256	-41.6417	0.000576193	0.0186675
A_95_P011946	4655.32	4.52523	41.5482	0.000578788	0.0187277
A_95_P176602	-2939.08	-850.317	-41.5438	0.000578909	0.0187277
A_95_P150162	436.456	7.03355	41.4932	0.00058032	0.0187595
A_95_P190132	9916.24	6.76763	41.4556	0.000581372	0.0187783
A_95_P279353	-21.6781	-12.8928	-41.4158	0.000582489	0.0187783
A_95_P236004	-1243.53	-285.034	-41.4068	0.000582741	0.0187783
A_95_P150427	-266.434	-37.9546	-41.3829	0.000583417	0.0187783
A_95_P126542	58114.7	6215.22	41.3752	0.000583633	0.0187783
A_95_P168416	58.1387	5.10231	41.3657	0.0005839	0.0187783
A_95_P180242	57619.7	33.2873	41.2696	0.000586621	0.0188397
A_95_P111157	-7875.14	-40.6559	-41.2678	0.000586672	0.0188397
A_95_P029336	-6867.62	-5025.9	-41.2283	0.000587795	0.018862
A_95_P256469	-3504.9	-23.1213	-41.1353	0.000590453	0.0189231
A_95_P134072	18896.3	8.69736	41.129	0.000590634	0.0189231
A_95_P091148	326.696	6.37512	41.1165	0.000590994	0.0189231
A_95_P050226	-120.712	-65.3473	-41.0554	0.000592754	0.0189517
A_95_P078505	-1856.92	-3.07693	-41.0553	0.000592755	0.0189517
A_95_P103177	-86867.8	-105.707	-41.0303	0.000593476	0.0189576
A_95_P301173	-329.068	-3.23961	-40.9939	0.000594532	0.0189576
A_95_P020156	-519.56	-83.8384	-40.9858	0.000594764	0.0189576
A_95_P215397	-1108.77	-54.4889	-40.9758	0.000595056	0.0189576
A_95_P125117	-5520.84	-5.87525	-40.9655	0.000595355	0.0189576
A_95_P108792	-14278.9	-1961.74	-40.9473	0.000595884	0.0189576
A_95_P103832	-895.285	-34.758	-40.9004	0.000597249	0.0189845
A_95_P142012	-80.002	-58.697	-40.8493	0.000598742	0.0190024
A_95_P087853	2469.69	112.9	40.8402	0.000599009	0.0190024
A_95_P273616	-852.898	-22.0171	-40.8367	0.000599114	0.0190024
A_95_P249547	-136.386	-47.7162	-40.7913	0.000600446	0.0190309
A_95_P117437	-243.116	-141.105	-40.7623	0.0006013	0.0190442
A_95_P065590	-4.11041	-3.87849	-40.7135	0.000602739	0.019076
A_95_P310398	-2666.6	-21.5083	-40.6482	0.000604677	0.019083
A_95_P033259	1825.6	22.227	40.6436	0.000604814	0.019083
A_95_P198197	-392.281	-13.1146	-40.6326	0.00060514	0.019083
A_95_P183642	-34849.3	-123.699	-40.5958	0.000606239	0.019083
A_95_P145252	883.074	7.29355	40.5452	0.000607751	0.019083
A_95_P013666	-963.817	-42.7714	-40.5198	0.00060851	0.019083
A_95_P205892	-368.656	-273.238	-40.5033	0.000609008	0.019083
A_95_P103387	-2731.49	-223.826	-40.4857	0.000609537	0.019083
A_95_P294748	-61.3799	-46.3983	-40.4786	0.000609748	0.019083
A_95_P034139	-3854.5	-518.729	-40.4732	0.000609912	0.019083
A_95_P261301	-26.3776	-19.2524	-40.4723	0.00060994	0.019083
A_95_P085145	259.052	144.283	40.4618	0.000610255	0.019083
A_95_P099943	737.922	4.70589	40.4515	0.000610567	0.019083
A_95_P222502	14899.1	19.1649	40.4483	0.000610662	0.019083
A_95_P048426	389.092	14.141	40.4213	0.000611479	0.019083
A_95_P126662	2117.1	3.92707	40.3827	0.000612646	0.019083
A_95_P001161	-236.701	-161.877	-40.3781	0.000612787	0.019083
A_95_P153882	7592.26	10.0111	40.378	0.000612788	0.019083
A_95_P131482	-894.699	-40.5755	-40.3751	0.000612878	0.019083
A_95_P097218	125.355	3.64374	40.3502	0.000613632	0.019083
A_95_P187927	79360.7	11.886	40.3456	0.000613774	0.019083
A_95_P161407	851.263	9.79339	40.3272	0.000614333	0.019083
A_95_P095263	-354.748	-30.0058	-40.3071	0.000614945	0.019083
A_95_P126532	-17.7172	-13.0491	-40.2993	0.000615183	0.019083
A_95_P219637	471.893	76.6498	40.2864	0.000615576	0.019083
A_95_P022721	1865.88	9.65972	40.2731	0.000615982	0.019083
A_95_P049451	-22.9596	-17.0088	-40.2625	0.000616307	0.019083
A_95_P196067	13791.8	4.70269	40.2431	0.000616901	0.019083
A_95_P048736	-18.7057	-10.5626	-40.2006	0.000618205	0.0191067
A_95_P278998	281.147	15.8041	40.1897	0.00061854	0.0191067
A_95_P267771	-153.722	-109.753	-40.1596	0.000619467	0.0191219
A_95_P262801	-866.622	-14.7736	-40.1331	0.000620284	0.0191237
A_95_P066080	492.736	18.3614	40.1282	0.000620434	0.0191237
A_95_P025961	-3568.08	-78.8376	-40.1152	0.000620836	0.0191237
A_95_P290158	-556.566	-259.862	-40.0612	0.000622511	0.0191463
A_95_P309768	-17.4329	-12.9281	-40.0489	0.000622893	0.0191463
A_95_P026356	-23379.2	-1735.92	-40.0124	0.000624027	0.0191463
A_95_P207232	1843.62	4.28112	40.0092	0.000624128	0.0191463
A_95_P209922	3140.29	9.08632	40.0071	0.000624193	0.0191463
A_95_P109907	25.9156	5.20413	39.9608	0.000625639	0.0191659
A_95_P126437	-37599.7	-180.397	-39.9202	0.000626911	0.0191659
A_95_P191527	-990.917	-12.4256	-39.9191	0.000626946	0.0191659
A_95_P017646	-252.471	-68.2848	-39.9171	0.000627008	0.0191659
A_95_P237684	-1010.27	-255.685	-39.9167	0.00062702	0.0191659
A_95_P193417	-3744.73	-34.5926	-39.8968	0.000627648	0.0191717
A_95_P203573	2473.27	4.14262	39.8674	0.000628572	0.0191866
A_95_P190402	-716.296	-31.5951	-39.8372	0.000629525	0.0192023
A_95_P009251	-4473.81	-10.9285	-39.7944	0.000630877	0.0192188
A_95_P052036	-13.097	-8.78471	-39.7877	0.000631089	0.0192188
A_95_P218767	-3937.1	-5.32037	-39.758	0.000632031	0.0192188
A_95_P145752	2200.52	12.5663	39.7184	0.000633291	0.0192188
A_95_P162992	-90.3941	-71.5493	-39.704	0.000633751	0.0192188
A_95_P193102	-1773.72	-51.0004	-39.7025	0.000633798	0.0192188
A_95_P132817	-101.451	-72.7346	-39.6987	0.00063392	0.0192188
A_95_P188712	-6410.35	-90.1902	-39.6937	0.00063408	0.0192188
A_95_P033979	152.183	5.92948	39.6856	0.000634337	0.0192188
A_95_P181702	-20443.8	-1124.01	-39.682	0.000634454	0.0192188
A_95_P017976	-3248.9	-13.7031	-39.6673	0.000634923	0.0192197
A_95_P177647	25511.5	10.757	39.6404	0.000635783	0.0192324
A_95_P048566	-29.9605	-19.1359	-39.5957	0.00063722	0.0192493
A_95_P160387	1517.74	15.3015	39.5268	0.000639441	0.0192943
A_95_P107572	-40070.1	-233.732	-39.5023	0.000640231	0.0192943
A_95_P009221	-11576.6	-855.726	-39.4954	0.000640456	0.0192943
A_95_P226169	496.066	30.1018	39.4949	0.000640471	0.0192943
A_95_P088648	-2496.71	-1671.52	-39.4752	0.000641113	0.0193004
A_95_P109852	-38558.9	-1184.07	-39.4321	0.000642512	0.0193292
A_95_P054891	-28.3582	-17.7342	-39.3917	0.000643829	0.01935
A_95_P217982	-601.823	-280.644	-39.3839	0.000644086	0.01935
A_95_P293088	-58.6145	-44.9048	-39.3571	0.000644962	0.0193555
A_95_P197847	-1901.79	-533.591	-39.3512	0.000645154	0.0193555
A_95_P284743	-7681.59	-8.51694	-39.2914	0.000647117	0.0193877
A_95_P149087	-38.7423	-20.6149	-39.2785	0.000647543	0.0193877
A_95_P230899	-1522.51	-114.719	-39.2781	0.000647557	0.0193877
A_95_P162327	-40.7192	-31.0787	-39.2571	0.000648248	0.0193952
A_95_P108537	-3942.49	-7.87515	-39.2008	0.00065011	0.0194376
A_95_P144467	2593.73	7.10118	39.1052	0.000653288	0.0195193
A_95_P088623	5655.89	39.0783	39.0916	0.000653742	0.0195196
A_95_P161537	-757.751	-561.957	-39.0779	0.000654203	0.01952
A_95_P020991	-3352.08	-18.1357	-39.0624	0.000654721	0.0195222
A_95_P290733	-68.5058	-35.0551	-39.0389	0.000655509	0.0195227
A_95_P090413	949.301	6.1465	39.024	0.000656009	0.0195227
A_95_P119757	-197.177	-132.368	-39.0064	0.000656601	0.0195227
A_95_P262191	-175249	-66.4497	-39.0019	0.000656751	0.0195227
A_95_P026101	-999.185	-400.27	-38.9955	0.000656967	0.0195227
A_95_P292058	-46.9638	-30.2421	-38.9748	0.000657662	0.0195301
A_95_P138372	-54.0939	-37.3787	-38.9462	0.000658628	0.0195403
A_95_P073925	-99.2021	-78.3741	-38.9383	0.000658896	0.0195403
A_95_P274763	53.3091	6.19236	38.9048	0.000660031	0.0195607
A_95_P099433	-3.59411	-3.38081	-38.8151	0.00066308	0.0196328
A_95_P234114	-2834.29	-4.07285	-38.7677	0.0006647	0.0196328
A_95_P035553	14.6376	9.36212	38.7637	0.00066484	0.0196328
A_95_P005911	3533.55	4.17831	38.7472	0.000665404	0.0196328
A_95_P045541	1492	46.0654	38.7414	0.000665604	0.0196328
A_95_P112542	-797.929	-6.39394	-38.7048	0.000666863	0.019655
A_95_P151642	885.288	20.216	38.6877	0.000667452	0.019655
A_95_P112977	-22967.6	-22.1518	-38.6805	0.0006677	0.019655
A_95_P213212	-611.764	-441.581	-38.6463	0.000668881	0.0196765
A_95_P307818	320.38	97.0635	38.6323	0.000669364	0.0196775
A_95_P010491	1160.47	4.49787	38.6116	0.000670081	0.0196854
A_95_P079415	-26.5739	-15.7275	-38.5772	0.000671278	0.0196985
A_95_P139997	-27845.1	-4830.66	-38.5625	0.000671787	0.0196985
A_95_P228739	-12742.4	-29.0428	-38.547	0.000672328	0.0196985
A_95_P102137	-1844.14	-38.9871	-38.5019	0.000673902	0.0197237
A_95_P035903	938.88	7.88431	38.4966	0.000674087	0.0197237
A_95_P258628	-123.159	-97.7378	-38.4721	0.000674945	0.0197356
A_95_P095528	-310.434	-30.5492	-38.4114	0.000677079	0.0197641
A_95_P131142	-2345.05	-309.36	-38.4082	0.000677191	0.0197641
A_95_P183842	367.423	3.70933	38.4059	0.000677272	0.0197641
A_95_P000511	-99683.4	-65.0724	-38.3887	0.000677879	0.0197686
A_95_P231674	1149.1	3.98245	38.3701	0.000678535	0.0197746
A_95_P267153	491.814	4.1783	38.3379	0.000679674	0.0197946
A_95_P290628	-1030.04	-43.3111	-38.2809	0.000681696	0.0198305
A_95_P222002	-343.489	-145.88	-38.2427	0.000683057	0.0198466
A_95_P050101	-191.644	-138.329	-38.2367	0.000683272	0.0198466
A_95_P177502	-27392	-411.945	-38.1907	0.000684918	0.0198588
A_95_P186602	-8207.05	-125.042	-38.1906	0.000684923	0.0198588
A_95_P072450	153.581	14.535	38.187	0.000685051	0.0198588
A_95_P046531	-119.472	-33.3578	-38.1581	0.000686086	0.0198657
A_95_P065915	-8.37005	-5.61757	-38.146	0.000686522	0.0198657
A_95_P156922	727.96	4.63848	38.1358	0.000686888	0.0198657
A_95_P075715	-82.9024	-25.3927	-38.1298	0.000687104	0.0198657
A_95_P106512	-2034.33	-230.549	-38.084	0.000688756	0.0198911
A_95_P159277	-1229.69	-5.61997	-38.0803	0.000688892	0.0198911
A_95_P235729	570.859	7.05746	38.0425	0.000690258	0.0199045
A_95_P238139	-32.3322	-14.8091	-38.0423	0.000690265	0.0199045
A_95_P043306	-17.2887	-12.0485	-38.0069	0.000691552	0.0199285
A_95_P082660	-82.1381	-56.7501	-37.9157	0.00069488	0.0200113
A_95_P283303	41.0708	15.0638	37.8592	0.000696952	0.0200331
A_95_P140392	-16.9362	-11.7213	-37.8487	0.000697337	0.0200331
A_95_P099913	-3.81334	-3.25626	-37.8333	0.000697905	0.0200331
A_95_P119127	-1799.32	-9.34885	-37.8328	0.000697925	0.0200331
A_95_P033151	-1366.9	-4.5479	-37.8158	0.000698552	0.020038
A_95_P315883	232.462	9.56937	37.7844	0.000699712	0.0200581
A_95_P023711	-419.432	-195.026	-37.7629	0.000700507	0.0200653
A_95_P202452	-625.698	-4.16496	-37.7405	0.000701337	0.0200653
A_95_P290853	-711.22	-23.4357	-37.7277	0.000701814	0.0200658
A_95_P218067	-538.651	-16.5459	-37.7031	0.000702729	0.0200789
A_95_P246307	-1642.54	-465.716	-37.6539	0.000704565	0.0200959
A_95_P182352	-8605.54	-174.809	-37.6462	0.000704851	0.0200959
A_95_P037518	-1255.4	-230.968	-37.638	0.000705158	0.0200959
A_95_P015331	15898	13.9408	37.6019	0.000706513	0.0201066
A_95_P031581	-858.401	-176.775	-37.5981	0.000706657	0.0201066
A_95_P220027	-159.268	-123.198	-37.5907	0.000706933	0.0201066
A_95_P251497	-2235.88	-25.1603	-37.5508	0.000708435	0.0201066
A_95_P286283	-8895.3	-32.2638	-37.5485	0.000708521	0.0201066
A_95_P244297	1484.02	20.8937	37.5152	0.00070978	0.0201066
A_95_P133932	-184.097	-8.28004	-37.5122	0.00070989	0.0201066
A_95_P231114	1285.28	4.95478	37.5091	0.000710008	0.0201066
A_95_P136447	-1619.71	-10.3287	-37.508	0.000710052	0.0201066
A_95_P134722	1792.79	9.34251	37.4916	0.00071067	0.0201066
A_95_P125917	3469.77	37.985	37.4695	0.000711511	0.0201066
A_95_P009771	-9942.48	-10.407	-37.4584	0.000711931	0.0201066
A_95_P150102	2151.82	11.3416	37.4507	0.000712224	0.0201066
A_95_P105282	-7764.93	-24.0808	-37.4394	0.000712652	0.0201066
A_95_P077440	-9.05544	-6.81975	-37.437	0.000712744	0.0201066
A_95_P126227	1032.98	5.82687	37.4334	0.000712881	0.0201066
A_95_P142337	-40.5318	-16.0241	-37.4101	0.000713767	0.0201175
A_95_P008736	-5743.83	-59.4016	-37.3823	0.000714827	0.0201175
A_95_P061605	-120.855	-94.2602	-37.3705	0.00071528	0.0201175
A_95_P143322	-517.483	-206.278	-37.3631	0.000715562	0.0201175
A_95_P001361	-4408.46	-19.8289	-37.3245	0.000717042	0.020141
A_95_P268091	-73.3791	-28.8869	-37.3095	0.000717619	0.020141
A_95_P013206	-9261.62	-36.3319	-37.3053	0.000717778	0.020141
A_95_P130722	821.297	11.203	37.2552	0.000719708	0.0201768
A_95_P062980	-43.8541	-29.1555	-37.243	0.000720179	0.0201768
A_95_P015471	1753.32	5.89802	37.2353	0.000720476	0.0201768
A_95_P019876	-10008.6	-21.1925	-37.2245	0.000720896	0.0201768
A_95_P031371	-287.601	-83.3002	-37.1993	0.000721873	0.0201912
A_95_P191617	-2250.33	-287.934	-37.1752	0.000722806	0.0202044
A_95_P199742	-14643.9	-10367.4	-37.1582	0.000723468	0.02021
A_95_P135527	-13081.4	-15.2803	-37.1262	0.000724712	0.020219
A_95_P000891	-2802.88	-218.122	-37.1014	0.000725684	0.0202304
A_95_P214732	-3687.02	-46.5284	-37.0806	0.000726497	0.0202304
A_95_P211702	851.236	27.9026	37.0804	0.000726505	0.0202304
A_95_P278403	-3.36317	-3.10981	-37.033	0.000728362	0.0202542
A_95_P303788	872.091	4.25661	37.0223	0.000728784	0.0202542
A_95_P132367	-6464.63	-16.9702	-36.9636	0.000731099	0.0202542
A_95_P062045	-10.6453	-7.99961	-36.9489	0.00073168	0.0202542
A_95_P188402	-5266.8	-108.132	-36.9474	0.000731737	0.0202542
A_95_P071695	46.9425	25.2375	36.9352	0.000732222	0.0202542
A_95_P316723	489.989	308.043	36.9346	0.000732245	0.0202542
A_95_P120352	-330.031	-229.985	-36.9322	0.000732339	0.0202542
A_95_P026396	-301.995	-60.6124	-36.9305	0.000732407	0.0202542
A_95_P091028	-5588.77	-90.176	-36.9149	0.000733024	0.0202542
A_95_P181665	5024.41	5.05975	36.8839	0.000734258	0.0202542
A_95_P232609	9203.02	19.4051	36.8779	0.000734495	0.0202542
A_95_P193437	-14692.2	-421.97	-36.8613	0.000735158	0.0202542
A_95_P141547	215.347	5.73636	36.8599	0.00073521	0.0202542
A_95_P194607	3317.26	7.21587	36.838	0.000736084	0.0202542
A_95_P064040	-72.211	-23.8709	-36.8355	0.000736186	0.0202542
A_95_P104672	-6347.03	-47.2452	-36.8335	0.000736266	0.0202542
A_95_P221377	-207.108	-22.4944	-36.8275	0.000736503	0.0202542
A_95_P201122	-2163.57	-1104.12	-36.8272	0.000736517	0.0202542
A_95_P234349	-50.5252	-15.4697	-36.8249	0.000736607	0.0202542
A_95_P251477	-58.5315	-38.5839	-36.7822	0.000738316	0.0202726
A_95_P011821	-4449.07	-1319.54	-36.775	0.000738606	0.0202726
A_95_P294753	910.804	5.02378	36.7735	0.000738665	0.0202726
A_95_P105412	-5852.28	-1644.8	-36.7545	0.000739431	0.0202809
A_95_P002476	-28514.1	-26.899	-36.7274	0.000740522	0.0202955
A_95_P124837	-2438.32	-7.36361	-36.7003	0.000741615	0.0202955
A_95_P061050	256.804	6.65319	36.6855	0.000742213	0.0202955
A_95_P024196	-166.439	-35.8866	-36.6847	0.000742241	0.0202955
A_95_P055806	-7.09441	-5.65887	-36.6831	0.000742309	0.0202955
A_95_P120537	-365.286	-233.545	-36.6723	0.000742744	0.0202955
A_95_P076265	560.095	8.92964	36.6031	0.000745553	0.0203596
A_95_P214612	4524.49	19.5074	36.5867	0.000746219	0.020365
A_95_P223547	-47.2614	-27.8591	-36.5677	0.000746996	0.0203735
A_95_P014066	-233.698	-153.923	-36.5288	0.000748584	0.0204041
A_95_P289368	1880.22	12.7055	36.4774	0.000750693	0.0204377
A_95_P157097	-19.4498	-16.0843	-36.4755	0.000750771	0.0204377
A_95_P119617	2725.77	12.699	36.4561	0.000751571	0.0204377
A_95_P209482	-183.555	-119.857	-36.4446	0.000752044	0.0204377
A_95_P290358	-263.362	-30.5396	-36.4145	0.000753285	0.0204377
A_95_P198277	-9057.7	-27.1966	-36.414	0.000753306	0.0204377
A_95_P133282	-437.14	-279.484	-36.4122	0.000753383	0.0204377
A_95_P121327	276.313	6.71558	36.4082	0.000753549	0.0204377
A_95_P295203	-183.291	-29.3356	-36.322	0.000757124	0.0205189
A_95_P061905	124.202	3.68381	36.2896	0.000758473	0.0205189
A_95_P115197	-625.809	-96.4182	-36.2851	0.000758661	0.0205189
A_95_P293598	4502.45	7.50324	36.283	0.000758749	0.0205189
A_95_P125407	-415.868	-9.80401	-36.2798	0.000758885	0.0205189
A_95_P157727	-607.023	-63.705	-36.2269	0.000761102	0.0205535
A_95_P158657	-5.21491	-4.04538	-36.2242	0.000761213	0.0205535
A_95_P104207	-110.038	-50.8206	-36.194	0.000762483	0.0205535
A_95_P022461	3128.87	4.02717	36.1923	0.000762552	0.0205535
A_95_P151457	-39.7145	-30.239	-36.1879	0.000762738	0.0205535
A_95_P131677	-373.247	-274.38	-36.1822	0.000762979	0.0205535
A_95_P018821	-9973.25	-8.77201	-36.1323	0.000765087	0.0205759
A_95_P012341	-5326.8	-478.588	-36.1274	0.000765291	0.0205759
A_95_P181452	-24526	-427.371	-36.1115	0.000765965	0.0205759
A_95_P114452	-16193	-12651.3	-36.1098	0.000766037	0.0205759
A_95_P222212	-441.902	-37.9873	-36.107	0.000766158	0.0205759
A_95_P078515	-416.37	-72.4272	-36.0524	0.000768476	0.0206255
A_95_P200092	1053.55	6.66938	36.0298	0.000769442	0.0206262
A_95_P115332	170.546	18.6493	36.0286	0.000769489	0.0206262
A_95_P145822	-396.099	-264.444	-36.0187	0.000769915	0.0206262
A_95_P093098	337.57	170.647	35.9937	0.000770983	0.0206328
A_95_P024521	1821.72	4.64183	35.9909	0.000771103	0.0206328
A_95_P052726	-39.4186	-26.8312	-35.9673	0.000772112	0.0206358
A_95_P068340	705.235	18.9386	35.9662	0.00077216	0.0206358
A_95_P303183	-756.216	-5.37683	-35.9384	0.000773356	0.0206506
A_95_P200282	-901.592	-695.922	-35.9203	0.000774131	0.0206506
A_95_P039436	148.442	51.8276	35.9095	0.000774599	0.0206506
A_95_P243857	-15749.2	-11.5589	-35.8644	0.000776546	0.0206763
A_95_P200517	-7272.02	-36.4682	-35.831	0.00077799	0.0206763
A_95_P216702	-331.032	-4.32127	-35.8256	0.000778228	0.0206763
A_95_P247242	-10445.4	-1627.08	-35.8175	0.000778579	0.0206763
A_95_P223682	-513.372	-357.067	-35.8121	0.000778811	0.0206763
A_95_P092623	-164.732	-27.7822	-35.8061	0.000779071	0.0206763
A_95_P016506	-296.01	-50.421	-35.8	0.00077934	0.0206763
A_95_P132672	-678.221	-450.557	-35.7745	0.000780449	0.0206931
A_95_P222047	-164.211	-100.228	-35.7638	0.000780915	0.0206931
A_95_P297298	-17.6103	-8.91546	-35.7103	0.000783253	0.0207425
A_95_P093733	3816.56	6.07293	35.6717	0.000784946	0.0207622
A_95_P242312	475.029	3.53097	35.6473	0.000786024	0.0207782
A_95_P005566	-169.156	-27.9931	-35.6233	0.000787079	0.0207935
A_95_P027081	3302.52	30.9364	35.588	0.000788641	0.0208093
A_95_P137162	425.591	8.05992	35.5691	0.000789479	0.0208093
A_95_P305858	-5374.98	-7.77326	-35.5628	0.000789755	0.0208093
A_95_P007456	-147.558	-101.821	-35.5572	0.000790006	0.0208093
A_95_P012746	2396.16	3.94437	35.5562	0.000790052	0.0208093
A_95_P234444	-1131.2	-852.026	-35.507	0.000792237	0.0208418
A_95_P195707	-766.224	-35.2908	-35.4881	0.000793081	0.0208515
A_95_P285278	124.338	46.9717	35.4607	0.000794308	0.0208712
A_95_P043741	239.522	8.67303	35.4405	0.000795211	0.0208824
A_95_P170234	1141.3	15.4076	35.4158	0.00079632	0.020899
A_95_P250612	1538.3	8.67947	35.3871	0.000797607	0.020907
A_95_P001251	2940.57	7.61142	35.3791	0.000797969	0.020907
A_95_P149797	-7780.2	-35.3985	-35.3772	0.000798057	0.020907
A_95_P249212	-1299.78	-100.473	-35.3596	0.000798851	0.0209079
A_95_P211317	-370.141	-8.70527	-35.3546	0.000799075	0.0209079
A_95_P119977	-21.2117	-15.0104	-35.3398	0.000799744	0.0209079
A_95_P219017	-2203.7	-1684.35	-35.3255	0.00080039	0.0209079
A_95_P039086	4009.55	3.3432	35.3236	0.000800477	0.0209079
A_95_P057346	-7285.59	-102.594	-35.3072	0.000801221	0.0209148
A_95_P063445	-1594.61	-7.14509	-35.2941	0.000801813	0.0209178
A_95_P011741	-337.157	-238.793	-35.2069	0.000805787	0.021009
A_95_P186477	-11176.3	-56.1447	-35.1873	0.000806684	0.0210199
A_95_P260571	-86.0737	-24.2616	-35.1633	0.000807781	0.0210359
A_95_P118757	-1768.42	-212.609	-35.1526	0.000808272	0.0210362
A_95_P309448	-504.304	-78.5464	-35.1278	0.000809414	0.0210416
A_95_P164207	-364.682	-208.899	-35.1272	0.000809439	0.0210416
A_95_P070415	241.455	3.08275	35.0932	0.000811006	0.0210698
A_95_P001676	-2102.17	-4.67109	-35.062	0.000812451	0.0210939
A_95_P196057	-165.457	-29.0415	-35.0303	0.000813921	0.0210939
A_95_P216722	1117.31	5.5687	35.0301	0.000813932	0.0210939
A_95_P135132	-10350.2	-2391.04	-35.0269	0.000814078	0.0210939
A_95_P098158	-153.452	-33.7815	-35.0138	0.000814686	0.0210939
A_95_P080070	-154.542	-28.5863	-35.0034	0.000815171	0.0210939
A_95_P083475	-1914.59	-269.89	-35.0005	0.000815304	0.0210939
A_95_P215622	-540.314	-196.077	-34.9818	0.000816177	0.021104
A_95_P279118	520.345	286.788	34.9473	0.000817785	0.0211275
A_95_P287633	400.671	8.38343	34.9325	0.00081848	0.0211275
A_95_P158952	3961.18	4.60133	34.9313	0.000818532	0.0211275
A_95_P031346	-573.014	-137.818	-34.9131	0.000819387	0.0211371
A_95_P000381	-26206.6	-1866.86	-34.8914	0.000820408	0.0211383
A_95_P284983	-6.49153	-5.47478	-34.8762	0.000821121	0.0211383
A_95_P297318	77.4182	7.52306	34.8585	0.000821953	0.0211383
A_95_P006801	-424.208	-314.059	-34.8544	0.000822145	0.0211383
A_95_P022606	-2615.77	-13.5447	-34.8473	0.000822479	0.0211383
A_95_P151767	24036.2	29.4369	34.8374	0.000822949	0.0211383
A_95_P006601	-2284.73	-1310.04	-34.8315	0.000823226	0.0211383
A_95_P133452	-1931.39	-1504.07	-34.8301	0.000823294	0.0211383
A_95_P218437	-27.4859	-11.3216	-34.8101	0.000824236	0.0211402
A_95_P125222	1107.39	15.3094	34.808	0.000824335	0.0211402
A_95_P130977	-59.8371	-21.1138	-34.7913	0.000825126	0.0211481
A_95_P218487	-304.63	-60.7204	-34.7629	0.000826473	0.0211674
A_95_P212417	-4.18429	-3.81842	-34.7551	0.000826845	0.0211674
A_95_P191647	3455.09	3.64482	34.7067	0.000829152	0.0212141
A_95_P141792	2414.11	7.76887	34.6882	0.000830035	0.0212243
A_95_P222057	-234.607	-162.257	-34.6703	0.000830888	0.0212337
A_95_P037273	361.952	3.90933	34.632	0.000832724	0.0212682
A_95_P150257	-4056.23	-12.1792	-34.6017	0.000834185	0.0212841
A_95_P133487	-332.535	-252.816	-34.5989	0.000834318	0.0212841
A_95_P136607	352.838	10.6957	34.5661	0.0008359	0.0212905
A_95_P144207	-199.733	-85.8335	-34.5547	0.000836453	0.0212905
A_95_P111982	-21116.5	-76.6429	-34.5534	0.000836512	0.0212905
A_95_P106782	-4560.17	-37.4397	-34.5534	0.000836514	0.0212905
A_95_P218682	-109.983	-44.9758	-34.526	0.000837843	0.021312
A_95_P088098	36546.8	4350.55	34.5152	0.000838365	0.0213129
A_95_P031051	1808.14	10.2336	34.4964	0.000839278	0.0213164
A_95_P076560	50.0985	26.9684	34.4844	0.000839861	0.0213164
A_95_P131532	-218.211	-41.3277	-34.4807	0.000840042	0.0213164
A_95_P300673	-23.1614	-10.422	-34.4636	0.000840872	0.0213164
A_95_P289418	-90.2405	-10.0712	-34.4623	0.000840937	0.0213164
A_95_P203937	-967.881	-3.17172	-34.4394	0.000842053	0.0213323
A_95_P292183	1463	4.88132	34.3905	0.00084445	0.0213737
A_95_P150742	-1001.64	-10.7903	-34.3722	0.000845345	0.0213737
A_95_P008226	-7694	-5997.3	-34.3637	0.000845762	0.0213737
A_95_P306888	-2854.86	-274.169	-34.3567	0.000846108	0.0213737
A_95_P154102	-8.39073	-7.2096	-34.3243	0.000847705	0.0213737
A_95_P051916	46.3825	9.77911	34.3242	0.000847708	0.0213737
A_95_P289493	2465.61	4.36849	34.323	0.00084777	0.0213737
A_95_P015771	-73.2021	-10.4439	-34.3103	0.000848393	0.0213737
A_95_P227239	-13457.1	-248.537	-34.2959	0.000849106	0.0213737
A_95_P182502	11671.6	24.6682	34.2815	0.000849818	0.0213737
A_95_P203167	-44.5277	-29.4883	-34.2776	0.000850012	0.0213737
A_95_P105872	-18582.4	-343.77	-34.2724	0.000850269	0.0213737
A_95_P119922	-58.9344	-3.5465	-34.2626	0.000850754	0.0213737
A_95_P126847	1652.53	20.4834	34.2625	0.00085076	0.0213737
A_95_P217242	3369.79	6.52126	34.2485	0.000851455	0.0213737
A_95_P294803	-63.7431	-41.6854	-34.2376	0.000851997	0.0213737
A_95_P206147	-1168.39	-45.2704	-34.2281	0.000852471	0.0213737
A_95_P111887	-34364.9	-24936.3	-34.2118	0.000853281	0.0213818
A_95_P164707	2964.67	4.69441	34.1538	0.000856177	0.0214286
A_95_P304368	-137.285	-14.1562	-34.1481	0.000856464	0.0214286
A_95_P185662	-24.6879	-17.6462	-34.1451	0.000856614	0.0214286
A_95_P138227	1051.05	8.36928	34.1196	0.000857895	0.0214474
A_95_P276358	78.8068	46.4367	34.1106	0.000858347	0.0214474
A_95_P129652	-18765.9	-191.644	-34.0975	0.000859005	0.0214516
A_95_P192922	-78317.5	-33.1931	-34.0763	0.00086007	0.021466
A_95_P019591	3373.6	5.93338	34.062	0.000860793	0.0214705
A_95_P017981	-4381.92	-13.5543	-34.047	0.000861553	0.0214705
A_95_P178157	-16538.6	-9551.18	-34.0132	0.00086326	0.0214714
A_95_P268381	-419.875	-31.3728	-34.0106	0.000863396	0.0214714
A_95_P063875	1528.65	6.33428	34.0042	0.000863717	0.0214714
A_95_P125622	575.513	11.7843	33.9287	0.000867559	0.0215355
A_95_P224512	-1387.76	-325.318	-33.922	0.000867903	0.0215355
A_95_P020166	-3772.76	-12.5473	-33.9149	0.000868265	0.0215355
A_95_P129152	-432.344	-70.7463	-33.9022	0.000868914	0.0215394
A_95_P307953	189.777	3.34026	33.8785	0.000870133	0.0215498
A_95_P093408	1571.07	5.79325	33.8683	0.000870654	0.0215498
A_95_P142882	-294.859	-16.0843	-33.8653	0.000870806	0.0215498
A_95_P118522	-3.47195	-3.31784	-33.8379	0.000872219	0.0215725
A_95_P098878	-5877.59	-53.0578	-33.8164	0.000873325	0.0215786
A_95_P000716	-7602.88	-853.07	-33.8139	0.000873452	0.0215786
A_95_P252144	-24.886	-17.2612	-33.7675	0.000875855	0.0216108
A_95_P000921	-4858.77	-204.932	-33.7673	0.000875866	0.0216108
A_95_P150602	-10.1641	-7.04742	-33.7602	0.000876233	0.0216108
A_95_P079040	-4.15249	-3.66765	-33.7371	0.00087743	0.0216244
A_95_P009181	-14516.2	-7776.09	-33.7305	0.000877771	0.0216244
A_95_P162172	1111.13	18.8282	33.7023	0.000879241	0.0216334
A_95_P312933	-32.226	-22.7224	-33.6982	0.000879456	0.0216334
A_95_P031716	9527.59	30.3787	33.6875	0.000880015	0.0216334
A_95_P195832	2226.97	3.44774	33.6788	0.000880468	0.0216334
A_95_P151787	2111.23	13.3413	33.6761	0.000880609	0.0216334
A_95_P130452	-13034.7	-1121.28	-33.6571	0.000881602	0.0216429
A_95_P310858	-231.243	-20.9581	-33.6433	0.000882324	0.0216429
A_95_P100383	28.4766	4.75909	33.6404	0.000882477	0.0216429
A_95_P022826	-1147.57	-15.74	-33.6014	0.00088452	0.0216809
A_95_P276858	-154.783	-109.729	-33.5843	0.000885422	0.0216894
A_95_P187577	-1474.46	-151.539	-33.5678	0.000886293	0.0216894
A_95_P016501	-2092.77	-812.225	-33.5571	0.000886854	0.0216894
A_95_P000371	-3991.59	-1648.71	-33.5509	0.000887184	0.0216894
A_95_P106952	-16774.8	-2049.55	-33.5385	0.000887838	0.0216894
A_95_P204567	-1933.75	-7.55014	-33.5124	0.000889219	0.021711
A_95_P083910	-4292.02	-54.789	-33.4976	0.000890006	0.0217181
A_95_P263471	-1510.93	-932.747	-33.4866	0.000890587	0.0217202
A_95_P111917	-22501.9	-3635.48	-33.4696	0.000891493	0.0217232
A_95_P104097	-61.9652	-33.6607	-33.4657	0.0008917	0.0217232
A_95_P108902	-36082.3	-198.445	-33.4255	0.000893843	0.0217633
A_95_P061330	-41.2853	-26.3998	-33.3581	0.000897457	0.0218162
A_95_P017911	-201.873	-28.7685	-33.3539	0.000897682	0.0218162
A_95_P190422	-3548.46	-40.75	-33.3536	0.000897699	0.0218162
A_95_P144172	-111.019	-55.5281	-33.3478	0.000898008	0.0218162
A_95_P012646	-109.3	-22.3411	-33.324	0.000899289	0.0218231
A_95_P264981	313.03	4.42963	33.3109	0.000899998	0.0218282
A_95_P047556	199.417	133.62	33.2872	0.000901278	0.0218471
A_95_P224312	-132.642	-24.2457	-33.2485	0.000903372	0.0218858
A_95_P010621	-15226.6	-25.0785	-33.2102	0.000905454	0.0219224
A_95_P002746	-19185.2	-11954.5	-33.1884	0.000906641	0.0219224
A_95_P182522	-9854.19	-146.301	-33.1799	0.000907105	0.0219224
A_95_P023356	466.772	3.90229	33.175	0.000907375	0.0219224
A_95_P004141	-42083.7	-299.149	-33.1748	0.000907388	0.0219224
A_95_P111192	-951.544	-58.8343	-33.076	0.000912808	0.0220412
A_95_P105757	-19679	-4084.79	-33.0667	0.000913318	0.0220414
A_95_P079275	-17.9786	-12.0767	-33.0352	0.000915063	0.0220672
A_95_P019381	-34756.9	-308.872	-33.0291	0.000915396	0.0220672
A_95_P117002	-497.343	-19.0809	-33.002	0.000916898	0.0220913
A_95_P114397	242.732	72.2827	32.9375	0.000920488	0.0221656
A_95_P281898	851.231	500.416	32.9131	0.000921852	0.0221863
A_95_P130877	-373.146	-259.947	-32.8845	0.000923455	0.0222126
A_95_P186927	-1191.44	-48.8685	-32.8343	0.000926278	0.0222415
A_95_P200492	-5074.12	-31.1127	-32.827	0.000926688	0.0222415
A_95_P300343	451.851	30.6944	32.8002	0.000928202	0.0222657
A_95_P217072	-2821.74	-469.198	-32.7749	0.000929633	0.0222816
A_95_P110262	389.176	16.9897	32.7591	0.000930527	0.0222816
A_95_P092773	-58.6523	-38.3679	-32.7565	0.000930673	0.0222816
A_95_P112987	-37762.4	-367.731	-32.7526	0.0009309	0.0222816
A_95_P273021	-207.531	-90.5	-32.7395	0.000931644	0.0222872
A_95_P138192	-2603.04	-760.768	-32.7254	0.000932445	0.0222897
A_95_P133562	-445.638	-312.502	-32.7108	0.000933275	0.0222897
A_95_P017876	-10789.5	-6.42798	-32.6874	0.000934608	0.0223094
A_95_P097678	-12.8538	-8.64202	-32.661	0.000936117	0.0223332
A_95_P129977	-1075.08	-618.496	-32.5979	0.000939742	0.0224025
A_95_P123682	-464.021	-184.39	-32.5926	0.000940044	0.0224025
A_95_P180632	-2321	-4.01401	-32.5605	0.000941898	0.0224266
A_95_P037003	-7.32639	-5.52959	-32.5353	0.000943356	0.0224266
A_95_P266506	-143.31	-35.2441	-32.5322	0.000943533	0.0224266
A_95_P163377	5036.62	4.62731	32.5289	0.000943724	0.0224266
A_95_P208032	-269.592	-69.5738	-32.5129	0.000944655	0.0224266
A_95_P078880	-580.8	-3.88082	-32.503	0.000945229	0.0224266
A_95_P137167	-134.108	-31.3208	-32.4971	0.00094557	0.0224266
A_95_P140112	780.359	3.44791	32.4926	0.000945832	0.0224266
A_95_P183197	-8844.41	-7.95911	-32.4917	0.000945886	0.0224266
A_95_P129447	-2153.59	-10.2451	-32.482	0.000946451	0.0224266
A_95_P035958	-8.62312	-7.54172	-32.475	0.000946856	0.0224266
A_95_P110717	-24948.3	-2042.16	-32.4603	0.000947712	0.0224266
A_95_P003016	-43578.5	-51.2379	-32.444	0.000948664	0.0224303
A_95_P189907	-884.003	-6.53723	-32.4316	0.000949388	0.0224303
A_95_P295468	-5912.11	-23.1053	-32.4237	0.00094985	0.0224303
A_95_P021041	-1894.88	-24.177	-32.4226	0.000949916	0.0224303
A_95_P114692	-50.4421	-27.0694	-32.4051	0.000950939	0.0224328
A_95_P134422	-5316.45	-40.8061	-32.4014	0.000951157	0.0224328
A_95_P139787	-27.5721	-17.0745	-32.3898	0.00095184	0.0224328
A_95_P067340	940.688	13.0056	32.3858	0.000952072	0.0224328
A_95_P029586	9511.28	7.79293	32.3685	0.000953091	0.0224448
A_95_P178392	-30733.3	-76.7127	-32.344	0.000954532	0.0224666
A_95_P103627	-3648.37	-29.1463	-32.335	0.00095506	0.022467
A_95_P011171	1014.72	9.01109	32.3036	0.000956916	0.0224942
A_95_P011846	-14427.2	-13.5466	-32.2845	0.000958046	0.0224942
A_95_P229134	-17949.7	-747.08	-32.2825	0.000958168	0.0224942
A_95_P135927	12135	4.74551	32.2807	0.000958272	0.0224942
A_95_P030726	-22.8303	-12.8033	-32.2482	0.000960205	0.0225275
A_95_P209527	-50.8571	-35.312	-32.2339	0.000961054	0.0225289
A_95_P028891	-35.1671	-16.5239	-32.2256	0.000961549	0.0225289
A_95_P006626	-6796.08	-11.5158	-32.2209	0.000961829	0.0225289
A_95_P302443	-1236.85	-250.227	-32.2127	0.000962321	0.0225289
A_95_P105717	2769.27	8.20431	32.1922	0.000963542	0.0225454
A_95_P104412	1548.57	20.2511	32.1715	0.000964781	0.0225553
A_95_P210997	-2179.27	-4.57124	-32.127	0.00096745	0.0225553
A_95_P224937	-256.733	-165.24	-32.1247	0.000967588	0.0225553
A_95_P199457	-324.398	-30.386	-32.1188	0.000967946	0.0225553
A_95_P007746	-6769.35	-21.5737	-32.1149	0.000968178	0.0225553
A_95_P246042	-2267.05	-105.171	-32.1056	0.000968742	0.0225553
A_95_P131902	-227.551	-113.283	-32.104	0.000968833	0.0225553
A_95_P196567	692.133	4.87543	32.0962	0.000969305	0.0225553
A_95_P131862	326.88	5.5287	32.096	0.000969317	0.0225553
A_95_P045231	116.43	4.42939	32.0828	0.000970113	0.0225553
A_95_P074740	3.65478	3.56078	32.0824	0.000970141	0.0225553
A_95_P295908	-1474.08	-19.3668	-32.0545	0.000971828	0.0225624
A_95_P295093	2294.6	3.05762	32.0519	0.000971982	0.0225624
A_95_P029051	-1385.53	-3.85492	-32.0342	0.000973059	0.0225624
A_95_P093443	-4078.53	-26.3016	-32.0331	0.000973126	0.0225624
A_95_P196637	13436.5	31.5945	32.0262	0.00097354	0.0225624
A_95_P120307	-4798.91	-246.127	-32.0114	0.000974439	0.0225713
A_95_P218752	-4347.32	-25.9265	-32.0003	0.000975114	0.022575
A_95_P223922	-2019.15	-349.674	-31.9728	0.000976792	0.0225757
A_95_P089088	3938.72	36.3456	31.9673	0.000977127	0.0225757
A_95_P268181	-185152	-194	-31.9662	0.000977194	0.0225757
A_95_P273431	-250.554	-22.7678	-31.966	0.000977206	0.0225757
A_95_P056056	-11.041	-8.95574	-31.9433	0.000978591	0.0225958
A_95_P103842	-194.25	-153.363	-31.9119	0.000980516	0.0226172
A_95_P270416	948.195	3.7033	31.9113	0.000980552	0.0226172
A_95_P076215	-2467.65	-6.71111	-31.8695	0.000983124	0.0226182
A_95_P114352	-61414	-109.528	-31.8664	0.000983314	0.0226182
A_95_P132627	-478.183	-363.154	-31.8652	0.000983387	0.0226182
A_95_P304808	-114.101	-17.3722	-31.862	0.000983584	0.0226182
A_95_P309953	163.423	10.0246	31.8597	0.000983729	0.0226182
A_95_P224352	952.747	15.8127	31.8458	0.000984585	0.0226182
A_95_P216977	-5052.47	-12.8075	-31.8366	0.000985158	0.0226182
A_95_P229624	-617.088	-169.399	-31.8362	0.000985181	0.0226182
A_95_P262551	-79.7989	-16.1123	-31.8352	0.000985242	0.0226182
A_95_P119632	-1422.69	-96.5444	-31.8242	0.000985922	0.022622
A_95_P099133	275.581	9.52447	31.7607	0.00098986	0.0226976
A_95_P245847	-6642.25	-4986.22	-31.7482	0.000990643	0.0226976
A_95_P000031	-86160.9	-4112.02	-31.7378	0.000991292	0.0226976
A_95_P179362	-13492	-11.2541	-31.7346	0.000991487	0.0226976
A_95_P220957	-797.373	-86.2328	-31.723	0.000992214	0.0226976
A_95_P294963	-163.857	-19.9218	-31.7212	0.000992325	0.0226976
A_95_P223482	-356.377	-114.259	-31.7043	0.00099338	0.0227098
A_95_P247597	-1822.03	-446.541	-31.6924	0.000994129	0.0227151
A_95_P130292	-70.7301	-47.7199	-31.6708	0.000995484	0.0227342
A_95_P307163	-874.885	-79.8811	-31.6197	0.000998698	0.0227838
A_95_P030711	330.738	11.8827	31.6091	0.000999368	0.0227872
A_95_P136332	-7.92868	-4.86651	-31.5909	0.00100052	0.0228015
A_95_P283233	-184.305	-23.2639	-31.5773	0.00100138	0.0228022
A_95_P177002	-9220.27	-21.5872	-31.574	0.00100158	0.0228022
A_95_P214702	-133.977	-13.2396	-31.5517	0.001003	0.0228137
A_95_P115797	-8465.53	-5.40062	-31.5496	0.00100313	0.0228137
A_95_P161807	-848.145	-79.9068	-31.5219	0.00100489	0.0228419
A_95_P029891	-3159.63	-6.51207	-31.4969	0.00100649	0.0228663
A_95_P120122	-2558.05	-123.174	-31.4816	0.00100746	0.0228765
A_95_P308698	587.718	5.60564	31.4442	0.00100986	0.022919
A_95_P075405	-11.5381	-7.57374	-31.4138	0.00101181	0.0229268
A_95_P266881	-268.139	-29.9497	-31.4133	0.00101184	0.0229268
A_95_P053321	-5.93737	-5.58667	-31.4054	0.00101235	0.0229268
A_95_P006941	-196.301	-128.393	-31.3902	0.00101333	0.0229268
A_95_P272606	-529.39	-140.992	-31.39	0.00101334	0.0229268
A_95_P270721	-1954.25	-41.7853	-31.3647	0.00101498	0.0229407
A_95_P126097	1533.28	6.40195	31.3643	0.001015	0.0229407
A_95_P076475	7.41277	5.30618	31.3457	0.0010162	0.0229561
A_95_P003861	5968.32	3.51643	31.3213	0.00101779	0.02298
A_95_P203327	3461.96	7.72227	31.2832	0.00102026	0.023024
A_95_P119167	-337.777	-213.415	-31.2542	0.00102216	0.0230548
A_95_P024156	-182.604	-85.2724	-31.2353	0.00102339	0.0230598
A_95_P110452	-74522	-166.747	-31.2151	0.00102472	0.0230598
A_95_P155197	-390.604	-3.82784	-31.2124	0.00102489	0.0230598
A_95_P099708	-31.2235	-19.1081	-31.2099	0.00102505	0.0230598
A_95_P289078	-28.1621	-17.2881	-31.1965	0.00102593	0.0230598
A_95_P002111	-395.057	-148.826	-31.1912	0.00102628	0.0230598
A_95_P042621	-1248.79	-798.366	-31.1857	0.00102665	0.0230598
A_95_P139932	-225.249	-22.8555	-31.1785	0.00102712	0.0230598
A_95_P155607	-284.346	-214.839	-31.1663	0.00102792	0.0230661
A_95_P086000	-4.34645	-3.8863	-31.154	0.00102873	0.0230724
A_95_P297148	-527.787	-386.286	-31.1311	0.00103024	0.0230916
A_95_P216522	-3370.35	-8.36265	-31.1251	0.00103064	0.0230916
A_95_P244892	-3338.05	-20.0759	-31.0963	0.00103255	0.0231097
A_95_P052926	107.605	24.2525	31.0897	0.00103298	0.0231097
A_95_P220502	-9.86688	-7.50528	-31.0709	0.00103423	0.0231097
A_95_P184917	-7545.35	-16.9804	-31.0541	0.00103535	0.0231097
A_95_P121507	492.987	9.21319	31.0536	0.00103538	0.0231097
A_95_P272291	-4596.33	-5.60337	-31.0481	0.00103575	0.0231097
A_95_P229364	-3103.96	-41.8074	-31.035	0.00103662	0.0231097
A_95_P224592	-1808.19	-7.09813	-31.0201	0.00103762	0.0231177
A_95_P028546	-1824.21	-787.22	-31.0123	0.00103814	0.0231177
A_95_P083785	-21.7484	-11.0752	-30.9788	0.00104038	0.0231411
A_95_P247067	-2975.3	-53.6066	-30.9658	0.00104125	0.0231411
A_95_P145467	-4398.81	-44.0258	-30.96	0.00104164	0.0231411
A_95_P135682	-670.092	-501.631	-30.9582	0.00104176	0.0231411
A_95_P105617	-337.888	-207.303	-30.9526	0.00104214	0.0231411
A_95_P007411	-30.3715	-23.6385	-30.9483	0.00104243	0.0231411
A_95_P279028	-916.687	-10.3173	-30.9338	0.00104341	0.0231411
A_95_P206202	-203.069	-106.059	-30.9336	0.00104342	0.0231411
A_95_P098823	-27.4982	-18.5393	-30.9176	0.0010445	0.0231456
A_95_P086673	-173.45	-57.7088	-30.9071	0.0010452	0.0231456
A_95_P110482	-42783.3	-87.5598	-30.8908	0.00104631	0.0231584
A_95_P077435	-62.6399	-23.7095	-30.8715	0.00104761	0.0231647
A_95_P260071	-90616.2	-482.418	-30.8692	0.00104777	0.0231647
A_95_P309868	-40.1531	-32.5162	-30.8631	0.00104818	0.0231647
A_95_P252914	377.453	4.27738	30.8471	0.00104927	0.023171
A_95_P268466	627.577	11.4639	30.8434	0.00104952	0.023171
A_95_P305003	-76.3195	-45.8558	-30.8122	0.00105165	0.0231881
A_95_P108002	-24.3731	-12.4624	-30.8009	0.00105241	0.0231881
A_95_P111407	-7664.32	-21.2889	-30.7715	0.00105443	0.0231946
A_95_P268301	-5444.42	-22.9309	-30.7659	0.00105481	0.0231946
A_95_P011041	-5403.07	-7.638	-30.7585	0.00105531	0.0231946
A_95_P253599	-266.289	-43.3583	-30.7567	0.00105544	0.0231946
A_95_P098838	8284.14	3.62298	30.7502	0.00105589	0.0231946
A_95_P276078	210.607	81.2099	30.7189	0.00105803	0.0232239
A_95_P110197	-5678.76	-93.2222	-30.7153	0.00105828	0.0232239
A_95_P015776	-153.616	-38.6642	-30.6926	0.00105985	0.0232465
A_95_P143227	-1553.88	-23.4481	-30.6632	0.00106187	0.023274
A_95_P267746	-1741.81	-24.9957	-30.6459	0.00106307	0.023274
A_95_P010106	839.045	3.66435	30.6435	0.00106324	0.023274
A_95_P018076	-1511.43	-6.43937	-30.6383	0.0010636	0.023274
A_95_P073605	-38.0877	-29.2905	-30.6361	0.00106375	0.023274
A_95_P183672	-1704.54	-3.23467	-30.6282	0.0010643	0.0232742
A_95_P111352	-90080.6	-125.446	-30.5931	0.00106673	0.0233097
A_95_P246942	-81530.3	-55.5811	-30.5896	0.00106698	0.0233097
A_95_P257911	123523	37.8161	30.5702	0.00106833	0.0233216
A_95_P178912	-19056.6	-12142.6	-30.5661	0.00106862	0.0233216
A_95_P118372	3108.65	13.724	30.5589	0.00106912	0.0233216
A_95_P307498	-31.4532	-20.9302	-30.5319	0.00107101	0.0233486
A_95_P153367	-1802.03	-84.1935	-30.526	0.00107143	0.0233486
A_95_P008181	-363.841	-107.541	-30.4934	0.00107372	0.0233868
A_95_P204162	7747.04	8.35028	30.4751	0.001075	0.0233893
A_95_P037681	-14.9921	-6.75502	-30.4682	0.00107549	0.0233893
A_95_P133927	-1202.17	-311.372	-30.4652	0.0010757	0.0233893
A_95_P253724	-15.6592	-7.57273	-30.4568	0.00107629	0.0233893
A_95_P234424	6884.66	14.6891	30.4538	0.0010765	0.0233893
A_95_P297848	513.17	50.6426	30.4441	0.00107719	0.0233927
A_95_P008636	-3523.58	-5.41168	-30.4146	0.00107928	0.0234201
A_95_P222032	-212.081	-12.4042	-30.4111	0.00107952	0.0234201
A_95_P219202	-4.95437	-4.12084	-30.401	0.00108024	0.0234241
A_95_P192927	-3852.98	-13.0148	-30.3909	0.00108095	0.023428
A_95_P222287	-209.289	-67.4059	-30.38	0.00108173	0.0234333
A_95_P034564	-297.025	-192.675	-30.3592	0.00108321	0.0234346
A_95_P011526	-3661.54	-3.28521	-30.3465	0.00108412	0.0234346
A_95_P158937	-305.856	-196.606	-30.3449	0.00108423	0.0234346
A_95_P206652	-50.6588	-35.4981	-30.3384	0.00108469	0.0234346
A_95_P248737	-14818.4	-27.8757	-30.3293	0.00108534	0.0234346
A_95_P182162	-15166.9	-28.9085	-30.3257	0.0010856	0.0234346
A_95_P154437	869.992	9.67918	30.3183	0.00108613	0.0234346
A_95_P214722	-59.7922	-46.9568	-30.3072	0.00108692	0.0234346
A_95_P265031	-37.0797	-14.324	-30.3042	0.00108714	0.0234346
A_95_P011871	-74425.2	-2128.28	-30.2862	0.00108843	0.0234508
A_95_P194452	-1895.4	-62.0674	-30.2771	0.00108909	0.0234525
A_95_P009881	-937.338	-344.93	-30.2637	0.00109005	0.0234525
A_95_P262936	-75.3136	-59.3141	-30.2529	0.00109083	0.0234525
A_95_P244422	1313.36	7.48835	30.2508	0.00109097	0.0234525
A_95_P309223	-635.611	-434.849	-30.2182	0.00109333	0.0234802
A_95_P156522	-25.3182	-12.1467	-30.2152	0.00109355	0.0234802
A_95_P093108	-168.507	-129.631	-30.1993	0.0010947	0.0234832
A_95_P160337	2249.8	8.86639	30.1984	0.00109476	0.0234832
A_95_P133677	-271.94	-57.8131	-30.1726	0.00109663	0.0235118
A_95_P107162	-38284.5	-2551.68	-30.158	0.00109769	0.023523
A_95_P105922	-209405	-230.689	-30.139	0.00109907	0.023531
A_95_P064165	-4.23258	-3.9984	-30.1218	0.00110033	0.023545
A_95_P017716	-2396.9	-143.316	-30.0718	0.00110398	0.0236001
A_95_P104017	-127.488	-70.3314	-30.0431	0.00110609	0.023622
A_95_P209242	-1210.89	-15.0098	-29.994	0.0011097	0.0236762
A_95_P068155	-36.125	-16.1948	-29.9601	0.00111221	0.0237067
A_95_P010461	-644.003	-127.565	-29.9525	0.00111277	0.0237071
A_95_P033709	-1024.96	-30.0987	-29.9284	0.00111457	0.0237337
A_95_P042436	226.611	43.3514	29.9042	0.00111637	0.0237605
A_95_P020966	-42.2211	-28.9917	-29.884	0.00111788	0.0237753
A_95_P205567	429.493	4.74264	29.8804	0.00111815	0.0237753
A_95_P284803	-28.4975	-15.6318	-29.8582	0.0011198	0.0237885
A_95_P304098	-2787.36	-31.9048	-29.8558	0.00111999	0.0237885
A_95_P019941	-1100.47	-725.772	-29.8503	0.0011204	0.0237885
A_95_P139812	2983.83	3.87353	29.8372	0.00112138	0.0237972
A_95_P123847	763.797	4.59274	29.8294	0.00112196	0.0237972
A_95_P205382	-18280.5	-4846.63	-29.8163	0.00112295	0.0237972
A_95_P135017	-2750.39	-6.59848	-29.8159	0.00112298	0.0237972
A_95_P014021	-2442.84	-46.1452	-29.7304	0.00112944	0.0239067
A_95_P149112	-7134.12	-10.0932	-29.7275	0.00112966	0.0239067
A_95_P150157	-92.7939	-67.0861	-29.7258	0.00112978	0.0239067
A_95_P086075	-13.7352	-9.46163	-29.6956	0.00113208	0.0239333
A_95_P289258	-3032.87	-4.67977	-29.6882	0.00113264	0.0239333
A_95_P100998	693.121	4.14974	29.6877	0.00113268	0.0239333
A_95_P290763	-1888.91	-35.4072	-29.6801	0.00113326	0.023934
A_95_P193292	-3980.51	-120.258	-29.6667	0.00113429	0.0239355
A_95_P105662	-53698.4	-44.6932	-29.6648	0.00113443	0.0239355
A_95_P050876	-22.9709	-12.5314	-29.64	0.00113633	0.0239641
A_95_P013646	-1399.12	-290.321	-29.625	0.00113748	0.0239656
A_95_P102992	-11705.7	-269.815	-29.6248	0.00113749	0.0239656
A_95_P046331	-19.8865	-14.2547	-29.601	0.00113932	0.0239878
A_95_P140892	76235.4	36.9791	29.5926	0.00113997	0.0239878
A_95_P227414	174422	55678.9	29.5896	0.00114019	0.0239878
A_95_P203957	-1718.32	-3.85878	-29.5732	0.00114146	0.0239981
A_95_P210767	1315.96	4.51537	29.5624	0.00114229	0.0239981
A_95_P297343	-234.548	-30.0395	-29.562	0.00114232	0.0239981
A_95_P041256	35.5705	25.5647	29.5464	0.00114352	0.0240011
A_95_P300188	-20.2022	-11.011	-29.5459	0.00114356	0.0240011
A_95_P037628	-22.2743	-9.46136	-29.524	0.00114526	0.0240252
A_95_P104637	574.982	7.26625	29.5129	0.00114612	0.0240317
A_95_P247407	-134.858	-40.607	-29.4743	0.00114911	0.0240801
A_95_P116447	180.651	21.7306	29.4542	0.00115069	0.0240801
A_95_P271856	257.056	4.19854	29.452	0.00115085	0.0240801
A_95_P262321	-1566.21	-12.1191	-29.4479	0.00115117	0.0240801
A_95_P039651	-26.9746	-8.13125	-29.4008	0.00115486	0.0241203
A_95_P203867	2459.79	3.56334	29.3957	0.00115526	0.0241203
A_95_P195147	-40209.2	-2123.4	-29.3902	0.00115569	0.0241203
A_95_P043216	37.5182	20.6459	29.3888	0.0011558	0.0241203
A_95_P007871	4957.68	12.6869	29.3853	0.00115608	0.0241203
A_95_P246537	-89376.6	-9.92321	-29.3811	0.0011564	0.0241203
A_95_P099288	568.934	3.22046	29.3407	0.00115959	0.0241586
A_95_P105782	-45.6387	-32.3341	-29.3387	0.00115975	0.0241586
A_95_P003446	-4884.79	-11.3729	-29.3362	0.00115994	0.0241586
A_95_P114757	-1451.79	-4.43674	-29.3299	0.00116044	0.0241586
A_95_P209312	-57.353	-16.7855	-29.2915	0.00116348	0.024178
A_95_P004441	-757.19	-513.923	-29.2848	0.00116401	0.024178
A_95_P270106	-494.027	-107.272	-29.2781	0.00116454	0.024178
A_95_P066885	-9.79281	-7.6653	-29.2745	0.00116483	0.024178
A_95_P194027	-1186.32	-3.97453	-29.2692	0.00116525	0.024178
A_95_P151607	-5077.54	-28.7515	-29.2628	0.00116576	0.024178
A_95_P068165	-555.545	-29.7062	-29.2627	0.00116577	0.024178
[truncated: 10,033 more rows]
