# Supplementary material for: Comprehensive analysis of tobacco pollen transcriptome unveils common pathways in polar cell expansion and underlying heterochronic shift during spermatogenesis
Source: BMC Plant Biol. 2012 Feb 16;12:24. doi: 10.1186/1471-2229-12-24 (PMC3305590; doi:10.1186/1471-2229-12-24)
Supplement: Additional file 6 — Table S5 Complete list of differentially expressed genes between roots/root-hairs and mature pollen grains. [file 1471-2229-12-24-S6.XLSX]

## Sheet: Top 50
Table S5. Top fifty differentially expressed genes between roots/root-hairs and mature pollen grains.
Experiment		t-test: Root vs MPG normalized values
Feature ID	Gene accession	Difference	Fold change	Test statistic	P-value	FDR p-value correction
A_95_P193147	AY772945	311533	10355.9	56407.3	3.14289e-10	1.37665e-05
A_95_P138537	EB442281	-119.481	-91.168	-5492.11	3.31529e-08	0.000726082
A_95_P027331	TA18754_4097	-251.011	-169.609	-2511.24	1.58571e-07	0.00170315
A_95_P187237	TA14300_4097	-1125.09	-731.348	-2298.53	1.89277e-07	0.00170315
A_95_P104387	EH620863	-109545	-404.769	-2213.94	2.04017e-07	0.00170315
A_95_P141352	EB445106	-7.23809	-5.32013	-2070.36	2.33297e-07	0.00170315
A_95_P043561	BP130650	-95.7995	-75.1012	-1503.7	4.42257e-07	0.00237183
A_95_P125732	EB424792	-342.382	-196.775	-1451.28	4.74782e-07	0.00237183
A_95_P155812	EG650274	-2297.63	-213.386	-1403.07	5.07974e-07	0.00237183
A_95_P217427	EB447659	-126.733	-95.8051	-1217.39	6.74751e-07	0.00237183
A_95_P140342	EB444285	-969.437	-365.299	-1192.77	7.02888e-07	0.00237183
A_95_P104517	CV017051	-264.132	-176.733	-1143.64	7.64574e-07	0.00237183
A_95_P152882	EB683210	-1285.84	-724.232	-1078.88	8.59125e-07	0.00237183
A_95_P014881	DQ534202	-4072.88	-2867.26	-1071.19	8.71506e-07	0.00237183
A_95_P011126	EB680358	-81.5329	-54.0934	-1019.35	9.6239e-07	0.00237183
A_95_P288628	FG643167	966.577	4.01211	963.423	1.07737e-06	0.00237183
A_95_P257249	EH623238	-51.9235	-30.6067	-956.395	1.09326e-06	0.00237183
A_95_P050591	BP132430	-48.7912	-35.3103	-949.295	1.10968e-06	0.00237183
A_95_P012861	TA15143_4097	-2825.86	-1818.12	-941.351	1.12849e-06	0.00237183
A_95_P155727	EG650234	-46.4863	-29.8702	-941.134	1.12901e-06	0.00237183
A_95_P023911	TA16246_4097	-2661.4	-587.622	-930.341	1.15535e-06	0.00237183
A_95_P182742	TA13291_4097	-505.431	-306.188	-912.461	1.20108e-06	0.00237183
A_95_P020586	D26602	3291.1	18.1057	876.977	1.30024e-06	0.00237183
A_95_P010566	TA15988_4097	-80.6619	-56.6578	-855.785	1.36543e-06	0.00237183
A_95_P091918	BP531557	3390.39	95.6527	845.359	1.39932e-06	0.00237183
A_95_P018591	EB449715	2968.07	66.8554	835.158	1.43371e-06	0.00237183
A_95_P301908	TC72076	-45.173	-31.4179	-826.196	1.46498e-06	0.00237183
A_95_P220432	TA21606_4097	3110.24	48.4449	812.13	1.51617e-06	0.00237183
A_95_P207542	TA18764_4097	-16.6226	-11.0012	-763.436	1.71575e-06	0.00259149
A_95_P051856	BP132762	-49.9124	-34.7045	-729.435	1.87943e-06	0.0027086
A_95_P022996	TA18991_4097	-339.321	-225.005	-722.259	1.91696e-06	0.0027086
A_95_P144402	EB447777	-169.55	-94.3575	-705.025	2.01182e-06	0.00275381
A_95_P051641	BP132706	-15.6593	-11.9913	-690.775	2.09568e-06	0.00278167
A_95_P309363	FG159270	-146.591	-106.273	-662.92	2.2755e-06	0.00280212
A_95_P096368	BP533593	568.431	13.1357	651.919	2.35294e-06	0.00280212
A_95_P161182	EH619938	70.7849	22.7095	651.131	2.35864e-06	0.00280212
A_95_P224907	FG148771	-62.6581	-42.9177	-649.982	2.36698e-06	0.00280212
A_95_P034618	FG642309	-427.528	-250.42	-602.194	2.75756e-06	0.0031786
A_95_P133002	EB433942	-222.813	-135.8	-590.31	2.86971e-06	0.00322306
A_95_P140237	EB444185	96.942	8.39782	552.339	3.27783e-06	0.00325131
A_95_P021036	TA15464_4097	-18367.7	-9.67862	-552.039	3.28139e-06	0.00325131
A_95_P074995	BP526612	413.108	77.1359	546.424	3.34918e-06	0.00325131
A_95_P233724	EB448525	-441.571	-169.432	-546.24	3.35143e-06	0.00325131
A_95_P212907	FG635481	-93.7726	-65.5807	-542.813	3.39389e-06	0.00325131
A_95_P103972	CV016788	-9853.33	-519.107	-542.066	3.40325e-06	0.00325131
A_95_P064360	BP136028	-50.878	-40.0771	-534.922	3.49476e-06	0.00325131
A_95_P291888	EB425330	-1670.59	-612.38	-533.092	3.51879e-06	0.00325131
A_95_P147797	EB643455	1600.23	1172.29	529.781	3.56291e-06	0.00325131
A_95_P144157	EB447312	-119.196	-66.6188	-503.034	3.95187e-06	0.00353265

## Sheet: Root vs MPG_Differentially ...
Table S5. Complete list of differentially expressed genes between roots/root-hairs and mature pollen grains.
Experiment	t-test: Root vs MPG normalized values
Feature ID	Difference	Fold change	Test statistic	P-value	FDR p-value correction
A_95_P193147	311533	10355.9	56407.3	3.14289e-10	1.37665e-05
A_95_P138537	-119.481	-91.168	-5492.11	3.31529e-08	0.000726082
A_95_P027331	-251.011	-169.609	-2511.24	1.58571e-07	0.00170315
A_95_P187237	-1125.09	-731.348	-2298.53	1.89277e-07	0.00170315
A_95_P104387	-109545	-404.769	-2213.94	2.04017e-07	0.00170315
A_95_P141352	-7.23809	-5.32013	-2070.36	2.33297e-07	0.00170315
A_95_P043561	-95.7995	-75.1012	-1503.7	4.42257e-07	0.00237183
A_95_P125732	-342.382	-196.775	-1451.28	4.74782e-07	0.00237183
A_95_P155812	-2297.63	-213.386	-1403.07	5.07974e-07	0.00237183
A_95_P217427	-126.733	-95.8051	-1217.39	6.74751e-07	0.00237183
A_95_P140342	-969.437	-365.299	-1192.77	7.02888e-07	0.00237183
A_95_P104517	-264.132	-176.733	-1143.64	7.64574e-07	0.00237183
A_95_P152882	-1285.84	-724.232	-1078.88	8.59125e-07	0.00237183
A_95_P014881	-4072.88	-2867.26	-1071.19	8.71506e-07	0.00237183
A_95_P011126	-81.5329	-54.0934	-1019.35	9.6239e-07	0.00237183
A_95_P288628	966.577	4.01211	963.423	1.07737e-06	0.00237183
A_95_P257249	-51.9235	-30.6067	-956.395	1.09326e-06	0.00237183
A_95_P050591	-48.7912	-35.3103	-949.295	1.10968e-06	0.00237183
A_95_P012861	-2825.86	-1818.12	-941.351	1.12849e-06	0.00237183
A_95_P155727	-46.4863	-29.8702	-941.134	1.12901e-06	0.00237183
A_95_P023911	-2661.4	-587.622	-930.341	1.15535e-06	0.00237183
A_95_P182742	-505.431	-306.188	-912.461	1.20108e-06	0.00237183
A_95_P020586	3291.1	18.1057	876.977	1.30024e-06	0.00237183
A_95_P010566	-80.6619	-56.6578	-855.785	1.36543e-06	0.00237183
A_95_P091918	3390.39	95.6527	845.359	1.39932e-06	0.00237183
A_95_P018591	2968.07	66.8554	835.158	1.43371e-06	0.00237183
A_95_P301908	-45.173	-31.4179	-826.196	1.46498e-06	0.00237183
A_95_P220432	3110.24	48.4449	812.13	1.51617e-06	0.00237183
A_95_P207542	-16.6226	-11.0012	-763.436	1.71575e-06	0.00259149
A_95_P051856	-49.9124	-34.7045	-729.435	1.87943e-06	0.0027086
A_95_P022996	-339.321	-225.005	-722.259	1.91696e-06	0.0027086
A_95_P144402	-169.55	-94.3575	-705.025	2.01182e-06	0.00275381
A_95_P051641	-15.6593	-11.9913	-690.775	2.09568e-06	0.00278167
A_95_P309363	-146.591	-106.273	-662.92	2.2755e-06	0.00280212
A_95_P096368	568.431	13.1357	651.919	2.35294e-06	0.00280212
A_95_P161182	70.7849	22.7095	651.131	2.35864e-06	0.00280212
A_95_P224907	-62.6581	-42.9177	-649.982	2.36698e-06	0.00280212
A_95_P034618	-427.528	-250.42	-602.194	2.75756e-06	0.0031786
A_95_P133002	-222.813	-135.8	-590.31	2.86971e-06	0.00322306
A_95_P140237	96.942	8.39782	552.339	3.27783e-06	0.00325131
A_95_P021036	-18367.7	-9.67862	-552.039	3.28139e-06	0.00325131
A_95_P074995	413.108	77.1359	546.424	3.34918e-06	0.00325131
A_95_P233724	-441.571	-169.432	-546.24	3.35143e-06	0.00325131
A_95_P212907	-93.7726	-65.5807	-542.813	3.39389e-06	0.00325131
A_95_P103972	-9853.33	-519.107	-542.066	3.40325e-06	0.00325131
A_95_P064360	-50.878	-40.0771	-534.922	3.49476e-06	0.00325131
A_95_P291888	-1670.59	-612.38	-533.092	3.51879e-06	0.00325131
A_95_P147797	1600.23	1172.29	529.781	3.56291e-06	0.00325131
A_95_P144157	-119.196	-66.6188	-503.034	3.95187e-06	0.00353265
A_95_P114652	-1604.88	-493.615	-473.148	4.46687e-06	0.00391315
A_95_P215652	723.391	10.8647	457.611	4.77533e-06	0.00403777
A_95_P013471	-217.94	-172.009	-456.744	4.79348e-06	0.00403777
A_95_P011391	-6233.51	-24.584	-439.226	5.18348e-06	0.00426647
A_95_P220687	-358.153	-253.508	-435.152	5.28099e-06	0.00426647
A_95_P147662	-47026.3	-1346.62	-421.828	5.61986e-06	0.00426647
A_95_P220487	-1628.87	-140.832	-421.038	5.64097e-06	0.00426647
A_95_P104417	-60.0844	-40.2496	-417.143	5.74681e-06	0.00426647
A_95_P000602	-71761.9	-958.071	-411.919	5.8935e-06	0.00430245
A_95_P256574	-146.442	-91.7708	-402.002	6.18783e-06	0.00432732
A_95_P259496	-509.412	-114.851	-399.147	6.27667e-06	0.00432732
A_95_P132147	655.159	78.6334	398.656	6.29216e-06	0.00432732
A_95_P025301	983.342	576.129	390.934	6.54317e-06	0.00432732
A_95_P180577	-4655.68	-2833.02	-388.273	6.63316e-06	0.00432732
A_95_P093638	2008.41	47.1708	388.138	6.6378e-06	0.00432732
A_95_P063545	38.4927	30.0451	387.09	6.67377e-06	0.00432732
A_95_P027631	-371.309	-189.455	-385.817	6.7179e-06	0.00432732
A_95_P215932	-170.97	-114.054	-381.489	6.87119e-06	0.00436191
A_95_P179962	-1007.51	-633.687	-373.72	7.15984e-06	0.00444445
A_95_P133057	-4359.05	-2563.7	-369.274	7.33327e-06	0.00444445
A_95_P088648	-3775.62	-2527.23	-368.016	7.38349e-06	0.00444445
A_95_P279343	-168.29	-62.2611	-367.091	7.42073e-06	0.00444445
A_95_P269601	-1475.38	-293.55	-364.939	7.50854e-06	0.00444445
A_95_P029936	-99.9558	-77.9173	-357.14	7.84002e-06	0.00457878
A_95_P209327	-93.5816	-57.3248	-351.122	8.11109e-06	0.00467476
A_95_P301033	-1273.86	-188.788	-345.123	8.39551e-06	0.00473639
A_95_P037751	365.339	10.995	343.745	8.46297e-06	0.00473639
A_95_P031356	730.242	111.034	342.142	8.54241e-06	0.00473639
A_95_P141062	-72797.5	-48241.2	-339.099	8.69646e-06	0.00476153
A_95_P135682	-564.569	-422.794	-335.56	8.88081e-06	0.00480244
A_95_P244892	-640.453	-4.65999	-326.322	9.39079e-06	0.00501629
A_95_P107202	-361.581	-89.8047	-316.628	9.97461e-06	0.0052149
A_95_P138522	-88.5735	-49.2357	-316.214	1.00007e-05	0.0052149
A_95_P214222	-1324.71	-603.391	-309.638	1.043e-05	0.0053052
A_95_P070820	2773.04	55.677	307.864	1.05506e-05	0.0053052
A_95_P214937	-285.234	-203.034	-305.27	1.07306e-05	0.0053052
A_95_P299143	-75.2368	-50.704	-304.577	1.07795e-05	0.0053052
A_95_P118312	-531.064	-47.2138	-300.793	1.10524e-05	0.00532153
A_95_P103852	-965.898	-370.614	-299.836	1.11231e-05	0.00532153
A_95_P211417	707.316	3.66404	299.11	1.11771e-05	0.00532153
A_95_P102677	855.005	14.4394	292.433	1.16934e-05	0.00550746
A_95_P107512	-2143.03	-1260.95	-287.21	1.21226e-05	0.00564886
A_95_P159247	-232.774	-157.337	-283.321	1.24576e-05	0.00574386
A_95_P098738	-79.8976	-50.944	-281.488	1.26203e-05	0.00575829
A_95_P001021	-11.0371	-8.86968	-279.372	1.28123e-05	0.00576166
A_95_P164872	-31746.3	-7301.6	-278.52	1.28908e-05	0.00576166
A_95_P078320	1910.89	18.4747	275.825	1.31439e-05	0.00581546
A_95_P117772	-285.637	-219.574	-273.489	1.33693e-05	0.00581981
A_95_P071375	1977.22	31.0964	272.943	1.3423e-05	0.00581981
A_95_P119547	1393.49	13.3755	271.636	1.35524e-05	0.00581981
A_95_P267921	29159.5	20.5896	269.697	1.3748e-05	0.00584651
A_95_P015861	3527.93	4.03824	266.242	1.41071e-05	0.00594151
A_95_P301868	-677.628	-353.742	-260.578	1.47271e-05	0.00614357
A_95_P105462	-100.194	-73.2534	-254.596	1.54271e-05	0.0063749
A_95_P198692	-372.922	-218.515	-249.669	1.6042e-05	0.00647909
A_95_P299198	180.188	83.3903	249.041	1.6123e-05	0.00647909
A_95_P115252	-659.582	-497.374	-235.435	1.80404e-05	0.00708752
A_95_P047101	-26.1652	-21.0808	-235.29	1.80626e-05	0.00708752
A_95_P100928	-54390.6	-31305.8	-234.901	1.81225e-05	0.00708752
A_95_P270841	-1135.15	-814.88	-232.794	1.84521e-05	0.00713917
A_95_P085410	-19.8186	-13.9534	-231.988	1.85806e-05	0.00713917
A_95_P287493	623.682	271.236	228.632	1.913e-05	0.00728637
A_95_P244232	21041.7	26.1295	226.503	1.94912e-05	0.00735993
A_95_P143562	3147.09	6.58248	224.722	1.98014e-05	0.00741318
A_95_P162907	127.472	61.7598	217.797	2.10805e-05	0.00779545
A_95_P122782	-155.842	-98.1532	-217.293	2.11784e-05	0.00779545
A_95_P141302	-382.622	-249.153	-215.437	2.15449e-05	0.0078587
A_95_P241729	143.335	6.38445	214.621	2.17091e-05	0.0078587
A_95_P239354	-42.3424	-24.2195	-211.862	2.22782e-05	0.00797563
A_95_P279533	-23.5164	-16.5103	-211.302	2.23963e-05	0.00797563
A_95_P183472	81018.9	101.111	207.71	2.31777e-05	0.00818734
A_95_P209312	-40.9814	-12.2795	-205.454	2.36894e-05	0.00826941
A_95_P164682	-2861.62	-561.413	-204.221	2.39764e-05	0.00826941
A_95_P294578	-26.3734	-21.7021	-203.114	2.42384e-05	0.00829447
A_95_P254189	-75.3725	-52.8678	-202.159	2.44679e-05	0.0083081
A_95_P094458	-164.456	-103.431	-200.349	2.4912e-05	0.00837791
A_95_P131532	-875.067	-162.722	-199.772	2.50561e-05	0.00837791
A_95_P146903	-1443.84	-394.964	-198.926	2.52697e-05	0.00838534
A_95_P184062	-5830.24	-5.93226	-196.988	2.57694e-05	0.00844932
A_95_P065565	1127.88	68.4661	196.687	2.58483e-05	0.00844932
A_95_P121272	-8.9969	-7.28717	-195.861	2.60667e-05	0.00845759
A_95_P193067	-1898.97	-1268.13	-193.509	2.67042e-05	0.00850516
A_95_P147562	-16.0396	-11.7035	-192.909	2.68707e-05	0.00850516
A_95_P023411	8289.17	1710.73	192.862	2.68837e-05	0.00850516
A_95_P247837	-5058.42	-302.156	-192.482	2.699e-05	0.00850516
A_95_P170776	-144.785	-86.232	-190.932	2.743e-05	0.00858205
A_95_P151302	4789.44	13.3475	189.202	2.79337e-05	0.00867768
A_95_P038331	43.8569	25.032	187.993	2.82941e-05	0.00872775
A_95_P190937	350.438	133.398	186.265	2.88216e-05	0.00882827
A_95_P114017	-793.292	-550.044	-184.916	2.92436e-05	0.00889532
A_95_P110417	-92.1091	-68.3977	-183.45	2.9713e-05	0.00897578
A_95_P017001	2587.46	28.3674	181.688	3.02919e-05	0.00906491
A_95_P223042	1332.91	3.07951	180.347	3.0744e-05	0.00906491
A_95_P030051	44.8527	19.8242	180.231	3.07837e-05	0.00906491
A_95_P283748	56.4556	35.525	180.079	3.08358e-05	0.00906491
A_95_P105517	-60784.6	-174.498	-178.019	3.15534e-05	0.00915757
A_95_P293923	-190.555	-59.2605	-177.596	3.17041e-05	0.00915757
A_95_P109222	-2390.69	-594.144	-176.294	3.2174e-05	0.00915757
A_95_P007886	1520.22	13.5044	176.132	3.22333e-05	0.00915757
A_95_P136162	928.681	4.89632	175.813	3.235e-05	0.00915757
A_95_P178817	-50554.4	-63.0164	-175.251	3.25581e-05	0.00915757
A_95_P162597	-53.0639	-40.1079	-174.551	3.28198e-05	0.00915757
A_95_P014656	1010.35	11.6389	174.541	3.28236e-05	0.00915757
A_95_P216882	-34.4012	-22.8118	-172.481	3.36119e-05	0.00931816
A_95_P106292	-10949.8	-134.68	-169.642	3.47464e-05	0.00957208
A_95_P304358	1856.87	618.868	167.311	3.57211e-05	0.00977911
A_95_P093973	6247.1	20.9249	164.764	3.68343e-05	0.00998765
A_95_P300068	-31.6462	-24.6236	-164.364	3.70136e-05	0.00998765
A_95_P287168	183.044	38.9538	163.852	3.72455e-05	0.00998765
A_95_P218222	-199.238	-141.676	-162.592	3.78248e-05	0.00998765
A_95_P292698	43623.2	315.98	162.558	3.78406e-05	0.00998765
A_95_P006226	1743.73	52.1334	162.536	3.7851e-05	0.00998765
A_95_P100938	-40998.8	-21008.1	-161.777	3.82067e-05	0.0100211
A_95_P027326	6672.46	31.9879	160.585	3.8776e-05	0.0101099
A_95_P079770	-10.0021	-7.24354	-159.016	3.9545e-05	0.0102494
A_95_P114212	3492.83	20.2381	158.291	3.99084e-05	0.0102827
A_95_P041161	-5.01212	-4.24472	-155.836	4.11753e-05	0.0103958
A_95_P104197	-26699.6	-29.6573	-155.293	4.14639e-05	0.0103958
A_95_P254814	-137.202	-51.7975	-154.895	4.16773e-05	0.0103958
A_95_P018536	-538.015	-86.3306	-154.031	4.21459e-05	0.0103958
A_95_P098923	-130.291	-51.6539	-154.002	4.21618e-05	0.0103958
A_95_P155007	-2071.37	-490.648	-153.937	4.21973e-05	0.0103958
A_95_P289948	-106.56	-48.2476	-153.915	4.22094e-05	0.0103958
A_95_P180587	-6124.62	-289.225	-153.849	4.22458e-05	0.0103958
A_95_P086663	915.509	537.37	153.372	4.25088e-05	0.0104021
A_95_P018426	30661.8	48.0327	152.104	4.32204e-05	0.0105175
A_95_P206947	-513.178	-142.695	-149.94	4.44772e-05	0.0105776
A_95_P045731	773.877	43.709	149.693	4.46237e-05	0.0105776
A_95_P114692	-36.3923	-19.8083	-149.443	4.47732e-05	0.0105776
A_95_P218702	-296.958	-78.1159	-149.42	4.47874e-05	0.0105776
A_95_P106987	-17923.8	-8932.23	-148.896	4.51031e-05	0.0105776
A_95_P266311	-320.334	-100.681	-148.805	4.5158e-05	0.0105776
A_95_P054026	-30.5024	-14.3232	-143.79	4.83628e-05	0.0112084
A_95_P208837	1401.5	107.904	142.859	4.8995e-05	0.0112164
A_95_P103267	-3461.23	-347.708	-142.371	4.93317e-05	0.0112164
A_95_P279028	-752.383	-8.64731	-142.015	4.9579e-05	0.0112164
A_95_P311493	500.087	37.35	141.91	4.96527e-05	0.0112164
A_95_P069635	935.654	5.17412	141.874	4.96777e-05	0.0112164
A_95_P096968	3823.73	11.1651	141.257	5.01127e-05	0.0112566
A_95_P225807	-39.2843	-30.1844	-139.509	5.13762e-05	0.0114779
A_95_P130292	-35.3482	-24.3488	-139.177	5.16219e-05	0.0114779
A_95_P209577	-134.593	-76.2271	-137.807	5.26529e-05	0.0115845
A_95_P050891	-72.5466	-44.4178	-137.742	5.27026e-05	0.0115845
A_95_P133937	-182.354	-69.8812	-137.113	5.3187e-05	0.0115845
A_95_P302858	-9.19165	-7.68882	-137.081	5.32118e-05	0.0115845
A_95_P078515	-636.299	-110.155	-136.809	5.34237e-05	0.0115845
A_95_P222022	-513.275	-17.4433	-136.026	5.4041e-05	0.0116167
A_95_P103172	-11768.9	-7120.01	-135.82	5.4205e-05	0.0116167
A_95_P118237	822.081	3.08183	135.616	5.43678e-05	0.0116167
A_95_P263056	1240.22	8.78801	134.58	5.52083e-05	0.011739
A_95_P043891	-1111.74	-37.1253	-134.05	5.56453e-05	0.0117748
A_95_P009301	-91.0548	-53.2177	-133.494	5.61102e-05	0.011816
A_95_P208062	-1358.6	-519.533	-131.255	5.80407e-05	0.0121296
A_95_P013846	-3263.72	-413.763	-130.687	5.85458e-05	0.0121296
A_95_P196102	-2207.46	-11.051	-130.166	5.90154e-05	0.0121296
A_95_P018526	-573.841	-16.2137	-130.114	5.90624e-05	0.0121296
A_95_P022331	-735.852	-449.132	-129.965	5.91979e-05	0.0121296
A_95_P259691	17860.8	41.7195	129.703	5.94374e-05	0.0121296
A_95_P244042	7021.62	5.12271	129.594	5.95375e-05	0.0121296
A_95_P271346	-17.5027	-10.2025	-127.536	6.14742e-05	0.0123944
A_95_P216327	-140.159	-83.6305	-127.523	6.14866e-05	0.0123944
A_95_P115712	-4097.03	-7.87999	-127.317	6.16862e-05	0.0123944
A_95_P196332	939.751	13.3453	126.672	6.23159e-05	0.0124519
A_95_P251672	209.928	6.94253	126.106	6.28765e-05	0.0124519
A_95_P013876	-444.289	-107.173	-125.974	6.30084e-05	0.0124519
A_95_P243217	-2283.33	-1305.8	-125.873	6.31094e-05	0.0124519
A_95_P160667	-158.741	-72.7369	-125.225	6.37636e-05	0.0124686
A_95_P062110	-14.8313	-9.46324	-124.297	6.47196e-05	0.0124905
A_95_P002111	-765.661	-287.502	-123.877	6.51598e-05	0.0124905
A_95_P232559	-854.74	-23.14	-123.837	6.52016e-05	0.0124905
A_95_P219947	-179.31	-115.968	-123.592	6.54596e-05	0.0124905
A_95_P110852	2299.45	4.33988	123.493	6.55652e-05	0.0124905
A_95_P028386	-84.8646	-40.468	-123.473	6.55865e-05	0.0124905
A_95_P270106	-584.051	-126.637	-122.917	6.61805e-05	0.0125241
A_95_P228149	-2947.52	-545.954	-122.774	6.63349e-05	0.0125241
A_95_P032281	-43.5509	-22.3224	-121.745	6.74613e-05	0.0126822
A_95_P082945	-332.069	-101.594	-121.033	6.82571e-05	0.0127769
A_95_P211727	-97.4123	-70.4846	-120.05	6.93797e-05	0.0129318
A_95_P289723	-1742.05	-1137.21	-118.674	7.09969e-05	0.0131771
A_95_P003436	-5421.68	-115.1	-117.296	7.26749e-05	0.013188
A_95_P269676	32359.7	353.422	116.509	7.36608e-05	0.013188
A_95_P004356	-1478.47	-87.1643	-116.415	7.37788e-05	0.013188
A_95_P100573	4541.4	31.0174	115.57	7.48615e-05	0.013188
A_95_P031911	-2639.36	-65.7746	-115.543	7.48965e-05	0.013188
A_95_P112722	-178760	-14350.9	-115.475	7.49849e-05	0.013188
A_95_P129532	1050.76	10.4955	115.389	7.50969e-05	0.013188
A_95_P080715	58.944	42.4098	115.35	7.51472e-05	0.013188
A_95_P191762	91.7467	18.1126	114.921	7.57099e-05	0.013188
A_95_P114452	-4.03698	-4.15379	-114.739	7.595e-05	0.013188
A_95_P107062	-22603	-180.137	-114.573	7.61701e-05	0.013188
A_95_P202987	21259	11.6165	114.284	7.65556e-05	0.013188
A_95_P206892	2903.75	4.83139	113.663	7.73949e-05	0.013188
A_95_P216827	-130.6	-67.5438	-113.626	7.74456e-05	0.013188
A_95_P269396	357.243	52.0598	113.416	7.77327e-05	0.013188
A_95_P213992	2951.48	1914.4	113.249	7.79617e-05	0.013188
A_95_P271476	759.166	47.5861	112.818	7.8559e-05	0.013188
A_95_P292688	2111.23	1369.34	112.706	7.87141e-05	0.013188
A_95_P010921	11966.9	5.86419	112.628	7.88242e-05	0.013188
A_95_P057166	-153.909	-104.221	-112.556	7.89249e-05	0.013188
A_95_P123007	-24988.1	-436.567	-112.539	7.89487e-05	0.013188
A_95_P144047	-540.918	-359.233	-112.383	7.91678e-05	0.013188
A_95_P087498	-546.705	-116.551	-112.342	7.92254e-05	0.013188
A_95_P181182	-12615.5	-5.43079	-111.623	8.02495e-05	0.013188
A_95_P148137	991.279	8.11122	111.612	8.02643e-05	0.013188
A_95_P310468	-6.98262	-4.98283	-111.573	8.03208e-05	0.013188
A_95_P209707	3353.23	8.87816	111.551	8.03532e-05	0.013188
A_95_P123352	-23.3557	-17.9231	-111.474	8.04632e-05	0.013188
A_95_P284188	-224.596	-68.5985	-111.317	8.06902e-05	0.013188
A_95_P204053	-345.179	-195.135	-109.86	8.28449e-05	0.0134899
A_95_P281793	-35.4128	-26.5412	-109.363	8.35989e-05	0.0135268
A_95_P261526	-41.0503	-27.4107	-109.141	8.39395e-05	0.0135268
A_95_P207502	1287.29	4.25986	108.859	8.43749e-05	0.0135268
A_95_P272436	-63.301	-33.5076	-108.716	8.4597e-05	0.0135268
A_95_P203402	-160.55	-77.2901	-108.704	8.46156e-05	0.0135268
A_95_P303458	-8.52676	-6.55787	-107.641	8.62951e-05	0.0137353
A_95_P067705	1072.83	30.6602	107.484	8.65471e-05	0.0137353
A_95_P208412	-1579.69	-112.034	-107.099	8.71703e-05	0.0137842
A_95_P110937	-20.7585	-13.3039	-106.662	8.7887e-05	0.0138476
A_95_P233839	-89.5381	-40.3701	-106.158	8.87227e-05	0.0139291
A_95_P105132	-1875.03	-1325.02	-105.574	8.97073e-05	0.0140334
A_95_P021666	9775.58	4.36507	104.284	9.19402e-05	0.0143315
A_95_P133577	-39.016	-27.4517	-103.937	9.25552e-05	0.0143623
A_95_P246247	-1999.85	-236.235	-103.642	9.3083e-05	0.0143623
A_95_P009546	-9149.58	-30.2441	-103.62	9.31213e-05	0.0143623
A_95_P079415	-36.1288	-21.0229	-103.151	9.39698e-05	0.0143978
A_95_P208977	3770.99	3.18758	103.13	9.40088e-05	0.0143978
A_95_P084555	121.202	12.4702	102.719	9.47627e-05	0.0144416
A_95_P215587	-3.80528	-3.07937	-102.335	9.54751e-05	0.0144416
A_95_P101853	103.879	8.62456	102.276	9.55854e-05	0.0144416
A_95_P011481	28566.6	56.9428	102.19	9.57453e-05	0.0144416
A_95_P044241	-55.2838	-3.01213	-102.085	9.59432e-05	0.0144416
A_95_P001336	9767.59	11.8171	101.185	9.76565e-05	0.0145991
A_95_P014861	-2253.75	-248.669	-99.7791	0.000100428	0.0148951
A_95_P108527	138.448	13.0952	99.7285	0.00010053	0.0148951
A_95_P042926	430.279	14.7003	99.6076	0.000100774	0.0148951
A_95_P224447	-711.782	-491.382	-99.498	0.000100996	0.0148951
A_95_P069715	722.632	14.7867	99.2722	0.000101456	0.0149127
A_95_P007471	-451.921	-88.9977	-98.7638	0.000102503	0.0150162
A_95_P111022	-670.081	-31.8151	-98.3668	0.000103332	0.015056
A_95_P216072	-50.3466	-19.9643	-98.217	0.000103648	0.015056
A_95_P178467	-2473.61	-122.012	-98.1421	0.000103806	0.015056
A_95_P125647	-24.7685	-17.7079	-97.6354	0.000104886	0.0151254
A_95_P198032	-2881.6	-9.95984	-97.3507	0.0001055	0.0151254
A_95_P209612	2603.32	22.8807	97.3104	0.000105587	0.0151254
A_95_P233789	-1286.6	-146.532	-97.1313	0.000105977	0.0151254
A_95_P122637	-2116.66	-234.076	-97.1159	0.000106011	0.0151254
A_95_P018391	-1302.33	-859.517	-96.7974	0.00010671	0.0151756
A_95_P028271	-268.496	-14.2005	-96.5394	0.000107281	0.0152025
A_95_P289483	-331.969	-63.5321	-96.3993	0.000107593	0.0152025
A_95_P200602	8171.32	7.4447	95.4883	0.000109655	0.0153709
A_95_P036198	-9.2477	-7.06425	-95.4089	0.000109838	0.0153709
A_95_P078565	-457.742	-319.767	-95.1617	0.000110409	0.0154017
A_95_P180582	-161.98	-111.535	-94.6923	0.000111506	0.0154187
A_95_P142552	-261.49	-60.1244	-94.6867	0.000111519	0.0154187
A_95_P205177	-32.1365	-21.6492	-94.5018	0.000111956	0.0154187
A_95_P112517	-455.651	-203.15	-94.4929	0.000111977	0.0154187
A_95_P140637	-3632.83	-6.44677	-94.1362	0.000112827	0.0154187
A_95_P299293	-39.8479	-30.2313	-93.9499	0.000113275	0.0154187
A_95_P161807	-1818.18	-170.153	-93.895	0.000113407	0.0154187
A_95_P131677	-3992.53	-2925.28	-93.6412	0.000114023	0.0154187
A_95_P059735	-7.90955	-7.12161	-93.4964	0.000114376	0.0154187
A_95_P009021	-21202.9	-14852.2	-93.2288	0.000115034	0.0154187
A_95_P128987	-218.588	-120.818	-93.1894	0.000115131	0.0154187
A_95_P127677	660.756	5.96115	93.1657	0.000115189	0.0154187
A_95_P211032	104.72	18.2813	92.8548	0.000115962	0.0154187
A_95_P289508	-2102.81	-58.3752	-92.776	0.000116159	0.0154187
A_95_P053156	983.917	6.00692	92.7744	0.000116163	0.0154187
A_95_P043391	-72.5947	-41.5871	-92.0971	0.000117878	0.015599
A_95_P203647	-7780.39	-44.8415	-91.7369	0.000118805	0.0156744
A_95_P186137	-216.104	-160.043	-91.277	0.000120005	0.015682
A_95_P238139	-51.2051	-22.8697	-91.0772	0.000120532	0.015682
A_95_P220322	-62.08	-47.5355	-90.8109	0.00012124	0.015682
A_95_P067355	-21.3123	-17.2348	-90.7232	0.000121474	0.015682
A_95_P098388	3971.99	6.8937	90.583	0.000121851	0.015682
A_95_P015771	-554.591	-72.5485	-90.4368	0.000122245	0.015682
A_95_P313208	-87.0756	-51.5065	-90.3761	0.000122409	0.015682
A_95_P033664	1744.71	663.982	90.3649	0.000122439	0.015682
A_95_P275403	-99.035	-78.1757	-90.2044	0.000122875	0.015682
A_95_P226964	-277.832	-135.219	-90.1254	0.000123091	0.015682
A_95_P138677	-259.699	-79.042	-89.9979	0.00012344	0.015682
A_95_P118742	539.231	337.129	89.8193	0.000123931	0.015682
A_95_P115467	-3060.9	-218.169	-89.6577	0.000124378	0.015682
A_95_P109762	-40.5094	-19.3326	-89.4945	0.000124832	0.015682
A_95_P134232	-565.948	-3.88657	-89.4023	0.00012509	0.015682
A_95_P075030	920.909	592.623	89.3557	0.00012522	0.015682
A_95_P152417	138.41	3.18067	89.3005	0.000125375	0.015682
A_95_P014706	69221.3	7.71642	89.202	0.000125652	0.015682
A_95_P016626	7300.88	7.24565	89.0678	0.000126031	0.015682
A_95_P226884	-216.433	-167.096	-88.5085	0.000127628	0.015682
A_95_P213932	-3238.9	-10.9653	-88.4708	0.000127737	0.015682
A_95_P093633	-89.0138	-43.3646	-88.1647	0.000128625	0.015682
A_95_P139062	-6917.14	-3766.04	-87.9662	0.000129206	0.015682
A_95_P284873	-2812.23	-87.7059	-87.9441	0.000129271	0.015682
A_95_P150472	-137.533	-56.7592	-87.8981	0.000129407	0.015682
A_95_P082490	-11.5161	-8.92169	-87.7856	0.000129739	0.015682
A_95_P071480	-111.394	-85.7291	-87.7535	0.000129833	0.015682
A_95_P005726	806.004	3.77035	87.6009	0.000130286	0.015682
A_95_P178577	-10663.9	-11.5336	-87.505	0.000130572	0.015682
A_95_P227929	671.29	37.4813	87.4554	0.00013072	0.015682
A_95_P037936	-5311.54	-4.8584	-87.3662	0.000130987	0.015682
A_95_P024196	-118.829	-25.9072	-87.3501	0.000131035	0.015682
A_95_P092898	1182.64	31.5801	87.1562	0.000131619	0.0156889
A_95_P093028	-21.3363	-13.9663	-87.0932	0.000131809	0.0156889
A_95_P180092	-3177.76	-4.82154	-86.9313	0.000132301	0.0157047
A_95_P163887	-5.54466	-4.54591	-86.6407	0.000133189	0.0157299
A_95_P127077	-941.238	-76.9676	-86.6271	0.000133231	0.0157299
A_95_P180462	701.99	5.15471	86.2544	0.000134385	0.0157407
A_95_P066770	3180.54	14.9338	86.1018	0.000134862	0.0157407
A_95_P242317	-12.1922	-8.71314	-86.0876	0.000134906	0.0157407
A_95_P222378	-7276.1	-198.082	-86.072	0.000134955	0.0157407
A_95_P184142	-171.145	-95.8828	-86.0194	0.00013512	0.0157407
A_95_P179182	-6209.47	-4229.27	-85.8549	0.000135638	0.0157592
A_95_P225957	-1435.86	-1022.37	-85.5642	0.000136561	0.0158245
A_95_P157317	1378.54	26.041	85.2599	0.000137538	0.0158639
A_95_P112912	-23903.1	-3047.92	-85.014	0.000138334	0.0158639
A_95_P219212	-44.621	-30.0929	-84.9415	0.00013857	0.0158639
A_95_P303753	-5.49726	-4.66803	-84.8156	0.000138982	0.0158639
A_95_P162582	-88.3224	-17.0826	-84.5716	0.000139785	0.0158639
A_95_P111057	1027.68	4.96819	84.3968	0.000140364	0.0158639
A_95_P013651	781.6	6.30268	84.2777	0.000140761	0.0158639
A_95_P299023	-195.162	-49.7642	-84.2354	0.000140903	0.0158639
A_95_P235174	410.248	13.1883	84.1886	0.000141059	0.0158639
A_95_P233999	-4465.1	-1641.36	-84.1324	0.000141248	0.0158639
A_95_P016081	-7248.12	-4.35646	-83.9211	0.00014196	0.0158802
A_95_P019236	1508.6	13.9916	83.8745	0.000142117	0.0158802
A_95_P123187	-323.132	-221.873	-83.0492	0.000144956	0.0160901
A_95_P253024	779.551	35.6063	83.0227	0.000145048	0.0160901
A_95_P013116	4489.22	27.866	83.0082	0.000145099	0.0160901
A_95_P183467	9801.66	22.8292	82.675	0.000146271	0.0161791
A_95_P081910	-146.466	-98.6368	-82.5158	0.000146835	0.0162007
A_95_P249267	-10724.8	-149.874	-82.4036	0.000147235	0.0162033
A_95_P217652	-173.308	-114.449	-82.041	0.000148539	0.0162252
A_95_P111217	-32.7356	-23.1933	-81.9066	0.000149027	0.016238
A_95_P138002	-14.8058	-10.1924	-81.4515	0.000150697	0.0163792
A_95_P008601	-6705.14	-107.27	-80.9973	0.000152391	0.0165224
A_95_P205962	535.845	5.60349	80.826	0.000153037	0.0165422
A_95_P077615	-78.906	-25.5877	-80.7287	0.000153407	0.0165422
A_95_P034683	-769.377	-76.7321	-80.5448	0.000154108	0.0165422
A_95_P143412	-485.693	-249.163	-80.4931	0.000154306	0.0165422
A_95_P200382	-905.656	-82.1187	-80.3667	0.000154791	0.0165422
A_95_P301938	-14.4975	-7.90647	-80.3541	0.00015484	0.0165422
A_95_P008686	2061.35	29.646	79.7554	0.000157173	0.0167506
A_95_P114372	-21514.3	-48.4725	-79.5931	0.000157814	0.0167536
A_95_P010246	1711.2	15.6334	79.4237	0.000158488	0.0167536
A_95_P223847	16772.4	13.1262	79.3066	0.000158956	0.0167536
A_95_P306703	-341.815	-56.6323	-79.2795	0.000159065	0.0167536
A_95_P163597	-80.0941	-57.5015	-79.2306	0.000159261	0.0167536
A_95_P148652	-137.005	-92.4559	-79.1723	0.000159496	0.0167536
A_95_P196777	-114.697	-64.4254	-78.8303	0.000160882	0.0168161
A_95_P228429	1831.35	6.01366	78.7856	0.000161065	0.0168161
A_95_P104662	-13.1322	-7.80795	-78.742	0.000161243	0.0168161
A_95_P038681	129.31	13.1003	78.6382	0.000161669	0.0168205
A_95_P226099	-166.084	-23.1586	-78.4464	0.00016246	0.016841
A_95_P019926	-1915.69	-857.418	-78.4042	0.000162635	0.016841
A_95_P131782	-512.754	-93.5296	-77.9713	0.000164446	0.0169663
A_95_P016796	-3388.65	-618.381	-77.9154	0.000164682	0.0169663
A_95_P219092	950.83	15.8835	77.8385	0.000165007	0.0169663
A_95_P143337	-3409.64	-740.568	-77.7411	0.000165421	0.016969
A_95_P160467	-176.454	-122.491	-77.4556	0.000166642	0.0170544
A_95_P005481	-4940.63	-77.8495	-77.3391	0.000167145	0.0170659
A_95_P252534	-156.462	-52.8117	-77.0164	0.000168548	0.0171549
A_95_P225437	-481.715	-76.4661	-76.9591	0.000168799	0.0171549
A_95_P122712	-127.497	-62.2251	-76.6125	0.000170329	0.0172338
A_95_P007316	-5241.7	-4000.44	-76.5146	0.000170766	0.0172338
A_95_P071180	981.858	4.23804	76.4771	0.000170933	0.0172338
A_95_P190577	3313.81	2159.64	76.2111	0.000172128	0.0172338
A_95_P273431	-993.496	-87.3135	-76.1967	0.000172193	0.0172338
A_95_P283173	-19.6062	-10.4317	-76.0981	0.000172639	0.0172338
A_95_P195572	-7319.37	-105.154	-76.0877	0.000172687	0.0172338
A_95_P099288	782.956	19.5526	75.909	0.0001735	0.0172338
A_95_P026121	10408.1	27.6945	75.7558	0.000174203	0.0172338
A_95_P190132	10921.2	16.288	75.6676	0.000174609	0.0172338
A_95_P115462	707.807	30.9228	75.3518	0.000176075	0.0172338
A_95_P299168	-266.382	-201.36	-75.2963	0.000176335	0.0172338
A_95_P251507	2393.84	7.91481	75.1837	0.000176863	0.0172338
A_95_P228564	-1095.27	-4.13949	-75.1393	0.000177072	0.0172338
A_95_P139437	1347.54	10.8794	75.1214	0.000177157	0.0172338
A_95_P212722	2962.85	17.3813	75.0339	0.00017757	0.0172338
A_95_P269131	-626.865	-160.607	-75.032	0.000177579	0.0172338
A_95_P117132	-100.767	-50.7459	-75.023	0.000177621	0.0172338
A_95_P039401	-31.8437	-25.4307	-75.0206	0.000177633	0.0172338
A_95_P057516	23.8811	14.9159	74.8481	0.000178452	0.0172338
A_95_P025111	-228.855	-154.19	-74.8348	0.000178516	0.0172338
A_95_P021816	156151	37720.6	74.7709	0.000178821	0.0172338
A_95_P164182	-488.871	-171.359	-74.706	0.000179131	0.0172338
A_95_P301618	19.2842	8.6791	74.645	0.000179424	0.0172338
A_95_P126367	2212.37	179.465	74.5078	0.000180086	0.0172338
A_95_P083905	996.376	34.5439	74.4843	0.000180199	0.0172338
A_95_P200672	-309.978	-91.4482	-74.3698	0.000180755	0.0172446
A_95_P066890	475.169	56.4705	74.2532	0.000181322	0.0172446
A_95_P135627	4620.24	3.88083	74.0959	0.000182093	0.0172446
A_95_P227134	-2801.38	-342.184	-74.0677	0.000182231	0.0172446
A_95_P300673	-47.3079	-20.2447	-74.0579	0.00018228	0.0172446
A_95_P140492	-15.0281	-10.5263	-73.8811	0.000183153	0.0172788
A_95_P084815	-28.4724	-22.1893	-73.8251	0.000183431	0.0172788
A_95_P193912	-14.2172	-11.0297	-73.6052	0.000184528	0.0172883
A_95_P265076	23.7142	17.2248	73.5633	0.000184738	0.0172883
A_95_P177717	-3716.12	-303.6	-73.4934	0.00018509	0.0172883
A_95_P059750	-3.43468	-3.10149	-73.4892	0.000185111	0.0172883
A_95_P316153	211.25	123.093	73.3493	0.000185818	0.0173174
A_95_P057121	-19.0098	-12.6177	-73.2596	0.000186273	0.017323
A_95_P160647	75464.9	6.08468	73.0561	0.000187312	0.0173827
A_95_P019411	-17465.4	-9450.49	-72.9533	0.00018784	0.0173948
A_95_P128357	-479.052	-330.192	-72.4975	0.000190208	0.0175517
A_95_P296438	-90.8148	-39.0944	-72.1972	0.000191794	0.0175517
A_95_P154602	-146869	-55.0254	-72.1482	0.000192054	0.0175517
A_95_P149642	-1048.41	-405.759	-72.1186	0.000192212	0.0175517
A_95_P084985	-19.8388	-10.7167	-71.9663	0.000193026	0.0175517
A_95_P024521	2192.61	17.9534	71.9171	0.00019329	0.0175517
A_95_P059141	1234.99	8.40134	71.9089	0.000193334	0.0175517
A_95_P115707	-32.0162	-22.9341	-71.8982	0.000193392	0.0175517
A_95_P081465	-155.446	-115.784	-71.8703	0.000193542	0.0175517
A_95_P024641	-377.324	-72.8526	-71.8415	0.000193697	0.0175517
A_95_P034209	1130.34	9.13024	71.7963	0.000193941	0.0175517
A_95_P162757	-59.6533	-36.0739	-71.5683	0.000195178	0.0176272
A_95_P303093	1457.05	119.588	71.236	0.000197003	0.017643
A_95_P145292	-341.103	-60.8615	-71.1146	0.000197676	0.017643
A_95_P162592	-735.706	-3.14453	-71.0953	0.000197783	0.017643
A_95_P130242	-98.5925	-39.8201	-71.0611	0.000197974	0.017643
A_95_P009721	-3056.49	-614.237	-70.9528	0.000198578	0.017643
A_95_P031086	-6413.53	-5.1665	-70.9274	0.00019872	0.017643
A_95_P064090	2526.38	41.2468	70.9204	0.000198759	0.017643
A_95_P109627	1564.09	10.6541	70.851	0.000199149	0.017643
A_95_P107757	-221.152	-161.51	-70.6805	0.000200111	0.017643
A_95_P222307	2585.66	6.55901	70.6776	0.000200127	0.017643
A_95_P201007	-857.257	-139.726	-70.6775	0.000200127	0.017643
A_95_P293598	4927.56	19.4392	70.6672	0.000200186	0.017643
A_95_P012016	-1368.92	-240.37	-70.4375	0.000201493	0.0176722
A_95_P093263	-58.1422	-41.5049	-70.4228	0.000201578	0.0176722
A_95_P001441	-2079.69	-69.6322	-70.3965	0.000201728	0.0176722
A_95_P011431	-108.425	-55.8831	-70.0483	0.000203738	0.0177721
A_95_P074160	299.09	51.3058	70.044	0.000203763	0.0177721
A_95_P107052	432.607	7.3119	69.8566	0.000204857	0.0177721
A_95_P119842	-103.766	-22.5718	-69.745	0.000205513	0.0177721
A_95_P197067	-4686.43	-18.071	-69.6985	0.000205788	0.0177721
A_95_P208822	-429.826	-58.7715	-69.687	0.000205856	0.0177721
A_95_P146652	798.359	6.23719	69.6328	0.000206176	0.0177721
A_95_P211012	-162.647	-53.9397	-69.6048	0.000206342	0.0177721
A_95_P215012	-33.9044	-18.4658	-69.5746	0.000206521	0.0177721
A_95_P185052	-1773.08	-80.4935	-69.2442	0.000208496	0.0179069
A_95_P153747	-11309.3	-5.76697	-68.7887	0.000211265	0.018101
A_95_P020576	4949.98	9.65724	68.7373	0.000211582	0.018101
A_95_P011496	-11923.4	-312.632	-68.4385	0.000213432	0.0182018
A_95_P136247	-19.8856	-16.4749	-68.413	0.000213591	0.0182018
A_95_P006296	1120.35	3.03074	67.9777	0.000216335	0.0183132
A_95_P025706	6505.04	4.5271	67.9674	0.0002164	0.0183132
A_95_P180922	-1377.81	-1064.81	-67.9633	0.000216426	0.0183132
A_95_P030141	-34672.7	-11575.5	-67.8853	0.000216924	0.0183132
A_95_P184667	-1225.1	-5.30876	-67.7681	0.000217675	0.0183132
A_95_P186867	1527.56	3.91467	67.7303	0.000217917	0.0183132
A_95_P144214	-3311.47	-2473.67	-67.6439	0.000218474	0.0183132
A_95_P035018	955.407	4.81858	67.6155	0.000218658	0.0183132
A_95_P138812	702.742	10.5575	67.6149	0.000218662	0.0183132
A_95_P109907	29.9041	14.744	67.3981	0.00022007	0.0183332
A_95_P035158	115.197	29.8356	67.3653	0.000220285	0.0183332
A_95_P207387	392.459	27.2306	67.321	0.000220574	0.0183332
A_95_P145657	-409.003	-183.039	-66.9647	0.000222927	0.0184641
A_95_P182117	-547.423	-398.215	-66.9549	0.000222993	0.0184641
A_95_P138192	-5346.45	-1561.51	-66.7071	0.000224652	0.0185159
A_95_P224062	-382.288	-154.301	-66.6219	0.000225226	0.0185159
A_95_P274383	1731.26	28.5827	66.59	0.000225442	0.0185159
A_95_P103707	-3572.51	-122.787	-66.5069	0.000226005	0.0185159
A_95_P007516	-24163.5	-165.615	-66.485	0.000226154	0.0185159
A_95_P151712	-163.14	-98.103	-66.4065	0.000226689	0.0185251
A_95_P271496	-135.046	-96.3271	-66.1857	0.000228204	0.0186141
A_95_P001451	-105.98	-34.9339	-66.0516	0.000229131	0.018655
A_95_P230829	-230.852	-163.977	-65.9565	0.000229792	0.0186741
A_95_P058521	4457.39	49.9341	65.7667	0.00023112	0.018737
A_95_P149092	296.542	4.70393	65.7239	0.000231421	0.018737
A_95_P161892	-322.734	-73.5669	-65.4897	0.000233079	0.0187932
A_95_P250742	-7573.54	-98.0618	-65.4006	0.000233714	0.0187932
A_95_P252874	-38.7053	-16.4665	-65.3216	0.000234279	0.0187932
A_95_P235119	-8885.27	-8.30391	-65.2844	0.000234546	0.0187932
A_95_P112882	-360.283	-248.094	-65.2811	0.00023457	0.0187932
A_95_P129052	723.43	12.8377	65.2643	0.00023469	0.0187932
A_95_P028976	-1962.41	-169.74	-65.1603	0.00023544	0.0188022
A_95_P020526	-15.1149	-10.7175	-65.0482	0.000236252	0.0188022
A_95_P207837	-6357.24	-9.71456	-64.9784	0.00023676	0.0188022
A_95_P112562	157.746	60.3506	64.9524	0.000236949	0.0188022
A_95_P124272	-1239.62	-61.3698	-64.8245	0.000237885	0.0188326
A_95_P128562	-202.292	-133.053	-64.7233	0.000238629	0.0188326
A_95_P111317	-2530.97	-1124.8	-64.6325	0.000239299	0.0188326
A_95_P215987	-35.8956	-26.569	-64.6259	0.000239349	0.0188326
A_95_P012021	6341.35	13.4452	64.6081	0.000239481	0.0188326
A_95_P015271	-55341.3	-11914.5	-64.2789	0.000241939	0.0189686
A_95_P011571	-5133.84	-5.14812	-64.1762	0.000242713	0.0189686
A_95_P243347	-2130.38	-63.9644	-64.1061	0.000243244	0.0189686
A_95_P200822	-10965.7	-651.789	-64.0745	0.000243484	0.0189686
A_95_P028081	827.855	44.5533	63.9431	0.000244485	0.0189686
A_95_P113902	-647.647	-48.5674	-63.8572	0.000245144	0.0189686
A_95_P305553	-45.3236	-21.0099	-63.846	0.000245229	0.0189686
A_95_P072450	159.185	28.7165	63.7633	0.000245866	0.0189686
A_95_P269556	265.328	19.2365	63.7551	0.000245929	0.0189686
A_95_P058486	2187.39	8.05435	63.7517	0.000245955	0.0189686
A_95_P186897	1251.17	7.87107	63.7493	0.000245974	0.0189686
A_95_P118567	-26.8853	-17.8983	-63.5737	0.000247334	0.018982
A_95_P227019	-460.358	-17.1797	-63.572	0.000247347	0.018982
A_95_P060445	-2184.26	-4.65015	-63.5111	0.000247822	0.018982
A_95_P011166	79.9662	53.2923	63.5034	0.000247881	0.018982
A_95_P163812	-204.39	-77.3227	-63.2668	0.000249738	0.0190735
A_95_P123212	-465.619	-145.022	-63.1005	0.000251056	0.0191248
A_95_P150602	-9.12664	-6.43013	-62.8832	0.000252794	0.0191715
A_95_P128147	6571.19	17.9117	62.8701	0.000252899	0.0191715
A_95_P247912	-1477.23	-156.267	-62.8113	0.000253372	0.0191715
A_95_P274658	-30.4043	-13.3516	-62.8055	0.000253419	0.0191715
A_95_P019841	-1278.68	-113.133	-62.4043	0.000256687	0.0193608
A_95_P105987	-14281.5	-113.793	-62.3849	0.000256847	0.0193608
A_95_P000226	1778.01	114.094	62.3361	0.000257249	0.0193608
A_95_P124337	-1995.79	-45.2788	-62.2568	0.000257904	0.0193769
A_95_P015821	1610.22	7.67168	62.0778	0.000259393	0.0194221
A_95_P137517	-207.421	-5.3926	-61.8314	0.000261464	0.01953
A_95_P004941	41.3535	21.8986	61.794	0.00026178	0.01953
A_95_P307438	-86.1809	-16.4796	-61.7098	0.000262494	0.01953
A_95_P202397	-12122.7	-19.1362	-61.6953	0.000262618	0.01953
A_95_P260711	-31.3835	-25.1493	-61.5467	0.000263888	0.0195656
A_95_P294948	-5.47421	-4.74287	-61.5348	0.00026399	0.0195656
A_95_P234179	23551	5.62648	61.4099	0.000265064	0.019601
A_95_P093628	-191.695	-40.9104	-61.3184	0.000265855	0.019601
A_95_P001076	-406.191	-79.6764	-61.2923	0.000266082	0.019601
A_95_P092638	134.772	46.8077	61.2561	0.000266396	0.019601
A_95_P269821	988.197	55.8968	61.2207	0.000266704	0.019601
A_95_P182612	1851.68	4.57834	61.1523	0.000267301	0.0196119
A_95_P091688	4.90224	4.75504	60.9927	0.000268701	0.0196751
A_95_P312208	-95.5794	-26.2508	-60.9172	0.000269367	0.0196751
A_95_P029231	-780.483	-292.186	-60.8776	0.000269717	0.0196751
A_95_P031726	1987.11	7.28901	60.8504	0.000269959	0.0196751
A_95_P102137	-8347.96	-172.958	-60.6643	0.000271617	0.019747
A_95_P117822	918.165	7.56822	60.6105	0.000272099	0.019747
A_95_P291653	-793.996	-560.627	-60.5127	0.000272979	0.019747
A_95_P247267	-4.88533	-3.83663	-60.5091	0.000273011	0.019747
A_95_P159477	-294.808	-164.537	-60.4425	0.000273613	0.019747
A_95_P176972	-8725.33	-10.2923	-60.4384	0.000273651	0.019747
A_95_P236494	-117.371	-66.0785	-60.2082	0.000275746	0.0198655
A_95_P071800	626.881	170.66	60.1026	0.000276716	0.0198763
A_95_P247147	-7831.78	-5672.76	-60.0931	0.000276803	0.0198763
A_95_P195722	-3993.32	-2846.94	-59.9576	0.000278055	0.0199009
A_95_P061765	476.482	3.89784	59.7851	0.000279661	0.0199567
A_95_P094278	-25.2942	-20.6503	-59.6437	0.000280988	0.0199706
A_95_P090188	-121.6	-80.0058	-59.5173	0.000282182	0.0199706
A_95_P289648	-5.1418	-4.77589	-59.478	0.000282555	0.0199706
A_95_P144112	-437.1	-104.579	-59.4397	0.000282919	0.0199706
A_95_P033231	-212.381	-53.1733	-59.4235	0.000283074	0.0199706
A_95_P233629	-41.8159	-25.4939	-59.3919	0.000283375	0.0199706
A_95_P196857	4878.47	9.14698	59.3695	0.000283588	0.0199706
A_95_P046876	7.07678	5.80281	59.2189	0.000285032	0.0200401
A_95_P041601	178.114	12.8829	58.9874	0.000287273	0.0200532
A_95_P265546	201.222	12.0007	58.9446	0.00028769	0.0200532
A_95_P145007	-56.8262	-22.2065	-58.9318	0.000287814	0.0200532
A_95_P102922	-206882	-141301	-58.8791	0.00028833	0.0200532
A_95_P296648	-88.846	-47.3454	-58.8685	0.000288434	0.0200532
A_95_P144627	-94.5894	-69.703	-58.8289	0.000288822	0.0200532
A_95_P058286	21.3559	16.2863	58.6744	0.000290345	0.0201229
A_95_P117147	-1448.09	-99.794	-58.6007	0.000291075	0.0201417
A_95_P293103	-90.8706	-20.8305	-58.447	0.000292607	0.0202117
A_95_P090428	-27.6107	-16.4334	-58.3858	0.000293221	0.0202117
A_95_P308398	-220.883	-128.387	-58.3217	0.000293866	0.0202117
A_95_P205567	542.387	292.32	58.315	0.000293932	0.0202117
A_95_P028006	-1944.96	-1166.13	-58.1807	0.000295291	0.0202407
A_95_P178552	-607.127	-205.553	-58.1532	0.00029557	0.0202407
A_95_P094378	566.602	4.1626	58.1238	0.000295869	0.0202407
A_95_P208877	-951.122	-20.7427	-57.9905	0.00029723	0.0202407
A_95_P030766	-1046.23	-620.067	-57.9713	0.000297426	0.0202407
A_95_P112827	-318.195	-242.809	-57.9554	0.000297589	0.0202407
A_95_P303628	-36.7996	-28.4584	-57.8536	0.000298638	0.0202625
A_95_P211767	-12.0334	-9.25379	-57.8345	0.000298835	0.0202625
A_95_P201782	1102.64	3.95961	57.7558	0.000299649	0.0202654
A_95_P016606	-294.944	-33.3623	-57.6889	0.000300345	0.0202654
A_95_P160512	1515.66	4.51434	57.6477	0.000300774	0.0202654
A_95_P187577	-1121.51	-115.503	-57.5813	0.000301467	0.0202654
A_95_P091273	3036.29	4.20388	57.5695	0.000301591	0.0202654
A_95_P211722	-385.871	-199.676	-57.5635	0.000301654	0.0202654
A_95_P052861	-9.90575	-7.42499	-57.4421	0.00030293	0.0203199
A_95_P310803	166.052	3.30848	57.2535	0.000304928	0.0203916
A_95_P034858	-4620.45	-829.904	-57.1925	0.000305579	0.0204039
A_95_P070100	-56.4953	-31.5281	-57.1098	0.000306464	0.0204319
A_95_P148732	587.439	8.19162	57.0633	0.000306963	0.020434
A_95_P313168	-32.1697	-22.5685	-56.9321	0.000308379	0.0204971
A_95_P124367	-239.319	-26.5969	-56.8101	0.000309704	0.020554
A_95_P190452	4525.45	4.57787	56.7205	0.000310683	0.0205543
A_95_P076970	1292.52	10.5271	56.681	0.000311116	0.0205543
A_95_P216907	-2181.59	-1571.63	-56.681	0.000311116	0.0205543
A_95_P200282	-691.753	-534.184	-56.5862	0.000312159	0.0205921
A_95_P237804	-213.512	-9.43555	-56.2789	0.000315576	0.0207863
A_95_P127327	1589.33	31.2006	56.0921	0.000317679	0.0208688
A_95_P146927	-327.32	-93.373	-56.0831	0.000317782	0.0208688
A_95_P256059	316.258	31.2474	55.9397	0.000319413	0.0209401
A_95_P107994	-202.194	-133.412	-55.9037	0.000319824	0.0209401
A_95_P177117	5405.02	6.08234	55.8093	0.000320906	0.0209796
A_95_P016821	1231.14	8.18793	55.605	0.000323268	0.021099
A_95_P041106	645.688	5.50164	55.5681	0.000323696	0.021099
A_95_P134167	-89.0349	-64.8544	-55.4868	0.000324645	0.0211294
A_95_P294588	-119.393	-35.6824	-55.4354	0.000325248	0.0211372
A_95_P031471	-18.0772	-9.5683	-55.3811	0.000325885	0.0211473
A_95_P018691	-488.017	-4.9205	-55.3261	0.000326533	0.02115
A_95_P251382	-1706.21	-349.315	-55.2956	0.000326893	0.02115
A_95_P233364	68.0705	14.9652	55.0792	0.000329465	0.021285
A_95_P098203	1328.63	3.55165	54.798	0.000332854	0.0214267
A_95_P195127	-19398	-21.9928	-54.7762	0.000333119	0.0214267
A_95_P220092	-1740.67	-5.04119	-54.7756	0.000333126	0.0214267
A_95_P184257	13741.5	6.29119	54.6862	0.000334215	0.0214629
A_95_P029441	2709.13	7.12358	54.6491	0.00033467	0.0214629
A_95_P043716	496.414	144.387	54.5693	0.000335648	0.0214917
A_95_P277273	1202.19	11.3657	54.5327	0.000336099	0.0214917
A_95_P309223	-3387.03	-2312.89	-54.4749	0.000336812	0.0215059
A_95_P284098	-359.845	-16.4557	-54.3316	0.00033859	0.0215566
A_95_P018521	14024.9	4.16646	54.1249	0.00034118	0.0216844
A_95_P119307	-246.771	-31.6045	-54.0925	0.000341589	0.0216844
A_95_P203142	-4711.7	-17.6608	-53.9421	0.000343495	0.0217608
A_95_P160207	-25.1108	-19.2724	-53.9193	0.000343785	0.0217608
A_95_P020171	8870.72	7.84989	53.7539	0.000345903	0.0217749
A_95_P048936	-104.027	-71.295	-53.7531	0.000345914	0.0217749
A_95_P296553	6033.58	6.28631	53.7236	0.000346294	0.0217749
A_95_P031921	-624.025	-382.222	-53.7081	0.000346493	0.0217749
A_95_P218777	-64.2044	-13.1639	-53.6449	0.000347309	0.0217832
A_95_P098698	2361.42	64.0997	53.6209	0.00034762	0.0217832
A_95_P012171	-3347.26	-50.09	-53.5218	0.000348908	0.0218327
A_95_P207232	1982.19	5.68249	53.4172	0.000350276	0.0218532
A_95_P221217	-139.96	-55.6482	-53.3824	0.000350732	0.0218532
A_95_P100403	-461.427	-3.89269	-53.3823	0.000350733	0.0218532
A_95_P024551	-11801.7	-35.5854	-53.2991	0.000351829	0.0218904
A_95_P218212	-266.434	-11.5497	-53.2039	0.000353087	0.0219184
A_95_P269446	-978.155	-41.0133	-53.1894	0.00035328	0.0219184
A_95_P114252	-6759.54	-245.601	-53.0591	0.000355017	0.021995
A_95_P046531	-166.982	-46.2257	-52.6472	0.00036059	0.0223087
A_95_P196382	-480.987	-54.9222	-52.6019	0.000361212	0.0223157
A_95_P030476	-3579.72	-24.757	-52.5234	0.000362291	0.0223508
A_95_P001056	40590	17.2156	52.4743	0.00036297	0.0223612
A_95_P094553	-123.735	-38.8273	-52.405	0.000363929	0.0223798
A_95_P056396	332.526	8.36894	52.2365	0.000366279	0.0224222
A_95_P248757	-5892.27	-4.66065	-52.2033	0.000366746	0.0224222
A_95_P099943	859.613	12.1019	52.1866	0.00036698	0.0224222
A_95_P227769	176918	23001.1	52.1254	0.000367842	0.0224222
A_95_P011226	7447.03	5.64797	52.0954	0.000368266	0.0224222
A_95_P208622	703.395	4.36167	52.0716	0.000368602	0.0224222
A_95_P119872	-534.228	-11.6416	-52.0415	0.000369029	0.0224222
A_95_P257319	-411.809	-59.7175	-52.0379	0.00036908	0.0224222
A_95_P015366	-2980.9	-10.0309	-51.9345	0.00037055	0.0224804
A_95_P132802	-258.486	-173.45	-51.8982	0.000371068	0.0224807
A_95_P163302	-4242.92	-199.574	-51.7694	0.000372916	0.0225614
A_95_P243112	-1142.15	-210.754	-51.7156	0.000373692	0.0225772
A_95_P246532	4170.73	6.29851	51.6539	0.000374584	0.0225824
A_95_P210497	-1179.73	-397.502	-51.6238	0.000375021	0.0225824
A_95_P090413	873.614	4.35821	51.5469	0.00037614	0.0225824
A_95_P159182	1600.5	6.79326	51.5391	0.000376254	0.0225824
A_95_P269681	-1223.46	-823.198	-51.3985	0.000378315	0.0226317
A_95_P050226	-209.979	-112.932	-51.3297	0.000379328	0.0226317
A_95_P099383	44.0513	27.3479	51.3141	0.00037956	0.0226317
A_95_P183032	-7795.01	-18.4276	-51.286	0.000379975	0.0226317
A_95_P154517	18.3754	9.36868	51.2094	0.000381112	0.0226317
A_95_P122507	-1154.96	-25.0387	-51.1898	0.000381404	0.0226317
A_95_P223092	-49.7607	-35.0284	-51.1632	0.0003818	0.0226317
A_95_P313158	1182.96	831.624	51.1614	0.000381827	0.0226317
A_95_P156347	-5852.32	-25.7722	-51.0631	0.000383298	0.022645
A_95_P238859	-16285.6	-232.322	-51.0505	0.000383487	0.022645
A_95_P035553	14.812	10.398	50.9901	0.000384395	0.022645
A_95_P052131	-203.286	-96.1165	-50.9872	0.000384438	0.022645
A_95_P132767	-185.833	-31.4426	-50.9583	0.000384875	0.022645
A_95_P219717	-488.41	-41.4862	-50.9229	0.00038541	0.022645
A_95_P091323	-7340.39	-2048.14	-50.9057	0.000385671	0.022645
A_95_P138437	-279.727	-215.75	-50.7383	0.000388218	0.0227447
A_95_P258736	-832.2	-21.2551	-50.7258	0.000388408	0.0227447
A_95_P220502	-50.3587	-34.2017	-50.6637	0.000389362	0.0227701
A_95_P014266	-251.812	-142.664	-50.5662	0.000390863	0.0228274
A_95_P246487	-18985.2	-537.814	-50.5322	0.00039139	0.0228278
A_95_P070245	-565.436	-9.28266	-50.4567	0.00039256	0.0228601
A_95_P245777	-875.135	-5.20657	-50.4293	0.000392987	0.0228601
A_95_P196437	3448.13	6.27019	50.3623	0.000394033	0.0228857
A_95_P215622	-421.503	-153.181	-50.3342	0.000394473	0.0228857
A_95_P065730	-1218.26	-43.8186	-50.2732	0.00039543	0.0229109
A_95_P098823	-43.342	-28.6451	-50.224	0.000396204	0.0229254
A_95_P289303	947.858	3.26433	50.0192	0.000399454	0.0230526
A_95_P114342	-739.572	-158.312	-49.9413	0.0004007	0.0230654
A_95_P025296	-109.49	-36.6593	-49.9366	0.000400776	0.0230654
A_95_P027621	20826.5	7.03903	49.8896	0.000401531	0.0230654
A_95_P012381	-27689.9	-18.8177	-49.8495	0.000402177	0.0230654
A_95_P153627	-382.874	-209.411	-49.8413	0.000402309	0.0230654
A_95_P031841	-469.963	-343.607	-49.7733	0.000403407	0.0230981
A_95_P177667	-6629.9	-111.275	-49.7006	0.000404588	0.0231354
A_95_P068370	-62.4681	-19.3244	-49.5786	0.000406581	0.0232101
A_95_P015726	-5698.14	-13.1421	-49.495	0.000407954	0.0232101
A_95_P214382	-262.562	-205.853	-49.4401	0.00040886	0.0232101
A_95_P231114	1426.78	8.7759	49.3341	0.000410619	0.0232101
A_95_P017911	-288.098	-40.6292	-49.293	0.000411303	0.0232101
A_95_P078690	-31.904	-22.6122	-49.2918	0.000411322	0.0232101
A_95_P082095	-74.5741	-19.9143	-49.2538	0.000411958	0.0232101
A_95_P184507	-957.345	-65.7488	-49.2494	0.00041203	0.0232101
A_95_P182247	1106.22	3.75595	49.2314	0.000412331	0.0232101
A_95_P003291	1122.1	4.90391	49.2	0.000412857	0.0232101
A_95_P115287	-7310.88	-5097.49	-49.1729	0.000413312	0.0232101
A_95_P152647	-5079.24	-3.30855	-49.0588	0.000415236	0.023221
A_95_P149767	-158.756	-52.16	-49.0427	0.000415509	0.023221
A_95_P115887	8934.61	14.4663	49.0218	0.000415863	0.023221
A_95_P177672	-5569.53	-124.742	-49.0045	0.000416156	0.023221
A_95_P097273	-70.6193	-5.87833	-48.8042	0.000419577	0.0233524
A_95_P290168	-11.5485	-8.22709	-48.7081	0.000421234	0.0233731
A_95_P242182	-29.582	-16.8656	-48.693	0.000421494	0.0233731
A_95_P195032	-494.708	-22.7904	-48.6692	0.000421907	0.0233731
A_95_P000536	-58323	-8960.99	-48.6346	0.000422507	0.0233731
A_95_P214762	-71.7273	-21.3397	-48.575	0.000423545	0.0233731
A_95_P059955	195.445	31.0824	48.5673	0.000423678	0.0233731
A_95_P139312	-143.659	-112.141	-48.5505	0.000423971	0.0233731
A_95_P143187	-41.5096	-25.9928	-48.5364	0.000424218	0.0233731
A_95_P108507	705.093	7.71933	48.3471	0.000427543	0.0234849
A_95_P112022	-31390.4	-20035.9	-48.3211	0.000428004	0.0234849
A_95_P208737	33217	1594.25	48.316	0.000428093	0.0234849
A_95_P096923	4715.53	5.98902	48.2992	0.000428392	0.0234849
A_95_P252714	1957.53	3.73755	48.1968	0.000430212	0.0235048
A_95_P183272	-4505.91	-56.6885	-48.1898	0.000430338	0.0235048
A_95_P156398	5.11303	4.57595	48.1542	0.000430974	0.0235048
A_95_P031906	184070	43.9651	48.1282	0.000431439	0.0235048
A_95_P028721	-232.188	-88.8034	-48.0809	0.000432288	0.0235219
A_95_P150162	470.203	13.1844	48.0297	0.00043321	0.0235428
A_95_P213567	-33.334	-26.8933	-47.9362	0.000434899	0.0235753
A_95_P282308	-15.6483	-12.3084	-47.9268	0.00043507	0.0235753
A_95_P183897	-218.153	-52.7791	-47.9074	0.000435423	0.0235753
A_95_P266326	-13.6918	-8.69137	-47.8739	0.000436031	0.0235791
A_95_P001171	-69842.6	-40326.5	-47.8195	0.000437025	0.0236036
A_95_P269576	-499.192	-36.0732	-47.6675	0.000439813	0.0236538
A_95_P310068	-9.57882	-6.92675	-47.6292	0.00044052	0.0236538
A_95_P293998	-287.847	-196.722	-47.6152	0.00044078	0.0236538
A_95_P029741	1582.18	5.69558	47.6113	0.000440853	0.0236538
A_95_P157532	638.787	7.16004	47.6012	0.000441039	0.0236538
A_95_P017711	-4638.54	-7.91234	-47.5929	0.000441193	0.0236538
A_95_P066285	-341.163	-220.765	-47.5325	0.000442313	0.0236848
A_95_P177577	7236.28	7.77143	47.4725	0.000443432	0.0237158
A_95_P204372	153.564	3.18284	47.3942	0.000444897	0.0237651
A_95_P053911	44.0924	29.1882	47.3217	0.000446261	0.0237792
A_95_P113872	73738.5	5.72642	47.3129	0.000446427	0.0237792
A_95_P238694	2903.09	3.73233	47.2741	0.000447159	0.0237792
A_95_P269956	78.7034	61.4189	47.2377	0.000447848	0.0237792
A_95_P011846	-7861.58	-7.8368	-47.2029	0.000448508	0.0237792
A_95_P060875	-247.7	-41.2492	-47.1987	0.000448588	0.0237792
A_95_P200107	-346.268	-234.973	-47.1791	0.000448961	0.0237792
A_95_P315883	238.989	12.6012	46.8216	0.000455839	0.024009
A_95_P209647	-91.0228	-22.9777	-46.8075	0.000456112	0.024009
A_95_P309063	-538.125	-354.375	-46.801	0.000456239	0.024009
A_95_P249827	-19208.9	-211.556	-46.7959	0.000456338	0.024009
A_95_P218752	-6252.21	-36.8486	-46.7604	0.00045703	0.024009
A_95_P000701	2710.45	3.83019	46.7597	0.000457046	0.024009
A_95_P003891	-10626.5	-5.94296	-46.7424	0.000457384	0.024009
A_95_P105782	-4.12538	-3.83236	-46.727	0.000457685	0.024009
A_95_P022461	3785.1	11.0305	46.6606	0.000458986	0.024026
A_95_P192577	2001.66	4.20223	46.6546	0.000459106	0.024026
A_95_P224822	10184.5	21.3038	46.5851	0.000460475	0.0240689
A_95_P128887	-36.7289	-24.8445	-46.5412	0.000461344	0.0240752
A_95_P046291	171.888	56.1404	46.5122	0.000461918	0.0240752
A_95_P248297	-50.6766	-34.2098	-46.4771	0.000462617	0.0240752
A_95_P191857	-2610.12	-1140.28	-46.4681	0.000462795	0.0240752
A_95_P082800	-9.27106	-6.40499	-46.4276	0.000463603	0.0240886
A_95_P041866	-9.77812	-5.80471	-46.3561	0.000465033	0.0240995
A_95_P006976	-2200.51	-470.638	-46.3411	0.000465333	0.0240995
A_95_P206577	-102.212	-63.6827	-46.3346	0.000465463	0.0240995
A_95_P012451	-6347.96	-70.1951	-46.2557	0.000467052	0.0240996
A_95_P033299	-506.524	-50.9334	-46.2412	0.000467346	0.0240996
A_95_P017851	6445.62	7.04759	46.2277	0.000467617	0.0240996
A_95_P182657	5607.88	5.1915	46.2254	0.000467664	0.0240996
A_95_P018851	-95.6644	-17.7164	-46.1854	0.000468474	0.0241129
A_95_P093803	-31.5501	-22.6855	-46.1083	0.00047004	0.0241368
A_95_P131357	-100.415	-62.0118	-46.025	0.000471742	0.0241813
A_95_P248747	-1474.69	-5.19088	-46.0119	0.000472011	0.0241813
A_95_P030861	-1029.99	-18.4414	-45.8317	0.000475728	0.0242882
A_95_P300613	139.462	15.7932	45.803	0.000476324	0.0242882
A_95_P158792	-1223.77	-727.274	-45.8009	0.000476367	0.0242882
A_95_P273761	-208.167	-159.738	-45.7458	0.000477513	0.0242882
A_95_P153277	-172.901	-101.175	-45.7342	0.000477756	0.0242882
A_95_P179877	9865.28	5.44542	45.7294	0.000477856	0.0242882
A_95_P187747	69.5141	11.8765	45.703	0.000478409	0.0242882
A_95_P224882	-562.205	-29.641	-45.6943	0.000478591	0.0242882
A_95_P093108	-561.594	-429.695	-45.5552	0.000481515	0.0242882
A_95_P081340	-175.451	-52.7779	-45.5027	0.000482628	0.0242882
A_95_P148292	-98.9554	-32.4334	-45.3688	0.000485477	0.0242882
A_95_P071595	8.38304	6.14578	45.3429	0.000486032	0.0242882
A_95_P228154	-442.123	-38.7223	-45.3409	0.000486075	0.0242882
A_95_P137337	-363.618	-60.3478	-45.3291	0.000486327	0.0242882
A_95_P143422	-963.401	-11.1054	-45.3016	0.000486918	0.0242882
A_95_P279958	-28.8273	-13.9923	-45.3007	0.000486937	0.0242882
A_95_P307898	-25.8089	-19.1963	-45.2849	0.000487276	0.0242882
A_95_P301168	-146.004	-57.6399	-45.2455	0.000488125	0.0242882
A_95_P101233	-1590.22	-394.718	-45.2098	0.000488895	0.0242882
A_95_P080070	-227.133	-41.5439	-45.2088	0.000488918	0.0242882
A_95_P274763	57.5953	10.6303	45.2052	0.000488996	0.0242882
A_95_P037153	-1220.81	-688.449	-45.128	0.000490668	0.0242882
A_95_P015131	212544	20647.1	45.1278	0.000490672	0.0242882
A_95_P217067	982.531	5.53469	45.1133	0.000490989	0.0242882
A_95_P218942	-137.557	-30.7994	-45.0981	0.000491319	0.0242882
A_95_P005296	-1385.88	-70.3467	-45.0947	0.000491392	0.0242882
A_95_P080595	298.578	158.532	45.0759	0.000491803	0.0242882
A_95_P133812	-636.227	-42.5736	-45.0707	0.000491916	0.0242882
A_95_P140707	-113.798	-77.2637	-45.0618	0.00049211	0.0242882
A_95_P135247	-407.074	-67.6346	-44.9987	0.000493491	0.0242882
A_95_P203377	-1606.3	-120.438	-44.9821	0.000493854	0.0242882
A_95_P035888	54.5044	7.32609	44.9753	0.000494004	0.0242882
A_95_P105997	-51656.2	-31.6752	-44.9701	0.000494118	0.0242882
A_95_P216917	154793	23166.6	44.9475	0.000494614	0.0242882
A_95_P188252	-9394.8	-4.32519	-44.899	0.000495682	0.0243071
A_95_P132232	-525.307	-42.6008	-44.8797	0.000496109	0.0243071
A_95_P055521	-44.0952	-34.6047	-44.7501	0.000498983	0.0244206
A_95_P122497	-1667.87	-51.2244	-44.6943	0.000500231	0.0244544
A_95_P182817	29478.8	66.1073	44.5902	0.000502566	0.0245339
A_95_P095528	-1394.74	-133.761	-44.5656	0.000503121	0.0245339
A_95_P056276	222.623	12.0514	44.5471	0.000503538	0.0245339
A_95_P104672	-15302	-112.492	-44.4535	0.000505659	0.0245871
A_95_P086000	-8.66192	-6.75202	-44.3894	0.000507121	0.0246022
A_95_P089318	1539.98	462.273	44.3838	0.000507249	0.0246022
A_95_P042211	-19.6791	-14.2094	-44.3619	0.000507748	0.0246022
A_95_P245487	-36487.5	-1094.07	-44.3155	0.000508812	0.0246234
A_95_P070760	-2296.95	-702.443	-44.2938	0.00050931	0.0246234
A_95_P122962	-5248.56	-8.02325	-44.2687	0.000509888	0.0246242
A_95_P138227	1155.33	31.133	44.1479	0.00051268	0.0246892
A_95_P127977	6239.47	17.4437	44.1197	0.000513334	0.0246892
A_95_P205932	-270.403	-35.9674	-44.1131	0.000513489	0.0246892
A_95_P131847	1448.22	7.00875	44.0528	0.000514894	0.0247296
A_95_P274983	-62.0077	-44.8098	-43.9233	0.000517933	0.0248176
A_95_P024726	-649.629	-47.8566	-43.9171	0.000518078	0.0248176
A_95_P006251	-949.727	-3.14897	-43.9023	0.000518427	0.0248176
A_95_P305033	59.8715	36.2773	43.8516	0.000519625	0.0248478
A_95_P017426	-226.467	-52.9289	-43.7921	0.000521038	0.0248664
A_95_P123247	-488.259	-41.5994	-43.7874	0.00052115	0.0248664
A_95_P185492	15747.3	8.67515	43.7593	0.000521818	0.0248712
A_95_P115247	-2842.07	-101.62	-43.7108	0.000522977	0.0248994
A_95_P063560	1296.57	798.751	43.6013	0.000525603	0.0249973
A_95_P241090	-80.5992	-18.6309	-43.565	0.00052648	0.0250116
A_95_P308868	219.228	152.231	43.5088	0.00052784	0.0250116
A_95_P258581	-31245.8	-54.2242	-43.467	0.000528854	0.0250116
A_95_P051221	16.6756	10.482	43.4303	0.000529747	0.0250116
A_95_P149122	-1927.32	-1140.52	-43.4194	0.000530013	0.0250116
A_95_P161127	-70.4357	-17.9479	-43.3882	0.000530774	0.0250116
A_95_P021126	190.423	14.1374	43.378	0.000531024	0.0250116
A_95_P120157	-2532.5	-112.05	-43.3538	0.000531617	0.0250116
A_95_P029856	-2949.31	-55.5689	-43.3343	0.000532096	0.0250116
A_95_P105422	-19113.3	-903.912	-43.3306	0.000532186	0.0250116
A_95_P252269	1743.34	6.88657	43.2459	0.000534272	0.0250827
A_95_P203562	-417.563	-175.87	-43.2005	0.000535395	0.0250905
A_95_P275123	-193.971	-50.4296	-43.1928	0.000535584	0.0250905
A_95_P050731	616.595	5.34015	43.1458	0.000536751	0.0251184
A_95_P098943	1796.45	6.47839	43.0626	0.000538826	0.0251782
A_95_P112537	-582.056	-31.4926	-43.0485	0.00053918	0.0251782
A_95_P130077	686.665	11.3924	42.9468	0.000541733	0.0252705
A_95_P104087	-164.39	-40.7881	-42.8876	0.000543229	0.0253133
A_95_P035263	-20.3148	-12.9098	-42.81	0.000545198	0.0253615
A_95_P139457	-43.9057	-15.6732	-42.8012	0.000545422	0.0253615
A_95_P156367	-17.3037	-12.1571	-42.7021	0.000547956	0.0253997
A_95_P245997	69051.5	8.00455	42.6397	0.000549558	0.0253997
A_95_P094493	-2743.21	-6.04604	-42.6391	0.000549573	0.0253997
A_95_P213157	-110.458	-81.398	-42.6365	0.00054964	0.0253997
A_95_P004096	-154.227	-81.93	-42.6238	0.000549969	0.0253997
A_95_P198322	10034.5	39.1018	42.6223	0.000550005	0.0253997
A_95_P289258	-4774.58	-6.79298	-42.6109	0.000550301	0.0253997
A_95_P038421	-1267.52	-36.3335	-42.4397	0.000554747	0.0255226
A_95_P025676	1172.81	7.38863	42.4193	0.000555279	0.0255226
A_95_P006491	-156837	-169.828	-42.4051	0.000555652	0.0255226
A_95_P262936	-107.669	-84.3664	-42.4004	0.000555774	0.0255226
A_95_P023041	60.1257	9.45641	42.3604	0.000556822	0.0255226
A_95_P083860	2283.27	6.92786	42.3448	0.000557233	0.0255226
A_95_P153792	-1180.61	-747.945	-42.3311	0.000557593	0.0255226
A_95_P103012	-6823.58	-16.1204	-42.3073	0.00055822	0.0255226
A_95_P014781	-401.659	-138.077	-42.303	0.000558335	0.0255226
A_95_P192947	-761.732	-14.8948	-42.2818	0.000558894	0.0255226
A_95_P034319	2111.76	9.74431	42.2575	0.000559535	0.0255226
A_95_P282003	-2196.15	-9.02916	-42.2413	0.000559965	0.0255226
A_95_P295083	-96.643	-26.9971	-42.2197	0.000560538	0.0255226
A_95_P027296	-511.343	-336.671	-42.0852	0.000564122	0.025659
A_95_P002476	-43165.3	-40.2065	-42.0455	0.000565188	0.0256737
A_95_P023356	584.056	14.4126	42.0295	0.000565616	0.0256737
A_95_P005201	-13144	-616.935	-41.9487	0.000567798	0.0257422
A_95_P255089	466.354	258.828	41.9301	0.000568302	0.0257422
A_95_P095158	1920.34	23.8342	41.8589	0.000570234	0.0257953
A_95_P022721	1962.08	17.45	41.8243	0.000571177	0.0257953
A_95_P120122	-310.758	-15.842	-41.822	0.000571239	0.0257953
A_95_P209922	3260.59	13.1644	41.7557	0.000573054	0.0258506
A_95_P180572	2629.73	3.68857	41.5978	0.000577409	0.0260202
A_95_P305473	-476.895	-130.049	-41.573	0.000578098	0.0260245
A_95_P241380	-21.719	-10.0732	-41.5413	0.00057898	0.0260374
A_95_P196567	811.238	14.6366	41.4914	0.000580371	0.0260449
A_95_P161642	-58.0503	-35.9608	-41.4778	0.000580752	0.0260449
A_95_P000696	-9651.54	-354.874	-41.3861	0.000583326	0.0260449
A_95_P126542	58102.2	2656.53	41.3661	0.00058389	0.0260449
A_95_P222027	806.834	6.2107	41.3394	0.000584642	0.0260449
A_95_P211892	-2498.93	-1559.22	-41.3359	0.000584741	0.0260449
A_95_P013261	-18212.3	-17.2774	-41.3041	0.000585642	0.0260449
A_95_P303813	-148.24	-83.5904	-41.2505	0.000587165	0.0260449
A_95_P143492	-1344.23	-892.558	-41.231	0.000587718	0.0260449
A_95_P226169	506.508	77.6986	41.1956	0.000588727	0.0260449
A_95_P180242	58152.1	47.4416	41.1835	0.000589074	0.0260449
A_95_P021116	640.757	5.56097	41.1821	0.000589114	0.0260449
A_95_P222287	-359.175	-114.963	-41.1307	0.000590585	0.0260449
A_95_P152092	-204.664	-127.161	-41.1056	0.000591306	0.0260449
A_95_P211317	-1718.58	-36.776	-41.0882	0.000591806	0.0260449
A_95_P263791	-68.8742	-14.4099	-41.0368	0.000593289	0.0260449
A_95_P145752	2210.56	13.2659	41.0279	0.000593546	0.0260449
A_95_P161057	200.133	6.61872	41.0093	0.000594085	0.0260449
A_95_P158767	-662.963	-336.341	-40.9964	0.000594457	0.0260449
A_95_P002356	-1025.41	-40.0178	-40.9676	0.000595293	0.0260449
A_95_P262296	-32.765	-13.487	-40.9491	0.000595832	0.0260449
A_95_P204522	-6365.5	-81.484	-40.9323	0.000596318	0.0260449
A_95_P033979	142.754	4.54221	40.9182	0.00059673	0.0260449
A_95_P258896	-1651.54	-56.0209	-40.84	0.000599016	0.0260449
A_95_P104892	1374.22	4.41048	40.8347	0.000599171	0.0260449
A_95_P101838	-1205.06	-3.3284	-40.7942	0.000600359	0.0260449
A_95_P011741	-36.3067	-26.6066	-40.7905	0.000600468	0.0260449
A_95_P137077	707.52	6.34666	40.7783	0.000600829	0.0260449
A_95_P221492	-448.651	-22.6964	-40.7227	0.000602469	0.0260449
A_95_P056851	-17.9558	-11.5446	-40.7039	0.000603024	0.0260449
A_95_P201167	1865.08	14.2485	40.6977	0.000603208	0.0260449
A_95_P209237	-3719.13	-5.35879	-40.6951	0.000603286	0.0260449
A_95_P116477	-34.0881	-23.7342	-40.6515	0.000604577	0.0260449
A_95_P183357	-8.49735	-7.58701	-40.6393	0.000604942	0.0260449
A_95_P143592	-279.638	-220.124	-40.5778	0.000606775	0.0260449
A_95_P106797	-9930.22	-1219.44	-40.5536	0.0006075	0.0260449
A_95_P219242	-90.4477	-24.6806	-40.5497	0.000607615	0.0260449
A_95_P181152	415.964	320.224	40.5311	0.000608171	0.0260449
A_95_P222502	15024.7	22.628	40.5288	0.000608241	0.0260449
A_95_P205112	-1296.02	-21.8681	-40.4882	0.00060946	0.0260449
A_95_P284823	-217.299	-48.2328	-40.4855	0.000609541	0.0260449
A_95_P085145	259.15	152.525	40.4788	0.000609744	0.0260449
A_95_P287448	634.472	3.98507	40.4765	0.000609813	0.0260449
A_95_P198832	1288.85	5.44552	40.4592	0.000610335	0.0260449
A_95_P164927	-2202.59	-1270.51	-40.4108	0.000611797	0.0260449
A_95_P122247	-4145.32	-61.3025	-40.3914	0.000612383	0.0260449
A_95_P061905	118.179	3.25959	40.3801	0.000612724	0.0260449
A_95_P264981	368.258	11.217	40.3643	0.000613205	0.0260449
A_95_P111608	3.27732	3.03993	40.3622	0.000613268	0.0260449
A_95_P047816	-209.141	-140.755	-40.3563	0.000613447	0.0260449
A_95_P142362	10566	23.4038	40.3502	0.000613633	0.0260449
A_95_P195477	-5577.44	-6.00961	-40.3026	0.000615083	0.0260812
A_95_P239304	-90.6094	-51.518	-40.2717	0.000616025	0.0260959
A_95_P241890	-572.539	-22.9805	-40.1894	0.000618548	0.0261656
A_95_P032446	454.678	3.79882	40.0881	0.000621674	0.026259
A_95_P118677	-17.3016	-8.12091	-40.0435	0.000623059	0.0262703
A_95_P113832	-230382	-49069.6	-40.0409	0.00062314	0.0262703
A_95_P151557	-200.415	-20.9938	-40.0115	0.000624057	0.0262814
A_95_P163717	-381.233	-47.0945	-39.9873	0.00062481	0.0262814
A_95_P311078	-126.733	-18.9039	-39.9747	0.000625205	0.0262814
A_95_P022366	3418.95	10.9589	39.9294	0.000626624	0.0262947
A_95_P104202	2181.59	7.06618	39.9262	0.000626722	0.0262947
A_95_P204557	-92.7919	-19.3369	-39.8339	0.000629629	0.0263842
A_95_P214122	-1586.49	-1124.45	-39.805	0.000630543	0.0263842
A_95_P157342	254.821	10.0295	39.7899	0.00063102	0.0263842
A_95_P151642	901.885	31.5996	39.7822	0.000631265	0.0263842
A_95_P204677	-89.0358	-17.1523	-39.7076	0.000633636	0.0264504
A_95_P004911	1473.2	4.20966	39.6944	0.000634056	0.0264504
A_95_P019591	3591.67	8.71151	39.6124	0.000636682	0.0265347
A_95_P092868	-408.54	-54.2493	-39.5781	0.000637785	0.0265554
A_95_P316028	4.27021	3.6865	39.539	0.000639045	0.0265826
A_95_P182082	-7482.88	-8.8365	-39.4951	0.000640465	0.0265925
A_95_P139452	-8023.52	-74.6222	-39.4941	0.000640498	0.0265925
A_95_P139857	-14.181	-7.9085	-39.4394	0.000642275	0.026641
A_95_P088623	5723.84	72.0269	39.3808	0.000644187	0.0266951
A_95_P084700	-83.088	-57.9166	-39.3564	0.000644985	0.0267029
A_95_P252054	-421.353	-229.942	-39.2782	0.000647553	0.0267532
A_95_P311278	-27.0916	-18.1132	-39.2675	0.000647906	0.0267532
A_95_P055386	-1276.03	-16.3988	-39.2636	0.000648034	0.0267532
A_95_P290653	-32.7674	-18.4478	-39.2418	0.000648752	0.0267536
A_95_P003861	6981.42	6.13854	39.2064	0.000649924	0.0267536
A_95_P213372	-4.72767	-3.7272	-39.1945	0.000650318	0.0267536
A_95_P158952	4396.39	7.61403	39.1894	0.000650486	0.0267536
A_95_P289953	-61.9309	-11.7872	-39.1409	0.000652097	0.0267947
A_95_P042986	217.018	15.5463	39.1037	0.000653338	0.0267983
A_95_P180377	-78.0199	-54.0862	-39.1017	0.000653407	0.0267983
A_95_P087853	2428.88	39.626	38.9809	0.000657459	0.0269392
A_95_P196642	-1898.11	-68.64	-38.9564	0.000658284	0.0269455
A_95_P011946	4305.03	3.57653	38.9353	0.000658998	0.0269455
A_95_P210057	-491.009	-378.437	-38.9217	0.000659458	0.0269455
A_95_P307818	321.924	180.799	38.8847	0.000660712	0.0269642
A_95_P036788	-22.522	-6.96097	-38.8719	0.000661147	0.0269642
A_95_P003461	-186014	-170.492	-38.822	0.000662844	0.0270083
A_95_P273031	-984.632	-105.844	-38.7209	0.000666306	0.027093
A_95_P133467	4005.69	5.5745	38.7004	0.000667013	0.027093
A_95_P033259	1785.26	15.1293	38.6892	0.000667398	0.027093
A_95_P259606	-42913.2	-19.1193	-38.5977	0.000670565	0.0271645
A_95_P187927	73067.6	6.37923	38.5701	0.000671522	0.0271645
A_95_P308698	700.071	46.8898	38.5455	0.00067238	0.0271645
A_95_P234639	-234.614	-13.106	-38.5409	0.000672541	0.0271645
A_95_P220362	754.729	5.91349	38.4947	0.000674153	0.0271645
A_95_P229779	-20.8325	-13.7259	-38.4825	0.00067458	0.0271645
A_95_P006201	-30383.9	-21914	-38.4753	0.000674832	0.0271645
A_95_P118282	566.611	10.7433	38.4748	0.000674851	0.0271645
A_95_P045541	1482.21	35.552	38.4603	0.00067536	0.0271645
A_95_P290148	-875.424	-59.7338	-38.4357	0.000676224	0.0271743
A_95_P147467	-435.922	-243.832	-38.3874	0.000677924	0.0271746
A_95_P009866	-13842.5	-9.85802	-38.3844	0.000678029	0.0271746
A_95_P134722	1863.53	13.9274	38.364	0.00067875	0.0271746
A_95_P161707	-162.236	-121.089	-38.3475	0.000679334	0.0271746
A_95_P217342	-1540.71	-47.7227	-38.2746	0.000681923	0.0272465
A_95_P183952	-3576.01	-400.752	-38.2618	0.000682376	0.0272465
A_95_P160962	-176.206	-65.8018	-38.2397	0.000683165	0.0272532
A_95_P140402	-18350.3	-6912.71	-38.2112	0.000684183	0.0272689
A_95_P221022	694.197	4.19659	38.161	0.000685983	0.0272723
A_95_P185917	-225.585	-156.623	-38.1598	0.000686027	0.0272723
A_95_P076560	50.5644	35.5536	38.1568	0.000686135	0.0272723
A_95_P115122	-126.11	-84.0673	-38.1049	0.000688002	0.0272988
A_95_P185117	-3257.66	-40.4024	-38.1037	0.000688047	0.0272988
A_95_P198197	-545.911	-17.8591	-38.0592	0.000689653	0.0273206
A_95_P097758	931.353	6.06984	38.054	0.000689844	0.0273206
A_95_P026386	-8.04186	-6.80143	-38.0294	0.000690733	0.027331
A_95_P069340	-57.1534	-35.895	-38.0036	0.000691672	0.0273435
A_95_P103357	-41568.7	-32401.1	-37.9805	0.000692514	0.0273521
A_95_P025936	-422.327	-154.029	-37.9548	0.000693448	0.0273587
A_95_P271086	3745.74	23.7127	37.93	0.000694354	0.0273587
A_95_P080600	-6.39554	-5.55382	-37.9185	0.000694777	0.0273587
A_95_P021936	-39.6735	-29.5179	-37.9075	0.00069518	0.0273587
A_95_P130467	-118.073	-27.2467	-37.8728	0.000696453	0.0273774
A_95_P244592	13957.2	4.2715	37.8566	0.000697048	0.0273774
A_95_P015331	15929.9	14.3123	37.8435	0.00069753	0.0273774
A_95_P123312	-40.0685	-14.1727	-37.7368	0.000701474	0.0274263
A_95_P124407	3292.15	6.45546	37.7123	0.000702388	0.0274263
A_95_P270416	1020	4.65656	37.7093	0.000702499	0.0274263
A_95_P002241	2135.35	7.10289	37.7065	0.000702602	0.0274263
A_95_P045416	-16.1809	-11.6582	-37.6915	0.000703161	0.0274263
A_95_P145352	-2990.31	-24.4572	-37.6748	0.000703784	0.0274263
A_95_P133507	-1626.88	-42.2014	-37.6289	0.000705501	0.0274687
A_95_P117507	-274.689	-36.3547	-37.612	0.000706134	0.027469
A_95_P134072	14961.2	3.34131	37.5612	0.000708045	0.0274961
A_95_P160847	-3023.29	-66.2324	-37.538	0.000708916	0.0274961
A_95_P024501	-87.3535	-8.98573	-37.5338	0.000709077	0.0274961
A_95_P244297	1507.38	30.4183	37.5267	0.000709343	0.0274961
A_95_P105087	-7954.13	-28.4186	-37.4555	0.000712042	0.0275763
A_95_P030726	-25.7013	-14.2876	-37.422	0.000713315	0.0276013
A_95_P258021	-8.29354	-7.01122	-37.3408	0.000716416	0.0276968
A_95_P000191	194.738	11.8345	37.1997	0.000721855	0.0278808
A_95_P155112	-8618.09	-9.4908	-37.1844	0.000722449	0.0278808
A_95_P051916	47.6843	12.9766	37.141	0.000724136	0.0279213
A_95_P125917	3437.66	28.2978	37.1192	0.000724987	0.0279296
A_95_P209532	-7300.12	-5.70054	-37.0672	0.00072702	0.0279833
A_95_P206302	-2363.11	-5.67784	-37.017	0.00072899	0.0280208
A_95_P138547	-3539.26	-4.4889	-37.0098	0.000729274	0.0280208
A_95_P119042	-990.975	-133.49	-36.9502	0.000731627	0.0280819
A_95_P316723	489.891	290.307	36.9264	0.000732571	0.0280819
A_95_P043741	240.315	8.89923	36.9209	0.000732789	0.0280819
A_95_P133462	745.768	9.70258	36.8814	0.000734358	0.0281174
A_95_P232609	9318.09	25.2052	36.8313	0.000736352	0.0281691
A_95_P133292	247.851	14.009	36.7913	0.000737951	0.0282057
A_95_P005911	3716.83	5.00312	36.7506	0.000739588	0.0282312
A_95_P031051	1921.36	24.2601	36.7426	0.000739908	0.0282312
A_95_P308663	-2.75516	-3.0828	-36.7254	0.000740602	0.0282331
A_95_P120927	2309.62	3.98153	36.6861	0.000742187	0.028269
A_95_P207217	-3286.56	-41.9171	-36.62	0.000744866	0.0283313
A_95_P143202	-16002.5	-951.667	-36.6138	0.000745118	0.0283313
A_95_P210322	-869.02	-435.019	-36.5577	0.000747402	0.0283642
A_95_P244462	-552.928	-45.3131	-36.5125	0.000749254	0.0283642
A_95_P115332	174.134	29.6659	36.4974	0.000749871	0.0283642
A_95_P254444	-707.126	-137.434	-36.4757	0.000750764	0.0283642
A_95_P137162	439.102	10.3881	36.4704	0.000750983	0.0283642
A_95_P184762	-783.091	-394.053	-36.4505	0.000751802	0.0283642
A_95_P115217	81.5075	21.1846	36.4484	0.000751888	0.0283642
A_95_P283288	-6.03505	-4.57693	-36.4358	0.000752408	0.0283642
A_95_P240449	-596.353	-365.87	-36.4188	0.000753108	0.0283642
A_95_P261031	-1931.34	-58.2194	-36.4178	0.000753151	0.0283642
A_95_P308573	-494.621	-198.823	-36.3786	0.000754771	0.0283642
A_95_P194127	-5291.19	-25.6711	-36.3745	0.000754942	0.0283642
A_95_P233514	-33.2297	-10.2773	-36.3719	0.000755049	0.0283642
A_95_P283638	-179.098	-25.5482	-36.3497	0.000755972	0.0283745
A_95_P138817	472.639	4.47683	36.2794	0.000758901	0.0284548
A_95_P304368	-189.307	-19.1416	-36.2673	0.000759409	0.0284548
A_95_P185712	2448.23	3.34923	36.2196	0.000761408	0.0285053
A_95_P151822	-18.8674	-14.2796	-36.1398	0.000764771	0.0285685
A_95_P007276	-5125.1	-612.491	-36.1008	0.000766419	0.0285951
A_95_P219237	-155.91	-55.0534	-36.0492	0.000768614	0.0286283
A_95_P123842	-1055.3	-9.33249	-36.022	0.000769772	0.0286284
A_95_P124732	-776.405	-512.299	-36.0185	0.000769924	0.0286284
A_95_P093098	337.308	150.778	35.9537	0.000772697	0.0286828
A_95_P000361	-132135	-88965.5	-35.9454	0.000773055	0.0286828
A_95_P143547	-1495.3	-969.186	-35.9384	0.000773353	0.0286828
A_95_P270277	2986.47	6.09048	35.9221	0.000774057	0.0286847
A_95_P071695	46.716	22.595	35.8978	0.000775104	0.0286865
A_95_P191122	2686.27	5.0237	35.8905	0.000775417	0.0286865
A_95_P130997	-413.161	-31.635	-35.8212	0.000778417	0.0287627
A_95_P123037	-281.074	-31.5772	-35.8001	0.000779333	0.0287627
A_95_P116772	-160.478	-113.662	-35.7907	0.000779745	0.0287627
A_95_P291803	-307.578	-47.0648	-35.7824	0.000780103	0.0287627
A_95_P030786	-774.941	-81.0743	-35.7666	0.000780793	0.0287639
A_95_P296783	12.3416	4.6757	35.7336	0.000782236	0.0287928
A_95_P226559	-1697.33	-1129.83	-35.7076	0.00078337	0.0288104
A_95_P023726	-6213.93	-4.46938	-35.685	0.000784365	0.0288228
A_95_P123472	-631.839	-390.776	-35.6352	0.000786553	0.0288695
A_95_P314108	-17.9682	-9.5694	-35.6227	0.000787106	0.0288695
A_95_P123697	-933.394	-29.6736	-35.6112	0.000787613	0.0288695
A_95_P248322	-415.67	-291.856	-35.5754	0.0007892	0.0288909
A_95_P150202	3019.24	3.18699	35.5682	0.000789515	0.0288909
A_95_P224597	-226.385	-132.772	-35.4766	0.000793593	0.0289748
A_95_P120032	293.885	168.71	35.4717	0.000793815	0.0289748
A_95_P076265	539.938	6.94714	35.4525	0.000794671	0.0289748
A_95_P294758	-46.0011	-22.6989	-35.4426	0.000795117	0.0289748
A_95_P012961	-134.476	-12.5154	-35.3963	0.000797193	0.028995
A_95_P314858	-193.565	-31.4456	-35.3624	0.000798723	0.028995
A_95_P261421	-312.496	-130.807	-35.3537	0.000799116	0.028995
A_95_P295678	-160.603	-33.5651	-35.3396	0.00079975	0.028995
A_95_P120552	101.55	53.0989	35.3274	0.000800305	0.028995
A_95_P130987	-769.717	-19.9888	-35.2959	0.000801731	0.0290227
A_95_P042836	-4.31451	-4.18573	-35.2305	0.000804707	0.0290842
A_95_P059421	889.627	7.82972	35.2294	0.000804759	0.0290842
A_95_P020291	-19569.1	-38.0974	-35.21	0.000805645	0.0290922
A_95_P025506	-1248.75	-239.959	-35.0905	0.000811131	0.0292619
A_95_P112907	826.413	364.374	35.0625	0.000812425	0.0292619
A_95_P162342	3253.58	78.2636	35.0277	0.000814043	0.0292619
A_95_P007651	-3821.81	-59.3428	-35.0271	0.00081407	0.0292619
A_95_P226124	-6408.33	-51.1797	-35.0138	0.000814688	0.0292619
A_95_P218587	-15.5183	-9.65527	-35.0025	0.000815213	0.0292619
A_95_P020501	-11922.2	-10.9612	-34.9726	0.000816604	0.0292619
A_95_P279118	520.465	307.013	34.9559	0.000817386	0.0292619
A_95_P028251	2512.86	8.99366	34.9412	0.00081807	0.0292619
A_95_P093828	-511.54	-6.55729	-34.9381	0.000818218	0.0292619
A_95_P209752	-122.819	-25.5334	-34.935	0.000818362	0.0292619
A_95_P304183	-94.2376	-43.3412	-34.9003	0.000819988	0.0292879
A_95_P011116	-4692.55	-26.4124	-34.891	0.000820424	0.0292879
A_95_P022246	-372.922	-218.694	-34.8398	0.000822833	0.0293499
A_95_P228729	-1806.95	-44.7063	-34.7427	0.000827433	0.0294577
A_95_P221322	-661.767	-3.79084	-34.74	0.000827564	0.0294577
A_95_P131002	-109.206	-14.7162	-34.7335	0.000827873	0.0294577
A_95_P133617	-1919.35	-1211.07	-34.6907	0.000829915	0.0294668
A_95_P198652	-1993.31	-5.5171	-34.6812	0.000830366	0.0294668
A_95_P027821	-23.0782	-17.6326	-34.663	0.000831241	0.0294668
A_95_P153372	428.923	8.43731	34.6625	0.000831263	0.0294668
A_95_P211587	-340.031	-203.582	-34.6577	0.000831492	0.0294668
A_95_P023191	-785.795	-609.545	-34.5943	0.000834541	0.0295157
A_95_P028661	9326.66	5.84322	34.5941	0.000834549	0.0295157
A_95_P012766	-102.64	-51.6038	-34.587	0.000834892	0.0295157
A_95_P195697	-419.302	-117.376	-34.5648	0.000835964	0.0295297
A_95_P305018	-536.248	-43.341	-34.5395	0.000837187	0.0295491
A_95_P088098	36549.4	6377.37	34.5176	0.000838249	0.0295628
A_95_P048426	357.379	6.82793	34.4772	0.000840209	0.0295905
A_95_P296538	-4.78535	-3.93705	-34.4605	0.000841022	0.0295905
A_95_P099133	297.943	30.8955	34.452	0.000841439	0.0295905
A_95_P078905	-12.2764	-8.4141	-34.4428	0.00084189	0.0295905
A_95_P117397	-1938.97	-399.401	-34.4148	0.000843257	0.0295905
A_95_P285278	124.041	42.3249	34.4081	0.000843585	0.0295905
A_95_P220607	-5136.19	-36.011	-34.4045	0.000843762	0.0295905
A_95_P120297	-493.734	-34.1483	-34.3621	0.000845844	0.0296235
A_95_P126467	-36.3618	-15.5828	-34.3471	0.000846578	0.0296235
A_95_P031716	9655.28	50.1085	34.3327	0.00084729	0.0296235
A_95_P008606	-2749.71	-1944.39	-34.3259	0.000847626	0.0296235
A_95_P190717	718.824	5.90013	34.3166	0.000848086	0.0296235
A_95_P126227	943.314	4.10637	34.2947	0.000849167	0.0296284
A_95_P006766	-165.623	-99.2964	-34.2864	0.000849579	0.0296284
A_95_P113657	-51685.4	-97.0935	-34.256	0.000851082	0.0296572
A_95_P129592	-4115.96	-6.16931	-34.2232	0.000852714	0.0296839
A_95_P289493	2263.99	3.42505	34.2096	0.000853389	0.0296839
A_95_P210997	-4536.78	-8.43457	-34.1924	0.000854249	0.0296839
A_95_P083715	-4.19276	-4.20449	-34.1862	0.000854559	0.0296839
A_95_P264701	-18.8595	-14.3172	-34.1446	0.000856641	0.0297148
A_95_P135237	-96.4898	-62.8168	-34.1263	0.000857557	0.0297148
A_95_P110762	1342.65	3.6837	34.1228	0.000857733	0.0297148
A_95_P094663	-719.946	-5.79432	-34.1142	0.000858163	0.0297148
A_95_P039436	148.102	46.425	34.0972	0.000859017	0.0297209
A_95_P186172	-20665	-10.9384	-34.0734	0.000860219	0.029739
A_95_P209917	-111.165	-28.4709	-34.0465	0.000861577	0.0297496
A_95_P236799	298.268	3.98997	34.0221	0.000862813	0.0297496
A_95_P221122	-362.873	-31.1606	-34.0071	0.000863569	0.0297496
A_95_P285798	692.055	6.8948	34.0013	0.000863865	0.0297496
A_95_P276358	78.6801	43.2734	34.0002	0.000863921	0.0297496
A_95_P162472	3518.03	4.32574	33.9812	0.000864886	0.0297572
A_95_P098383	-28.6653	-21.6095	-33.9567	0.000866132	0.0297572
A_95_P043381	26.5268	16.9118	33.9558	0.00086618	0.0297572
A_95_P010991	-1790.4	-51.6938	-33.9237	0.000867815	0.0297721
A_95_P258856	-36.3756	-23.0689	-33.895	0.000869287	0.0297721
A_95_P126847	1645.38	18.8894	33.8944	0.000869316	0.0297721
A_95_P272281	-2655.58	-2011.41	-33.879	0.000870107	0.0297721
A_95_P300343	465.317	266.757	33.8708	0.000870524	0.0297721
A_95_P016461	-9940.44	-8.90441	-33.8675	0.000870693	0.0297721
A_95_P246182	-2464.83	-5.34925	-33.8336	0.000872437	0.0298085
A_95_P194622	-5543.37	-190.999	-33.7963	0.000874361	0.0298117
A_95_P064195	-363.128	-102.143	-33.7856	0.000874918	0.0298117
A_95_P128517	-440.97	-71.7685	-33.7791	0.000875253	0.0298117
A_95_P130887	-530.247	-56.7335	-33.7612	0.000876179	0.02982
A_95_P216117	-556.798	-348.924	-33.7146	0.000878602	0.0298793
A_95_P126222	-665.926	-465.203	-33.6715	0.000880847	0.0299302
A_95_P076475	7.56618	5.82534	33.6494	0.000882006	0.0299302
A_95_P300708	-814.538	-9.29873	-33.6466	0.000882149	0.0299302
A_95_P045421	-225.936	-57.8629	-33.5466	0.000887413	0.0300663
A_95_P300118	-41.5101	-30.6382	-33.5416	0.000887674	0.0300663
A_95_P000781	2124.53	3.40617	33.5313	0.000888219	0.0300663
A_95_P268106	-1203.16	-4.63158	-33.5097	0.000889363	0.0300818
A_95_P300608	-7.64503	-6.13737	-33.4676	0.000891597	0.0301028
A_95_P128537	-699.795	-128.299	-33.4604	0.000891981	0.0301028
A_95_P146422	-500.008	-31.3455	-33.4592	0.000892047	0.0301028
A_95_P204477	-5267.23	-266.871	-33.4279	0.000893718	0.0301115
A_95_P001911	468.134	36.2854	33.4261	0.000893812	0.0301115
A_95_P061050	265.89	8.31668	33.4149	0.000894412	0.0301115
A_95_P015101	-2172.29	-1043.23	-33.3771	0.000896434	0.0301115
A_95_P000336	-4246.58	-96.2013	-33.3615	0.00089727	0.0301115
A_95_P213247	7574.55	4.33729	33.318	0.000899614	0.0301115
A_95_P262331	-29.6003	-21.7712	-33.3103	0.000900028	0.0301115
A_95_P144467	2491.07	5.72	33.3099	0.000900053	0.0301115
A_95_P047556	199.423	134.179	33.2884	0.000901214	0.0301115
A_95_P004391	-42221	-11059.8	-33.2837	0.000901466	0.0301115
A_95_P009236	-12883.8	-8.22818	-33.2719	0.000902105	0.0301115
A_95_P025021	3947.94	9.65631	33.2669	0.000902375	0.0301115
A_95_P058526	-74.2767	-30.9417	-33.2654	0.000902454	0.0301115
A_95_P136472	-2112.66	-16.7703	-33.2624	0.000902617	0.0301115
A_95_P125222	1117.51	17.6141	33.2252	0.000904639	0.0301394
A_95_P024271	2490.66	6.99475	33.2217	0.000904829	0.0301394
A_95_P011181	-1273.41	-33.5027	-33.1916	0.000906468	0.0301463
A_95_P176202	-76288.2	-188.677	-33.1848	0.000906839	0.0301463
A_95_P133567	180.482	3.64094	33.1728	0.000907494	0.0301463
A_95_P017122	-14915.5	-9.36366	-33.1674	0.000907789	0.0301463
A_95_P151767	23687.5	20.839	33.1073	0.000911085	0.0302328
A_95_P235729	492.216	3.84711	33.0447	0.000914535	0.030271
A_95_P244422	1449.15	22.7495	33.0405	0.000914769	0.030271
A_95_P009681	3356.89	14.5074	33.0331	0.000915174	0.030271
A_95_P224817	-710.602	-82.347	-33.0206	0.000915868	0.030271
A_95_P237244	-418.274	-32.8631	-33.0015	0.00091693	0.030271
A_95_P028491	1123.3	38.7438	32.987	0.000917733	0.030271
A_95_P119617	2458.32	5.9123	32.9864	0.000917765	0.030271
A_95_P114397	242.954	77.3298	32.9534	0.000919601	0.0302962
A_95_P139337	-51.6476	-15.2764	-32.9479	0.000919911	0.0302962
A_95_P013896	-1121.09	-34.5815	-32.8966	0.000922776	0.0303446
A_95_P146827	-26.8011	-18.393	-32.8922	0.000923024	0.0303446
A_95_P217192	-754.273	-8.55968	-32.8844	0.000923458	0.0303446
A_95_P013291	22595.2	6.04363	32.856	0.000925054	0.0303559
A_95_P114297	-11498.7	-168.531	-32.8536	0.00092519	0.0303559
A_95_P107882	974.556	90.0784	32.7892	0.000928824	0.0304325
A_95_P161512	-1087.79	-210.643	-32.764	0.000930251	0.0304325
A_95_P290558	-46.1575	-28.2783	-32.7543	0.000930801	0.0304325
A_95_P003946	-543.86	-39.4729	-32.7531	0.000930868	0.0304325
A_95_P281898	849.417	242.434	32.7508	0.000930997	0.0304325
A_95_P048771	-644.439	-90.3533	-32.7115	0.000933236	0.0304476
A_95_P183362	7767.42	18.9709	32.7063	0.000933529	0.0304476
A_95_P230704	-2376.16	-3.52241	-32.7061	0.000933544	0.0304476
A_95_P136607	321.539	5.75016	32.6835	0.000934834	0.0304642
A_95_P275128	-64.7647	-46.7958	-32.6728	0.000935444	0.0304642
A_95_P000156	-5836.27	-10.2256	-32.6532	0.000936567	0.0304781
A_95_P214022	-24.532	-10.0345	-32.606	0.000939273	0.0305291
A_95_P141972	-11.2094	-7.77922	-32.5873	0.000940353	0.0305291
A_95_P038741	-1007.63	-524.801	-32.5828	0.000940612	0.0305291
A_95_P204162	8317.7	18.2094	32.5774	0.000940923	0.0305291
A_95_P034354	-1933.3	-5.62188	-32.5173	0.000944398	0.0305581
A_95_P257479	-5.15961	-4.80024	-32.5172	0.000944407	0.0305581
A_95_P011911	-640.227	-433.438	-32.5119	0.00094471	0.0305581
A_95_P111642	-5647.99	-190.037	-32.5071	0.000944991	0.0305581
A_95_P110837	-3351.77	-109.835	-32.5017	0.000945304	0.0305581
A_95_P124087	-242.149	-129.313	-32.4576	0.000947869	0.0306184
A_95_P211702	774.948	8.18008	32.4307	0.00094944	0.030625
A_95_P015951	-23815.2	-50.4906	-32.4291	0.000949537	0.030625
A_95_P127987	459.051	3.29626	32.4183	0.00095017	0.030625
A_95_P068340	642.028	7.26243	32.3603	0.00095357	0.0306992
A_95_P020566	-77.886	-35.8915	-32.3552	0.000953874	0.0306992
A_95_P149592	-516.863	-39.836	-32.3013	0.000957054	0.0307602
A_95_P240479	-120.909	-78.0367	-32.2991	0.000957186	0.0307602
A_95_P116522	-1968.66	-9.45878	-32.2815	0.000958223	0.0307602
A_95_P089088	3970.36	50.7551	32.2755	0.000958579	0.0307602
A_95_P278333	177.236	121.363	32.2349	0.000960997	0.0308152
A_95_P153227	-2120.75	-30.5055	-32.199	0.000963133	0.0308611
A_95_P270206	-195.327	-96.3069	-32.1368	0.000966863	0.0309008
A_95_P145562	-768.186	-34.6558	-32.1304	0.000967247	0.0309008
A_95_P014551	-1474.03	-16.3084	-32.1256	0.000967537	0.0309008
A_95_P028286	-18.0046	-12.751	-32.1069	0.000968662	0.0309008
A_95_P212737	-6275.28	-440.127	-32.0982	0.000969187	0.0309008
A_95_P026046	1708.36	3.35176	32.0967	0.000969277	0.0309008
A_95_P146392	734.315	6.60024	32.0956	0.000969342	0.0309008
A_95_P153882	6702.17	4.8682	32.0767	0.000970485	0.0309008
A_95_P013581	-401.707	-43.0375	-32.07	0.000970888	0.0309008
A_95_P296313	-259.221	-8.95386	-32.0566	0.000971702	0.0309008
A_95_P087048	-65.35	-31.7676	-32.0495	0.000972132	0.0309008
A_95_P124007	-113.708	-35.9156	-32.0037	0.000974907	0.0309575
A_95_P296193	-78.1187	-42.4203	-31.9968	0.00097533	0.0309575
A_95_P313863	-148.713	-33.0651	-31.9702	0.000976949	0.0309756
A_95_P070630	-35585.1	-20.1916	-31.9523	0.000978042	0.0309756
A_95_P181777	-865.558	-208.994	-31.9333	0.000979204	0.0309756
A_95_P144012	-3341.16	-958.922	-31.9318	0.000979295	0.0309756
A_95_P071625	-272.96	-146.471	-31.9296	0.000979434	0.0309756
A_95_P128232	-625.489	-15.0331	-31.9048	0.000980956	0.0309813
A_95_P268466	645.418	16.318	31.8907	0.000981822	0.0309813
A_95_P182717	17851.7	5.67734	31.8813	0.000982398	0.0309813
A_95_P138167	-23.6783	-18.5164	-31.8806	0.000982444	0.0309813
A_95_P128857	-1025	-738.029	-31.8565	0.000983929	0.0309845
A_95_P122857	-947.694	-274.875	-31.8323	0.000985418	0.0309845
A_95_P298638	-59.7651	-47.1051	-31.8147	0.000986507	0.0309845
A_95_P000261	-56726.5	-2215.96	-31.8135	0.000986581	0.0309845
A_95_P178487	-2378.13	-79.2946	-31.8063	0.00098703	0.0309845
A_95_P288608	18.8098	12.0014	31.7817	0.000988557	0.0309845
A_95_P138872	-74.8364	-58.2129	-31.7703	0.000989266	0.0309845
A_95_P219072	816.241	5.4189	31.768	0.000989405	0.0309845
A_95_P220757	6671.3	23.5931	31.7646	0.000989621	0.0309845
A_95_P005941	16.5362	3.0986	31.7519	0.000990412	0.0309872
A_95_P303108	-569.001	-345.669	-31.7348	0.000991475	0.0309983
A_95_P306093	-525.281	-234.242	-31.7155	0.000992683	0.0310139
A_95_P147727	-21.65	-16.8393	-31.6693	0.000995578	0.0310596
A_95_P052926	106.642	20.0759	31.645	0.000997103	0.0310596
A_95_P027081	2977.01	7.83067	31.6377	0.000997562	0.0310596
A_95_P125622	555.207	8.53627	31.6246	0.000998388	0.0310596
A_95_P014696	-1292.61	-21.3518	-31.6198	0.000998688	0.0310596
A_95_P141262	-4012.5	-5.93174	-31.6179	0.00099881	0.0310596
A_95_P063995	-1668.65	-1000.01	-31.6132	0.000999108	0.0310596
A_95_P018831	-582.093	-3.4286	-31.5999	0.000999949	0.0310637
A_95_P174732	-238.476	-70.7867	-31.5768	0.00100141	0.031087
A_95_P011001	5497.5	6.5411	31.5392	0.00100379	0.0311389
A_95_P296378	-16272.8	-772.091	-31.483	0.00100737	0.031223
A_95_P145822	-430.041	-287.019	-31.4743	0.00100793	0.031223
A_95_P212702	840.723	8.17407	31.4348	0.00101046	0.0312794
A_95_P074225	-25.6106	-16.7281	-31.4136	0.00101182	0.0312974
A_95_P127382	-709.709	-48.4628	-31.4033	0.00101249	0.0312974
A_95_P070150	-42.9261	-34.33	-31.3924	0.00101319	0.0312974
A_95_P045231	121.654	5.23485	31.3699	0.00101464	0.0313002
A_95_P295863	-44.6677	-22.0255	-31.3688	0.00101471	0.0313002
A_95_P053766	-40.7625	-25.3224	-31.3568	0.00101549	0.0313022
A_95_P021401	-11614.7	-1448.84	-31.3211	0.0010178	0.0313392
A_95_P228884	-2443.32	-9.91512	-31.3162	0.00101812	0.0313392
A_95_P145867	-1486.33	-6.1405	-31.29	0.00101982	0.0313695
A_95_P268061	286.91	3.68845	31.2757	0.00102075	0.0313712
A_95_P014261	-6771.95	-118.667	-31.2672	0.00102131	0.0313712
A_95_P190882	1346.53	7.39964	31.2557	0.00102206	0.0313722
A_95_P268211	-1377.68	-15.1378	-31.176	0.00102728	0.0314913
A_95_P089978	-5.9625	-4.56368	-31.1715	0.00102758	0.0314913
A_95_P216272	1748.43	4.64404	31.1637	0.00102809	0.0314913
A_95_P147162	-240.191	-176.687	-31.147	0.00102919	0.0315029
A_95_P000346	-16860.4	-8.56644	-31.1103	0.00103162	0.0315545
A_95_P214722	-75.6588	-59.1521	-31.091	0.0010329	0.0315545
A_95_P006821	-4817.42	-110.767	-31.0889	0.00103304	0.0315545
A_95_P013956	748.062	17.9213	31.058	0.00103509	0.0315952
A_95_P144257	-109.634	-3.51741	-31.0333	0.00103674	0.0316156
A_95_P307003	33.9913	22.8431	31.0263	0.0010372	0.0316156
A_95_P078395	-76.5673	-56.5492	-31.0115	0.00103819	0.0316204
A_95_P089688	-886.317	-4.06564	-31.0022	0.00103882	0.0316204
A_95_P143532	-3446.73	-387.585	-30.9916	0.00103953	0.0316204
A_95_P035903	739.094	3.1986	30.9286	0.00104375	0.031727
A_95_P311303	-14.7073	-12.3092	-30.8966	0.00104592	0.031736
A_95_P102277	-308.445	-14.1693	-30.8835	0.0010468	0.031736
A_95_P009371	-415.687	-185.515	-30.8788	0.00104712	0.031736
A_95_P092818	-42.9885	-27.1907	-30.876	0.00104731	0.031736
A_95_P155047	4316.65	33.0875	30.8706	0.00104767	0.031736
A_95_P043416	456.034	31.0554	30.831	0.00105036	0.0317443
A_95_P143227	-846.346	-13.2268	-30.8229	0.00105092	0.0317443
A_95_P309173	-307.793	-25.9106	-30.8014	0.00105238	0.0317443
A_95_P059401	31.4114	21.388	30.801	0.00105241	0.0317443
A_95_P078150	1728.14	4.41433	30.7871	0.00105335	0.0317443
A_95_P009861	2342.39	3.70719	30.7869	0.00105337	0.0317443
A_95_P159232	35176.1	4.86967	30.7814	0.00105375	0.0317443
A_95_P294963	-914.772	-106.635	-30.7605	0.00105517	0.0317654
A_95_P120167	107.469	3.40125	30.7306	0.00105723	0.0317712
A_95_P215702	-511.748	-36.2518	-30.7228	0.00105776	0.0317712
A_95_P276078	209.453	56.4149	30.7155	0.00105826	0.0317712
A_95_P031296	-454.863	-332.082	-30.6919	0.00105989	0.0317773
A_95_P122002	-408.731	-58.9724	-30.6778	0.00106086	0.0317773
A_95_P180197	-40168.2	-30255.4	-30.6734	0.00106117	0.0317773
A_95_P151177	-351.1	-53.9342	-30.665	0.00106175	0.0317773
A_95_P084470	-137.848	-42.6232	-30.6225	0.00106469	0.0317773
A_95_P005211	-78862.7	-39844.5	-30.6189	0.00106495	0.0317773
A_95_P141697	211.292	9.59286	30.6182	0.001065	0.0317773
A_95_P023241	1214.1	3.60001	30.6181	0.001065	0.0317773
A_95_P137697	-174.388	-10.7719	-30.5944	0.00106665	0.0318048
A_95_P260101	685.827	12.9643	30.5573	0.00106923	0.0318518
A_95_P025846	-416.238	-98.7715	-30.551	0.00106968	0.0318518
A_95_P278998	254.626	6.5946	30.5281	0.00107128	0.0318778
A_95_P220532	-1389.42	-342.734	-30.4845	0.00107434	0.0319164
A_95_P063875	1528.01	6.32025	30.4795	0.00107469	0.0319164
A_95_P028746	-9148.38	-13.9697	-30.4785	0.00107476	0.0319164
A_95_P242172	-1305.67	-858.503	-30.4314	0.00107808	0.0319717
A_95_P213222	-360.663	-62.8125	-30.403	0.0010801	0.0319976
A_95_P240324	676.959	3.14629	30.3985	0.00108042	0.0319976
A_95_P008736	-24274.3	-247.814	-30.363	0.00108294	0.0320133
A_95_P001761	-1142.78	-467.166	-30.3446	0.00108425	0.0320133
A_95_P153967	-987.633	-647.02	-30.3422	0.00108443	0.0320133
A_95_P134882	-5592.48	-31.1198	-30.3332	0.00108506	0.0320133
A_95_P297848	513.11	50.3508	30.3295	0.00108533	0.0320133
A_95_P277133	-974.437	-25.5957	-30.3114	0.00108662	0.0320285
A_95_P202952	-10257.1	-7.65422	-30.3018	0.00108731	0.0320285
A_95_P096278	525.642	4.7376	30.2874	0.00108834	0.0320373
A_95_P130722	667.102	3.84248	30.2251	0.00109283	0.0321353
A_95_P140332	-202.025	-126.539	-30.2208	0.00109314	0.0321353
A_95_P203327	3032.58	4.21119	30.1852	0.00109571	0.0321625
A_95_P079385	-58.5942	-20.304	-30.1739	0.00109654	0.0321625
A_95_P290628	-775.796	-32.8676	-30.172	0.00109667	0.0321625
A_95_P006426	-897.824	-76.7277	-30.1675	0.001097	0.0321625
A_95_P214992	-540.915	-45.9799	-30.124	0.00110016	0.0322336
A_95_P257911	122043	26.2426	30.0961	0.0011022	0.0322719
A_95_P164082	718.342	8.54586	30.0287	0.00110715	0.0323086
A_95_P262361	98.218	6.36745	30.0236	0.00110753	0.0323086
A_95_P141997	1395.49	3.02199	30.0216	0.00110767	0.0323086
A_95_P224512	-821.656	-193.02	-30.0171	0.001108	0.0323086
A_95_P200257	-2337.43	-306.654	-30.0093	0.00110858	0.0323086
A_95_P024156	-5240.16	-2419.35	-30.0087	0.00110862	0.0323086
A_95_P264376	-8.16857	-6.13218	-29.9605	0.00111218	0.0323776
A_95_P042436	227.93	57.5377	29.9344	0.00111412	0.0323776
A_95_P069945	2766.16	4.27729	29.9331	0.00111422	0.0323776
A_95_P140312	-28.4694	-18.1481	-29.9298	0.00111446	0.0323776
A_95_P272776	572.873	3.15037	29.9249	0.00111483	0.0323776
A_95_P182572	-2587.85	-3.37805	-29.9169	0.00111542	0.0323776
A_95_P148702	2934.01	5.81725	29.9032	0.00111644	0.0323857
A_95_P068985	600.484	14.4449	29.8719	0.00111878	0.0323876
A_95_P179627	7472.99	10.7238	29.8696	0.00111896	0.0323876
A_95_P258886	-123.639	-15.2358	-29.8502	0.00112041	0.0323935
A_95_P203573	2331.36	3.50976	29.8317	0.00112179	0.0324121
A_95_P242352	-39.8066	-18.7673	-29.8042	0.00112386	0.0324504
A_95_P074740	3.62671	3.49211	29.7594	0.00112724	0.0325134
A_95_P163377	4604.49	3.52903	29.7475	0.00112815	0.0325134
A_95_P020276	-5721.57	-174.88	-29.7458	0.00112827	0.0325134
A_95_P129752	3687.38	10.8459	29.6997	0.00113177	0.0325928
A_95_P127852	415.989	113.711	29.6788	0.00113336	0.0326034
A_95_P142162	-11.244	-7.10568	-29.6754	0.00113362	0.0326034
A_95_P303273	-119.648	-75.1631	-29.665	0.00113442	0.0326048
A_95_P041256	35.6459	26.9694	29.6332	0.00113685	0.0326184
A_95_P157562	832.034	21.3018	29.6296	0.00113713	0.0326184
A_95_P001251	2670.67	4.73694	29.5916	0.00114004	0.0326498
A_95_P227414	174421	40710.6	29.5894	0.00114021	0.0326498
A_95_P099103	-443.072	-106.278	-29.5839	0.00114063	0.0326498
A_95_P262546	-660.481	-176.919	-29.5765	0.0011412	0.0326498
A_95_P135267	-57.3078	-35.8248	-29.5653	0.00114206	0.0326531
A_95_P090383	1844.63	7.27357	29.5425	0.00114382	0.0326558
A_95_P095188	-49.6877	-32.1325	-29.5399	0.00114402	0.0326558
A_95_P126212	-35.5397	-22.7512	-29.5352	0.00114439	0.0326558
A_95_P113532	1277.17	3.52135	29.5169	0.0011458	0.0326748
A_95_P100383	31.5221	7.95871	29.4567	0.00115049	0.0327757
A_95_P160792	-595.877	-141.575	-29.4522	0.00115084	0.0327757
A_95_P031621	-132.447	-52.7632	-29.4403	0.00115177	0.0327808
A_95_P243067	-3330.67	-8.07246	-29.4239	0.00115305	0.0327859
A_95_P000051	-173329	-159.067	-29.4021	0.00115476	0.0327859
A_95_P023491	893.246	5.28892	29.3947	0.00115534	0.0327859
A_95_P239119	-12.4294	-9.14509	-29.3802	0.00115648	0.0327859
A_95_P092958	248.257	7.39721	29.3672	0.00115749	0.0327859
A_95_P151582	836.851	7.94992	29.3662	0.00115758	0.0327859
A_95_P270026	-104.767	-65.6655	-29.33	0.00116043	0.0327859
A_95_P146787	-77.1901	-16.4201	-29.3216	0.00116109	0.0327859
A_95_P011591	2206.16	8.25168	29.3185	0.00116134	0.0327859
A_95_P147097	-109.903	-47.1645	-29.3052	0.00116239	0.0327859
A_95_P300958	37.9002	21.669	29.2926	0.00116339	0.0327859
A_95_P012781	-11812.8	-6.44694	-29.2916	0.00116347	0.0327859
A_95_P316738	274.035	120.781	29.2894	0.00116364	0.0327859
A_95_P186032	-1318.22	-825.108	-29.2818	0.00116425	0.0327859
A_95_P312593	-384.034	-17.6183	-29.2732	0.00116493	0.0327859
A_95_P141107	-988.688	-579.236	-29.2631	0.00116573	0.0327859
A_95_P002606	-30880.4	-14.9207	-29.2577	0.00116617	0.0327859
A_95_P115107	-452.617	-277.859	-29.22	0.00116917	0.0328492
A_95_P203167	-140.621	-90.9679	-29.185	0.00117197	0.0329068
A_95_P210572	-233.713	-18.0002	-29.1492	0.00117484	0.0329644
A_95_P214612	3842.57	5.14791	29.1408	0.00117553	0.0329644
A_95_P012856	-4652.47	-30.6475	-29.125	0.0011768	0.0329713
A_95_P133782	2968.42	21.3994	29.1177	0.00117738	0.0329713
A_95_P217592	-337.743	-46.9163	-29.1048	0.00117843	0.0329713
A_95_P301278	6219.91	60.1647	29.0833	0.00118017	0.0329713
A_95_P013436	-5180.03	-11.4423	-29.0728	0.00118102	0.0329713
A_95_P160622	-1055.3	-777.556	-29.0643	0.00118171	0.0329713
A_95_P130877	-530.607	-369.218	-29.0563	0.00118236	0.0329713
A_95_P021341	-6162.7	-21.7906	-29.054	0.00118255	0.0329713
A_95_P001751	-148.686	-64.0082	-29.0434	0.0011834	0.0329717
A_95_P024176	-36.86	-15.738	-29.0353	0.00118407	0.0329717
A_95_P162137	69.1235	53.6106	29.0022	0.00118677	0.0330216
A_95_P135927	10826.5	3.38029	28.9744	0.00118904	0.0330216
A_95_P216332	-71.2027	-51.5345	-28.9708	0.00118934	0.0330216
A_95_P112507	-8306.68	-276.64	-28.9604	0.00119019	0.0330216
A_95_P271856	294.328	7.8297	28.958	0.00119038	0.0330216
A_95_P246472	-4583.43	-15.3067	-28.9325	0.00119248	0.0330573
A_95_P018996	-553.039	-164.47	-28.9175	0.00119372	0.0330573
A_95_P214112	-1667.15	-88.5042	-28.9106	0.00119428	0.0330573
A_95_P000630	-67.0394	-13.4104	-28.8948	0.00119559	0.0330573
A_95_P003376	-7094.89	-80.1083	-28.884	0.00119648	0.0330573
A_95_P111777	4840.48	5.73459	28.8834	0.00119653	0.0330573
A_95_P248457	471.015	16.6448	28.8783	0.00119695	0.0330573
A_95_P003141	-64678.9	-93.2661	-28.8636	0.00119817	0.0330646
A_95_P129777	2471.13	9.13126	28.8569	0.00119873	0.0330646
A_95_P030711	294.034	5.38228	28.8411	0.00120003	0.0330798
A_95_P302088	118.354	4.72732	28.824	0.00120146	0.0330877
A_95_P179572	-37.4505	-15.0025	-28.8195	0.00120183	0.0330877
A_95_P043216	37.4341	19.7751	28.809	0.0012027	0.033091
A_95_P100438	-104.451	-77.1424	-28.7814	0.00120501	0.0331226
A_95_P155617	-48.9648	-35.5133	-28.7772	0.00120536	0.0331226
A_95_P142427	-1036.33	-31.2364	-28.7263	0.00120963	0.0332188
A_95_P011796	11439.8	5.72416	28.6545	0.00121569	0.0333326
A_95_P003316	-350.071	-15.4961	-28.6502	0.00121605	0.0333326
A_95_P082420	-96.5043	-54.5497	-28.6048	0.0012199	0.0334173
A_95_P028991	-762.381	-27.9391	-28.5772	0.00122226	0.0334436
A_95_P107527	13569.4	6.40268	28.5388	0.00122555	0.0335089
A_95_P223872	5882.32	13.5197	28.5021	0.0012287	0.0335608
A_95_P110972	-196.259	-23.0553	-28.4989	0.00122898	0.0335608
A_95_P301718	280.9	16.9412	28.473	0.00123121	0.0335799
A_95_P212022	2340.49	5.24918	28.4513	0.00123309	0.0335855
A_95_P184597	-7230.11	-14.5555	-28.4458	0.00123356	0.0335855
A_95_P102707	-8397.16	-9.96956	-28.442	0.00123388	0.0335855
A_95_P284553	755.114	5.00476	28.423	0.00123553	0.0335867
A_95_P220027	-205.124	-158.381	-28.4018	0.00123737	0.0335867
A_95_P118402	360.972	20.7176	28.3996	0.00123757	0.0335867
A_95_P121947	-1922.66	-3.85633	-28.3746	0.00123974	0.0336032
A_95_P178187	-1455.54	-613.968	-28.3566	0.00124132	0.0336032
A_95_P027781	-795.917	-28.3332	-28.3456	0.00124228	0.0336032
A_95_P126582	999.313	5.2303	28.3396	0.0012428	0.0336032
A_95_P297143	-243.476	-20.8207	-28.3154	0.00124493	0.0336274
A_95_P205657	-245.571	-40.3608	-28.3013	0.00124616	0.0336274
A_95_P128772	906.103	548.418	28.2995	0.00124632	0.0336274
A_95_P241520	-212.198	-21.8951	-28.289	0.00124724	0.0336274
A_95_P014366	-2901.33	-3.5636	-28.2791	0.00124812	0.0336274
A_95_P247112	-853.821	-47.4887	-28.277	0.0012483	0.0336274
A_95_P206122	-208.087	-6.96219	-28.247	0.00125095	0.0336744
A_95_P139812	3357.32	6.04942	28.2308	0.00125238	0.0336744
A_95_P086475	-155.056	-106.091	-28.227	0.00125272	0.0336744
A_95_P118437	-25.6517	-13.9798	-28.2207	0.00125328	0.0336744
A_95_P224792	-2169.41	-1426	-28.2138	0.00125389	0.0336744
A_95_P183672	-1708.17	-3.23943	-28.1894	0.00125606	0.0336912
A_95_P001141	-20273.5	-9.30588	-28.1624	0.00125846	0.0337351
A_95_P182502	10023.7	5.68195	28.1335	0.00126104	0.0337836
A_95_P156392	2408.08	6.93276	28.1035	0.00126373	0.0338349
A_95_P252914	345.577	3.35014	28.0835	0.00126553	0.03386
A_95_P021216	-39.5352	-28.6172	-28.0676	0.00126696	0.03386
A_95_P097538	-400.689	-5.79645	-28.0673	0.00126699	0.03386
A_95_P230299	-9.51534	-7.20704	-28.0214	0.00127114	0.033927
A_95_P306993	60.9314	44.1358	28.0163	0.0012716	0.033927
A_95_P093998	-220.745	-4.23101	-28.0113	0.00127205	0.033927
A_95_P297558	1550.35	4.16654	27.967	0.00127608	0.033927
A_95_P260156	24.3208	13.8665	27.9565	0.00127703	0.033927
A_95_P007511	-2486.7	-30.7589	-27.9532	0.00127733	0.033927
A_95_P195442	-5175.8	-273.049	-27.9469	0.0012779	0.033927
A_95_P110002	-11599.1	-3.38818	-27.9306	0.0012794	0.033927
A_95_P116447	171.183	10.4148	27.9238	0.00128002	0.033927
A_95_P208032	-630.577	-161.395	-27.9191	0.00128045	0.033927
A_95_P205447	-405.007	-115.696	-27.9099	0.00128129	0.033927
A_95_P116297	-40.2367	-29.4255	-27.9007	0.00128213	0.033927
A_95_P121202	-4501.33	-3.57038	-27.8919	0.00128294	0.033927
A_95_P143282	-59.1728	-29.7253	-27.888	0.0012833	0.033927
A_95_P180142	741.372	47.4605	27.8795	0.00128408	0.033927
A_95_P278948	4412.41	10.6353	27.8474	0.00128704	0.033927
A_95_P056251	-30.4894	-21.4487	-27.8418	0.00128756	0.033927
A_95_P010221	-56.6784	-9.38655	-27.8269	0.00128893	0.033927
A_95_P092618	-312.749	-26.6387	-27.8139	0.00129013	0.033927
A_95_P143972	-470.331	-221.732	-27.813	0.00129022	0.033927
A_95_P133622	177.589	4.74709	27.8129	0.00129023	0.033927
A_95_P028781	1562.45	17.7992	27.8128	0.00129024	0.033927
A_95_P296453	-379.787	-117.644	-27.7988	0.00129154	0.033927
A_95_P154077	-1530.05	-4.09389	-27.7932	0.00129206	0.033927
A_95_P031966	-449.332	-5.21234	-27.7868	0.00129264	0.033927
A_95_P248302	-862.457	-553.135	-27.7859	0.00129273	0.033927
A_95_P186307	-115.419	-36.2085	-27.7386	0.00129713	0.0339768
A_95_P221502	-451.57	-195.391	-27.7327	0.00129769	0.0339768
A_95_P289553	-30.6646	-19.4619	-27.7204	0.00129884	0.0339768
A_95_P151217	-414.316	-170.158	-27.7134	0.00129949	0.0339768
A_95_P069705	-8.04154	-6.96506	-27.7107	0.00129975	0.0339768
A_95_P065285	-534.896	-21.9285	-27.7079	0.00130001	0.0339768
A_95_P104412	1489.24	11.6552	27.7026	0.00130051	0.0339768
A_95_P212147	537.342	16.9641	27.6979	0.00130094	0.0339768
A_95_P307198	38.5153	22.8509	27.677	0.00130291	0.0339808
A_95_P187767	-15379.5	-13.9895	-27.6726	0.00130332	0.0339808
A_95_P245952	5334.66	10.6164	27.6363	0.00130674	0.0339877
A_95_P005316	-1113.82	-23.7045	-27.6343	0.00130693	0.0339877
A_95_P151272	2219.31	10.3822	27.6228	0.00130801	0.0339877
A_95_P118512	-109.794	-21.0209	-27.6182	0.00130845	0.0339877
A_95_P289368	1741.03	6.80699	27.6176	0.0013085	0.0339877
A_95_P096738	-8.90205	-7.33439	-27.6142	0.00130882	0.0339877
A_95_P220962	-297.573	-53.933	-27.6122	0.00130901	0.0339877
A_95_P023576	-396.139	-291.934	-27.5785	0.00131221	0.0340361
A_95_P207257	-130.692	-65.7344	-27.5762	0.00131243	0.0340361
A_95_P104712	-385.966	-3.22043	-27.5641	0.00131358	0.0340398
A_95_P143147	-203.632	-80.6087	-27.5358	0.00131627	0.0340398
A_95_P141337	-298.369	-23.7305	-27.5355	0.0013163	0.0340398
A_95_P215472	-9.38913	-6.12101	-27.5343	0.00131641	0.0340398
A_95_P015386	-5636.59	-10.7013	-27.5339	0.00131646	0.0340398
A_95_P071160	-25.9022	-17.7119	-27.5125	0.0013185	0.0340658
A_95_P247982	-1973.98	-265.452	-27.5071	0.00131902	0.0340658
A_95_P064040	-27.6773	-9.76604	-27.4952	0.00132015	0.0340681
A_95_P234964	-813.112	-244.032	-27.4899	0.00132066	0.0340681
A_95_P017481	-1703.68	-13.0361	-27.4688	0.00132269	0.0340988
A_95_P189942	-3148.38	-26.7996	-27.4613	0.00132341	0.0340988
A_95_P011171	888.701	4.51705	27.4492	0.00132458	0.0341089
A_95_P220937	-1015.99	-35.8819	-27.4186	0.00132753	0.0341647
A_95_P028246	6773.53	60.8351	27.4051	0.00132884	0.0341783
A_95_P147572	-1032.04	-228.045	-27.378	0.00133146	0.0342152
A_95_P228219	2899.97	4.89283	27.3742	0.00133183	0.0342152
A_95_P214512	1721.68	66.1674	27.3298	0.00133615	0.0342466
A_95_P143982	-2134.93	-1208.34	-27.3254	0.00133658	0.0342466
A_95_P013786	-549.044	-115.266	-27.314	0.0013377	0.0342466
A_95_P162172	1077.37	12.2135	27.3055	0.00133853	0.0342466
A_95_P122217	-108.38	-40.8762	-27.3052	0.00133856	0.0342466
A_95_P010491	1089.21	3.70264	27.289	0.00134014	0.0342466
A_95_P114242	742.513	17.0946	27.2798	0.00134104	0.0342466
A_95_P123032	-64.0607	-12.5875	-27.267	0.0013423	0.0342466
A_95_P093733	3251.48	3.46808	27.2651	0.00134249	0.0342466
A_95_P012701	-50.3963	-22.2226	-27.2562	0.00134336	0.0342466
A_95_P309953	164.25	10.5045	27.2532	0.00134366	0.0342466
A_95_P060290	-21.8177	-16.2302	-27.2497	0.001344	0.0342466
A_95_P153727	1670.89	5.72187	27.2371	0.00134524	0.0342584
A_95_P026831	-290.55	-57.2142	-27.1933	0.00134957	0.0342819
A_95_P272156	-104.381	-12.1037	-27.1691	0.00135198	0.0342819
A_95_P299998	-277.118	-32.4837	-27.165	0.00135238	0.0342819
A_95_P145187	-48.4206	-25.3966	-27.1527	0.0013536	0.0342819
A_95_P192767	-2089.58	-10.4232	-27.1474	0.00135413	0.0342819
A_95_P199547	-1512.31	-3.49181	-27.1472	0.00135415	0.0342819
A_95_P213922	3451.82	8.78182	27.1425	0.00135462	0.0342819
A_95_P189287	-2730.65	-1869.26	-27.1305	0.00135582	0.0342819
A_95_P089168	1723.82	17.6849	27.1304	0.00135582	0.0342819
A_95_P095933	142.6	5.47911	27.1302	0.00135584	0.0342819
A_95_P019491	-1417.81	-20.0958	-27.1198	0.00135688	0.0342819
A_95_P020236	-408.879	-22.0706	-27.1047	0.00135839	0.0342819
A_95_P039946	-85.2539	-60.8452	-27.1002	0.00135885	0.0342819
A_95_P099158	-3211.99	-42.2051	-27.1001	0.00135885	0.0342819
A_95_P213072	1619.49	15.7209	27.0989	0.00135897	0.0342819
A_95_P306118	-154.911	-99.995	-27.0829	0.00136058	0.0342819
A_95_P001856	-588.694	-4.38703	-27.0809	0.00136078	0.0342819
A_95_P129567	-5814.4	-18.855	-27.0783	0.00136104	0.0342819
A_95_P297348	-23910.6	-31.6678	-27.0326	0.00136563	0.0343667
A_95_P028431	36214.2	18.9775	27.0137	0.00136754	0.0343675
A_95_P192482	810.346	7.83072	27.0134	0.00136758	0.0343675
A_95_P020001	-5125.13	-11.1839	-26.9939	0.00136954	0.0343877
A_95_P259311	22519.1	18.2696	26.9899	0.00136995	0.0343877
A_95_P140028	-23.9683	-19.4826	-26.9791	0.00137104	0.0343924
A_95_P240364	-582.34	-83.1819	-26.9707	0.0013719	0.0343924
A_95_P118372	2859.02	6.78818	26.9648	0.00137249	0.0343924
A_95_P198017	-251.647	-87.3705	-26.9417	0.00137484	0.0344119
A_95_P236489	1746.33	3.83288	26.8992	0.00137918	0.0344323
A_95_P011451	-1070.28	-688.545	-26.8988	0.00137923	0.0344323
A_95_P066750	8.33311	7.31392	26.8945	0.00137966	0.0344323
A_95_P269441	-112.503	-72.9719	-26.8876	0.00138037	0.0344323
A_95_P017966	-594.308	-455.355	-26.8754	0.00138162	0.0344438
A_95_P267066	-152.043	-93.1229	-26.8521	0.00138402	0.034484
A_95_P052796	78.243	4.53909	26.8424	0.00138501	0.0344891
A_95_P160397	-793.21	-612.824	-26.807	0.00138867	0.034554
A_95_P130007	-4924.01	-4.20415	-26.7931	0.00139011	0.034554
A_95_P226069	-3205.31	-107.004	-26.7881	0.00139062	0.034554
A_95_P278353	45.7765	27.6923	26.7866	0.00139077	0.034554
A_95_P107927	13701.6	11.7346	26.7608	0.00139346	0.034582
A_95_P026221	-4607.6	-5.82173	-26.7521	0.00139436	0.034582
A_95_P031371	-140.873	-41.3125	-26.749	0.00139469	0.034582
A_95_P026961	-149.319	-8.82487	-26.7367	0.00139596	0.034582
A_95_P096773	-15.5863	-7.87163	-26.7331	0.00139634	0.034582
A_95_P113527	-20195.9	-785.421	-26.7302	0.00139664	0.034582
A_95_P072770	-2665.62	-43.384	-26.7161	0.00139812	0.0345911
A_95_P014166	-3958.43	-36.7875	-26.6867	0.00140119	0.0346001
A_95_P315613	10543	6096.32	26.6761	0.0014023	0.0346001
A_95_P022391	927.968	620.945	26.6743	0.00140249	0.0346001
A_95_P136007	418	3.35607	26.6704	0.0014029	0.0346001
A_95_P021151	-9413.06	-5.99685	-26.6509	0.00140495	0.0346185
A_95_P105622	-452.437	-128.954	-26.6356	0.00140655	0.0346185
A_95_P126917	1707.24	1338.52	26.6192	0.00140829	0.0346185
A_95_P142762	-1048.5	-35.0189	-26.605	0.00140979	0.0346185
A_95_P265331	-448.195	-29.256	-26.6024	0.00141007	0.0346185
A_95_P036508	-4.8955	-4.0758	-26.5999	0.00141033	0.0346185
A_95_P227174	-939.269	-670.345	-26.5995	0.00141037	0.0346185
A_95_P135507	3402.04	3.92908	26.5901	0.00141137	0.0346185
A_95_P217797	-201.005	-77.7202	-26.5857	0.00141184	0.0346185
A_95_P109867	-42568.9	-283.15	-26.5825	0.00141218	0.0346185
A_95_P291848	-418.991	-70.3918	-26.5809	0.00141234	0.0346185
A_95_P205047	-159.869	-98.894	-26.56	0.00141456	0.034649
A_95_P192202	-234.632	-48.4514	-26.5543	0.00141517	0.034649
A_95_P027011	-4376.68	-203.139	-26.515	0.00141936	0.0347129
A_95_P107255	-273645	-113224	-26.5057	0.00142035	0.0347177
A_95_P141792	2198.05	4.83796	26.4676	0.00142444	0.0347982
A_95_P097793	-75.9735	-38.226	-26.4577	0.00142549	0.0348046
A_95_P149477	-27.0754	-18.4102	-26.4452	0.00142684	0.0348149
A_95_P049651	-1116.57	-20.3512	-26.4348	0.00142796	0.0348149
A_95_P068730	-40.0556	-25.8621	-26.4317	0.0014283	0.0348149
A_95_P282148	287.46	3.32743	26.41	0.00143064	0.0348223
A_95_P135617	-1545.26	-355.877	-26.4062	0.00143105	0.0348223
A_95_P195832	2275.16	3.64057	26.4029	0.00143141	0.0348223
A_95_P141902	-1574.81	-4.73746	-26.3851	0.00143333	0.0348407
A_95_P291818	8189.5	115.393	26.3595	0.00143612	0.0348765
A_95_P264946	-800.05	-564.67	-26.3569	0.0014364	0.0348765
A_95_P103792	-7959.57	-76.9539	-26.3212	0.00144029	0.0349105
A_95_P007566	-18.844	-13.7138	-26.3144	0.00144103	0.0349105
A_95_P146932	-398.699	-9.34349	-26.3108	0.00144143	0.0349105
A_95_P032906	38491.8	23070.5	26.3041	0.00144215	0.0349105
A_95_P156817	-8688.78	-624.5	-26.2904	0.00144366	0.0349105
A_95_P107932	-485.326	-328.294	-26.2878	0.00144394	0.0349105
A_95_P021796	-264.917	-133.087	-26.2769	0.00144514	0.0349105
A_95_P087483	-142.9	-88.2655	-26.2753	0.00144531	0.0349105
A_95_P074110	-9.01345	-6.21904	-26.2711	0.00144577	0.0349105
A_95_P200987	-741.692	-135.993	-26.2611	0.00144687	0.0349148
A_95_P208617	3039.86	17.8533	26.255	0.00144754	0.0349148
A_95_P092393	-1781.76	-1247.58	-26.2445	0.0014487	0.0349235
A_95_P209492	-2217.35	-110.79	-26.2147	0.00145199	0.0349741
A_95_P163732	-89878.6	-198.172	-26.211	0.0014524	0.0349741
A_95_P126097	1425.96	4.64556	26.1949	0.00145418	0.0349979
A_95_P239694	2144.48	56.8685	26.1538	0.00145875	0.0350736
A_95_P043676	-46.3161	-31.148	-26.1521	0.00145893	0.0350736
A_95_P220957	-1238.78	-133.416	-26.1365	0.00146067	0.0350799
A_95_P021971	393.744	4.68868	26.1354	0.00146079	0.0350799
A_95_P083195	-17.0624	-8.54284	-26.1249	0.00146196	0.0350887
A_95_P181767	-1592.77	-61.0669	-26.1059	0.0014641	0.0351109
A_95_P299503	-198.444	-143.39	-26.1023	0.00146449	0.0351109
A_95_P170234	1018.39	6.03861	26.0683	0.00146831	0.0351833
A_95_P098328	-685.767	-4.11979	-26.0538	0.00146994	0.0352029
A_95_P074840	1045.73	3.10511	26.0169	0.0014741	0.0352834
A_95_P040041	9756.41	7400.49	25.9901	0.00147714	0.0353177
A_95_P135867	-14395.9	-5.92738	-25.9855	0.00147766	0.0353177
A_95_P001481	-1695.18	-16.0111	-25.9781	0.0014785	0.0353177
A_95_P118702	-356.819	-24.4041	-25.9758	0.00147876	0.0353177
A_95_P194592	-744.877	-25.6932	-25.9344	0.00148347	0.035411
A_95_P158332	3643.16	8.42537	25.9184	0.0014853	0.0354171
A_95_P162122	3136.41	4.03993	25.918	0.00148535	0.0354171
A_95_P059505	-8.28972	-5.9605	-25.9096	0.00148631	0.0354179
A_95_P184527	-21190.5	-20.2438	-25.9036	0.001487	0.0354179
A_95_P125682	-142.422	-39.7961	-25.8926	0.00148826	0.0354286
A_95_P007871	4338.77	5.15942	25.8583	0.0014922	0.0354634
A_95_P209602	-129.531	-13.0476	-25.852	0.00149293	0.0354634
A_95_P187522	-50.5721	-28.1159	-25.8311	0.00149534	0.0355007
A_95_P277243	-494.068	-64.1678	-25.817	0.00149697	0.0355201
A_95_P100998	654.425	3.52915	25.8017	0.00149874	0.0355431
A_95_P019546	-11.558	-9.08097	-25.7657	0.00150293	0.0355857
A_95_P157052	299.727	19.966	25.7645	0.00150306	0.0355857
A_95_P008791	-13884.8	-10.3604	-25.7582	0.00150379	0.0355857
A_95_P212512	-26478.1	-5.97782	-25.7433	0.00150553	0.0355883
A_95_P110932	-25116.3	-66.1821	-25.7319	0.00150687	0.0356008
A_95_P302058	353.564	3.25348	25.711	0.00150931	0.0356011
A_95_P209987	8242.56	24.4221	25.7056	0.00150995	0.0356011
A_95_P289138	-280.078	-29.5083	-25.6948	0.00151121	0.0356011
A_95_P026881	-8234	-35.8799	-25.69	0.00151177	0.0356011
A_95_P259111	87.7899	4.06766	25.6895	0.00151183	0.0356011
A_95_P162312	1941.37	23.9708	25.6889	0.0015119	0.0356011
A_95_P001736	-201562	-24.0248	-25.6832	0.00151257	0.0356011
A_95_P124437	-719.022	-397.867	-25.6592	0.00151539	0.0356483
A_95_P039146	-4.47713	-3.95314	-25.6501	0.00151647	0.0356545
A_95_P070145	-705.915	-232.268	-25.6424	0.00151738	0.0356567
A_95_P194452	-538.591	-18.3527	-25.6281	0.00151906	0.0356717
A_95_P295203	-226.727	-36.0504	-25.6184	0.00152021	0.0356717
A_95_P203202	1663.05	5.17407	25.6162	0.00152048	0.0356717
A_95_P213697	-342.457	-55.2795	-25.609	0.00152133	0.0356717
A_95_P254064	2830.55	13.3873	25.6026	0.00152208	0.0356717
A_95_P163952	-536.326	-46.0088	-25.5944	0.00152306	0.0356755
A_95_P265841	88.8575	14.0688	25.5566	0.00152756	0.0357361
A_95_P060570	2664.25	21.0219	25.5487	0.0015285	0.0357361
A_95_P156922	713.432	4.32448	25.5444	0.00152902	0.0357361
A_95_P148112	4974.64	20.6954	25.5389	0.00152968	0.0357361
A_95_P104742	-36.3	-20.7178	-25.5334	0.00153032	0.0357361
A_95_P206202	-548.348	-284.693	-25.5252	0.00153131	0.0357361
A_95_P158062	-558.787	-370.677	-25.5248	0.00153136	0.0357361
A_95_P119332	-389.813	-260.748	-25.4852	0.00153611	0.0358278
A_95_P138417	-123.591	-43.7464	-25.4501	0.00154034	0.0358314
A_95_P007676	-83711.8	-172.033	-25.4499	0.00154037	0.0358314
A_95_P044026	-126.425	-85.2867	-25.4491	0.00154046	0.0358314
A_95_P000861	1010.64	9.12411	25.4486	0.00154052	0.0358314
A_95_P279883	329.781	12.8278	25.4432	0.00154117	0.0358314
A_95_P073380	-15.166	-5.14817	-25.4303	0.00154273	0.0358487
A_95_P126662	2013.77	3.4362	25.4175	0.00154428	0.0358493
A_95_P141692	-2182.28	-295.581	-25.4131	0.00154482	0.0358493
A_95_P118442	-942.229	-34.2761	-25.4091	0.0015453	0.0358493
A_95_P009486	-1079.72	-693.135	-25.3996	0.00154646	0.0358493
A_95_P039046	-21.4294	-16.5037	-25.3964	0.00154685	0.0358493
A_95_P275038	-18.1023	-9.62538	-25.3731	0.00154968	0.0358958
A_95_P088943	-2595.33	-4.30882	-25.3586	0.00155145	0.035904
A_95_P023741	44173.6	13.6974	25.3568	0.00155167	0.035904
A_95_P090208	484.059	4.15099	25.347	0.00155286	0.0359048
A_95_P185818	10777.3	15.8023	25.3431	0.00155335	0.0359048
A_95_P310393	-14.9994	-10.3755	-25.3147	0.00155683	0.0359664
A_95_P162557	-40.3973	-14.4974	-25.3037	0.00155818	0.0359785
A_95_P017406	171.118	6.89937	25.2926	0.00155954	0.0359794
A_95_P113432	-33227.7	-2554.13	-25.2888	0.00156001	0.0359794
A_95_P185627	-48.81	-30.1892	-25.2788	0.00156124	0.0359794
A_95_P056116	50.6582	35.8381	25.2708	0.00156222	0.0359794
A_95_P043916	-261.049	-51.9223	-25.2577	0.00156385	0.0359817
A_95_P090723	-18.143	-12.2457	-25.2427	0.00156569	0.0359841
A_95_P183642	235.481	5.85118	25.2418	0.00156581	0.0359841
A_95_P108732	-628.819	-145.224	-25.1774	0.0015738	0.0361133
A_95_P076920	-215.094	-81.0749	-25.1682	0.00157496	0.0361133
A_95_P049631	4.06679	3.86319	25.1672	0.00157508	0.0361133
A_95_P245367	1267.61	3.171	25.1634	0.00157556	0.0361133
A_95_P267036	-183.411	-43.1576	-25.1519	0.001577	0.0361249
A_95_P198262	-10306.8	-6614.49	-25.1454	0.00157781	0.0361249
A_95_P109652	-28591.1	-16.4182	-25.138	0.00157873	0.0361249
A_95_P039411	-969.327	-51.3752	-25.133	0.00157936	0.0361249
A_95_P084695	33.9353	24.6081	25.1165	0.00158143	0.0361387
A_95_P300598	5248.66	11.4216	25.115	0.00158162	0.0361387
A_95_P126577	2032.57	1206.56	25.1027	0.00158317	0.0361438
A_95_P013096	13672.1	7.18516	25.0977	0.0015838	0.0361438
A_95_P212822	342.226	79.0543	25.0936	0.00158432	0.0361438
A_95_P103317	999.871	7.33722	25.0856	0.00158532	0.0361479
A_95_P017471	-1316.21	-88.9576	-25.0707	0.00158721	0.0361721
A_95_P303798	-3.80516	-3.13573	-25.064	0.00158805	0.0361725
A_95_P150102	1741.35	3.81522	25.0525	0.0015895	0.0361766
A_95_P300908	-535.893	-265.455	-25.0495	0.00158988	0.0361766
A_95_P179462	1387.93	5.16024	25.0309	0.00159224	0.0362114
A_95_P139102	-5766.59	-19.1535	-25.0232	0.00159323	0.0362151
A_95_P085470	-40.314	-15.0159	-24.9941	0.00159692	0.0362801
A_95_P060680	4462.56	2954.36	24.9855	0.00159801	0.0362801
A_95_P316188	139925	22212.1	24.975	0.00159936	0.0362801
A_95_P254174	2202.82	3.06203	24.9747	0.0015994	0.0362801
A_95_P235399	-2220.42	-1003.81	-24.9394	0.00160392	0.0363368
A_95_P040221	536.32	42.6877	24.9218	0.00160618	0.0363368
A_95_P108557	-248.29	-130.731	-24.9207	0.00160633	0.0363368
A_95_P081140	-33.1727	-22.1494	-24.9142	0.00160716	0.0363368
A_95_P287633	396.196	7.74485	24.9118	0.00160747	0.0363368
A_95_P182412	-6386	-713.839	-24.9012	0.00160883	0.0363435
A_95_P160387	1308.93	5.15628	24.8595	0.00161421	0.0364433
A_95_P018136	513.101	9.89598	24.8528	0.00161509	0.0364433
A_95_P259161	-9667.32	-3664.78	-24.8477	0.00161575	0.0364433
A_95_P027076	-39.2893	-25.7184	-24.82	0.00161934	0.0364888
A_95_P058741	266.515	96.4266	24.8173	0.0016197	0.0364888
A_95_P091738	1715.03	7.42471	24.813	0.00162026	0.0364888
A_95_P009701	-911.779	-62.9221	-24.8041	0.00162142	0.036496
A_95_P199887	-2393.61	-1299.25	-24.787	0.00162365	0.0365003
A_95_P178237	11039.9	3354.42	24.7821	0.00162429	0.0365003
A_95_P150562	-381.55	-243.262	-24.7759	0.00162511	0.0365003
A_95_P006216	-1434.93	-25.1986	-24.7646	0.00162658	0.0365003
A_95_P002321	-10387	-3.1168	-24.7596	0.00162724	0.0365003
A_95_P032661	-83.0452	-34.6247	-24.7511	0.00162836	0.0365003
A_95_P185502	3167.85	9.80689	24.7474	0.00162884	0.0365003
A_95_P201262	3285.02	5.64604	24.7464	0.00162897	0.0365003
A_95_P240519	-371.262	-47.6458	-24.7417	0.00162958	0.0365003
A_95_P048736	-4.45831	-3.27913	-24.739	0.00162994	0.0365003
A_95_P283303	38.3686	7.82409	24.7084	0.00163398	0.0365192
A_95_P006031	-2434.74	-1335.57	-24.7041	0.00163455	0.0365192
A_95_P077635	264.349	3.62965	24.6994	0.00163516	0.0365192
A_95_P055226	2442.71	15.5801	24.698	0.00163535	0.0365192
A_95_P248912	-2264.28	-13.1064	-24.6967	0.00163552	0.0365192
A_95_P229795	-5302.25	-13.5523	-24.6865	0.00163687	0.0365192
A_95_P135117	-115.094	-83.5959	-24.6746	0.00163844	0.0365192
A_95_P024101	9723.28	4.17452	24.673	0.00163865	0.0365192
A_95_P214862	-1703.25	-69.9798	-24.671	0.00163892	0.0365192
A_95_P178567	-72587.5	-19.6835	-24.6695	0.00163912	0.0365192
A_95_P203632	-89.7447	-66.4022	-24.6597	0.00164041	0.0365208
A_95_P147452	-130055	-263.35	-24.651	0.00164157	0.0365208
A_95_P012111	-4789.97	-26.7853	-24.6501	0.00164169	0.0365208
A_95_P272361	-553.013	-358.666	-24.6385	0.00164324	0.036529
A_95_P101988	160.509	113.129	24.6348	0.00164373	0.036529
A_95_P094263	591.037	6.43946	24.626	0.0016449	0.0365364
A_95_P243572	-73.7473	-32.651	-24.6116	0.00164682	0.0365605
A_95_P003001	-2668.28	-9.57554	-24.5912	0.00164955	0.0365974
A_95_P284493	-448.66	-3.32164	-24.5867	0.00165015	0.0365974
A_95_P152407	-157.281	-62.3887	-24.5421	0.00165614	0.0366565
A_95_P254624	-352.995	-213.65	-24.5362	0.00165694	0.0366565
A_95_P118357	-99.4007	-41.2586	-24.528	0.00165804	0.0366565
A_95_P133492	-203.461	-79.4969	-24.5275	0.0016581	0.0366565
A_95_P199782	605.165	13.5788	24.5273	0.00165813	0.0366565
A_95_P177432	-3513.32	-1705.15	-24.5229	0.00165872	0.0366565
A_95_P009621	-1393.03	-24.038	-24.5204	0.00165906	0.0366565
A_95_P109032	1145.07	7.03976	24.5171	0.00165951	0.0366565
A_95_P037806	334.138	11.0537	24.5023	0.00166151	0.0366821
A_95_P020911	-1566.73	-4.20479	-24.4903	0.00166314	0.036686
A_95_P248162	-13291.7	-5054.47	-24.4821	0.00166425	0.036686
A_95_P013646	-4239.48	-877.671	-24.4803	0.00166448	0.036686
A_95_P136212	-13829	-143.083	-24.4703	0.00166585	0.036686
A_95_P307973	-24.6525	-20.3741	-24.4701	0.00166587	0.036686
A_95_P093408	1591.4	6.17621	24.4498	0.00166863	0.0367099
A_95_P066355	92.0594	20.4571	24.4325	0.00167099	0.0367115
A_95_P192517	5286.84	4.92695	24.4308	0.00167122	0.0367115
A_95_P184347	-1984.86	-5.69306	-24.4018	0.00167519	0.0367652
A_95_P147587	-1124.49	-20.9693	-24.4007	0.00167534	0.0367652
A_95_P060950	-23.9728	-16.6133	-24.3889	0.00167695	0.0367822
A_95_P025631	-78.2841	-48.9019	-24.3696	0.00167961	0.0368219
A_95_P238019	-21299.7	-80.4708	-24.3572	0.00168131	0.0368256
A_95_P007256	-753.706	-208.836	-24.3562	0.00168146	0.0368256
A_95_P292208	-31.5589	-22.7354	-24.344	0.00168314	0.036844
A_95_P066650	-12.6344	-9.64668	-24.3366	0.00168416	0.0368479
A_95_P220832	76.1541	40.2003	24.3279	0.00168536	0.0368538
A_95_P075205	117.85	22.494	24.3159	0.00168702	0.0368538
A_95_P145487	960.243	7.91995	24.3138	0.0016873	0.0368538
A_95_P239794	-549.508	-411.376	-24.3103	0.00168779	0.0368538
A_95_P157712	2704.4	7.45689	24.3	0.00168922	0.0368666
A_95_P047566	-9.78902	-7.74048	-24.2655	0.00169401	0.0369108
A_95_P009511	76161.3	13.1074	24.2608	0.00169467	0.0369108
A_95_P180757	2369.43	224.451	24.2607	0.00169468	0.0369108
A_95_P135017	-7505.81	-16.2782	-24.2583	0.00169501	0.0369108
A_95_P013256	-264.847	-41.2328	-24.2494	0.00169626	0.0369108
A_95_P006916	118.272	40.4604	24.2491	0.0016963	0.0369108
A_95_P021476	-8846.25	-6.19337	-24.2213	0.00170019	0.0369434
A_95_P042396	-725.343	-199.593	-24.2183	0.0017006	0.0369434
A_95_P103362	-4222.75	-79.9807	-24.2134	0.00170129	0.0369434
A_95_P212067	-6.84607	-5.65519	-24.2131	0.00170133	0.0369434
A_95_P264556	1662.94	10.2821	24.2082	0.00170202	0.0369434
A_95_P005471	-26479	-8.69365	-24.1814	0.00170578	0.0369753
A_95_P209607	-64.2011	-11.4687	-24.1721	0.0017071	0.0369753
A_95_P152887	2372.41	51.6098	24.1609	0.00170868	0.0369753
A_95_P312098	-38.1067	-11.7518	-24.1605	0.00170873	0.0369753
A_95_P005456	12055.5	3.9351	24.1546	0.00170956	0.0369753
A_95_P010296	1735.38	4.15119	24.1528	0.00170982	0.0369753
A_95_P013441	-1931.62	-1126.2	-24.1504	0.00171016	0.0369753
A_95_P086490	-6.7166	-6.13361	-24.1498	0.00171024	0.0369753
A_95_P195132	2954.21	6.4856	24.1323	0.00171271	0.0370105
A_95_P083745	-3.08355	-3.24426	-24.1112	0.00171571	0.037042
A_95_P059131	250.415	3.07886	24.0904	0.00171866	0.037042
A_95_P293908	-95.7947	-67.0586	-24.0859	0.0017193	0.037042
A_95_P134942	678.521	17.6198	24.0848	0.00171946	0.037042
A_95_P014616	-2165.92	-82.9262	-24.0835	0.00171964	0.037042
A_95_P030901	-347.932	-3.81544	-24.0831	0.00171971	0.037042
A_95_P250612	1330.34	4.25845	24.0798	0.00172017	0.037042
A_95_P258721	-10.8055	-9.43415	-24.0723	0.00172124	0.037042
A_95_P104702	-4064.51	-402.229	-24.0685	0.00172178	0.037042
A_95_P000056	-135963	-236.905	-24.055	0.00172372	0.0370481
A_95_P237224	709.386	27.6666	24.0547	0.00172376	0.0370481
A_95_P003971	-402.435	-251.019	-24.0305	0.00172723	0.0370794
A_95_P022686	35172.3	23.6687	24.0217	0.00172849	0.0370794
A_95_P187142	-2501.39	-23.8699	-24.0038	0.00173105	0.0370794
A_95_P294633	-373.523	-25.1984	-24.002	0.00173132	0.0370794
A_95_P206857	12820.6	10.9735	23.994	0.00173247	0.0370794
A_95_P067010	-85.7621	-38.8432	-23.9896	0.0017331	0.0370794
A_95_P208022	-26.5034	-18.5063	-23.9844	0.00173386	0.0370794
A_95_P099488	4267.74	5.83953	23.9826	0.00173411	0.0370794
A_95_P305438	-1132.78	-5.1072	-23.971	0.00173579	0.0370794
A_95_P152517	-4903.6	-19.8834	-23.9708	0.00173581	0.0370794
A_95_P120537	-119.511	-77.082	-23.9539	0.00173826	0.0370794
A_95_P129867	4772.33	29.8649	23.9463	0.00173936	0.0370794
A_95_P183212	6793.59	5.4523	23.9462	0.00173937	0.0370794
A_95_P157167	-165.331	-79.2811	-23.946	0.0017394	0.0370794
A_95_P224407	11.8065	8.18839	23.9457	0.00173944	0.0370794
A_95_P155487	-92.2639	-70.1902	-23.934	0.00174115	0.0370794
A_95_P017196	-251.285	-44.1152	-23.9339	0.00174115	0.0370794
A_95_P139447	-749.226	-4.0383	-23.9315	0.0017415	0.0370794
A_95_P180782	-11288.6	-5.86713	-23.926	0.0017423	0.0370794
A_95_P001161	-5363.74	-3646.54	-23.9204	0.00174311	0.0370794
A_95_P268456	-592.285	-412.289	-23.9154	0.00174384	0.0370794
A_95_P097073	-564.756	-40.847	-23.8958	0.0017467	0.0371222
A_95_P214372	183.919	3.57941	23.8814	0.0017488	0.0371362
A_95_P008676	-1184.04	-31.753	-23.8797	0.00174905	0.0371362
A_95_P024371	-1340.61	-3.0002	-23.8616	0.00175169	0.0371743
A_95_P289418	-243.78	-25.5052	-23.8475	0.00175376	0.037186
A_95_P297323	-6.65531	-4.65961	-23.816	0.00175839	0.0372311
A_95_P100318	-275.003	-147.963	-23.809	0.00175942	0.0372311
A_95_P191007	-1688.79	-56.5521	-23.7963	0.0017613	0.0372519
A_95_P218087	-134.666	-53.6196	-23.7749	0.00176446	0.0372682
A_95_P002596	46541.7	14.5171	23.7685	0.00176541	0.0372682
A_95_P199377	-1369.56	-664.499	-23.7675	0.00176556	0.0372682
A_95_P119152	579.827	8.76759	23.7632	0.0017662	0.0372682
A_95_P210767	1187.84	3.36406	23.7623	0.00176633	0.0372682
A_95_P269051	-1296.8	-68.8347	-23.7168	0.00177309	0.0373929
A_95_P228864	1159.6	4.99475	23.6968	0.00177609	0.0374179
A_95_P310588	259.179	3.58629	23.6917	0.00177684	0.0374179
A_95_P306018	-1335.28	-104.415	-23.6903	0.00177704	0.0374179
A_95_P114152	-10084	-11.1256	-23.686	0.0017777	0.0374179
A_95_P061605	-58.6426	-46.2526	-23.6733	0.0017796	0.03744
A_95_P007046	-54.7087	-26.4152	-23.654	0.00178249	0.0374711
A_95_P245942	-1061.49	-3.03557	-23.6503	0.00178305	0.0374711
A_95_P190187	-694.817	-30.7194	-23.6463	0.00178365	0.0374711
A_95_P199352	7834.37	27.0346	23.6162	0.00178819	0.0375486
A_95_P268011	-77.7987	-27.3452	-23.5849	0.00179293	0.0376154
A_95_P143167	-142.837	-99.9654	-23.5824	0.00179331	0.0376154
A_95_P124157	730.022	5.17659	23.5703	0.00179515	0.0376154
A_95_P208202	-5141.26	-30.708	-23.5623	0.00179635	0.0376154
A_95_P268016	-72.5414	-7.03096	-23.5613	0.00179651	0.0376154
A_95_P023711	-283.043	-131.933	-23.5612	0.00179653	0.0376154
A_95_P119232	468.666	6.33073	23.5522	0.00179789	0.0376261
A_95_P099953	-6.98882	-4.67497	-23.5088	0.00180453	0.0377244
A_95_P020646	-8133.65	-1993.94	-23.507	0.0018048	0.0377244
A_95_P122877	-1639.48	-3.82005	-23.5045	0.00180518	0.0377244
A_95_P140152	-558.527	-20.9067	-23.4826	0.00180854	0.0377359
A_95_P133352	925.692	18.3416	23.4802	0.00180892	0.0377359
A_95_P234584	-4275.83	-2704.16	-23.4799	0.00180896	0.0377359
A_95_P232759	3361.22	21.0039	23.4626	0.00181161	0.0377359
A_95_P186927	-2584.94	-104.855	-23.4612	0.00181183	0.0377359
A_95_P267636	-81.6891	-57.5729	-23.4579	0.00181235	0.0377359
A_95_P258576	-45935.6	-7.24533	-23.4512	0.00181337	0.0377359
A_95_P197847	-8591.47	-2407.02	-23.4506	0.00181346	0.0377359
A_95_P092808	-4435.45	-6.35436	-23.4505	0.00181348	0.0377359
A_95_P090053	-1644.57	-4.11343	-23.4374	0.0018155	0.03776
A_95_P161082	-463.093	-225.681	-23.4235	0.00181765	0.0377867
A_95_P120347	-2739.81	-24.4713	-23.3757	0.00182507	0.0378825
A_95_P126877	-34.9712	-11.8701	-23.3754	0.00182512	0.0378825
A_95_P088763	-58.5716	-40.6773	-23.3694	0.00182605	0.0378825
A_95_P230279	707.873	78.5861	23.3664	0.00182653	0.0378825
A_95_P022541	-6312.92	-5.63503	-23.366	0.00182658	0.0378825
A_95_P031861	-87.3168	-44.0988	-23.3504	0.00182902	0.0379034
A_95_P091183	1223.91	488.241	23.3452	0.00182984	0.0379034
A_95_P143327	-104.766	-78.9322	-23.339	0.0018308	0.0379034
A_95_P261301	-49.8374	-35.4856	-23.3359	0.00183129	0.0379034
A_95_P004241	-9806.32	-6.42032	-23.3319	0.00183191	0.0379034
A_95_P263741	13.3911	5.58516	23.2914	0.00183828	0.0379991
A_95_P211817	-90.6582	-18.7468	-23.2714	0.00184142	0.0380461
A_95_P249862	-16678.6	-22.5614	-23.222	0.00184925	0.0381723
A_95_P190897	-149.365	-17.5727	-23.2219	0.00184927	0.0381723
A_95_P207142	-329.377	-25.0582	-23.2076	0.00185154	0.03819
A_95_P292888	825.59	17.1553	23.1975	0.00185315	0.03819
A_95_P131682	-563.952	-10.2267	-23.1923	0.00185397	0.03819
A_95_P198937	1331.86	5.1867	23.1865	0.0018549	0.03819
A_95_P041141	-9069.49	-383.11	-23.1824	0.00185555	0.03819
A_95_P057586	-2195.67	-420.958	-23.1592	0.00185927	0.03819
A_95_P278208	79.9815	30.0961	23.1507	0.00186062	0.03819
[truncated: 9,620 more rows]
