# Supplementary material for: Comprehensive analysis of tobacco pollen transcriptome unveils common pathways in polar cell expansion and underlying heterochronic shift during spermatogenesis
Source: BMC Plant Biol. 2012 Feb 16;12:24. doi: 10.1186/1471-2229-12-24 (PMC3305590; doi:10.1186/1471-2229-12-24)
Supplement: Additional file 7 — Table S6 Complete list of differentially expressed genes between leaf and 4 hr pollen tubes. [file 1471-2229-12-24-S7.XLSX]

## Sheet: Top 50 
Table S6. Top fifty differentially expressed genes between leaf and 4 hr pollen tubes.
Experiment		t-test: Leaf vs PT4 normalized values
Probe ID	Gene accession	Difference	Fold change	Test statistic	P-value	FDR p-value correction
A_95_P041941	BP130226	434.408	322.152	75896.4	1.73603e-10	4.75828e-06
A_95_P222962	FG629636	353184	14584	67843.3	2.17263e-10	4.75828e-06
A_95_P017796	BP136685	6192.97	67.5139	26444.6	1.42996e-09	2.08784e-05
A_95_P301468	A_95_P301468	-340.623	-216.027	-21693.3	2.12495e-09	2.32693e-05
A_95_P002486	EB438907	-124828	-271.91	-17842.6	3.14111e-09	2.75174e-05
A_95_P007931	TA13984_4097	-4346.69	-3055.58	-5208.6	3.68603e-08	0.000227344
A_95_P104037	CV016814	-187985	-510.025	-5185.62	3.71877e-08	0.000227344
A_95_P234829	DV160097	-35165.8	-78.1334	-4907.49	4.15222e-08	0.000227344
A_95_P083795	BP528858	53.9368	40.3381	4333.27	5.32561e-08	0.000259191
A_95_P119662	DV999120	-380.405	-257.543	-3410.07	8.59952e-08	0.000376676
A_95_P011126	EB680358	-1265.89	-828.774	-3195.41	9.79368e-08	0.000389984
A_95_P125792	EB424890	5256.47	62.1077	2862.56	1.22037e-07	0.000445455
A_95_P005096	EB438050	-307307	-73.1903	-2742.66	1.3294e-07	0.000447926
A_95_P068365	BP137111	538.74	4.92606	2479.64	1.62639e-07	0.00050885
A_95_P022391	EB678149	1462.46	285.978	2274.93	1.93226e-07	0.000542613
A_95_P125642	EB424735	1651.96	11.2047	2246.17	1.98206e-07	0.000542613
A_95_P028671	BP531178	27741	56.8301	1792.31	3.11295e-07	0.000693498
A_95_P020881	BP128373	3317.22	10.6631	1784.02	3.14195e-07	0.000693498
A_95_P271496	EB449873	-247.262	-168.876	-1772.57	3.18269e-07	0.000693498
A_95_P081070	BP528163	-400.419	-268.971	-1760.81	3.22535e-07	0.000693498
A_95_P147467	EB451906	-214.662	-121.766	-1734.26	3.32484e-07	0.000693498
A_95_P316153	FG189707	334.807	192.529	1691.11	3.49668e-07	0.00069619
A_95_P153847	EB684043	-592.377	-428.142	-1462.5	4.67531e-07	0.000815292
A_95_P024296	TA15187_4097	-1064.62	-429.327	-1408.12	5.04337e-07	0.000815292
A_95_P069820	FG148045	-11.0238	-9.55657	-1389.36	5.18047e-07	0.000815292
A_95_P130177	EB430218	343.89	24.9686	1368.1	5.34275e-07	0.000815292
A_95_P024636	DW000860	-278.569	-189.624	-1367.36	5.34851e-07	0.000815292
A_95_P245762	DV999286	905.774	3.50326	1332.25	5.63415e-07	0.000815292
A_95_P059735	BP134815	-3.87854	-4.03602	-1325.85	5.68868e-07	0.000815292
A_95_P085105	BP529197	-98.4389	-50.0615	-1325.63	5.69056e-07	0.000815292
A_95_P026761	EB445608	-355.462	-260.732	-1316.47	5.77007e-07	0.000815292
A_95_P071240	BP525655	1151.75	21.7993	1204.43	6.89349e-07	0.0009187
A_95_P213522	EB443490	629.842	6.25034	1193.31	7.02252e-07	0.0009187
A_95_P148922	EB678509	2024.05	1439.67	1180.31	7.17812e-07	0.0009187
A_95_P110247	CV019640	8051.67	14.2711	1150.92	7.54939e-07	0.0009187
A_95_P226779	TA20564_4097	-1763.79	-949.061	-1146.33	7.60994e-07	0.0009187
A_95_P295203	FG173841	-188.248	-125.478	-1135.16	7.76036e-07	0.0009187
A_95_P015886	TA11854_4097	-15938.5	-9009.61	-1092.52	8.37806e-07	0.000930997
A_95_P282558	AM825675	114.378	66.3969	1090.91	8.40274e-07	0.000930997
A_95_P195697	TA16173_4097	-132.996	-90.5058	-1059.83	8.90279e-07	0.000930997
A_95_P298098	FG163725	-54.3679	-36.044	-1039.69	9.25107e-07	0.000930997
A_95_P101233	CB337252	-280.171	-140.841	-1027.3	9.47548e-07	0.000930997
A_95_P248757	EB679871	-2522.9	-5.04905	-1009.29	9.81675e-07	0.000930997
A_95_P136302	EB440017	-211.412	-155.644	-1007.58	9.85005e-07	0.000930997
A_95_P161767	TA12858_4097	-520.939	-247.451	-1000.68	9.98633e-07	0.000930997
A_95_P142862	EB446271	6422.21	70.5491	1000.51	9.98969e-07	0.000930997
A_95_P292563	EB427707	-685.361	-347.769	-973.175	1.05589e-06	0.000947503
A_95_P033086	AF349948	-485.589	-188.305	-963.579	1.07702e-06	0.000947503
A_95_P066770	BP136685	5658.18	68.777	940.61	1.13026e-06	0.000947503

## Sheet: Leaf vs PT4_Differentially ...
Table S6. Complete list of differentially expressed genes between leaf and 4 hr pollen tubes.
Experiment	t-test: Leaf vs PT4 normalized values
Feature ID	Difference	Fold change	Test statistic	P-value	FDR p-value correction
A_95_P041941	434.408	322.152	75896.4	1.73603e-10	4.75828e-06
A_95_P222962	353184	14584	67843.3	2.17263e-10	4.75828e-06
A_95_P017796	6192.97	67.5139	26444.6	1.42996e-09	2.08784e-05
A_95_P301468	-340.623	-216.027	-21693.3	2.12495e-09	2.32693e-05
A_95_P002486	-124828	-271.91	-17842.6	3.14111e-09	2.75174e-05
A_95_P007931	-4346.69	-3055.58	-5208.6	3.68603e-08	0.000227344
A_95_P104037	-187985	-510.025	-5185.62	3.71877e-08	0.000227344
A_95_P234829	-35165.8	-78.1334	-4907.49	4.15222e-08	0.000227344
A_95_P083795	53.9368	40.3381	4333.27	5.32561e-08	0.000259191
A_95_P119662	-380.405	-257.543	-3410.07	8.59952e-08	0.000376676
A_95_P011126	-1265.89	-828.774	-3195.41	9.79368e-08	0.000389984
A_95_P125792	5256.47	62.1077	2862.56	1.22037e-07	0.000445455
A_95_P005096	-307307	-73.1903	-2742.66	1.3294e-07	0.000447926
A_95_P068365	538.74	4.92606	2479.64	1.62639e-07	0.00050885
A_95_P022391	1462.46	285.978	2274.93	1.93226e-07	0.000542613
A_95_P125642	1651.96	11.2047	2246.17	1.98206e-07	0.000542613
A_95_P028671	27741	56.8301	1792.31	3.11295e-07	0.000693498
A_95_P020881	3317.22	10.6631	1784.02	3.14195e-07	0.000693498
A_95_P271496	-247.262	-168.876	-1772.57	3.18269e-07	0.000693498
A_95_P081070	-400.419	-268.971	-1760.81	3.22535e-07	0.000693498
A_95_P147467	-214.662	-121.766	-1734.26	3.32484e-07	0.000693498
A_95_P316153	334.807	192.529	1691.11	3.49668e-07	0.00069619
A_95_P153847	-592.377	-428.142	-1462.5	4.67531e-07	0.000815292
A_95_P024296	-1064.62	-429.327	-1408.12	5.04337e-07	0.000815292
A_95_P069820	-11.0238	-9.55657	-1389.36	5.18047e-07	0.000815292
A_95_P130177	343.89	24.9686	1368.1	5.34275e-07	0.000815292
A_95_P024636	-278.569	-189.624	-1367.36	5.34851e-07	0.000815292
A_95_P245762	905.774	3.50326	1332.25	5.63415e-07	0.000815292
A_95_P059735	-3.87854	-4.03602	-1325.85	5.68868e-07	0.000815292
A_95_P085105	-98.4389	-50.0615	-1325.63	5.69056e-07	0.000815292
A_95_P026761	-355.462	-260.732	-1316.47	5.77007e-07	0.000815292
A_95_P071240	1151.75	21.7993	1204.43	6.89349e-07	0.0009187
A_95_P213522	629.842	6.25034	1193.31	7.02252e-07	0.0009187
A_95_P148922	2024.05	1439.67	1180.31	7.17812e-07	0.0009187
A_95_P110247	8051.67	14.2711	1150.92	7.54939e-07	0.0009187
A_95_P226779	-1763.79	-949.061	-1146.33	7.60994e-07	0.0009187
A_95_P295203	-188.248	-125.478	-1135.16	7.76036e-07	0.0009187
A_95_P015886	-15938.5	-9009.61	-1092.52	8.37806e-07	0.000930997
A_95_P282558	114.378	66.3969	1090.91	8.40274e-07	0.000930997
A_95_P195697	-132.996	-90.5058	-1059.83	8.90279e-07	0.000930997
A_95_P298098	-54.3679	-36.044	-1039.69	9.25107e-07	0.000930997
A_95_P101233	-280.171	-140.841	-1027.3	9.47548e-07	0.000930997
A_95_P248757	-2522.9	-5.04905	-1009.29	9.81675e-07	0.000930997
A_95_P136302	-211.412	-155.644	-1007.58	9.85005e-07	0.000930997
A_95_P161767	-520.939	-247.451	-1000.68	9.98633e-07	0.000930997
A_95_P142862	6422.21	70.5491	1000.51	9.98969e-07	0.000930997
A_95_P292563	-685.361	-347.769	-973.175	1.05589e-06	0.000947503
A_95_P033086	-485.589	-188.305	-963.579	1.07702e-06	0.000947503
A_95_P066770	5658.18	68.777	940.61	1.13026e-06	0.000947503
A_95_P014881	-2304.8	-1574.2	-938.843	1.13452e-06	0.000947503
A_95_P116477	-247.706	-160.521	-913.7	1.19782e-06	0.000947503
A_95_P028316	-122.019	-82.5682	-908.768	1.21086e-06	0.000947503
A_95_P227719	-184.157	-123.983	-908.712	1.21101e-06	0.000947503
A_95_P134222	-122.686	-77.2687	-905.913	1.2185e-06	0.000947503
A_95_P113447	9588	26.6466	905.004	1.22095e-06	0.000947503
A_95_P030386	-578.716	-347.744	-900.573	1.233e-06	0.000947503
A_95_P157032	-5196.33	-6.05057	-864.181	1.33903e-06	0.00097433
A_95_P017251	157.419	122.256	861.862	1.34624e-06	0.00097433
A_95_P199572	13948.1	4.09817	858.158	1.35789e-06	0.00097433
A_95_P034883	6601.96	4859.32	848.828	1.38791e-06	0.00097433
A_95_P200352	-3009.92	-403.942	-838.679	1.4217e-06	0.00097433
A_95_P002016	-77.6492	-57.2668	-836.972	1.42751e-06	0.00097433
A_95_P266871	16430.1	72.8381	832.718	1.44213e-06	0.00097433
A_95_P185767	-1727.49	-1113.92	-831.643	1.44586e-06	0.00097433
A_95_P115872	8438.1	34.1711	816.294	1.50074e-06	0.000995992
A_95_P062475	-15.4899	-12.0008	-800.984	1.55866e-06	0.00099821
A_95_P002116	-23.0654	-15.3759	-790.248	1.6013e-06	0.00099821
A_95_P118547	-459.286	-342.694	-782.598	1.63276e-06	0.00099821
A_95_P308783	5565.15	77.2665	779.245	1.64684e-06	0.00099821
A_95_P286473	-96.7438	-57.2654	-777.305	1.65507e-06	0.00099821
A_95_P069455	254.846	166.976	776.566	1.65822e-06	0.00099821
A_95_P157767	-262.473	-168.367	-773.457	1.67158e-06	0.00099821
A_95_P160747	-450.729	-197.347	-770.051	1.6864e-06	0.00099821
A_95_P011431	-8732.5	-2838.13	-754.577	1.75627e-06	0.00102571
A_95_P109147	-28053.3	-74.5756	-743.927	1.80692e-06	0.00104115
A_95_P032286	-19457.3	-2147.97	-727.571	1.88907e-06	0.0010436
A_95_P030061	1258.22	16.1771	723.216	1.91189e-06	0.0010436
A_95_P271351	-80.7007	-42.8546	-718.848	1.9352e-06	0.0010436
A_95_P146682	2079.61	10.2742	716.859	1.94595e-06	0.0010436
A_95_P140727	-1283.07	-822.162	-712.864	1.96782e-06	0.0010436
A_95_P025271	7368.18	32.2581	709.005	1.9893e-06	0.0010436
A_95_P255909	924.542	14.6231	706.872	2.00132e-06	0.0010436
A_95_P288933	-65.9355	-49.9114	-700.035	2.04061e-06	0.00105156
A_95_P160612	4815.06	30.512	686.192	2.12377e-06	0.00107884
A_95_P222347	-1212.79	-597.579	-681.377	2.15389e-06	0.00107884
A_95_P083940	168.424	128.94	679.245	2.16743e-06	0.00107884
A_95_P150697	-870.881	-338.86	-669.201	2.23298e-06	0.00109299
A_95_P006721	-9118.27	-543.035	-667.263	2.24597e-06	0.00109299
A_95_P003576	1891.11	18.1214	656.936	2.31714e-06	0.00109299
A_95_P102682	-11627.2	-27.4053	-655.027	2.33067e-06	0.00109299
A_95_P218202	-436.583	-220.766	-653.643	2.34055e-06	0.00109299
A_95_P137777	-45.6107	-31.8538	-652.941	2.34558e-06	0.00109299
A_95_P258586	-4576.7	-6.17887	-645.448	2.40036e-06	0.00110588
A_95_P236154	-766.8	-3.40334	-642.328	2.42373e-06	0.00110588
A_95_P225772	-2823.4	-249.585	-637.474	2.46078e-06	0.00111121
A_95_P223697	1639.3	8.21989	630.986	2.51165e-06	0.00111472
A_95_P001876	1603.39	22.4675	628.221	2.53381e-06	0.00111472
A_95_P145097	-1656.79	-1254.51	-626.849	2.54491e-06	0.00111472
A_95_P270841	-844.99	-584.47	-616.377	2.63212e-06	0.00114151
A_95_P117612	-748.094	-287.813	-607.62	2.70854e-06	0.00116313
A_95_P235124	-21028.4	-46.443	-604.303	2.73835e-06	0.00116452
A_95_P030351	-118557	-55.6488	-579.546	2.9773e-06	0.00125396
A_95_P078785	-187.49	-79.3882	-575.38	3.02056e-06	0.00126006
A_95_P191172	-42.8845	-29.2218	-568.016	3.09939e-06	0.00128075
A_95_P126537	-121.335	-87.2054	-563.872	3.14512e-06	0.0012875
A_95_P139092	-654.323	-456.318	-546.164	3.35236e-06	0.00134706
A_95_P276573	-235.081	-148.486	-545.339	3.36251e-06	0.00134706
A_95_P228889	-232.283	-174.338	-542.752	3.39464e-06	0.00134706
A_95_P215707	-123.969	-70.1251	-540.979	3.41693e-06	0.00134706
A_95_P220937	-2293.8	-174.251	-535.01	3.49361e-06	0.00134706
A_95_P032826	1754.73	1128.46	534.197	3.50425e-06	0.00134706
A_95_P243162	-294.591	-223.479	-534.073	3.50587e-06	0.00134706
A_95_P245202	-1340.78	-644.463	-528.792	3.57626e-06	0.00135598
A_95_P194107	-121.075	-66.6005	-520.234	3.69488e-06	0.00138328
A_95_P211372	-150.794	-118.976	-515.133	3.76842e-06	0.00139885
A_95_P051801	22131.3	27.3753	509.867	3.84666e-06	0.00141273
A_95_P100603	1047.17	110.195	508.306	3.87033e-06	0.00141273
A_95_P027861	-29159.2	-78.1401	-499.906	4.00148e-06	0.00144218
A_95_P112957	-3801.6	-2844.76	-498.949	4.01685e-06	0.00144218
A_95_P155642	1107.28	104.054	494.928	4.08238e-06	0.00144843
A_95_P104562	2004.51	12.636	493.839	4.1004e-06	0.00144843
A_95_P294078	-283.567	-188.778	-489.042	4.18123e-06	0.00146517
A_95_P114297	-3405.41	-404.335	-483.082	4.28504e-06	0.00148963
A_95_P304148	528.249	163.235	473.276	4.46445e-06	0.00150167
A_95_P285778	747.514	134.285	466.504	4.595e-06	0.00150167
A_95_P206562	4946.84	16.5147	465.676	4.61137e-06	0.00150167
A_95_P107352	-426.925	-133.967	-465.461	4.61562e-06	0.00150167
A_95_P036238	437.974	11.4166	464.301	4.63871e-06	0.00150167
A_95_P094793	-43.6999	-25.3986	-464.283	4.63908e-06	0.00150167
A_95_P206922	-140.747	-99.8344	-461.564	4.69389e-06	0.00150167
A_95_P257419	1345.07	32.1532	461.07	4.70396e-06	0.00150167
A_95_P110367	-1840.43	-1286.4	-461.008	4.70521e-06	0.00150167
A_95_P148867	-280.059	-187.036	-460.739	4.71072e-06	0.00150167
A_95_P010701	-28043	-125.705	-460.563	4.71433e-06	0.00150167
A_95_P243547	-13097	-112.998	-459.747	4.73107e-06	0.00150167
A_95_P146687	-931.62	-717.122	-451.843	4.89804e-06	0.00153306
A_95_P316678	1202.84	399.598	450.407	4.92932e-06	0.00153306
A_95_P051881	680.847	29.3363	449.413	4.95114e-06	0.00153306
A_95_P188072	-13513	-16.2894	-447.143	5.00153e-06	0.00153306
A_95_P072290	-182.935	-143.375	-446.991	5.00495e-06	0.00153306
A_95_P276723	-1774.6	-512.62	-444.759	5.05531e-06	0.00153485
A_95_P119697	-47057.7	-13481.3	-442.2	5.11399e-06	0.00153485
A_95_P131592	-90.6982	-71.2396	-440.643	5.15019e-06	0.00153485
A_95_P113187	-14749.3	-614.435	-440.61	5.15096e-06	0.00153485
A_95_P096338	2516.56	22.4556	439.08	5.18691e-06	0.00153511
A_95_P161107	939.618	11.2105	437.105	5.23389e-06	0.00153862
A_95_P032106	-3994.05	-2081.12	-434.261	5.30267e-06	0.00154027
A_95_P036433	510.56	5.5086	433.969	5.30981e-06	0.00154027
A_95_P027336	924.352	21.6465	431.871	5.36153e-06	0.00154142
A_95_P102677	819.474	6.14988	430.735	5.38985e-06	0.00154142
A_95_P133687	-23500	-28.2384	-429.561	5.41934e-06	0.00154142
A_95_P274493	1552.46	42.7298	425.548	5.52203e-06	0.00154181
A_95_P015726	-6009.72	-17.2103	-425.49	5.52353e-06	0.00154181
A_95_P071855	-39.6994	-27.3165	-424.874	5.53957e-06	0.00154181
A_95_P219357	-111.906	-71.4574	-424.035	5.56152e-06	0.00154181
A_95_P144192	1076.59	339.987	422.043	5.61415e-06	0.00154661
A_95_P311298	19.074	10.9842	420.28	5.66134e-06	0.00154674
A_95_P195307	16.5104	11.4715	419.395	5.68526e-06	0.00154674
A_95_P096263	-280.863	-159.49	-416.791	5.7565e-06	0.00155646
A_95_P217147	-132.741	-37.124	-414.332	5.82506e-06	0.00156533
A_95_P202687	970.343	183.594	408.714	5.98628e-06	0.00158502
A_95_P251617	3767.35	17.4789	408.249	5.99992e-06	0.00158502
A_95_P276973	242.251	62.0371	408.013	6.00688e-06	0.00158502
A_95_P110607	-16416.9	-12.115	-405.519	6.08099e-06	0.00158614
A_95_P303148	186.033	27.9762	403.588	6.13932e-06	0.00158614
A_95_P119237	-54.7756	-29.5457	-403.142	6.15291e-06	0.00158614
A_95_P123517	2766.38	53.5487	403.042	6.15597e-06	0.00158614
A_95_P114337	2507.01	6.49156	399.771	6.25712e-06	0.00160277
A_95_P224312	-136.103	-61.6273	-396.557	6.35892e-06	0.00161028
A_95_P129422	-147.625	-91.8917	-396.525	6.35996e-06	0.00161028
A_95_P011171	1731.3	14.6684	393.741	6.45023e-06	0.00162375
A_95_P157192	703.725	47.9727	391.895	6.51113e-06	0.00162972
A_95_P157512	-38.5284	-20.7241	-390.129	6.57022e-06	0.00163516
A_95_P282483	422.107	6.77106	384.921	6.74919e-06	0.00167021
A_95_P122402	-521.405	-293.295	-378.368	6.98502e-06	0.00171372
A_95_P058641	-21.258	-17.2845	-376.404	7.05808e-06	0.00171372
A_95_P237209	802.573	282.416	375.97	7.07438e-06	0.00171372
A_95_P158017	-319.865	-140.054	-375.766	7.08207e-06	0.00171372
A_95_P094811	2239.02	20.6788	374.747	7.12062e-06	0.00171372
A_95_P303998	208.156	35.83	372.955	7.18922e-06	0.0017145
A_95_P124827	-35.9264	-23.5552	-371.435	7.24818e-06	0.00171547
A_95_P130722	903.7	12.2268	369.746	7.31454e-06	0.00171547
A_95_P096803	-802.723	-482.488	-368.727	7.35505e-06	0.00171547
A_95_P232414	17687.3	29.2772	368.019	7.38335e-06	0.00171547
A_95_P233289	15153.1	26.875	367.397	7.40838e-06	0.00171547
A_95_P029081	85886	6.30497	365.652	7.47926e-06	0.00171547
A_95_P019826	-1711.22	-1230.64	-365.626	7.48035e-06	0.00171547
A_95_P114447	-436.22	-310.847	-361.786	7.63995e-06	0.00174065
A_95_P316313	1480.36	44.1941	361.085	7.66965e-06	0.00174065
A_95_P003621	-54220.2	-209.929	-359.273	7.74722e-06	0.00174377
A_95_P298758	346.321	12.8895	358.908	7.76299e-06	0.00174377
A_95_P007566	-28.4924	-19.5546	-357.928	7.80554e-06	0.00174438
A_95_P077185	-7.01199	-5.83969	-355.943	7.89285e-06	0.00175103
A_95_P047816	-303.099	-202.191	-355.439	7.91527e-06	0.00175103
A_95_P265531	-918.3	-369.394	-352.276	8.05803e-06	0.00177366
A_95_P155882	2155.76	5.32365	348.385	8.23904e-06	0.00177532
A_95_P024726	-1922.05	-265.725	-348.097	8.25265e-06	0.00177532
A_95_P243357	-872.577	-146.916	-347.958	8.25925e-06	0.00177532
A_95_P125952	587.533	32.3326	346.982	8.30577e-06	0.00177532
A_95_P155272	-3300.22	-9.44916	-346.947	8.30747e-06	0.00177532
A_95_P313378	-73.4338	-50.7738	-346.919	8.30878e-06	0.00177532
A_95_P067555	502.917	130.58	343.129	8.49335e-06	0.00180595
A_95_P000121	-86104.4	-149.914	-339.647	8.66838e-06	0.00182221
A_95_P225807	-40.6689	-31.11	-338.631	8.7205e-06	0.00182221
A_95_P109717	-86155.9	-164.574	-338.506	8.72696e-06	0.00182221
A_95_P224647	9553.88	19.5051	338.326	8.73624e-06	0.00182221
A_95_P021796	-121.652	-50.3876	-334.622	8.93069e-06	0.00182306
A_95_P133577	-25.4206	-18.1154	-334.397	8.94273e-06	0.00182306
A_95_P061475	-46.1017	-26.7634	-333.714	8.97934e-06	0.00182306
A_95_P031936	-2654.57	-1827.46	-332.317	9.05499e-06	0.00182306
A_95_P094138	4281.36	11.0999	331.719	9.08768e-06	0.00182306
A_95_P020931	-616.857	-422.718	-331.256	9.11312e-06	0.00182306
A_95_P211702	687.55	22.7294	331.012	9.12655e-06	0.00182306
A_95_P069180	-31.6353	-21.1738	-330.552	9.15197e-06	0.00182306
A_95_P029921	-4504.16	-42.4627	-329.266	9.22359e-06	0.00182306
A_95_P127447	1626.3	5.11256	329.193	9.22769e-06	0.00182306
A_95_P068785	543.782	3.86162	328.986	9.23931e-06	0.00182306
A_95_P200897	723.666	6.39139	328.979	9.23972e-06	0.00182306
A_95_P147782	3304.28	8.28356	326.871	9.35923e-06	0.00183296
A_95_P285418	406.678	12.5694	325.605	9.43217e-06	0.00183296
A_95_P244707	271.932	52.9815	325.06	9.46381e-06	0.00183296
A_95_P020266	-8342.76	-20.4	-325.035	9.46526e-06	0.00183296
A_95_P132307	1121.99	13.771	324.455	9.49916e-06	0.00183296
A_95_P040041	16003.1	11939.5	322.403	9.62047e-06	0.00184812
A_95_P011471	-5041.49	-157.034	-321.708	9.66208e-06	0.00184812
A_95_P213877	3208.48	15.9838	320.669	9.72478e-06	0.00185202
A_95_P070280	4999.23	19.4393	318.118	9.88139e-06	0.00187217
A_95_P251322	-99.8008	-51.7933	-317.561	9.91609e-06	0.00187217
A_95_P304228	267.876	154.661	316.58	9.97762e-06	0.00187571
A_95_P029681	1458.55	15.2696	314.507	1.01096e-05	0.00189239
A_95_P028966	-30.0127	-19.494	-313.433	1.0179e-05	0.00189554
A_95_P131392	-20.3057	-14.6788	-312.734	1.02245e-05	0.00189554
A_95_P213272	1759.21	15.0996	310.152	1.03954e-05	0.00189554
A_95_P021636	1146.32	4.82495	310.064	1.04014e-05	0.00189554
A_95_P018821	-10177.9	-10.4362	-309.417	1.04449e-05	0.00189554
A_95_P001716	9256.96	89.4611	308.039	1.05386e-05	0.00189554
A_95_P180457	-981.186	-156.435	-307.862	1.05507e-05	0.00189554
A_95_P110682	-1517.91	-824.461	-307.523	1.0574e-05	0.00189554
A_95_P200602	6958.48	9.13256	307.486	1.05765e-05	0.00189554
A_95_P252129	338.966	32.8757	305.792	1.0694e-05	0.00189554
A_95_P245962	-23043	-13258.8	-305.314	1.07275e-05	0.00189554
A_95_P255794	237.455	154.408	304.784	1.07649e-05	0.00189554
A_95_P142067	597.413	62.4576	304.07	1.08155e-05	0.00189554
A_95_P296068	-1925.81	-1342.99	-303.602	1.08489e-05	0.00189554
A_95_P031421	-15.0393	-11.8598	-302.568	1.09231e-05	0.00189554
A_95_P125807	10548.2	10.7493	302.492	1.09286e-05	0.00189554
A_95_P301143	-6646.09	-4993.75	-302.353	1.09387e-05	0.00189554
A_95_P135012	1258.02	3.50517	300.958	1.10403e-05	0.00189554
A_95_P253899	14850.9	8.70765	300.945	1.10413e-05	0.00189554
A_95_P086733	60.1973	45.7139	300.849	1.10483e-05	0.00189554
A_95_P269601	-6010.8	-3655.93	-299.733	1.11308e-05	0.00189554
A_95_P041896	231.164	54.0437	298.998	1.11855e-05	0.00189554
A_95_P124477	-32.0646	-23.9747	-298.94	1.11899e-05	0.00189554
A_95_P289523	-8.44219	-7.09404	-298.005	1.12602e-05	0.00189554
A_95_P209877	14610.8	44.7981	297.842	1.12725e-05	0.00189554
A_95_P233329	-119.7	-39.5059	-296.803	1.13515e-05	0.00189554
A_95_P009371	-1524.26	-291.119	-296.33	1.13878e-05	0.00189554
A_95_P125267	402.939	4.21367	296.068	1.1408e-05	0.00189554
A_95_P196632	3430.32	16.3204	295.852	1.14247e-05	0.00189554
A_95_P281773	22.7939	12.145	294.56	1.15251e-05	0.00189937
A_95_P153747	-13855.6	-8.75906	-294.012	1.15681e-05	0.00189937
A_95_P268201	-100.007	-63.1527	-293.889	1.15778e-05	0.00189937
A_95_P224547	-9026.36	-164.519	-293.171	1.16345e-05	0.00190155
A_95_P164233	-8.90308	-6.6285	-292.564	1.16829e-05	0.001902
A_95_P208662	205.715	7.59583	291.907	1.17356e-05	0.001902
A_95_P005411	-382.046	-278.645	-291.51	1.17676e-05	0.001902
A_95_P109942	-179.329	-118.889	-289.988	1.18914e-05	0.00191017
A_95_P054261	710.819	515.023	288.801	1.19894e-05	0.00191531
A_95_P180372	-1410.03	-316.742	-288.01	1.20553e-05	0.00191531
A_95_P139957	89.0706	17.8146	287.778	1.20747e-05	0.00191531
A_95_P134047	-7989.48	-4335.61	-287.109	1.21311e-05	0.00191531
A_95_P209522	1334.3	73.1222	286.693	1.21663e-05	0.00191531
A_95_P189967	-7090.83	-4154.84	-286.3	1.21997e-05	0.00191531
A_95_P181682	-7314.56	-27.5227	-285.291	1.22861e-05	0.00192199
A_95_P305098	-15.2465	-10.4313	-284.61	1.2345e-05	0.00192419
A_95_P127252	-242.819	-52.2684	-284.115	1.23881e-05	0.00192419
A_95_P032066	-191.426	-74.2584	-282.562	1.25246e-05	0.00193348
A_95_P105492	-28973.9	-1158.21	-282.432	1.25361e-05	0.00193348
A_95_P313923	146.106	26.2862	281.591	1.26112e-05	0.00193822
A_95_P261076	504.416	241.142	280.863	1.26766e-05	0.00194147
A_95_P251979	-1828.82	-23.133	-278.172	1.2923e-05	0.00197232
A_95_P150332	641.579	8.39155	277.554	1.29806e-05	0.00197423
A_95_P030076	16309.7	27.2589	276.377	1.30915e-05	0.00197781
A_95_P060915	-770.982	-300.426	-275.893	1.31374e-05	0.00197781
A_95_P299503	-259.09	-186.829	-275.869	1.31397e-05	0.00197781
A_95_P216867	-2397.82	-237.374	-273.735	1.33454e-05	0.0020019
A_95_P030236	22467	8.05838	272.283	1.34881e-05	0.002015
A_95_P147797	1944.27	860.049	271.725	1.35435e-05	0.002015
A_95_P013116	4433.97	38.0348	271.331	1.35829e-05	0.002015
A_95_P145702	10941	13.7879	270.729	1.36434e-05	0.002015
A_95_P001621	-147.057	-116.105	-270.537	1.36627e-05	0.002015
A_95_P025321	650.03	383.706	270.073	1.37098e-05	0.00201515
A_95_P175952	-14.9501	-11.61	-268.997	1.38196e-05	0.00202257
A_95_P051941	629.886	52.0402	268.676	1.38526e-05	0.00202257
A_95_P016226	-14382.8	-9826.18	-264.222	1.43236e-05	0.0020844
A_95_P043711	-158.702	-106.391	-261.111	1.4667e-05	0.0021273
A_95_P268586	-306.668	-198.259	-259.836	1.48112e-05	0.00214112
A_95_P050616	723.83	96.3514	256.973	1.51432e-05	0.00217617
A_95_P220362	699.181	9.53704	256.685	1.51771e-05	0.00217617
A_95_P049366	829.976	18.4855	256.469	1.52027e-05	0.00217617
A_95_P026176	6641.56	21.4047	255.761	1.5287e-05	0.00218001
A_95_P315378	551.635	61.6614	255.41	1.53291e-05	0.00218001
A_95_P122092	9551.45	21.7621	253.654	1.5542e-05	0.00219652
A_95_P135857	2932.39	12.5048	253.479	1.55635e-05	0.00219652
A_95_P099338	2589.13	48.2066	253.218	1.55956e-05	0.00219652
A_95_P139477	3598.14	11.2053	252.148	1.57282e-05	0.00220166
A_95_P126797	1305.53	68.106	251.872	1.57627e-05	0.00220166
A_95_P125902	-16033.4	-36.2293	-251.603	1.57964e-05	0.00220166
A_95_P127182	703.517	4.16359	251.034	1.58681e-05	0.00220166
A_95_P188012	3413.6	20.2096	250.913	1.58834e-05	0.00220166
A_95_P000026	100349	23.5634	249.867	1.60166e-05	0.00221313
A_95_P108572	-1444.36	-5.91039	-248.283	1.62217e-05	0.00223441
A_95_P206752	-1045.75	-491.088	-247.588	1.63128e-05	0.00223904
A_95_P108487	176.753	3.44804	247.148	1.63709e-05	0.00223904
A_95_P184142	-15808.1	-8977.1	-246.864	1.64087e-05	0.00223904
A_95_P087248	830.596	25.0954	246.157	1.65031e-05	0.00224494
A_95_P002821	-21302.1	-11454.1	-245.568	1.65824e-05	0.00224644
A_95_P014706	90063.5	30.7633	245.28	1.66213e-05	0.00224644
A_95_P046626	-11.2627	-9.24333	-244.819	1.6684e-05	0.00224644
A_95_P107847	-31004.1	-558.992	-244.421	1.67383e-05	0.00224644
A_95_P094243	6781.12	26.149	243.803	1.68232e-05	0.00224644
A_95_P239354	-13.1605	-7.40392	-243.409	1.68778e-05	0.00224644
A_95_P158417	-24.1144	-13.4	-243.005	1.69339e-05	0.00224644
A_95_P210242	5583.34	4.72549	242.807	1.69617e-05	0.00224644
A_95_P132677	1280.89	5.68625	242.706	1.69757e-05	0.00224644
A_95_P252054	-174.845	-64.7331	-240.782	1.72481e-05	0.00227561
A_95_P022686	33411.8	90.2598	239.794	1.73905e-05	0.00228751
A_95_P005072	-70496.9	-13512.6	-238.747	1.75433e-05	0.0023007
A_95_P102947	-30873.3	-166.649	-238.388	1.75962e-05	0.00230074
A_95_P243307	-32212.4	-125.314	-236.571	1.78675e-05	0.00232926
A_95_P293513	13368.5	81.7035	235.188	1.80783e-05	0.00234852
A_95_P242172	-591.575	-382.413	-234.901	1.81225e-05	0.00234852
A_95_P003131	-40611	-1179.09	-234.521	1.81813e-05	0.0023487
A_95_P027681	-5843.65	-232.056	-234.2	1.82311e-05	0.0023487
A_95_P164752	-3760.9	-211.673	-233.807	1.82925e-05	0.00234969
A_95_P145377	1377.43	4.39505	231.771	1.86153e-05	0.00238418
A_95_P024481	-73185.7	-540.062	-230.997	1.87403e-05	0.00238769
A_95_P278213	523.63	84.3107	230.926	1.87518e-05	0.00238769
A_95_P017576	-362.168	-172.686	-229.635	1.89632e-05	0.00240498
A_95_P032336	-60.6807	-36.4223	-229.326	1.90144e-05	0.00240498
A_95_P219777	-614.827	-228.776	-228.781	1.9105e-05	0.00240498
A_95_P311278	-25.1351	-16.2869	-228.631	1.91301e-05	0.00240498
A_95_P056796	-20.2065	-16.6807	-228.349	1.91773e-05	0.00240498
A_95_P179812	-2134.48	-9.66408	-228.059	1.92262e-05	0.00240498
A_95_P154162	-1292.5	-599.025	-227.673	1.92914e-05	0.00240498
A_95_P263551	-12.5029	-7.38255	-227.465	1.93268e-05	0.00240498
A_95_P300058	2341.3	14.2355	226.65	1.94659e-05	0.00241543
A_95_P093793	4385.54	46.5029	225.997	1.95786e-05	0.00242255
A_95_P042176	777.609	16.6156	225.617	1.96447e-05	0.00242388
A_95_P206157	-1062.85	-747.124	-225.194	1.97185e-05	0.00242615
A_95_P129447	-2376.08	-228.354	-222.586	2.01833e-05	0.00246504
A_95_P315533	137.126	71.2956	221.647	2.03547e-05	0.00246504
A_95_P168346	175.56	9.46423	221.373	2.0405e-05	0.00246504
A_95_P130572	510.014	21.1588	221.032	2.04681e-05	0.00246504
A_95_P261761	-54.6582	-43.8655	-220.9	2.04926e-05	0.00246504
A_95_P215572	-95.9882	-66.0896	-220.806	2.05099e-05	0.00246504
A_95_P107792	53577.8	17.6921	220.737	2.05228e-05	0.00246504
A_95_P061505	-84.772	-56.3578	-220.154	2.06315e-05	0.00246504
A_95_P148032	-473.24	-314.547	-219.964	2.06673e-05	0.00246504
A_95_P000851	-3546.51	-59.4921	-219.674	2.07219e-05	0.00246504
A_95_P007246	-40.3396	-28.5717	-219.646	2.07272e-05	0.00246504
A_95_P127682	-7.851	-6.40981	-219.184	2.08146e-05	0.00246504
A_95_P195332	384.429	3.3776	218.101	2.10218e-05	0.00246504
A_95_P001676	-1927.35	-3.5786	-218.015	2.10384e-05	0.00246504
A_95_P228544	-1181.83	-405.7	-217.935	2.10538e-05	0.00246504
A_95_P065655	-3.28127	-3.22948	-217.783	2.10833e-05	0.00246504
A_95_P132717	-38.7343	-24.9896	-217.647	2.11096e-05	0.00246504
A_95_P051671	768.806	43.7198	217.641	2.11108e-05	0.00246504
A_95_P147177	-270.503	-160.009	-217.577	2.11233e-05	0.00246504
A_95_P017951	2764.7	6.32083	217.124	2.12115e-05	0.00246504
A_95_P031246	-810.506	-459.484	-216.814	2.12721e-05	0.00246504
A_95_P186412	-2389.8	-254.208	-216.811	2.12727e-05	0.00246504
A_95_P304368	-145.627	-70.565	-215.807	2.14711e-05	0.00248019
A_95_P203877	-402.59	-258.999	-215.571	2.15183e-05	0.00248019
A_95_P030281	-344.887	-199.782	-215.296	2.15733e-05	0.00248019
A_95_P232589	3503.42	57.1491	214.805	2.1672e-05	0.00248501
A_95_P162847	4367.3	13.38	214.258	2.17827e-05	0.002486
A_95_P135317	-4162.64	-589.804	-214.077	2.18195e-05	0.002486
A_95_P140422	-49.7826	-27.7273	-213.924	2.18509e-05	0.002486
A_95_P154227	1258.59	9.13184	213.537	2.193e-05	0.00248854
A_95_P123677	4706.92	57.2118	212.416	2.2162e-05	0.00250837
A_95_P079940	392.966	103.961	211.835	2.22839e-05	0.00251567
A_95_P114902	-27.9804	-16.3319	-210.931	2.24752e-05	0.00252298
A_95_P015471	866.082	3.41946	210.437	2.25808e-05	0.00252298
A_95_P176522	-81637.1	-428.234	-210.24	2.26233e-05	0.00252298
A_95_P139267	366.982	113.466	210.021	2.26703e-05	0.00252298
A_95_P001356	1992.74	6.90432	209.62	2.27573e-05	0.00252298
A_95_P056281	2690.11	4.519	209.207	2.28471e-05	0.00252298
A_95_P147042	-135.465	-102.947	-209.087	2.28734e-05	0.00252298
A_95_P288203	1135.73	29.1774	209.027	2.28866e-05	0.00252298
A_95_P048881	-382.679	-237.33	-208.8	2.29364e-05	0.00252298
A_95_P211182	946.548	3.20642	208.721	2.29536e-05	0.00252298
A_95_P214232	-964.743	-737.259	-208.591	2.29823e-05	0.00252298
A_95_P007431	3684.06	17.4549	208.171	2.30751e-05	0.00252306
A_95_P108152	-481.498	-272.28	-208.067	2.30982e-05	0.00252306
A_95_P305063	-1082.58	-250.874	-207.248	2.32811e-05	0.00252911
A_95_P221092	12322.5	10.1948	207.059	2.33236e-05	0.00252911
A_95_P062505	-111.538	-70.3273	-207.045	2.33268e-05	0.00252911
A_95_P143787	-1281.01	-715.378	-206.414	2.34696e-05	0.00253831
A_95_P231359	-2512.78	-57.9231	-205.988	2.35667e-05	0.00254253
A_95_P000231	-59482.5	-193.608	-205.113	2.37682e-05	0.00255375
A_95_P234494	865.865	15.8604	204.914	2.38146e-05	0.00255375
A_95_P290888	741.475	3.89958	204.781	2.38455e-05	0.00255375
A_95_P154752	-4090.19	-169.832	-203.285	2.41976e-05	0.00258513
A_95_P024841	-469.283	-90.2393	-202.511	2.43829e-05	0.00259194
A_95_P130882	1259.46	225.519	202.407	2.44081e-05	0.00259194
A_95_P010801	-2045.89	-179.367	-202.127	2.44758e-05	0.00259194
A_95_P119077	-27.5043	-18.3676	-202.035	2.44981e-05	0.00259194
A_95_P115122	-84.1915	-56.1423	-201.441	2.46426e-05	0.00260096
A_95_P302008	-39.9179	-23.9719	-201.184	2.47056e-05	0.00260134
A_95_P108722	-367.655	-283.73	-200.788	2.48031e-05	0.00260258
A_95_P216567	1789.09	18.7927	200.654	2.48363e-05	0.00260258
A_95_P093188	707.255	8.71301	197.772	2.55656e-05	0.00267042
A_95_P296138	-79.2293	-55.0124	-197.617	2.56056e-05	0.00267042
A_95_P211912	1822.75	11.6224	197.052	2.57527e-05	0.00267938
A_95_P213672	1657.58	14.3501	196.227	2.59695e-05	0.00269121
A_95_P099148	7508.24	11.2931	196.153	2.59893e-05	0.00269121
A_95_P189277	1410.21	3.3281	195.551	2.61495e-05	0.00269593
A_95_P225702	-311.633	-223.276	-195.519	2.6158e-05	0.00269593
A_95_P281368	-50.8384	-31.799	-194.529	2.64248e-05	0.00271704
A_95_P000436	-4804.13	-478.918	-194.047	2.65565e-05	0.00272419
A_95_P164992	-6117.12	-8.75917	-192.729	2.69208e-05	0.00273675
A_95_P094798	7.2808	4.98865	192.698	2.69296e-05	0.00273675
A_95_P265181	-152.514	-115.572	-192.597	2.69576e-05	0.00273675
A_95_P216177	2173.96	7.86232	192.414	2.7009e-05	0.00273675
A_95_P273091	-1283.42	-188.751	-191.655	2.72235e-05	0.00273675
A_95_P227109	-573.367	-314.397	-191.403	2.7295e-05	0.00273675
A_95_P279383	1076.27	28.2515	191.266	2.73342e-05	0.00273675
A_95_P079305	745.618	382.848	191.207	2.7351e-05	0.00273675
A_95_P110927	827.865	52.0254	191.154	2.73662e-05	0.00273675
A_95_P064340	799.595	4.94291	190.597	2.75265e-05	0.00274295
A_95_P048771	-103.814	-71.1706	-190.503	2.75535e-05	0.00274295
A_95_P134482	958.011	3.3069	189.778	2.77646e-05	0.0027577
A_95_P128962	787.223	8.51907	187.5	2.84431e-05	0.0028187
A_95_P220267	-39.2992	-23.5511	-186.557	2.87314e-05	0.00284084
A_95_P079780	714.796	16.7387	186.154	2.88559e-05	0.00284673
A_95_P250982	-3232.68	-2119.96	-185.715	2.89926e-05	0.00285379
A_95_P138092	-34.1615	-25.4666	-185.211	2.91507e-05	0.00286291
A_95_P292498	-536.512	-273.963	-184.585	2.93487e-05	0.00287204
A_95_P031561	4575.04	9.63074	184.503	2.93748e-05	0.00287204
A_95_P232439	4081.91	6.15532	183.961	2.95479e-05	0.00288254
A_95_P005301	-1361.31	-16.4212	-182.841	2.99111e-05	0.00290053
A_95_P177717	-6165.2	-1549.58	-182.507	3.00208e-05	0.00290053
A_95_P168431	432.801	26.9654	182.46	3.00361e-05	0.00290053
A_95_P013381	64493.4	26.6602	182.164	3.0134e-05	0.00290053
A_95_P221857	8006.17	6201.55	182.076	3.0163e-05	0.00290053
A_95_P118532	-210.345	-118.416	-181.839	3.02416e-05	0.00290053
A_95_P239914	74832.3	14958	181.599	3.03217e-05	0.00290053
A_95_P173060	158.081	27.4358	181.331	3.04114e-05	0.00290053
A_95_P222367	2355.75	22.6403	181.293	3.04242e-05	0.00290053
A_95_P007541	181308	13990	181.184	3.04608e-05	0.00290053
A_95_P008171	-423.539	-270.877	-180.316	3.07547e-05	0.00292182
A_95_P042116	-36.1665	-24.4254	-180.131	3.08178e-05	0.00292182
A_95_P207412	-2818.99	-17.1681	-178.808	3.12756e-05	0.00295882
A_95_P247017	-17637.6	-325.401	-178.173	3.14988e-05	0.00297267
A_95_P133887	305.273	3.66902	178.007	3.15578e-05	0.00297267
A_95_P105867	1272.5	7.29681	177.446	3.17576e-05	0.00298508
A_95_P011561	-73.0581	-28.8195	-176.783	3.19963e-05	0.00300107
A_95_P267781	-161.981	-117.858	-176.441	3.21202e-05	0.00300394
A_95_P289258	-3114.2	-5.19214	-176.321	3.2164e-05	0.00300394
A_95_P301798	1061.91	24.8842	176.024	3.22725e-05	0.00300699
A_95_P047491	4064.59	10.8892	175.773	3.23651e-05	0.00300699
A_95_P230929	9969.24	45.74	175.671	3.24026e-05	0.00300699
A_95_P009826	-1632.72	-5.04598	-175.24	3.2562e-05	0.00301214
A_95_P190787	520.743	7.24014	175.15	3.25957e-05	0.00301214
A_95_P221392	543.178	81.3653	174.764	3.27398e-05	0.00301223
A_95_P163582	1318.54	23.9012	174.709	3.27603e-05	0.00301223
A_95_P110142	-13795.7	-10834.2	-174.596	3.28029e-05	0.00301223
A_95_P111737	-14062.8	-268.128	-173.968	3.30399e-05	0.00302197
A_95_P207327	-34.8014	-25.682	-173.768	3.31159e-05	0.00302197
A_95_P099093	-482.792	-27.7398	-173.587	3.31852e-05	0.00302199
A_95_P028551	4624.03	3.5768	172.991	3.34143e-05	0.00303654
A_95_P151272	3244.16	12.6744	172.766	3.35014e-05	0.00303815
A_95_P271161	-1577.7	-78.3798	-172.25	3.37024e-05	0.00304379
A_95_P208822	-4024.89	-2203.08	-171.688	3.39233e-05	0.00304379
A_95_P134347	-339.584	-161.57	-171.644	3.39406e-05	0.00304379
A_95_P188612	-676.548	-510.958	-171.538	3.39826e-05	0.00304379
A_95_P017231	-114.888	-32.1202	-171.505	3.39958e-05	0.00304379
A_95_P293123	262.42	18.3311	171.368	3.405e-05	0.00304379
A_95_P139617	2683.21	13.5383	171.031	3.41844e-05	0.00304744
A_95_P268361	-252.326	-74.3807	-170.889	3.42412e-05	0.00304744
A_95_P119512	-6.75936	-4.78978	-170.264	3.44929e-05	0.00304744
A_95_P102792	139197	10.3607	170.214	3.45134e-05	0.00304744
A_95_P183382	11616.3	7.69218	170.069	3.45721e-05	0.00304744
A_95_P287373	-3534.11	-82.4034	-169.947	3.46217e-05	0.00304744
A_95_P238269	1735.48	16.9434	169.787	3.46872e-05	0.00304744
A_95_P256234	-11.722	-7.8051	-169.566	3.47775e-05	0.00304744
A_95_P009281	66005.7	20.2529	169.494	3.4807e-05	0.00304744
A_95_P267286	366.071	3.38547	169.206	3.49257e-05	0.00304744
A_95_P107672	-13183.2	-9604.51	-168.698	3.51365e-05	0.00305831
A_95_P113747	7941.74	18.3217	168.527	3.52075e-05	0.00305831
A_95_P018746	-369.679	-206.721	-168.166	3.53592e-05	0.00305831
A_95_P265906	-15.8051	-11.9119	-168.148	3.53667e-05	0.00305831
A_95_P033161	-7968.58	-1187.46	-167.915	3.54647e-05	0.00305831
A_95_P207142	-334.605	-244.646	-167.905	3.54691e-05	0.00305831
A_95_P107932	-99.1513	-63.5116	-167.516	3.56342e-05	0.00305966
A_95_P075525	1172.95	259.222	167.297	3.57274e-05	0.00305966
A_95_P012221	-5295.7	-174.283	-167.245	3.57497e-05	0.00305966
A_95_P194887	-1397.98	-7.28389	-167.211	3.57642e-05	0.00305966
A_95_P289568	428.517	233.045	166.843	3.59221e-05	0.0030657
A_95_P250282	5474.8	15.2045	166.518	3.60626e-05	0.0030657
A_95_P003716	-5516.3	-143.192	-166.5	3.60703e-05	0.0030657
A_95_P082125	-17.0797	-14.3585	-166.288	3.61622e-05	0.0030657
A_95_P011581	-1595.62	-184.554	-166.236	3.61848e-05	0.0030657
A_95_P241575	-65.0072	-44.486	-165.813	3.63698e-05	0.00307542
A_95_P139437	2533.4	13.8249	165.329	3.65831e-05	0.00308567
A_95_P051681	-32.4055	-16.8756	-165.219	3.66318e-05	0.00308567
A_95_P035713	-4567.53	-5.80554	-164.597	3.69089e-05	0.00309759
A_95_P263951	-230.063	-136.741	-164.151	3.71097e-05	0.00310799
A_95_P218752	-4437.11	-53.4425	-163.809	3.72647e-05	0.00311502
A_95_P121527	1198.61	3.59215	163.427	3.74392e-05	0.00312107
A_95_P167171	296.744	33.7571	163.326	3.74855e-05	0.00312107
A_95_P186097	-4330.2	-9.65761	-163.184	3.75509e-05	0.00312107
A_95_P088473	1947.68	122.37	162.903	3.76806e-05	0.00312464
A_95_P210827	-1565.21	-55.0639	-162.782	3.77365e-05	0.00312464
A_95_P146027	10217.4	1774.38	162.002	3.81007e-05	0.0031398
A_95_P260041	-146.901	-101.476	-161.995	3.81042e-05	0.0031398
A_95_P195707	-787.243	-594.525	-161.873	3.81617e-05	0.0031398
A_95_P230794	1753.27	106.249	161.778	3.82064e-05	0.0031398
A_95_P036813	654.535	10.3806	161.566	3.83068e-05	0.00314216
A_95_P000351	-40558.2	-7031.41	-161.283	3.84412e-05	0.00314286
A_95_P138537	-778.003	-582.848	-161.096	3.85306e-05	0.00314286
A_95_P118557	-22.481	-18.4112	-160.864	3.86419e-05	0.00314608
A_95_P104637	510.282	6.56113	160.177	3.8974e-05	0.00316031
A_95_P111502	-495.237	-46.837	-160.056	3.90331e-05	0.00316031
A_95_P234194	5510.7	10.7433	159.785	3.91656e-05	0.003163
A_95_P232624	3622.59	99.2878	159.692	3.92108e-05	0.003163
A_95_P204742	7012.09	14.1074	159.4	3.93546e-05	0.00316861
A_95_P110077	-8772.33	-12.3858	-159.258	3.94249e-05	0.00316861
A_95_P004686	10498	25.8013	158.653	3.97261e-05	0.00318697
A_95_P213982	1526.62	20.9362	158.399	3.98535e-05	0.00319012
A_95_P220312	701.641	14.384	158.275	3.99163e-05	0.00319012
A_95_P257836	-6517.19	-8.98692	-158.141	3.99839e-05	0.00319012
A_95_P025366	-39.3079	-29.0202	-157.752	4.01811e-05	0.00319595
A_95_P188302	19067.3	69.3329	157.71	4.02029e-05	0.00319595
A_95_P009851	-602.685	-386.638	-157.004	4.05652e-05	0.00321891
A_95_P271306	1269.27	48.824	156.822	4.06594e-05	0.00322055
A_95_P157572	-10.7688	-7.62028	-156.636	4.07558e-05	0.00322187
A_95_P162612	1053.63	91.1347	156.356	4.09019e-05	0.00322228
A_95_P247317	-9746.96	-5.68944	-155.627	4.12859e-05	0.00323549
A_95_P129002	-52.9756	-37.1737	-155.457	4.13764e-05	0.00323549
A_95_P134417	-102.811	-71.7908	-155.219	4.15032e-05	0.00323549
A_95_P002221	8004.57	4.12575	155.119	4.1557e-05	0.00323549
A_95_P148782	13159.2	11.3935	155.115	4.15588e-05	0.00323549
A_95_P076910	701.515	25.8458	155.091	4.1572e-05	0.00323549
A_95_P196777	-754.946	-323.491	-155.063	4.15867e-05	0.00323549
A_95_P200952	-385.627	-125.19	-154.886	4.16821e-05	0.00323716
A_95_P164272	1865.02	53.1082	154.388	4.19512e-05	0.00325145
A_95_P029806	5452.87	4.086	153.977	4.21758e-05	0.00325145
A_95_P051491	-7.74187	-5.67646	-153.928	4.22025e-05	0.00325145
A_95_P160362	10140.9	8.45386	153.751	4.22999e-05	0.00325145
A_95_P016231	2709.41	11.7771	153.74	4.23055e-05	0.00325145
A_95_P187072	-771.045	-3.95543	-153.698	4.23287e-05	0.00325145
A_95_P305678	-484.316	-324.084	-153.583	4.23922e-05	0.00325145
A_95_P291803	-403.086	-270.996	-153.207	4.26007e-05	0.00325145
A_95_P208617	3145.34	6.17697	153.145	4.2635e-05	0.00325145
A_95_P292383	-203.92	-96.1519	-153.129	4.26441e-05	0.00325145
A_95_P248332	-1937.76	-1415.64	-153.06	4.26826e-05	0.00325145
A_95_P223007	737.69	12.9658	152.64	4.29178e-05	0.00326258
A_95_P022386	5062.81	5.95004	152.533	4.29776e-05	0.00326258
A_95_P191762	-24692	-151.974	-152.257	4.31336e-05	0.00326571
A_95_P017286	1558.94	7.58792	152.123	4.32097e-05	0.00326571
A_95_P115452	600.428	26.2146	152.065	4.32426e-05	0.00326571
A_95_P109397	-249.29	-133.606	-151.75	4.34227e-05	0.00326847
A_95_P144687	-189.59	-115.704	-151.74	4.34284e-05	0.00326847
A_95_P131482	-916.009	-706.607	-151.143	4.37718e-05	0.00328426
A_95_P266641	2382.28	12.9894	151.019	4.38438e-05	0.00328426
A_95_P085150	-69.1183	-39.6431	-150.986	4.38631e-05	0.00328426
A_95_P077295	753.043	116.735	150.694	4.40328e-05	0.00329134
A_95_P032866	-6362.54	-36.0655	-150.517	4.4137e-05	0.00329351
A_95_P142977	-417.99	-4.62906	-150.022	4.44286e-05	0.00329645
A_95_P116782	-109087	-83584.6	-149.92	4.44888e-05	0.00329645
A_95_P071360	-19.6616	-13.0631	-149.792	4.45652e-05	0.00329645
A_95_P101098	2339.22	3.14469	149.736	4.45984e-05	0.00329645
A_95_P191642	-5598.39	-1521.23	-149.724	4.46055e-05	0.00329645
A_95_P138442	552.942	10.7115	149.532	4.47199e-05	0.00329645
A_95_P066525	136.981	52.8502	149.476	4.47538e-05	0.00329645
A_95_P023896	-7815.44	-3.51914	-149.184	4.49292e-05	0.00329645
A_95_P029006	-18496.7	-31.9897	-149.038	4.50171e-05	0.00329645
A_95_P234509	-19.4998	-15.065	-148.975	4.50548e-05	0.00329645
A_95_P105282	-7731.8	-21.9219	-148.955	4.50671e-05	0.00329645
A_95_P198252	12449.4	11.0291	148.935	4.50795e-05	0.00329645
A_95_P094663	-7491.2	-68.4898	-148.66	4.52461e-05	0.00330312
A_95_P018656	-26.5756	-20.4054	-148.153	4.55564e-05	0.00332024
A_95_P150682	102.293	15.5024	147.712	4.58285e-05	0.00332759
A_95_P155797	-393.585	-63.5839	-147.577	4.59126e-05	0.00332759
A_95_P274348	1062.43	20.5508	147.487	4.59685e-05	0.00332759
A_95_P290358	-268.354	-69.3917	-147.464	4.59831e-05	0.00332759
A_95_P133892	2077.7	8.47805	147.133	4.61904e-05	0.00332759
A_95_P086155	469	11.9615	147.121	4.61978e-05	0.00332759
A_95_P082420	-26.0894	-11.745	-147.077	4.62253e-05	0.00332759
A_95_P116297	-292.82	-199.799	-147.014	4.62651e-05	0.00332759
A_95_P126442	1451.48	471.852	146.561	4.65512e-05	0.00334139
A_95_P191692	7948.69	18.3336	146.044	4.68816e-05	0.00334139
A_95_P261961	5778.08	16.0742	145.994	4.6914e-05	0.00334139
A_95_P118052	1415.43	8.14744	145.948	4.69434e-05	0.00334139
A_95_P225372	-1069.18	-8.53351	-145.9	4.69744e-05	0.00334139
A_95_P034878	-5.17945	-3.65042	-145.848	4.70078e-05	0.00334139
A_95_P258816	-8673.12	-6042.57	-145.75	4.70711e-05	0.00334139
A_95_P259881	4977.38	8.99264	145.638	4.71435e-05	0.00334139
A_95_P178242	-14287.9	-5.70577	-145.497	4.72345e-05	0.00334243
A_95_P015101	-2837.66	-603.255	-145.192	4.74334e-05	0.0033511
A_95_P017676	-2246.08	-386.795	-144.929	4.76058e-05	0.00335786
A_95_P158077	356.673	16.7481	144.607	4.78179e-05	0.00336739
A_95_P195207	5839.78	6.06935	144.395	4.79583e-05	0.00337186
A_95_P291583	-84.9969	-6.17841	-144.073	4.81731e-05	0.00337781
A_95_P218532	-18.5388	-12.0551	-144.037	4.81971e-05	0.00337781
A_95_P041421	189.886	8.91479	143.832	4.83347e-05	0.00338204
A_95_P136247	-109.11	-85.8946	-143.398	4.86279e-05	0.00339172
A_95_P310158	-32.0535	-17.1972	-143.264	4.87184e-05	0.00339263
A_95_P232404	2204.6	46.0729	142.86	4.89945e-05	0.00339875
A_95_P010467	-38.8017	-24.1219	-142.795	4.9039e-05	0.00339875
A_95_P135962	7930.97	24.9487	142.673	4.9123e-05	0.00339919
A_95_P092253	-11.4176	-7.9327	-142.49	4.92494e-05	0.00339982
A_95_P250387	-8712.6	-5884.61	-142.265	4.9405e-05	0.00339982
A_95_P033364	1072.84	3.43272	142.151	4.94845e-05	0.00339982
A_95_P127917	94.092	3.9766	142.039	4.95621e-05	0.00339982
A_95_P113392	121.547	81.011	142.037	4.95639e-05	0.00339982
A_95_P315973	1031.06	720.486	141.956	4.96203e-05	0.00339982
A_95_P024406	912.599	5.06512	141.796	4.97328e-05	0.00339982
A_95_P061950	192.374	20.1532	141.749	4.97656e-05	0.00339982
A_95_P085620	-19.7084	-14.3311	-141.327	5.00633e-05	0.00340715
A_95_P119272	-329.54	-204.905	-141.284	5.00938e-05	0.00340715
A_95_P052141	-29.4929	-22.559	-140.854	5.04e-05	0.00342267
A_95_P117952	-1520.56	-77.8658	-140.503	5.06521e-05	0.00343132
A_95_P000818	32118.5	17.6614	140.44	5.06975e-05	0.00343132
A_95_P200817	-9263.23	-15.1407	-140.35	5.07624e-05	0.00343132
A_95_P140267	-10.84	-6.4982	-140.052	5.09785e-05	0.0034393
A_95_P103567	-47686.3	-12437.4	-139.945	5.1057e-05	0.0034393
A_95_P138937	9323.97	60.3795	139.864	5.1116e-05	0.0034393
A_95_P213942	-405.454	-42.3993	-139.548	5.13479e-05	0.00344868
A_95_P148522	397.132	3.5471	139.459	5.14129e-05	0.00344868
A_95_P188597	-4822.55	-2934.9	-138.856	5.18606e-05	0.0034639
A_95_P118417	-351.661	-226.774	-138.716	5.19653e-05	0.0034639
A_95_P152407	-1791.88	-155.036	-138.624	5.20343e-05	0.0034639
A_95_P048936	-11.5028	-8.80374	-138.447	5.21671e-05	0.0034639
A_95_P135277	-1457.6	-209.789	-138.414	5.21923e-05	0.0034639
A_95_P232684	276.953	81.9905	138.41	5.21955e-05	0.0034639
A_95_P265031	-38.0468	-21.9526	-138.349	5.22409e-05	0.0034639
A_95_P209772	3543.5	12.8923	138.308	5.22724e-05	0.0034639
A_95_P229059	-305.062	-87.2844	-138.144	5.23961e-05	0.00346685
A_95_P125652	1881.82	7.34052	137.863	5.26102e-05	0.00347262
A_95_P225487	748.103	4.22784	137.822	5.26419e-05	0.00347262
A_95_P027011	-2800.49	-2091.65	-137.685	5.2746e-05	0.00347425
A_95_P079475	125.416	76.7316	137.45	5.29272e-05	0.003476
A_95_P210362	-202.256	-120.078	-137.431	5.29415e-05	0.003476
A_95_P137682	-7099.6	-793.056	-137.31	5.30348e-05	0.003476
A_95_P235204	9254.48	6.56364	137.239	5.30899e-05	0.003476
A_95_P194472	1358.64	5.74204	137.003	5.32731e-05	0.00348279
A_95_P079495	246.635	180.076	136.555	5.36231e-05	0.00349396
A_95_P178282	-6944.22	-8.52862	-136.478	5.36833e-05	0.00349396
A_95_P009536	-613.517	-105.517	-135.927	5.41194e-05	0.00351712
A_95_P246187	-49788.6	-89.771	-135.68	5.43164e-05	0.00352062
A_95_P114302	-4621.65	-4.75746	-135.586	5.43921e-05	0.00352062
A_95_P117997	-299.361	-214.761	-135.403	5.45394e-05	0.00352062
A_95_P297478	161.23	102.768	135.372	5.45642e-05	0.00352062
A_95_P284298	1524.62	5.6976	135.358	5.45752e-05	0.00352062
A_95_P236069	2865.68	7.56915	134.854	5.49841e-05	0.00352581
A_95_P003691	2895.46	4.98391	134.73	5.50852e-05	0.00352581
A_95_P196067	24848.1	7.67098	134.665	5.51386e-05	0.00352581
A_95_P102617	1663.17	29.1712	134.456	5.53098e-05	0.00353161
A_95_P196647	109.636	42.7823	134.32	5.54221e-05	0.00353362
A_95_P002406	-51395	-33246.2	-133.891	5.57774e-05	0.00355111
A_95_P107957	-24310.9	-1311.48	-133.535	5.60752e-05	0.00356089
A_95_P126607	-801.544	-5.42381	-133.337	5.62424e-05	0.00356089
A_95_P154682	-357.064	-231.275	-133.322	5.62547e-05	0.00356089
A_95_P294953	-54.6481	-30.3218	-133.223	5.63384e-05	0.00356089
A_95_P008316	-2503	-11.6148	-133.11	5.64342e-05	0.00356089
A_95_P294743	-98.1979	-65.0744	-132.934	5.65839e-05	0.00356089
A_95_P269641	485.392	365.937	132.894	5.66174e-05	0.00356089
A_95_P219607	11773.4	9.3675	132.843	5.66609e-05	0.00356089
A_95_P003236	-6558.11	-248.885	-132.841	5.66626e-05	0.00356089
A_95_P071480	-33.7738	-26.5352	-132.449	5.69989e-05	0.00357688
A_95_P262696	2748.57	704.534	132.218	5.71979e-05	0.00358424
A_95_P294808	-4429.81	-21.4602	-131.999	5.73877e-05	0.00358505
A_95_P017911	-207.675	-142.507	-131.926	5.74512e-05	0.00358505
A_95_P070020	235.208	74.2875	131.777	5.75818e-05	0.00358776
A_95_P290168	-9.34999	-6.25466	-131.59	5.77449e-05	0.00358786
A_95_P136308	-1321.43	-521.449	-131.582	5.77523e-05	0.00358786
A_95_P045371	-16.7651	-10.3561	-131.495	5.78291e-05	0.00358786
A_95_P033111	-626.352	-265.303	-131.217	5.80741e-05	0.00359576
A_95_P266781	3880.57	4.53451	131.08	5.81958e-05	0.00359576
A_95_P242867	-145.354	-31.9634	-131.072	5.82027e-05	0.00359576
A_95_P105707	63124	13.945	130.944	5.83168e-05	0.00359774
A_95_P099218	718.703	12.1807	130.623	5.8603e-05	0.00361031
A_95_P116587	-13.8399	-7.31315	-130.362	5.88382e-05	0.00361486
A_95_P126992	6712.72	17.9225	130.358	5.8842e-05	0.00361486
A_95_P251732	-1248.93	-5.38541	-130.24	5.89482e-05	0.00361631
A_95_P086475	-2802.78	-1902.31	-130.012	5.91558e-05	0.00361971
A_95_P021816	167239	40089.2	129.911	5.92473e-05	0.00361971
A_95_P274383	2001.98	507.819	129.763	5.9383e-05	0.00361971
A_95_P294908	-121.155	-52.4365	-129.585	5.95461e-05	0.00361971
A_95_P222127	-2969.36	-7.79735	-129.492	5.96311e-05	0.00361971
A_95_P020336	-3096.53	-954.928	-129.319	5.97912e-05	0.00361971
A_95_P293043	-1308.6	-118.914	-129.123	5.99723e-05	0.00361971
A_95_P149742	437.17	3.63014	129.099	5.99947e-05	0.00361971
A_95_P006856	8763.88	36.4752	129.026	6.00631e-05	0.00361971
A_95_P133642	-4566.03	-358.41	-128.924	6.01579e-05	0.00361971
A_95_P248297	-94.5868	-63.8057	-128.763	6.03081e-05	0.00361971
A_95_P004501	2595.14	93.1134	128.697	6.03704e-05	0.00361971
A_95_P013571	-3702.98	-6.84933	-128.693	6.03745e-05	0.00361971
A_95_P087588	2803.49	7.44886	128.673	6.03926e-05	0.00361971
A_95_P192962	450.649	3.46913	128.656	6.04084e-05	0.00361971
A_95_P023616	-4736.81	-2958.67	-128.315	6.07307e-05	0.0036339
A_95_P126622	11365.5	10.462	128.23	6.08112e-05	0.0036339
A_95_P225902	1127.2	4.54739	127.989	6.10401e-05	0.00363766
A_95_P033191	1361.83	7.58013	127.756	6.12626e-05	0.00364235
A_95_P237579	1338.46	956.516	127.733	6.12852e-05	0.00364235
A_95_P269001	-324.374	-188.103	-127.587	6.14256e-05	0.00364575
A_95_P292133	-183.786	-52.4493	-127.484	6.15241e-05	0.00364646
A_95_P203992	-2305.24	-10.2869	-127.402	6.1604e-05	0.00364646
A_95_P205857	32292.6	9621.93	126.949	6.20439e-05	0.00366754
A_95_P265616	-27.6627	-13.6637	-126.684	6.23037e-05	0.00366901
A_95_P009976	-150.132	-112.576	-126.673	6.23144e-05	0.00366901
A_95_P001201	576.564	10.4355	126.668	6.23201e-05	0.00366901
A_95_P270356	-160.007	-111.987	-126.282	6.2701e-05	0.00368648
A_95_P202097	2437.99	56.155	126.169	6.28141e-05	0.00368818
A_95_P235189	-55.404	-26.8985	-125.921	6.30612e-05	0.00369424
A_95_P136392	9347.22	14.0541	125.896	6.30859e-05	0.00369424
A_95_P083840	306.155	145.588	125.658	6.3325e-05	0.00369676
A_95_P036158	334.747	104.8	125.57	6.34147e-05	0.00369676
A_95_P179962	-6499.84	-184.791	-125.334	6.36532e-05	0.00369676
A_95_P046006	-236.036	-64.3698	-125.322	6.36658e-05	0.00369676
A_95_P220582	757.896	5.18657	125.301	6.36871e-05	0.00369676
A_95_P094123	3242.72	5.67059	125.278	6.37103e-05	0.00369676
A_95_P091323	-2391.13	-329.01	-125.189	6.3801e-05	0.00369676
A_95_P218642	373.214	4.04395	125.186	6.38042e-05	0.00369676
A_95_P142192	-156.41	-101.889	-124.829	6.41692e-05	0.00370127
A_95_P007846	-10053.2	-8.23125	-124.804	6.41954e-05	0.00370127
A_95_P271481	-2220.2	-739.782	-124.723	6.42782e-05	0.00370127
A_95_P031811	7652.33	42.0117	124.505	6.45034e-05	0.00370127
A_95_P215522	-1889.05	-4.14158	-124.474	6.45357e-05	0.00370127
A_95_P149952	-3053.26	-174.64	-124.338	6.46772e-05	0.00370127
A_95_P130357	-1496.18	-156.663	-124.277	6.47406e-05	0.00370127
A_95_P027441	698.181	57.9526	124.181	6.48406e-05	0.00370127
A_95_P265266	451.715	18.8857	124.128	6.48955e-05	0.00370127
A_95_P028731	774.328	6.89166	124.11	6.49152e-05	0.00370127
A_95_P048826	-97.7625	-62.2232	-123.933	6.51008e-05	0.00370127
A_95_P186447	2526	5.99648	123.925	6.51093e-05	0.00370127
A_95_P195117	6097.39	11.826	123.914	6.51203e-05	0.00370127
A_95_P220592	2982.71	4.65597	123.902	6.5133e-05	0.00370127
A_95_P156572	867.757	9.44401	123.171	6.59082e-05	0.00373952
A_95_P049726	173.177	31.8356	122.753	6.63574e-05	0.00374962
A_95_P020811	-108.102	-77.018	-122.608	6.6515e-05	0.00374962
A_95_P213992	5392.99	3395.34	122.56	6.65671e-05	0.00374962
A_95_P237649	2217.52	3.65402	122.542	6.65864e-05	0.00374962
A_95_P104312	6590.04	17.5559	122.351	6.67949e-05	0.00374962
A_95_P126282	43505.2	24878.9	122.147	6.70182e-05	0.00374962
A_95_P206262	-22.0207	-12.4126	-122.077	6.70945e-05	0.00374962
A_95_P268246	-172.821	-120.523	-122.066	6.71068e-05	0.00374962
A_95_P017546	2161.18	23.0009	122.033	6.71429e-05	0.00374962
A_95_P222457	1430.5	3.68528	122.022	6.71551e-05	0.00374962
A_95_P003181	-13322.9	-477.662	-121.956	6.72282e-05	0.00374962
A_95_P035813	3302.98	38.8544	121.8	6.74005e-05	0.00374962
A_95_P050151	-6.94401	-5.53862	-121.672	6.75424e-05	0.00374962
A_95_P217447	-1200.52	-773.402	-121.648	6.75693e-05	0.00374962
A_95_P195862	-3.72818	-3.80683	-121.604	6.76182e-05	0.00374962
A_95_P282428	-2413.03	-383.448	-121.596	6.76271e-05	0.00374962
A_95_P011911	-3325.62	-2084.59	-121.369	6.78796e-05	0.00374965
A_95_P246572	2975.98	19.7204	121.365	6.78845e-05	0.00374965
A_95_P097608	3567.04	16.139	121.268	6.79928e-05	0.00375091
A_95_P203467	5937.19	23.7889	121.118	6.81616e-05	0.00375286
A_95_P163352	620.535	139.246	121.084	6.81996e-05	0.00375286
A_95_P164837	35165.4	35.1437	120.915	6.83907e-05	0.0037545
A_95_P306593	-4859.8	-16.4327	-120.694	6.86411e-05	0.0037545
A_95_P029011	-1293.02	-929.821	-120.618	6.87275e-05	0.0037545
A_95_P120312	656.823	18.5651	120.599	6.87489e-05	0.0037545
A_95_P030786	-1537.24	-162.396	-120.567	6.8786e-05	0.0037545
A_95_P022051	-2224.17	-1314.23	-120.463	6.89047e-05	0.0037545
A_95_P119442	2414.16	44.5313	120.344	6.90414e-05	0.0037545
A_95_P158357	510.882	7.75002	120.268	6.9128e-05	0.0037545
A_95_P086545	1498.33	18.8738	120.176	6.92339e-05	0.0037545
A_95_P103627	-3697.23	-46.7807	-120.087	6.93364e-05	0.0037545
A_95_P251122	-94.715	-41.3953	-120.081	6.93437e-05	0.0037545
A_95_P267036	-832.176	-236	-119.973	6.94688e-05	0.00375663
A_95_P111027	7209.65	20.2257	119.83	6.96341e-05	0.00376093
DCP_20_5	809.888	4.8706	118.833	7.08078e-05	0.00381961
A_95_P040501	594.867	36.8327	118.7	7.09659e-05	0.00382343
A_95_P257896	5408.2	3146.32	118.441	7.12771e-05	0.00383113
A_95_P034598	-37.642	-26.1243	-118.381	7.13498e-05	0.00383113
A_95_P267196	1351.22	5.64427	118.363	7.13711e-05	0.00383113
A_95_P106857	-121.081	-70.226	-118.221	7.15426e-05	0.00383557
A_95_P126422	326.976	63.1127	118.149	7.16291e-05	0.00383557
A_95_P157102	-1051	-5.34187	-117.971	7.18465e-05	0.00384252
A_95_P258551	-11494.8	-7.49116	-117.848	7.19956e-05	0.00384579
A_95_P202827	-378.392	-138.858	-117.482	7.24458e-05	0.00385924
A_95_P130477	-2151.65	-129.25	-117.448	7.24872e-05	0.00385924
A_95_P184917	-7803.15	-37.4016	-117.422	7.25194e-05	0.00385924
A_95_P212017	850.199	12.2016	117.238	7.27466e-05	0.00385924
A_95_P190442	1367.38	4.26062	117.216	7.27738e-05	0.00385924
A_95_P302698	3213.95	15.7681	117.215	7.27761e-05	0.00385924
A_95_P208482	1000.11	3.5264	117.073	7.29521e-05	0.00385924
A_95_P279503	280.178	164.764	116.76	7.33433e-05	0.00387525
A_95_P190372	-4556.13	-76.9593	-116.442	7.37446e-05	0.00388247
A_95_P139597	-40.5855	-26.769	-116.441	7.37459e-05	0.00388247
A_95_P026131	-12271.5	-5.19209	-116.348	7.38638e-05	0.00388365
A_95_P206327	-243.158	-84.0418	-116.283	7.39467e-05	0.00388365
A_95_P121117	-27.728	-13.8807	-116.21	7.40394e-05	0.00388365
A_95_P297648	5955.3	14.2909	116.145	7.41228e-05	0.00388365
A_95_P060045	-92.6079	-26.126	-116.007	7.42995e-05	0.00388825
A_95_P148357	329.145	4.78388	115.237	7.52949e-05	0.00393112
A_95_P157612	240.892	12.2735	115.235	7.52982e-05	0.00393112
A_95_P208967	1242.99	3.90595	114.889	7.57523e-05	0.00394242
A_95_P195467	-2039.44	-9.59763	-114.823	7.58394e-05	0.00394242
A_95_P192557	-167.159	-122.666	-114.796	7.58747e-05	0.00394242
A_95_P033599	-3421.83	-115.914	-114.376	7.64332e-05	0.00396674
A_95_P184777	-911.955	-603.09	-114.23	7.66283e-05	0.00397215
A_95_P163982	54588.3	48.8686	113.899	7.70741e-05	0.00398632
A_95_P195642	715.635	145.102	113.79	7.72216e-05	0.00398632
A_95_P114487	1445	27.0044	113.765	7.72554e-05	0.00398632
A_95_P285843	14461.5	5.35996	113.758	7.72656e-05	0.00398632
A_95_P245952	7581.17	9.90093	113.451	7.76848e-05	0.00400324
A_95_P052336	18474.2	63.1949	113.275	7.79263e-05	0.00400728
A_95_P009331	-2491.41	-5.04767	-113.189	7.80441e-05	0.00400728
A_95_P199457	-334.038	-239.768	-113.154	7.80922e-05	0.00400728
A_95_P037363	-27.1531	-19.3612	-113.127	7.81292e-05	0.00400728
A_95_P124077	-531.336	-45.2994	-112.936	7.83937e-05	0.00401614
A_95_P263861	-9.68169	-6.95998	-112.57	7.89053e-05	0.00403323
A_95_P019421	-799.732	-19.8068	-112.512	7.89858e-05	0.00403323
A_95_P155282	667.435	27.2325	112.5	7.90034e-05	0.00403323
A_95_P130542	6023.43	125.505	112.27	7.93266e-05	0.00404031
A_95_P019816	-407.568	-106.083	-112.051	7.96371e-05	0.00405141
A_95_P012841	-17286	-1648.85	-111.605	8.02748e-05	0.0040686
A_95_P249827	-5397.58	-112.564	-111.487	8.04456e-05	0.0040686
A_95_P014891	-51630.9	-23824.1	-111.373	8.06103e-05	0.0040686
A_95_P128092	1233.99	9.0986	111.292	8.07277e-05	0.0040686
A_95_P177242	11187.5	15.5497	111.289	8.0731e-05	0.0040686
A_95_P208187	927.615	85.4524	111.285	8.07366e-05	0.0040686
A_95_P099593	726.673	3.74559	111.202	8.08585e-05	0.0040686
A_95_P244687	2725.07	4.50719	111.193	8.08711e-05	0.0040686
A_95_P147272	2072.27	91.2853	111.177	8.08939e-05	0.0040686
A_95_P163377	4713.75	4.39478	111.121	8.0976e-05	0.0040686
A_95_P008086	-3211.49	-909.924	-111.107	8.09967e-05	0.0040686
A_95_P193517	1072.51	3.01283	111.025	8.11165e-05	0.00406995
A_95_P021451	-786.056	-43.7124	-110.945	8.12326e-05	0.00407111
A_95_P149602	-22.3748	-8.89696	-110.528	8.18462e-05	0.00409717
A_95_P024866	705.588	4.62507	110.349	8.21122e-05	0.0041058
A_95_P251082	-11.4236	-6.28351	-110.275	8.22235e-05	0.00410667
A_95_P311493	841.341	150.287	110.205	8.23269e-05	0.00410716
A_95_P000226	-149561	-48.4683	-109.981	8.26635e-05	0.00411253
A_95_P233774	-559.262	-56.4435	-109.924	8.27486e-05	0.00411253
A_95_P097848	-4357.26	-13.0426	-109.915	8.27624e-05	0.00411253
A_95_P054686	258.331	37.682	109.883	8.28108e-05	0.00411253
A_95_P072230	-783.642	-535.856	-109.738	8.30287e-05	0.00411253
A_95_P129812	-1527.83	-1140.39	-109.682	8.31146e-05	0.00411253
A_95_P123287	3172.33	13.7915	109.609	8.32252e-05	0.00411253
A_95_P129892	-173.56	-91.3239	-109.524	8.33534e-05	0.00411253
A_95_P026641	371.388	11.03	109.516	8.33666e-05	0.00411253
A_95_P015121	4673.98	6.86588	109.511	8.33736e-05	0.00411253
A_95_P031841	-3249.62	-2440.21	-109.358	8.36074e-05	0.00411943
A_95_P044316	273.324	17.5421	109.147	8.39313e-05	0.00412053
A_95_P046581	1106.74	150.775	109.091	8.40164e-05	0.00412053
A_95_P220647	-361.894	-44.2347	-109.082	8.4031e-05	0.00412053
A_95_P307308	-2001.66	-1227.3	-108.926	8.42712e-05	0.0041243
A_95_P114857	-1003.38	-6.72499	-108.79	8.44829e-05	0.00413004
A_95_P245927	-25.4587	-14.0277	-108.687	8.46423e-05	0.00413322
A_95_P011166	-4645.07	-44.246	-108.395	8.50988e-05	0.00415021
A_95_P111272	613.711	8.82088	108.344	8.51796e-05	0.00415021
A_95_P129577	1473.69	6.08898	108.228	8.53621e-05	0.00415448
A_95_P296928	-56.6467	-31.4075	-108.121	8.55304e-05	0.00415805
A_95_P152937	1515.12	4.49055	108.032	8.56728e-05	0.00416035
A_95_P243982	-272.504	-158.358	-107.916	8.58561e-05	0.00416464
A_95_P063685	-4.19928	-3.70271	-107.845	8.59694e-05	0.00416552
A_95_P159837	-21.8929	-17.0343	-107.681	8.62309e-05	0.0041705
A_95_P211882	-3533.36	-97.5106	-107.521	8.64886e-05	0.0041705
A_95_P135947	9144.11	16.114	107.471	8.65684e-05	0.0041705
A_95_P269606	2808.45	47.1399	107.394	8.66937e-05	0.0041705
A_95_P063560	2445.63	1474.54	107.319	8.68138e-05	0.0041705
A_95_P031746	-38.6815	-26.9272	-107.201	8.70048e-05	0.0041705
A_95_P215947	-2097.97	-61.4299	-107.16	8.70726e-05	0.0041705
A_95_P065645	524.678	62.134	107.14	8.71042e-05	0.0041705
A_95_P003606	-2575.02	-4.98132	-107.121	8.7135e-05	0.0041705
A_95_P016336	-1263.09	-669.121	-107.095	8.71783e-05	0.0041705
A_95_P132927	336.579	4.88381	107.078	8.7205e-05	0.0041705
A_95_P199467	378.518	115.709	107.072	8.72146e-05	0.0041705
A_95_P255254	-40.2415	-27.8864	-106.908	8.74832e-05	0.00417383
A_95_P017966	-11.9941	-10.015	-106.906	8.74867e-05	0.00417383
A_95_P154402	-1470.13	-978.625	-106.801	8.76585e-05	0.00417383
A_95_P003676	3766.47	17.9305	106.797	8.76655e-05	0.00417383
A_95_P012276	-9459.53	-15.0669	-106.514	8.81307e-05	0.00419049
A_95_P112827	-1791.84	-1355.11	-106.45	8.82376e-05	0.00419049
A_95_P013611	3909.39	3.63771	106.411	8.83023e-05	0.00419049
A_95_P261161	-17.0108	-12.2841	-106.345	8.84107e-05	0.00419109
A_95_P203227	1611.95	3.91109	106.283	8.85146e-05	0.00419148
A_95_P245997	90871.1	34.4062	106.05	8.89037e-05	0.00420247
A_95_P139362	1611.04	4.27961	106.029	8.89386e-05	0.00420247
A_95_P206642	-1050.33	-26.8679	-105.801	8.93219e-05	0.00421603
A_95_P007411	409.184	13.9027	105.593	8.96752e-05	0.00422294
A_95_P085030	-78.9202	-30.1876	-105.547	8.97526e-05	0.00422294
A_95_P035018	1220.56	9.89148	105.506	8.98227e-05	0.00422294
A_95_P160647	86166	55.8126	105.488	8.98539e-05	0.00422294
A_95_P013146	19036.4	11.9085	105.29	9.01912e-05	0.00423425
A_95_P222972	3381.51	3.91866	104.989	9.07094e-05	0.00424259
A_95_P198787	-29.72	-22.283	-104.983	9.072e-05	0.00424259
A_95_P030906	-104.192	-69.1182	-104.897	9.08683e-05	0.00424259
A_95_P162702	3595.11	7.45498	104.822	9.09983e-05	0.00424259
A_95_P107182	-15992.9	-4213.01	-104.752	9.11201e-05	0.00424259
A_95_P015066	-162.655	-94.4871	-104.751	9.11224e-05	0.00424259
A_95_P093208	-10.9164	-7.12758	-104.737	9.11474e-05	0.00424259
A_95_P027456	1546.13	5.68707	104.649	9.12998e-05	0.00424259
A_95_P250117	5581.53	7.74836	104.628	9.13374e-05	0.00424259
A_95_P196297	1721.98	3.59378	104.521	9.15237e-05	0.00424563
A_95_P117697	1183.78	6.32265	104.479	9.15968e-05	0.00424563
A_95_P007981	6079.76	11.096	104.418	9.17038e-05	0.0042461
A_95_P220292	2619.46	10.4512	104.268	9.19675e-05	0.00425381
A_95_P111232	-24520	-1083.21	-104.087	9.22887e-05	0.00426099
A_95_P019961	1039.26	36.12	104.071	9.23173e-05	0.00426099
A_95_P114727	-2221.75	-178.912	-103.998	9.24469e-05	0.00426248
A_95_P108182	-215.32	-108.022	-103.87	9.26738e-05	0.00426845
A_95_P162382	-746.499	-85.0351	-103.81	9.2781e-05	0.0042689
A_95_P145292	-331.843	-250.456	-103.594	9.31681e-05	0.00428221
A_95_P187732	14409.8	5.04855	103.296	9.37069e-05	0.00430246
A_95_P100668	682.956	6.17391	103.096	9.40702e-05	0.004311
A_95_P271341	740.085	54.798	103.086	9.40896e-05	0.004311
A_95_P097948	19732	5.54449	102.916	9.4401e-05	0.00432074
A_95_P308698	712.276	6.58173	102.823	9.45711e-05	0.00432401
A_95_P220962	-377.877	-116.851	-102.739	9.47252e-05	0.00432501
A_95_P124322	6373.87	9.55179	102.616	9.49536e-05	0.00432501
A_95_P129167	112333	1617.65	102.583	9.50137e-05	0.00432501
A_95_P307823	651.314	10.3084	102.553	9.50693e-05	0.00432501
A_95_P192227	-334.094	-131.8	-102.544	9.50867e-05	0.00432501
A_95_P012891	-2017.83	-3.55138	-102.452	9.52578e-05	0.0043283
A_95_P237224	1071.13	43.1724	102.286	9.55665e-05	0.00433725
A_95_P008581	-11544.2	-27.806	-102.24	9.56528e-05	0.00433725
A_95_P201877	-1353.41	-592.824	-101.956	9.61861e-05	0.00433878
A_95_P038596	1095.83	3.89439	101.954	9.61898e-05	0.00433878
A_95_P151947	-2339.01	-54.4774	-101.923	9.62489e-05	0.00433878
A_95_P290123	384.632	6.33301	101.882	9.6326e-05	0.00433878
A_95_P159187	231.277	52.4963	101.832	9.64197e-05	0.00433878
A_95_P136607	445.109	13.2313	101.812	9.64583e-05	0.00433878
A_95_P205062	7213.45	11.4327	101.801	9.64789e-05	0.00433878
A_95_P137132	-258.224	-184.699	-101.698	9.66749e-05	0.00434313
A_95_P307893	2599.65	48.2223	101.583	9.68939e-05	0.00434589
A_95_P209242	-1286.83	-123.605	-101.557	9.69435e-05	0.00434589
A_95_P121407	436.906	13.5223	101.437	9.71718e-05	0.00434589
A_95_P115497	469.821	3.17569	101.434	9.71779e-05	0.00434589
A_95_P305018	-362.019	-81.9706	-101.401	9.72409e-05	0.00434589
A_95_P040271	1041.95	43.3457	101.312	9.74134e-05	0.00434589
A_95_P145967	-2671.08	-27.0697	-101.303	9.74308e-05	0.00434589
A_95_P138002	-6.3101	-4.67896	-101.124	9.77741e-05	0.00435677
A_95_P111732	-286.013	-217.712	-100.914	9.81832e-05	0.00437055
A_95_P221597	-756.825	-4.47554	-100.767	9.84691e-05	0.00437883
A_95_P077680	-17.5722	-11.8208	-100.62	9.87574e-05	0.00438081
A_95_P078315	-41.6873	-12.3782	-100.481	9.90297e-05	0.00438081
A_95_P161487	398.751	9.92579	100.394	9.92022e-05	0.00438081
A_95_P106782	-4683.66	-2836.75	-100.386	9.92173e-05	0.00438081
A_95_P033619	-2151.78	-186.803	-100.377	9.92358e-05	0.00438081
A_95_P124472	-74.3421	-51.3825	-100.367	9.92561e-05	0.00438081
A_95_P142002	4195.31	11.3412	100.359	9.92711e-05	0.00438081
A_95_P013666	-985.395	-660.018	-100.337	9.93138e-05	0.00438081
A_95_P304358	2581.87	1658.46	100.203	9.95801e-05	0.00438378
A_95_P300533	1307.45	5.65887	100.203	9.95813e-05	0.00438378
A_95_P184312	-1607.73	-1237	-100.118	9.97493e-05	0.0043855
A_95_P121592	-2661.58	-310.218	-100.05	9.98861e-05	0.0043855
A_95_P033979	449.8	15.5698	100.032	9.99208e-05	0.0043855
A_95_P159742	-7.40704	-5.83665	-99.836	0.000100314	0.00438699
A_95_P071690	-70.0868	-49.5447	-99.642	0.000100705	0.00438699
A_95_P067590	1668.66	265.655	99.6007	0.000100788	0.00438699
A_95_P283383	2574.85	39.3278	99.5995	0.000100791	0.00438699
A_95_P120167	342.316	6.80503	99.5936	0.000100803	0.00438699
A_95_P163992	33.6952	22.5417	99.5899	0.00010081	0.00438699
A_95_P279403	866.351	7.80358	99.5636	0.000100863	0.00438699
A_95_P118552	-3.65351	-3.69048	-99.5495	0.000100892	0.00438699
A_95_P113877	-14309.5	-6891.85	-99.4997	0.000100993	0.00438699
A_95_P272746	1519.59	16.2958	99.4459	0.000101102	0.00438699
A_95_P109327	-62294.7	-280.242	-99.3996	0.000101196	0.00438699
A_95_P311238	-154.126	-99.8736	-99.3944	0.000101207	0.00438699
A_95_P053861	602.413	3.72183	99.3271	0.000101344	0.00438699
A_95_P049316	922.259	19.1807	99.284	0.000101432	0.00438699
A_95_P115797	-8838.78	-6.70075	-99.2718	0.000101457	0.00438699
A_95_P209102	-438.915	-257.422	-99.124	0.00010176	0.00439449
A_95_P182322	-6754.33	-3832.05	-99.0893	0.000101831	0.00439449
A_95_P257374	1935.97	5.64681	98.915	0.00010219	0.00440544
A_95_P007471	-1996.2	-1494.05	-98.7942	0.00010244	0.00440544
A_95_P219802	-160.008	-101.443	-98.7715	0.000102487	0.00440544
A_95_P029021	-1737.34	-990.844	-98.7169	0.000102601	0.00440599
A_95_P304428	421.864	49.5604	98.6097	0.000102824	0.00440975
A_95_P103332	-3999.59	-25.0176	-98.4997	0.000103054	0.00440975
A_95_P304413	-1508.3	-93.7654	-98.4941	0.000103065	0.00440975
A_95_P089978	-9.5799	-6.02868	-98.4819	0.000103091	0.00440975
A_95_P091538	1391.03	5.90108	98.3291	0.000103411	0.00441915
A_95_P133507	-2039.26	-187.863	-98.2415	0.000103596	0.00442272
A_95_P029666	2971.95	429.121	98.1297	0.000103832	0.00442848
A_95_P048611	1225.8	692.861	97.9168	0.000104284	0.00444343
A_95_P235569	-10.5829	-8.06464	-97.7681	0.000104601	0.00444967
A_95_P145647	1040.53	3.95953	97.7531	0.000104633	0.00444967
A_95_P104517	-125.137	-84.3787	-97.6893	0.00010477	0.00445116
A_95_P122237	2572.48	4.00168	97.5878	0.000104988	0.00445609
A_95_P224542	-3413.83	-55.4607	-97.5093	0.000105157	0.00445611
A_95_P090038	912.76	3.03415	97.2732	0.000105668	0.00447196
A_95_P033549	368.93	3.26173	97.0674	0.000106117	0.00448172
A_95_P151922	-12652	-73.8877	-97.0267	0.000106206	0.00448172
A_95_P220882	21529.9	7.93035	96.9776	0.000106313	0.00448194
A_95_P026426	13739	22.7281	96.8647	0.000106561	0.00448198
A_95_P066965	-15.0083	-11.853	-96.8226	0.000106654	0.00448198
A_95_P026001	371.933	7.42333	96.7852	0.000106736	0.00448198
A_95_P162692	1950.99	47.7807	96.7334	0.000106851	0.00448198
A_95_P025451	-59055.9	-7.2014	-96.7051	0.000106913	0.00448198
A_95_P050496	-293.046	-152.453	-96.6745	0.000106981	0.00448198
A_95_P155452	-2434.51	-1892.19	-96.6162	0.00010711	0.00448198
A_95_P308853	885.606	14.3763	96.6059	0.000107133	0.00448198
A_95_P202777	-92.7499	-46.8555	-96.545	0.000107268	0.00448249
A_95_P297103	-234.642	-170.634	-96.3701	0.000107658	0.00449107
A_95_P194112	4855.59	8.82994	96.2788	0.000107862	0.00449531
A_95_P263726	-13.2405	-7.56186	-96.2149	0.000108005	0.00449647
A_95_P155297	-1726.06	-10.5698	-96.1688	0.000108109	0.00449647
A_95_P107517	1975.85	4.85423	96.1044	0.000108254	0.00449647
A_95_P187627	4072.35	14.4117	96.0836	0.000108301	0.00449647
A_95_P069495	881.016	475.145	96.0239	0.000108435	0.00449781
A_95_P266976	-2070.14	-1055.65	-95.9208	0.000108669	0.00449869
A_95_P002276	1488.8	7.35675	95.8662	0.000108792	0.00449869
A_95_P284553	839.372	3.35387	95.8266	0.000108882	0.00449869
A_95_P292638	1463.26	7.34123	95.8019	0.000108938	0.00449869
A_95_P161672	842.951	5.49054	95.7827	0.000108982	0.00449869
A_95_P216847	-468.12	-80.139	-95.7428	0.000109073	0.00449869
A_95_P020511	173.019	31.5277	95.3826	0.000109898	0.00452846
A_95_P136432	-87.8098	-33.4108	-95.3264	0.000110028	0.00452954
A_95_P160957	22539.8	11.5601	95.2674	0.000110164	0.00453089
A_95_P302173	-38.4791	-21.2721	-95.1608	0.000110411	0.00453099
A_95_P150272	-38.5777	-17.4542	-95.1288	0.000110485	0.00453099
A_95_P003721	-46819	-1179.83	-95.1284	0.000110486	0.00453099
A_95_P028146	968.788	11.7374	95.088	0.00011058	0.00453099
A_95_P239224	11083.2	7702.36	94.9442	0.000110915	0.0045337
A_95_P133922	-7533.05	-11.0213	-94.8885	0.000111045	0.0045337
A_95_P070145	-586.501	-61.0764	-94.7992	0.000111255	0.0045337
A_95_P114082	10776.3	9.59054	94.7775	0.000111306	0.0045337
A_95_P292378	4667.19	2394.92	94.7434	0.000111386	0.0045337
A_95_P012896	-220.667	-173.11	-94.6712	0.000111556	0.0045337
A_95_P032536	712.927	83.73	94.648	0.00011161	0.0045337
A_95_P183952	-2522.07	-1737.24	-94.63	0.000111653	0.0045337
A_95_P001336	12069.3	9.09072	94.578	0.000111776	0.0045337
A_95_P181457	-27170.5	-18304.8	-94.5564	0.000111827	0.0045337
A_95_P061155	-10.4342	-8.26708	-94.4562	0.000112064	0.0045337
A_95_P135172	280.858	3.59036	94.4444	0.000112092	0.0045337
A_95_P107632	7307.56	5.26702	94.443	0.000112095	0.0045337
A_95_P113027	-16534.6	-94.5017	-94.2568	0.000112539	0.00453671
A_95_P019546	-15.6545	-12.5137	-94.2495	0.000112556	0.00453671
A_95_P064550	501.641	16.1446	94.2378	0.000112584	0.00453671
A_95_P291713	10224.1	7990.75	94.168	0.000112751	0.00453926
A_95_P001866	259.771	192.78	94.004	0.000113145	0.00455092
A_95_P041086	-7.83003	-6.14141	-93.7134	0.000113847	0.00457498
A_95_P282043	-15.1168	-10.714	-93.6012	0.00011412	0.00458176
A_95_P089088	3667.24	33.9094	93.4267	0.000114547	0.00459047
A_95_P236304	1925.88	6.53412	93.2569	0.000114964	0.00460298
A_95_P029901	1121.97	15.6808	93.1236	0.000115294	0.00461196
A_95_P258066	8812.29	7.14637	93.0279	0.000115531	0.00461251
A_95_P195192	45973	9.06248	92.9503	0.000115724	0.00461251
A_95_P275908	4480.34	47.7982	92.9329	0.000115767	0.00461251
A_95_P213097	430.045	56.1947	92.8777	0.000115905	0.00461251
A_95_P205542	-494.632	-4.11185	-92.8134	0.000116066	0.00461251
A_95_P133517	-1275.71	-70.2589	-92.8008	0.000116097	0.00461251
A_95_P264701	-123.133	-88.5122	-92.7665	0.000116183	0.00461251
A_95_P069555	109.994	13.8892	92.766	0.000116184	0.00461251
A_95_P092738	280.164	13.1114	92.7376	0.000116255	0.00461251
A_95_P028271	-264.638	-173.311	-92.5023	0.000116847	0.00462575
A_95_P292098	-5127.99	-9.98333	-92.4928	0.000116871	0.00462575
A_95_P273221	-614.556	-79.2543	-92.4792	0.000116906	0.00462575
A_95_P224912	-1639.99	-74.3813	-92.3217	0.000117305	0.00463735
A_95_P073315	660.337	301.988	92.234	0.000117528	0.00464198
A_95_P067110	463.4	24.2455	92.1667	0.0001177	0.00464458
A_95_P303108	-282.329	-158.54	-92.0558	0.000117983	0.0046498
A_95_P030721	15018.4	20.6293	92.032	0.000118044	0.0046498
A_95_P043076	-431.843	-264.962	-91.9494	0.000118257	0.00465398
A_95_P026941	17128.6	8.76581	91.7444	0.000118785	0.0046664
A_95_P123852	711.083	3.00594	91.6274	0.000119089	0.00467032
A_95_P050896	110.302	48.3475	91.5877	0.000119192	0.00467032
A_95_P243867	128.536	24.5953	91.5828	0.000119205	0.00467032
A_95_P157317	-19815	-9.12561	-91.4544	0.00011954	0.00467926
A_95_P211677	-253.589	-80.8819	-91.2767	0.000120006	0.00468982
A_95_P201972	791.074	24.4351	91.2698	0.000120024	0.00468982
A_95_P187427	-1873.08	-4.97277	-91.1903	0.000120233	0.00469132
A_95_P132847	-1788.11	-3.02982	-91.1738	0.000120277	0.00469132
A_95_P179917	24742.3	17.6361	91.1097	0.000120446	0.00469314
A_95_P257009	-1108.18	-866.637	-91.0751	0.000120538	0.00469314
A_95_P130242	-1644.9	-1194.99	-90.8853	0.000121041	0.0046963
A_95_P091948	2295.35	5.88412	90.8725	0.000121076	0.0046963
A_95_P125257	2274.09	4.845	90.7956	0.000121281	0.0046963
A_95_P151382	1013.86	5.12303	90.7738	0.000121339	0.0046963
A_95_P111217	-40.3783	-26.8594	-90.752	0.000121397	0.0046963
A_95_P241280	29232.9	54.0385	90.7328	0.000121449	0.0046963
A_95_P216347	508.43	25.9387	90.6953	0.000121549	0.0046963
A_95_P272936	-7019.75	-104.387	-90.6835	0.000121581	0.0046963
A_95_P132157	-7932.97	-31.4579	-90.6824	0.000121584	0.0046963
A_95_P180222	36617.1	6.76064	90.3706	0.000122424	0.00472459
A_95_P196207	-4780.38	-188.471	-90.3308	0.000122532	0.00472459
A_95_P148692	-1233.98	-49.6745	-90.2737	0.000122687	0.00472543
A_95_P195132	4234.81	10.8358	90.2433	0.000122769	0.00472543
A_95_P019041	7173.79	3.42844	90.1565	0.000123006	0.00473038
A_95_P215737	-935.095	-134.241	-90.0795	0.000123216	0.00473128
A_95_P019971	-99.7187	-39.6125	-90.0657	0.000123254	0.00473128
A_95_P226914	15.2238	9.19563	90.0295	0.000123353	0.00473128
A_95_P006776	-1327.14	-540.579	-89.8392	0.000123876	0.00474717
A_95_P068675	-6.54764	-5.56633	-89.7616	0.00012409	0.00475122
A_95_P294163	5176.17	5.81665	89.4935	0.000124835	0.00477103
A_95_P247837	-1702.77	-1309.78	-89.4547	0.000124943	0.00477103
A_95_P194707	1450.68	11.3721	89.4301	0.000125012	0.00477103
A_95_P088678	432.172	71.5167	89.3819	0.000125147	0.00477103
A_95_P031471	-645.126	-423.37	-89.3799	0.000125152	0.00477103
A_95_P162027	11986.2	14.1823	89.1793	0.000125716	0.00478831
A_95_P219262	3051.69	3.69487	89.141	0.000125824	0.00478831
A_95_P022446	-64.2028	-45.4388	-89.0619	0.000126047	0.00479265
A_95_P191207	29787.2	15.4894	88.97	0.000126308	0.00479462
A_95_P041716	-45.9563	-27.2626	-88.8844	0.000126551	0.00479462
A_95_P014501	-1437.9	-45.7353	-88.8215	0.00012673	0.00479462
A_95_P264721	-5.27316	-4.80726	-88.8207	0.000126733	0.00479462
A_95_P107402	-153.191	-100.241	-88.7829	0.000126841	0.00479462
A_95_P181262	-7739.29	-20.7896	-88.7135	0.000127039	0.00479462
A_95_P135527	-13224.7	-18.115	-88.7032	0.000127069	0.00479462
A_95_P227849	-3111.05	-28.1101	-88.6688	0.000127167	0.00479462
A_95_P270511	501.438	7.43806	88.6571	0.000127201	0.00479462
A_95_P016236	-8299.47	-648.044	-88.5987	0.000127369	0.00479462
A_95_P075920	-10.9235	-7.33994	-88.5833	0.000127413	0.00479462
A_95_P299428	-126.378	-70.5206	-88.3651	0.000128043	0.00481098
A_95_P309778	-18.006	-12.2398	-88.3506	0.000128085	0.00481098
A_95_P194657	2424.42	5.9924	88.2053	0.000128507	0.00481147
A_95_P099563	170.519	114.053	88.1892	0.000128554	0.00481147
A_95_P039396	458.946	31.7463	88.1788	0.000128584	0.00481147
A_95_P155387	1218.48	203.095	88.1633	0.000128629	0.00481147
A_95_P307553	992.656	5.43847	87.9619	0.000129219	0.00482198
A_95_P030161	-18760.6	-50.4807	-87.9401	0.000129283	0.00482198
A_95_P119972	-131.391	-54.2349	-87.8836	0.000129449	0.00482198
A_95_P037173	-19.3056	-5.16261	-87.8796	0.000129461	0.00482198
A_95_P305203	301.954	19.3231	87.6862	0.000130033	0.00483582
A_95_P116542	1643.53	37.1816	87.6793	0.000130053	0.00483582
A_95_P150567	-27.3638	-16.7398	-87.6363	0.000130181	0.00483645
A_95_P037273	397.75	4.19708	87.5598	0.000130408	0.0048408
A_95_P232689	382.501	9.80302	87.4713	0.000130672	0.00484371
A_95_P312358	-169.718	-21.2392	-87.4595	0.000130708	0.00484371
A_95_P289168	-126.73	-84.941	-87.3811	0.000130942	0.00484569
A_95_P311548	-299.68	-226.873	-87.3373	0.000131074	0.00484569
A_95_P104107	3396.92	8.12476	87.3294	0.000131097	0.00484569
A_95_P024266	1783.63	4.3606	87.2939	0.000131204	0.00484569
A_95_P189507	2931.47	4.19312	87.1844	0.000131534	0.00485378
A_95_P186032	-86.1428	-52.5625	-87.1434	0.000131658	0.00485426
A_95_P183557	320.045	39.3799	87.0357	0.000131983	0.00486216
A_95_P056456	-285.881	-8.01894	-86.9994	0.000132094	0.00486216
A_95_P046131	442.031	97.6642	86.911	0.000132362	0.00486795
A_95_P136282	-5876.3	-9.65968	-86.8607	0.000132516	0.0048695
A_95_P059950	-4881.44	-75.3247	-86.8067	0.000132681	0.0048705
A_95_P011231	-1023.3	-342.091	-86.7766	0.000132773	0.0048705
A_95_P227029	-679.775	-363.258	-86.6785	0.000133073	0.00487163
A_95_P206827	-870.584	-488.31	-86.6163	0.000133264	0.00487163
A_95_P156577	-71178.8	-37121.8	-86.5716	0.000133402	0.00487163
A_95_P023196	3934	12.8332	86.5624	0.00013343	0.00487163
A_95_P047486	-21.2135	-12.1565	-86.5517	0.000133463	0.00487163
A_95_P301868	-198.521	-92.3075	-86.3972	0.000133941	0.00488499
A_95_P284638	-169.06	-94.9051	-86.2895	0.000134275	0.00489017
A_95_P104072	-18220.9	-6957.14	-86.2797	0.000134306	0.00489017
A_95_P100228	11528.1	20.136	86.2245	0.000134478	0.00489018
A_95_P263801	-303.99	-168.355	-86.1827	0.000134608	0.00489018
A_95_P224082	4540.18	6.49105	86.1722	0.000134641	0.00489018
A_95_P211272	1154.24	6.45306	86.0894	0.0001349	0.00489032
A_95_P060740	-90.4436	-69.1329	-86.0808	0.000134927	0.00489032
A_95_P026011	-145.392	-93.9043	-86.05	0.000135024	0.00489032
A_95_P250712	-2477.79	-3.35372	-86.0283	0.000135092	0.00489032
A_95_P091313	1364.43	3.85691	85.7636	0.000135927	0.00491545
A_95_P098933	-24.0256	-17.8611	-85.7373	0.00013601	0.00491545
A_95_P188742	234.892	7.88537	85.6692	0.000136227	0.00491921
A_95_P052006	43.3899	30.0232	85.5286	0.000136675	0.00492748
A_95_P050041	177.144	8.91226	85.4588	0.000136898	0.00493126
A_95_P016051	-2223.19	-1639.86	-85.3131	0.000137366	0.00493902
A_95_P056231	265.063	7.94317	85.2958	0.000137422	0.00493902
A_95_P071065	-45.2911	-29.2931	-85.2578	0.000137544	0.00493902
A_95_P154092	16.9872	3.53514	85.2514	0.000137565	0.00493902
A_95_P193137	3405.83	135.138	85.1761	0.000137808	0.00494285
A_95_P159207	-1804.58	-3.7298	-85.1486	0.000137897	0.00494285
A_95_P193417	-3808.99	-81.6736	-85.0853	0.000138102	0.00494561
A_95_P017341	-265.817	-43.1611	-85.0553	0.0001382	0.00494561
A_95_P289938	754.775	11.3415	84.9241	0.000138627	0.00495487
A_95_P000631	20781.5	12.2611	84.9064	0.000138685	0.00495487
A_95_P015091	-13190.7	-4.51893	-84.8606	0.000138834	0.00495617
A_95_P179742	17041	4.96959	84.6753	0.000139443	0.00496728
A_95_P000971	118786	216.01	84.6622	0.000139486	0.00496728
A_95_P211892	-201.333	-116.418	-84.6083	0.000139663	0.00496957
A_95_P210017	3200.01	8.36409	84.5549	0.00013984	0.00497181
A_95_P020477	-5074.9	-2729.63	-84.4946	0.00014004	0.00497247
A_95_P290728	-274.384	-175.069	-84.4807	0.000140086	0.00497247
A_95_P291033	-338.537	-23.6429	-84.4107	0.000140318	0.00497669
A_95_P118767	-549.833	-316.328	-84.3251	0.000140603	0.00498277
A_95_P149917	-6274.82	-252.547	-84.2188	0.000140958	0.00498918
A_95_P169823	-1050.32	-26.1905	-84.1614	0.00014115	0.00498918
A_95_P127342	434.752	26.0515	84.1458	0.000141203	0.00498918
A_95_P305933	424.234	15.3108	84.1348	0.00014124	0.00498918
A_95_P306568	-98.5236	-71.534	-84.0819	0.000141417	0.00499143
A_95_P199932	-340.278	-31.6772	-83.9153	0.000141979	0.00500723
A_95_P012081	2192.11	158.217	83.8636	0.000142154	0.00500937
A_95_P019751	432.864	31.0774	83.7436	0.000142562	0.0050131
A_95_P062095	1481.38	20.0486	83.7163	0.000142655	0.0050131
A_95_P258596	-1284.22	-4.86945	-83.7095	0.000142678	0.0050131
A_95_P136887	-91.1632	-58.7017	-83.6978	0.000142718	0.0050131
A_95_P028291	788.763	19.0571	83.5263	0.000143305	0.00502967
A_95_P008681	-6463.85	-238.481	-83.4687	0.000143502	0.00503111
A_95_P105987	-1574.59	-20.5712	-83.4234	0.000143658	0.00503111
A_95_P114647	6787.89	1646	83.4141	0.00014369	0.00503111
A_95_P122082	1160.01	17.1173	83.3127	0.00014404	0.00503356
A_95_P200837	2676.71	5.37385	83.3051	0.000144067	0.00503356
A_95_P145502	1768.46	43.6052	83.2622	0.000144215	0.00503356
A_95_P229879	-19.9142	-14.8682	-83.2607	0.00014422	0.00503356
A_95_P181962	14418.9	8.73426	83.2275	0.000144335	0.00503357
A_95_P272666	1314.5	10.9765	83.1076	0.000144752	0.00504308
A_95_P076075	112.21	61.0967	83.0829	0.000144838	0.00504308
A_95_P010416	32103.8	30.6149	83.0085	0.000145097	0.0050452
A_95_P234254	1379.48	6.56323	82.993	0.000145152	0.0050452
A_95_P067970	731.206	17.4639	82.9401	0.000145337	0.0050452
A_95_P179787	-3777.6	-2421.67	-82.9322	0.000145365	0.0050452
A_95_P008886	5713.42	34.1039	82.9007	0.000145475	0.0050452
A_95_P187407	9510.61	5.90477	82.8297	0.000145725	0.0050452
A_95_P146957	4077.61	1621.79	82.7344	0.00014606	0.0050452
A_95_P120907	-232.883	-162.702	-82.6963	0.000146195	0.0050452
A_95_P274828	2061.81	55.677	82.6661	0.000146302	0.0050452
A_95_P013136	-6611.08	-6.10775	-82.6472	0.000146369	0.0050452
A_95_P013956	824.094	5.80333	82.6262	0.000146443	0.0050452
A_95_P107097	940.162	15.8298	82.5527	0.000146704	0.0050452
A_95_P259146	454.338	6.48887	82.5487	0.000146718	0.0050452
A_95_P024451	16974.4	9.93935	82.5144	0.00014684	0.0050452
A_95_P284133	181.918	14.4377	82.486	0.000146941	0.0050452
A_95_P081360	587.344	14.3277	82.4816	0.000146957	0.0050452
A_95_P213137	-1522.14	-280.048	-82.4799	0.000146963	0.0050452
A_95_P223897	-7228.09	-46.9936	-82.4773	0.000146972	0.0050452
A_95_P283888	2069.55	7.12437	82.3999	0.000147248	0.00504754
A_95_P008121	-6060.65	-7.63139	-82.3937	0.000147271	0.00504754
A_95_P133322	-5836.19	-5.17816	-82.2205	0.000147891	0.00505001
A_95_P114067	98524.3	25.0618	82.2177	0.000147902	0.00505001
A_95_P072270	64.4888	29.8038	82.2035	0.000147953	0.00505001
A_95_P213477	509.906	11.5145	82.1887	0.000148006	0.00505001
A_95_P092548	-46.2274	-26.0585	-82.16	0.000148109	0.00505001
A_95_P104887	-810.975	-477.53	-82.141	0.000148178	0.00505001
A_95_P085420	1031.93	82.398	82.0959	0.000148341	0.00505001
A_95_P094323	-134.143	-92.9581	-82.07	0.000148434	0.00505001
A_95_P118847	-65.3486	-45.0293	-82.0674	0.000148444	0.00505001
A_95_P021801	-2557.39	-334.521	-82.0212	0.000148611	0.00505001
A_95_P213092	5591.56	10.3915	81.9834	0.000148748	0.00505075
A_95_P091348	-57.389	-16.178	-81.9158	0.000148993	0.00505516
A_95_P307558	915.366	29.9891	81.8733	0.000149148	0.0050565
A_95_P070100	-73.5123	-46.1135	-81.8086	0.000149384	0.00506058
A_95_P171361	-18.046	-10.7508	-81.5655	0.000150276	0.00508633
A_95_P071160	-23.1531	-14.1459	-81.5382	0.000150377	0.00508633
A_95_P014176	1496.78	19.378	81.4193	0.000150816	0.00509332
A_95_P094543	656.242	9.72784	81.3599	0.000151036	0.00509683
A_95_P113182	-105498	-178.115	-81.2826	0.000151324	0.0051026
A_95_P255384	929.171	12.0896	81.0942	0.000152027	0.00512136
A_95_P306118	-9.10753	-6.46957	-81.029	0.000152272	0.00512136
A_95_P122547	-3394.69	-5.39436	-81.017	0.000152317	0.00512136
A_95_P197527	402.414	27.2733	81.0089	0.000152348	0.00512136
A_95_P296688	2789.61	17.0738	80.9252	0.000152663	0.00512801
A_95_P041811	744.249	67.0223	80.8189	0.000153064	0.00513757
A_95_P108622	-33219.3	-2017.56	-80.7428	0.000153353	0.00514332
A_95_P008801	9649.89	12.6519	80.5967	0.00015391	0.00515803
A_95_P246017	-840.817	-12.6118	-80.5134	0.000154228	0.00516085
A_95_P065945	821.292	227.813	80.513	0.000154229	0.00516085
A_95_P209837	696.091	119.327	80.4725	0.000154385	0.00516211
A_95_P292963	-3100.37	-21.5263	-80.4336	0.000154534	0.00516237
A_95_P002151	1720.42	8.00143	80.3784	0.000154746	0.00516237
A_95_P252669	-245.847	-90.8988	-80.3168	0.000154984	0.00516244
A_95_P235064	85249.2	12.7744	80.2387	0.000155285	0.00516855
A_95_P301838	5404.55	134.117	80.1104	0.000155783	0.00517872
A_95_P119767	-668.499	-118.568	-80.0687	0.000155946	0.00517872
A_95_P269746	2853.81	4.17838	79.9898	0.000156253	0.00518209
A_95_P307388	-118.37	-69.5128	-79.9556	0.000156387	0.00518209
A_95_P218862	-27.3712	-17.8044	-79.9518	0.000156402	0.00518209
A_95_P107842	-10896.3	-154.073	-79.8754	0.000156701	0.00518555
A_95_P163157	167.723	4.14976	79.8445	0.000156822	0.00518555
A_95_P290163	-1861.79	-47.0254	-79.8345	0.000156862	0.00518555
A_95_P166707	264.968	11.4697	79.7925	0.000157027	0.00518709
A_95_P176762	-2165.74	-1396.33	-79.7141	0.000157336	0.0051876
A_95_P226074	-535.18	-5.97613	-79.7013	0.000157386	0.0051876
A_95_P191042	-3529.32	-2210.94	-79.6985	0.000157397	0.0051876
A_95_P071600	1417.96	5.60944	79.6498	0.00015759	0.00519004
A_95_P117152	719.002	4.42721	79.5352	0.000158044	0.0051972
A_95_P273031	-5570.42	-3728.74	-79.5088	0.000158149	0.0051972
A_95_P025846	-19329.5	-7855.65	-79.4619	0.000158336	0.00519897
A_95_P192927	-3519.04	-6.37564	-79.3587	0.000158748	0.00520408
A_95_P305248	2266.46	7.4207	79.3417	0.000158816	0.00520408
A_95_P260581	321.765	104.832	79.3337	0.000158848	0.00520408
A_95_P046586	3923.24	2826.2	79.1075	0.000159757	0.00521898
A_95_P112227	-6171.22	-40.7128	-79.102	0.000159779	0.00521898
A_95_P300323	-216.532	-88.3604	-79.0701	0.000159908	0.0052193
A_95_P005851	624.016	166.077	78.8813	0.000160675	0.00523814
A_95_P003336	-26.6633	-18.8451	-78.8542	0.000160785	0.00523814
A_95_P113617	477.582	13.7168	78.8397	0.000160844	0.00523814
A_95_P257816	745.21	63.2164	78.7469	0.000161223	0.00524658
A_95_P075275	-4.95733	-4.1813	-78.5807	0.000161906	0.0052521
A_95_P137212	-88.8449	-45.4213	-78.5553	0.000162011	0.0052521
A_95_P150007	-5452.17	-9.62946	-78.5489	0.000162037	0.0052521
A_95_P219092	1252.36	24.5495	78.5362	0.000162089	0.0052521
A_95_P011441	7824.18	9.3698	78.5145	0.000162179	0.0052521
A_95_P095038	422.709	36.0184	78.5062	0.000162213	0.0052521
A_95_P244422	1940.99	10.589	78.5016	0.000162232	0.0052521
A_95_P072345	-4.82004	-4.32167	-78.3516	0.000162854	0.0052658
A_95_P283108	-608.741	-399.886	-78.3357	0.00016292	0.0052658
A_95_P220707	1155.27	9.51991	78.3126	0.000163016	0.0052658
A_95_P222877	1621.87	9.7147	78.1961	0.000163502	0.00526822
A_95_P115822	-6433.39	-3.15854	-78.1874	0.000163538	0.00526822
A_95_P058236	197.302	98.7153	78.1604	0.000163652	0.00526822
A_95_P150718	-440.397	-280.162	-78.0922	0.000163937	0.00526822
A_95_P024946	1495.23	11.4885	78.0142	0.000164265	0.00526822
A_95_P083785	-22.4087	-15.956	-78.0123	0.000164273	0.00526822
A_95_P097953	2090.3	8.16269	78.0089	0.000164288	0.00526822
A_95_P198937	1117.44	6.35926	77.9912	0.000164362	0.00526822
A_95_P290993	-155.829	-40.1204	-77.9789	0.000164414	0.00526822
A_95_P263541	-182.113	-33.3026	-77.899	0.000164751	0.00527517
A_95_P179872	-83.3533	-26.2494	-77.8544	0.00016494	0.0052763
A_95_P072990	-3050.91	-11.1162	-77.8338	0.000165027	0.0052763
A_95_P124372	1604.72	32.5586	77.766	0.000165315	0.0052778
A_95_P233564	-55.4319	-41.2263	-77.6315	0.000165888	0.00528402
A_95_P250557	-2.79239	-3.12577	-77.6203	0.000165936	0.00528402
A_95_P290248	-2451.98	-1479.87	-77.5789	0.000166113	0.00528402
A_95_P080505	783.758	278.194	77.4901	0.000166494	0.00528503
A_95_P254944	-3458.95	-20.3413	-77.4377	0.000166719	0.00528503
A_95_P000916	11959.7	9.30833	77.4116	0.000166832	0.00528503
A_95_P109612	25108	12.9138	77.3893	0.000166928	0.00528503
A_95_P209612	3122.89	20.86	77.382	0.00016696	0.00528503
A_95_P121517	1495.93	5.02202	77.369	0.000167016	0.00528503
A_95_P295548	417.267	58.7088	77.3304	0.000167182	0.00528503
A_95_P162172	1346.22	22.6002	77.3013	0.000167308	0.00528503
A_95_P013606	1695.8	6.11783	77.2913	0.000167352	0.00528503
A_95_P024056	213.308	89.8171	77.2551	0.000167508	0.00528617
A_95_P296868	111.429	7.02314	77.2025	0.000167737	0.00528956
A_95_P301348	1038.86	4.82167	77.1291	0.000168056	0.0052908
A_95_P198292	2678.79	6.55961	77.1148	0.000168118	0.0052908
A_95_P134652	1179.39	7.7819	77.0893	0.00016823	0.0052908
A_95_P298638	-43.676	-26.5331	-77.0788	0.000168275	0.0052908
A_95_P018261	-6.50679	-3.98422	-76.9921	0.000168654	0.00529563
A_95_P036533	-26.2767	-17.5047	-76.9419	0.000168874	0.00529783
A_95_P033259	1610.61	19.7273	76.9036	0.000169043	0.00529783
A_95_P003176	-25229.1	-257.032	-76.8935	0.000169087	0.00529783
A_95_P222942	-1297.53	-773.199	-76.8182	0.000169419	0.00530084
A_95_P316418	1612.91	118.647	76.7819	0.000169579	0.00530084
A_95_P036348	926.299	593.823	76.7776	0.000169598	0.00530084
A_95_P163062	-4.41866	-3.75621	-76.7506	0.000169717	0.00530084
A_95_P104417	-36.2312	-24.1754	-76.6961	0.000169959	0.00530084
A_95_P234649	-3387.55	-6.23004	-76.6798	0.000170031	0.00530084
A_95_P134742	-461.047	-318.756	-76.4766	0.000170935	0.00532377
A_95_P146017	36030.6	8.58097	76.46	0.000171009	0.00532377
A_95_P003406	-29390.7	-16118	-76.3155	0.000171658	0.00534016
A_95_P103032	4812.18	8.67673	76.1822	0.000172259	0.00535505
A_95_P103602	-3786.87	-4.25196	-76.1517	0.000172396	0.00535554
A_95_P098923	-118.886	-24.5099	-76.0488	0.000172863	0.00536043
A_95_P305538	684.071	15.6018	76.0199	0.000172995	0.00536043
A_95_P306398	2605.23	93.0362	75.9969	0.000173099	0.00536043
A_95_P124957	1093.35	58.4284	75.9827	0.000173164	0.00536043
A_95_P021681	-2391.19	-11.4808	-75.9823	0.000173166	0.00536043
A_95_P110517	-22595.3	-12613.2	-75.9001	0.000173541	0.00536825
A_95_P115372	-3644.41	-675.55	-75.6897	0.000174507	0.00537769
A_95_P117162	-4.4571	-4.24324	-75.6851	0.000174528	0.00537769
A_95_P226399	-1800.53	-62.1228	-75.6737	0.000174581	0.00537769
A_95_P260256	-137.879	-60.9947	-75.6531	0.000174676	0.00537769
A_95_P278178	-51.9237	-32.8538	-75.6465	0.000174706	0.00537769
A_95_P141087	2162.5	4.55368	75.64	0.000174737	0.00537769
A_95_P016216	1106.59	3.07734	75.6201	0.000174828	0.00537769
A_95_P216977	-4431.36	-5.22436	-75.5382	0.000175208	0.00538231
A_95_P178017	16062.5	5.64465	75.5345	0.000175224	0.00538231
A_95_P139132	486.414	13.5049	75.4894	0.000175434	0.00538497
A_95_P106462	2711.44	3.58081	75.4329	0.000175697	0.00538563
A_95_P009731	-1887.21	-1213.36	-75.3691	0.000175994	0.00538563
A_95_P234189	-20044.5	-47.9126	-75.3406	0.000176127	0.00538563
A_95_P243967	3022.45	3.19013	75.3322	0.000176167	0.00538563
A_95_P117782	-944.912	-3.0449	-75.3318	0.000176168	0.00538563
A_95_P080225	1100.76	72.7776	75.3094	0.000176273	0.00538563
A_95_P096573	-545.545	-366.609	-75.2877	0.000176375	0.00538563
A_95_P119417	1905.72	6.55374	75.2741	0.000176439	0.00538563
A_95_P222282	2078.65	9.22309	74.8161	0.000178605	0.00544796
A_95_P267866	-17.4292	-11.464	-74.7686	0.000178832	0.00545108
A_95_P071380	270.053	27.0438	74.7054	0.000179134	0.0054537
A_95_P266191	1361.58	38.0596	74.4632	0.000180301	0.00548441
A_95_P064610	654.487	3.45495	74.4346	0.00018044	0.00548483
A_95_P195907	-35024.2	-26873.4	-74.3867	0.000180672	0.00548808
A_95_P016966	2324.13	6.70512	74.2522	0.000181327	0.00550248
A_95_P010151	11730.8	12.0971	74.1811	0.000181675	0.00550248
A_95_P259246	72635.2	4903.07	74.1687	0.000181736	0.00550248
A_95_P058586	78865.4	35.4679	73.9782	0.000182673	0.00550248
A_95_P137837	-1572.57	-1043.12	-73.9326	0.000182898	0.00550248
A_95_P078905	-22.5711	-13.3106	-73.9147	0.000182987	0.00550248
A_95_P276523	405.231	4.92984	73.9035	0.000183042	0.00550248
A_95_P020991	-3279.91	-13.2481	-73.9004	0.000183057	0.00550248
A_95_P132052	-1837.66	-3.82955	-73.8945	0.000183087	0.00550248
A_95_P213167	997.717	7.65663	73.8784	0.000183166	0.00550248
A_95_P279118	726.945	400.258	73.8551	0.000183282	0.00550248
A_95_P181602	5830.43	4.07779	73.772	0.000183695	0.00550248
A_95_P134327	1537.23	24.3473	73.7665	0.000183722	0.00550248
A_95_P263626	-1237.47	-37.2464	-73.6783	0.000184163	0.00550248
A_95_P229839	-331.819	-209.512	-73.6077	0.000184515	0.00550248
A_95_P220117	-2646.25	-61.0414	-73.5977	0.000184566	0.00550248
A_95_P114187	-5.05301	-4.24241	-73.5725	0.000184692	0.00550248
A_95_P103477	-1128.17	-64.2971	-73.5529	0.000184791	0.00550248
A_95_P261501	216.425	69.1049	73.5492	0.000184809	0.00550248
A_95_P212067	-29.6434	-19.2819	-73.5236	0.000184938	0.00550248
A_95_P212567	-435.742	-66.9502	-73.5021	0.000185046	0.00550248
A_95_P102372	-6187.87	-51.2254	-73.4683	0.000185216	0.00550248
A_95_P216467	46800.2	12.4696	73.4608	0.000185254	0.00550248
A_95_P177392	-65753.5	-7509.5	-73.4317	0.000185401	0.00550248
A_95_P112597	-75812.2	-75.7686	-73.4314	0.000185402	0.00550248
A_95_P308453	-9.19483	-6.15488	-73.405	0.000185536	0.00550248
A_95_P120682	2233.5	12.3826	73.3924	0.000185599	0.00550248
A_95_P270226	-62.6548	-47.7187	-73.3886	0.000185619	0.00550248
A_95_P226509	648.44	3.29084	73.3673	0.000185726	0.00550248
A_95_P107882	-108119	-64.0276	-73.3543	0.000185792	0.00550248
A_95_P244242	2631.77	6.78376	73.3445	0.000185842	0.00550248
A_95_P183512	6673.86	6.87301	73.3433	0.000185848	0.00550248
A_95_P033709	-1046.82	-79.3426	-73.2998	0.000186069	0.00550248
A_95_P223837	-1831.73	-135.833	-73.259	0.000186276	0.00550248
A_95_P033399	-2975.62	-3.23387	-73.2565	0.000186288	0.00550248
A_95_P016306	-111.303	-73.9095	-73.1828	0.000186664	0.00550609
A_95_P229609	-3561.26	-3.72309	-73.1815	0.00018667	0.00550609
A_95_P071920	-313.183	-181.447	-73.1194	0.000186988	0.00551173
A_95_P155197	-518.263	-50.507	-73.0499	0.000187344	0.00551851
A_95_P298993	-183.849	-67.3639	-72.9831	0.000187687	0.00551952
A_95_P146097	-767.632	-514.971	-72.9345	0.000187936	0.00551952
A_95_P095263	-361.266	-64.2441	-72.9209	0.000188007	0.00551952
A_95_P153567	719.579	7.52295	72.889	0.000188171	0.00551952
A_95_P268056	-607.085	-368.114	-72.889	0.000188171	0.00551952
A_95_P193842	8068.34	13.5264	72.8719	0.00018826	0.00551952
A_95_P268666	15903.5	16.519	72.7266	0.000189012	0.00552406
A_95_P076325	1011.04	18.0861	72.706	0.00018912	0.00552406
A_95_P189962	7102.18	9.50104	72.7042	0.000189129	0.00552406
A_95_P065890	-3.14304	-3.25102	-72.682	0.000189244	0.00552406
A_95_P017656	-4742.51	-7.39329	-72.667	0.000189323	0.00552406
A_95_P185897	1546.46	13.3139	72.6612	0.000189353	0.00552406
A_95_P024166	-2545.19	-3.10652	-72.6412	0.000189457	0.00552406
A_95_P125497	-23257.4	-18040.3	-72.597	0.000189687	0.00552406
A_95_P285863	-85.0181	-40.2027	-72.5917	0.000189715	0.00552406
A_95_P126497	27124.5	124.04	72.5547	0.000189909	0.00552406
A_95_P110207	1046.45	24.5892	72.5483	0.000189942	0.00552406
A_95_P000796	-2709.55	-9.38294	-72.5096	0.000190145	0.00552406
A_95_P284913	2558.93	28.4051	72.5028	0.00019018	0.00552406
A_95_P006201	-1824.02	-1313.43	-72.4448	0.000190485	0.00552831
A_95_P007571	74917.3	40.2486	72.4064	0.000190687	0.00552831
A_95_P016321	-53877.7	-29137.9	-72.3875	0.000190787	0.00552831
A_95_P202072	-6887.36	-3658.81	-72.3708	0.000190875	0.00552831
A_95_P262636	-128.33	-60.0856	-72.3551	0.000190958	0.00552831
A_95_P027301	-24274.6	-214.16	-72.314	0.000191175	0.00553093
A_95_P161057	239.955	9.98814	72.2647	0.000191436	0.00553347
A_95_P012321	-2026.91	-21.2426	-72.2198	0.000191674	0.00553441
A_95_P260451	1180.22	29.9671	72.0613	0.000192518	0.00555511
A_95_P063525	-321.762	-37.7521	-71.9446	0.000193142	0.00556358
A_95_P067190	-9.12837	-7.39283	-71.9045	0.000193358	0.00556358
A_95_P237244	-1186.13	-396.976	-71.887	0.000193452	0.00556358
A_95_P253019	1603.17	14.0331	71.873	0.000193527	0.00556358
A_95_P049401	-26.4508	-13.2093	-71.8278	0.000193771	0.00556358
A_95_P077080	-810.814	-528.55	-71.8057	0.00019389	0.00556358
A_95_P004221	-111.526	-71.6196	-71.7983	0.00019393	0.00556358
A_95_P308268	-26.7747	-19.374	-71.7939	0.000193954	0.00556358
A_95_P047811	396.79	35.0479	71.744	0.000194224	0.00556464
A_95_P160377	3998.15	62.6853	71.74	0.000194245	0.00556464
A_95_P032631	-411.607	-25.3298	-71.6988	0.000194468	0.00556474
A_95_P043331	-92.3983	-41.7051	-71.6741	0.000194603	0.00556474
A_95_P125407	-461.361	-265.644	-71.669	0.00019463	0.00556474
A_95_P117727	632.107	4.32567	71.6289	0.000194848	0.00556735
A_95_P044836	-209.617	-12.1844	-71.5203	0.00019544	0.00557336
A_95_P075820	-1201.35	-15.689	-71.4264	0.000195954	0.00558389
A_95_P139102	-754.728	-58.2239	-71.3831	0.000196192	0.00558389
A_95_P126997	1035.09	5.00904	71.3129	0.000196578	0.00559125
A_95_P068935	34.6439	18.1292	71.2642	0.000196847	0.00559387
A_95_P058881	-42.515	-25.1657	-71.2323	0.000197023	0.00559387
A_95_P116982	951.62	18.8611	71.2268	0.000197054	0.00559387
A_95_P023651	2744.32	3.30022	71.1488	0.000197486	0.00559889
A_95_P105012	-30314.4	-19925	-71.0884	0.000197822	0.00560116
A_95_P013811	5114.34	38.6405	71.0527	0.00019802	0.00560316
A_95_P269396	-2220.95	-9.62246	-70.9276	0.000198719	0.00561534
A_95_P201407	819.929	13.2774	70.9068	0.000198836	0.00561534
A_95_P148557	4078.34	16.1791	70.8064	0.0001994	0.0056179
A_95_P102137	-1891.16	-1240.2	-70.7705	0.000199602	0.0056179
A_95_P191687	-30.1462	-20.2127	-70.7391	0.00019978	0.0056179
A_95_P198902	-271.973	-108.418	-70.7186	0.000199895	0.0056179
A_95_P107727	499.295	23.8271	70.6995	0.000200003	0.0056179
A_95_P151392	86.8293	4.60981	70.6811	0.000200108	0.0056179
A_95_P160512	2976.03	12.6969	70.6752	0.000200141	0.0056179
A_95_P227729	206.909	101.35	70.6572	0.000200243	0.0056179
A_95_P254249	-74.0091	-54.0038	-70.6398	0.000200342	0.0056179
A_95_P273616	-877.371	-55.466	-70.6333	0.000200378	0.0056179
A_95_P211867	-139474	-192.653	-70.6297	0.000200399	0.0056179
A_95_P193752	-826.224	-4.27598	-70.6094	0.000200514	0.0056179
A_95_P294863	-345.106	-42.0042	-70.5954	0.000200594	0.0056179
A_95_P104792	5788.82	14.1663	70.4556	0.00020139	0.00563481
A_95_P202922	-1064.66	-16.3875	-70.4443	0.000201454	0.00563481
A_95_P095528	-314.671	-51.1968	-70.3417	0.000202043	0.00564658
A_95_P011226	5191.23	3.43262	70.3201	0.000202166	0.00564658
A_95_P197477	1183.02	41.1921	70.2598	0.000202514	0.00564658
A_95_P306303	1982.74	4.45014	70.2512	0.000202563	0.00564658
A_95_P050001	645.267	274.959	70.2469	0.000202588	0.00564658
A_95_P049891	-13.7002	-8.53114	-70.2363	0.000202649	0.00564658
A_95_P207347	1076.43	11.7995	70.2022	0.000202846	0.00564848
A_95_P216407	-101.072	-55.1787	-70.0681	0.000203623	0.00565899
A_95_P190937	296.292	178.246	70.0512	0.000203721	0.00565899
A_95_P021991	-365.99	-74.2925	-70.0388	0.000203793	0.00565899
A_95_P248747	-8303.46	-12.9021	-70.0078	0.000203974	0.00565899
A_95_P179077	-2618.52	-4.57119	-70.0035	0.000203999	0.00565899
A_95_P145047	-133.313	-25.1463	-69.9192	0.000204491	0.00566906
A_95_P005151	136246	4351.47	69.8861	0.000204685	0.00567084
A_95_P090493	1506.7	616.954	69.7832	0.000205288	0.00567269
A_95_P316223	1209.21	647.931	69.7701	0.000205365	0.00567269
A_95_P094458	-122.484	-80.0319	-69.7653	0.000205394	0.00567269
A_95_P021661	2222.33	3.79358	69.7644	0.000205399	0.00567269
A_95_P289203	1775.88	37.687	69.6557	0.00020604	0.00568682
A_95_P000630	-10759.8	-1823.72	-69.5902	0.000206428	0.00569393
A_95_P277273	1851.81	24.0493	69.3484	0.00020787	0.00572036
A_95_P044791	-7.10174	-6.38943	-69.3419	0.000207909	0.00572036
A_95_P233999	-81.713	-56.093	-69.2964	0.000208182	0.00572151
A_95_P051981	-8.34906	-6.60023	-69.1769	0.000208901	0.00573686
A_95_P179782	-5184.61	-9.3918	-69.1275	0.0002092	0.0057396
A_95_P188572	-1462.76	-3.62631	-69.1171	0.000209263	0.0057396
A_95_P117922	-25.3438	-15.4941	-69.0407	0.000209726	0.0057487
A_95_P093743	8980.37	28.2164	68.9991	0.00020998	0.00574916
A_95_P142797	-1015.6	-4.06483	-68.9652	0.000210186	0.00574916
A_95_P119942	-874.184	-23.0812	-68.9618	0.000210207	0.00574916
A_95_P162367	2268.07	19.2343	68.8876	0.000210659	0.00574916
A_95_P080190	426.114	71.3723	68.871	0.000210761	0.00574916
A_95_P014766	2012.68	5.31993	68.8514	0.000210881	0.00574916
A_95_P011521	12294.6	13.8012	68.8445	0.000210923	0.00574916
A_95_P245207	-8995.39	-76.2331	-68.8105	0.000211132	0.00574916
A_95_P003841	29795.3	6.52204	68.8081	0.000211146	0.00574916
A_95_P022951	-2994.31	-32.8752	-68.8015	0.000211187	0.00574916
A_95_P065790	132.389	65.1822	68.7348	0.000211597	0.00575317
A_95_P063960	67.3078	39.2919	68.7106	0.000211746	0.00575365
A_95_P218392	475.586	9.29416	68.6644	0.000212031	0.00575492
A_95_P029271	-219.935	-54.5357	-68.6604	0.000212055	0.00575492
A_95_P022126	-693.017	-378.293	-68.571	0.000212609	0.00576637
A_95_P246277	-2128.3	-1164.74	-68.5435	0.000212779	0.00576742
A_95_P097198	2836.73	7.1164	68.5098	0.000212988	0.00576952
A_95_P092833	-569.839	-362.74	-68.4114	0.000213601	0.00578082
A_95_P119807	-839.423	-24.2524	-68.4005	0.00021367	0.00578082
A_95_P234719	-1533.96	-948.023	-68.3789	0.000213805	0.0057809
A_95_P227814	542.143	46.8127	68.2655	0.000214515	0.00578793
A_95_P002186	25360.3	45.7429	68.2654	0.000214516	0.00578793
A_95_P011596	3268.11	5.06069	68.259	0.000214556	0.00578793
A_95_P078225	-22.1798	-8.67364	-68.2531	0.000214593	0.00578793
A_95_P021261	5.53276	4.31716	68.0582	0.000215823	0.00581035
A_95_P262891	1332.06	9.35605	68.0187	0.000216074	0.00581035
A_95_P001666	-19638.6	-169.968	-67.9869	0.000216276	0.00581035
A_95_P005311	5501.78	6.16343	67.9703	0.000216382	0.00581035
A_95_P214567	573.797	4.92356	67.9651	0.000216415	0.00581035
A_95_P009031	-25717	-112.017	-67.9597	0.000216449	0.00581035
A_95_P242542	785.658	53.4714	67.954	0.000216485	0.00581035
A_95_P144692	-2925.86	-175.5	-67.9074	0.000216783	0.00581477
A_95_P074870	1276.49	7.69782	67.8403	0.000217212	0.00582271
A_95_P037991	1224.69	130.936	67.8172	0.00021736	0.00582311
A_95_P029441	5003.17	10.0379	67.7661	0.000217687	0.00582467
A_95_P305693	162.145	39.6708	67.7451	0.000217822	0.00582467
A_95_P223337	9433.06	44.5697	67.7199	0.000217984	0.00582467
A_95_P039196	944.914	19.8274	67.7142	0.000218021	0.00582467
A_95_P023716	551.979	3.80794	67.7046	0.000218083	0.00582467
A_95_P214487	1022.17	3.18415	67.6614	0.000218361	0.00582521
A_95_P111052	-1166.94	-212.129	-67.6212	0.000218621	0.00582521
A_95_P292603	-30.1881	-24.309	-67.6019	0.000218746	0.00582521
A_95_P166732	-14.1013	-11.6635	-67.6002	0.000218757	0.00582521
A_95_P214127	439.655	8.68605	67.5985	0.000218768	0.00582521
A_95_P250077	2359.44	4.26011	67.5017	0.000219396	0.00583088
A_95_P227114	-11251	-8367.83	-67.49	0.000219471	0.00583088
A_95_P192147	-4518.98	-6.26891	-67.438	0.00021981	0.00583088
A_95_P190842	555.822	52.4096	67.4377	0.000219812	0.00583088
A_95_P210082	4587.16	10.1494	67.4043	0.000220029	0.00583088
A_95_P068155	-37.1922	-29.3855	-67.3718	0.000220242	0.00583088
A_95_P011876	652.837	3.63156	67.3539	0.000220359	0.00583088
A_95_P203217	1473.69	6.74691	67.3332	0.000220494	0.00583088
A_95_P069945	5442.42	5.86227	67.303	0.000220692	0.00583088
A_95_P147432	1638.1	9.92964	67.2903	0.000220775	0.00583088
A_95_P147007	-60.0314	-21.9706	-67.2798	0.000220844	0.00583088
A_95_P005541	-3946.05	-100.696	-67.2483	0.000221051	0.00583282
A_95_P003581	1594.24	8.44832	67.1913	0.000221427	0.005839
A_95_P198692	-9333.96	-4623.38	-67.1722	0.000221552	0.005839
A_95_P025921	-439.242	-287.52	-67.1373	0.000221783	0.00584157
A_95_P253444	1871.77	6.04898	67.0846	0.000222131	0.00584315
A_95_P109237	-12.5264	-8.92548	-67.0498	0.000222362	0.00584315
A_95_P148372	-7.1578	-5.8891	-67.0476	0.000222376	0.00584315
A_95_P017511	-38015.4	-138.159	-66.9823	0.00022281	0.00584723
A_95_P242212	2584.05	30.8094	66.9488	0.000223033	0.00584723
A_95_P008751	-640.062	-409.019	-66.9477	0.00022304	0.00584723
A_95_P080070	-157.083	-52.3015	-66.8757	0.000223521	0.00585312
A_95_P188332	607.675	8.50023	66.8702	0.000223558	0.00585312
A_95_P159287	-396.825	-305.311	-66.736	0.000224457	0.00586966
A_95_P076265	154.018	3.18054	66.6992	0.000224705	0.00587079
A_95_P069290	528.58	9.78631	66.679	0.000224841	0.00587079
A_95_P182317	-5450.75	-3601.1	-66.6698	0.000224903	0.00587079
A_95_P208737	34804.7	39.8051	66.5769	0.000225531	0.00588196
A_95_P026636	-196.309	-131.072	-66.5407	0.000225776	0.00588196
A_95_P206002	7790.78	7.75209	66.5399	0.000225782	0.00588196
A_95_P002976	16431.7	12.0576	66.5272	0.000225868	0.00588196
A_95_P108537	-4075.46	-10.2523	-66.4382	0.000226473	0.00589422
A_95_P064505	274.218	47.7255	66.3781	0.000226883	0.00590139
A_95_P126642	-366.675	-111.573	-66.358	0.000227021	0.00590146
A_95_P288628	1053.11	3.30642	66.3083	0.000227361	0.00590681
A_95_P117397	-3924.17	-2253.27	-66.2879	0.000227501	0.00590694
A_95_P059371	442.361	289.192	66.2326	0.000227881	0.0059133
A_95_P075290	-274.019	-61.1459	-66.1906	0.00022817	0.00591653
A_95_P199352	5027.79	18.1794	66.1714	0.000228302	0.00591653
A_95_P122437	-10.7311	-6.34911	-66.1557	0.000228411	0.00591653
A_95_P012466	-15166	-8.69548	-66.1316	0.000228577	0.00591734
A_95_P122077	2619.57	5.03869	66.0752	0.000228968	0.00592394
A_95_P158812	-730.196	-297.948	-66.0299	0.000229282	0.00592595
A_95_P019441	-33039.2	-2879.28	-66.025	0.000229316	0.00592595
A_95_P098773	-482.755	-126.499	-65.9733	0.000229675	0.0059285
A_95_P283078	1015.73	21.4285	65.9599	0.000229768	0.0059285
A_95_P020586	3019.03	16.0343	65.939	0.000229914	0.0059285
A_95_P306823	-43.5906	-21.8458	-65.933	0.000229956	0.0059285
A_95_P217857	-1025.3	-54.3512	-65.8641	0.000230437	0.00593044
A_95_P108917	1865.7	16.5389	65.8287	0.000230685	0.00593175
A_95_P179512	-2951.24	-4.94019	-65.8181	0.000230759	0.00593175
A_95_P195592	-5221.78	-1190.56	-65.6898	0.000231661	0.00594758
A_95_P095033	2774.56	10.0866	65.6705	0.000231797	0.00594758
A_95_P219157	3608.69	5.35879	65.6534	0.000231918	0.00594758
A_95_P198262	-229.639	-137.85	-65.6012	0.000232287	0.00595295
A_95_P112372	1589.09	5.31081	65.5662	0.000232535	0.00595295
A_95_P011511	-3401.7	-244.904	-65.3861	0.000233818	0.00597905
A_95_P297848	719.763	70.6279	65.3562	0.000234031	0.00597905
A_95_P131552	-260.517	-105.609	-65.3465	0.000234101	0.00597905
A_95_P238694	4246.68	9.00114	65.3057	0.000234394	0.00598004
A_95_P093723	-42.7499	-21.5717	-65.2914	0.000234496	0.00598004
A_95_P194557	-4703.28	-4.05311	-65.2784	0.000234589	0.00598004
A_95_P224017	-132.985	-53.0951	-65.265	0.000234685	0.00598004
A_95_P135327	5375.14	6.80807	65.1354	0.00023562	0.00600036
A_95_P028451	1002.83	7.45968	65.1027	0.000235857	0.00600075
A_95_P009511	54071.3	17.9958	65.0784	0.000236033	0.00600075
A_95_P129767	-1491.86	-8.21184	-65.0462	0.000236267	0.00600075
A_95_P091738	2881.77	6.21973	65.0383	0.000236324	0.00600075
A_95_P222442	6649.6	7.81046	65.0308	0.000236379	0.00600075
A_95_P252704	-2071.09	-4.01899	-65.02	0.000236457	0.00600075
A_95_P048146	13.1122	8.05836	64.9812	0.00023674	0.00600444
A_95_P243127	-372.568	-274.308	-64.9528	0.000236946	0.00600577
A_95_P034299	626.525	3.41546	64.9363	0.000237066	0.00600577
A_95_P047361	1257.71	32.8152	64.9077	0.000237276	0.0060076
A_95_P210697	226.784	5.30031	64.8536	0.000237671	0.00601048
A_95_P280888	259.167	16.8168	64.8359	0.000237801	0.00601048
A_95_P158527	13941.7	94.3451	64.7698	0.000238287	0.00601637
A_95_P022506	1480.19	25.1032	64.7495	0.000238436	0.00601637
A_95_P122407	-147.551	-89.2013	-64.746	0.000238462	0.00601637
A_95_P019726	4614.71	9.47652	64.6831	0.000238926	0.00601768
A_95_P285108	197.689	18.8761	64.6582	0.000239109	0.00601768
A_95_P011731	-111.984	-61.1954	-64.6239	0.000239363	0.00601768
A_95_P184182	-1443.11	-10.4333	-64.6146	0.000239432	0.00601768
A_95_P141762	5160.63	4.46928	64.5989	0.000239549	0.00601768
A_95_P272781	773.47	3.03281	64.5862	0.000239643	0.00601768
A_95_P246362	-2172.01	-4.69047	-64.5748	0.000239728	0.00601768
A_95_P009446	22043	12.8054	64.5739	0.000239734	0.00601768
A_95_P147802	486.782	20.2419	64.5301	0.000240059	0.00601893
A_95_P073355	230.743	64.9873	64.4912	0.000240349	0.00602073
A_95_P093608	-73.1424	-52.1615	-64.4836	0.000240406	0.00602073
A_95_P261666	308.426	35.2194	64.4286	0.000240816	0.00602756
A_95_P119967	2784.95	98.4145	64.3302	0.000241553	0.00602998
A_95_P011116	-3190.67	-35.8677	-64.325	0.000241593	0.00602998
A_95_P038906	4702.56	1011	64.311	0.000241697	0.00602998
A_95_P216087	-232.847	-137.648	-64.2971	0.000241802	0.00602998
A_95_P191267	-1598.94	-3.47109	-64.2938	0.000241826	0.00602998
A_95_P182872	1386.06	8.10352	64.2721	0.00024199	0.00602998
A_95_P034898	928.11	10.6431	64.2689	0.000242014	0.00602998
A_95_P122282	3760.38	10.4392	64.2138	0.000242429	0.00603549
A_95_P213647	-1110.51	-68.9585	-64.203	0.000242511	0.00603549
A_95_P064360	-30.5815	-24.2416	-64.1403	0.000242985	0.00604386
A_95_P154642	173.389	6.56669	64.0339	0.000243793	0.00606052
A_95_P270221	-7507.52	-196.837	-63.9047	0.00024478	0.00606519
A_95_P238964	5936.26	168.494	63.9014	0.000244805	0.00606519
A_95_P094668	916.244	40.7265	63.8919	0.000244877	0.00606519
A_95_P009411	28519	13.7585	63.8878	0.000244909	0.00606519
A_95_P276198	84.7336	32.0517	63.8838	0.00024494	0.00606519
A_95_P310108	-20.2588	-14.5888	-63.8641	0.000245091	0.00606519
A_95_P183832	-226.064	-166.043	-63.8595	0.000245126	0.00606519
A_95_P314228	708.805	4.53217	63.8151	0.000245467	0.00606519
A_95_P146867	440.623	29.713	63.7852	0.000245697	0.00606519
A_95_P003446	-4969.66	-13.8734	-63.7785	0.000245749	0.00606519
A_95_P026196	2646.34	7.32883	63.7689	0.000245823	0.00606519
A_95_P061720	-234.915	-24.6627	-63.765	0.000245852	0.00606519
A_95_P135197	-83.2752	-43.1238	-63.7598	0.000245893	0.00606519
A_95_P005821	70783.8	10.2119	63.7563	0.00024592	0.00606519
A_95_P003281	-12176.3	-62.5716	-63.7102	0.000246276	0.00607056
A_95_P032021	5474.17	13.6524	63.6224	0.000246956	0.00608219
A_95_P155007	-1958.85	-110.845	-63.5562	0.00024747	0.00608219
A_95_P211097	-5067.8	-368.727	-63.5508	0.000247513	0.00608219
A_95_P187357	-962.493	-707.744	-63.5337	0.000247645	0.00608219
A_95_P208107	1557.24	3.49387	63.5288	0.000247684	0.00608219
A_95_P011141	-25859.7	-1541.87	-63.5202	0.000247751	0.00608219
A_95_P264966	1344.91	11.8078	63.5144	0.000247796	0.00608219
A_95_P004026	-92544.1	-208.037	-63.4887	0.000247996	0.00608219
A_95_P113472	-17761.2	-3445.1	-63.4828	0.000248043	0.00608219
A_95_P025866	-809.049	-96.1378	-63.4623	0.000248203	0.00608219
A_95_P307828	-17.5305	-8.25399	-63.418	0.00024855	0.00608551
A_95_P114482	-50342.7	-116.972	-63.395	0.00024873	0.00608651
A_95_P099383	85.1292	57.1491	63.3756	0.000248882	0.00608684
A_95_P084175	316.708	16.4458	63.2927	0.000249534	0.00609939
A_95_P133182	-163.101	-115.408	-63.2425	0.00024993	0.00610566
A_95_P114777	490.143	6.58985	63.1597	0.000250586	0.00611684
A_95_P006481	-49.9558	-25.7805	-63.0983	0.000251074	0.00612335
A_95_P261626	-5.7277	-4.94215	-63.064	0.000251347	0.0061266
A_95_P177452	-173.979	-94.8729	-63.0082	0.000251792	0.00613403
A_95_P179152	14460.2	5.63516	62.9749	0.000252058	0.00613711
A_95_P240364	-810.78	-561.424	-62.9444	0.000252302	0.00613743
A_95_P067795	-320.488	-48.5063	-62.9291	0.000252425	0.00613743
A_95_P192052	1252.46	7.45812	62.9208	0.000252492	0.00613743
A_95_P157057	900.114	3.23839	62.862	0.000252964	0.0061434
A_95_P283233	-190.514	-93.0362	-62.8553	0.000253018	0.0061434
A_95_P151607	-5028.94	-22.7172	-62.8297	0.000253224	0.00614418
A_95_P268301	-5518.43	-32.6716	-62.8165	0.000253331	0.00614418
A_95_P129867	3254.42	8.25824	62.7984	0.000253477	0.00614432
A_95_P151352	-32.238	-24.5013	-62.7672	0.000253729	0.00614703
A_95_P004216	279.297	6.53041	62.7375	0.000253968	0.00614943
A_95_P028081	1665.85	81.6282	62.6428	0.000254737	0.00615683
A_95_P031071	-1090.28	-50.5596	-62.6333	0.000254814	0.00615683
A_95_P164442	842.888	32.9313	62.6306	0.000254836	0.00615683
A_95_P201527	682.817	14.4361	62.5449	0.000255534	0.00617
A_95_P068020	-9.04073	-5.54823	-62.5292	0.000255663	0.00617
A_95_P292643	62894.5	13155.6	62.4738	0.000256116	0.00617745
A_95_P019191	-2688.46	-61.4533	-62.457	0.000256254	0.00617745
A_95_P125052	-16146.9	-19.8729	-62.4196	0.000256561	0.00618145
A_95_P110807	747.859	4.28077	62.3999	0.000256723	0.00618197
A_95_P213032	519.47	3.00061	62.3374	0.000257238	0.00619096
A_95_P129802	18920.8	88.543	62.272	0.000257778	0.00619436
A_95_P110357	13486	13.7454	62.2559	0.000257912	0.00619436
A_95_P102672	-4843.27	-3.23791	-62.2344	0.00025809	0.00619436
A_95_P184377	5184.17	5.19787	62.2173	0.000258232	0.00619436
A_95_P080595	334.048	74.6738	62.183	0.000258516	0.00619436
A_95_P117817	-520.926	-4.93066	-62.1717	0.00025861	0.00619436
A_95_P091993	1260.05	3.44549	62.1667	0.000258652	0.00619436
A_95_P124407	4650.91	8.06097	62.1267	0.000258985	0.00619894
A_95_P089253	1923.93	5.2242	62.0969	0.000259233	0.0062015
A_95_P204067	-2105.64	-1426.62	-62.0778	0.000259393	0.00620192
A_95_P005651	-10331.2	-37.7995	-62.0112	0.000259951	0.00621187
A_95_P021016	1151.14	3.66915	61.9802	0.00026021	0.00621266
A_95_P264311	-627.035	-316.32	-61.9417	0.000260534	0.00621564
A_95_P044026	-68.9762	-50.1412	-61.9078	0.000260819	0.00621582
A_95_P222582	718.284	65.3284	61.907	0.000260825	0.00621582
A_95_P132687	2286.27	6.16958	61.867	0.000261163	0.00622048
A_95_P300273	2562.23	9.36215	61.8223	0.000261541	0.00622354
A_95_P043636	13.7517	8.64942	61.8182	0.000261576	0.00622354
A_95_P141802	1128.78	4.03366	61.6998	0.00026258	0.00624404
A_95_P299348	-2386.36	-6.81054	-61.6087	0.000263357	0.00625912
A_95_P050141	-1548.28	-23.4495	-61.5684	0.000263702	0.00626067
A_95_P102657	-2693.33	-163.82	-61.5571	0.000263798	0.00626067
A_95_P164927	-873.417	-480.609	-61.5409	0.000263937	0.00626067
A_95_P130902	-14956.4	-54.8516	-61.5343	0.000263994	0.00626067
A_95_P113802	-43110.7	-812.257	-61.485	0.000264417	0.0062611
A_95_P016531	219.032	7.37987	61.4826	0.000264438	0.0062611
A_95_P054391	-11.2192	-8.77836	-61.4774	0.000264482	0.0062611
A_95_P002986	-1352.3	-825.634	-61.4656	0.000264584	0.0062611
A_95_P104462	-19769	-1024.4	-61.4201	0.000264975	0.00626222
A_95_P002561	-618.602	-472.449	-61.4135	0.000265033	0.00626222
A_95_P112542	-936.123	-97.139	-61.3956	0.000265187	0.00626222
A_95_P019236	821.367	8.41889	61.3746	0.000265369	0.00626222
A_95_P120017	-72.3713	-45.6559	-61.3607	0.000265489	0.00626222
A_95_P137537	-300.128	-188.299	-61.3292	0.000265762	0.00626529
A_95_P008241	-3383.32	-2011.87	-61.3017	0.000266	0.00626752
A_95_P308903	7650.55	7.126	61.2134	0.000266767	0.00627362
A_95_P216047	2530.03	6.15931	61.1996	0.000266888	0.00627362
A_95_P112662	-2953.18	-73.8415	-61.0948	0.000267804	0.00627362
A_95_P103537	857.994	6.31286	61.0852	0.000267888	0.00627362
A_95_P029151	629.797	5.13071	61.0697	0.000268024	0.00627362
A_95_P267916	4649.62	8.47446	61.0598	0.000268111	0.00627362
A_95_P084660	28.6052	17.6387	61.0556	0.000268148	0.00627362
A_95_P257861	819.07	17.5474	61.0529	0.000268172	0.00627362
A_95_P258081	-9129.72	-1827.96	-61.0408	0.000268277	0.00627362
A_95_P050941	1019.65	10.1954	60.9755	0.000268853	0.00627362
A_95_P121457	2700.82	4.63502	60.946	0.000269113	0.00627362
A_95_P296313	-419.351	-305.235	-60.9428	0.000269141	0.00627362
A_95_P228409	-1735.12	-4.59318	-60.9283	0.000269269	0.00627362
A_95_P225912	-1379.82	-13.1008	-60.9223	0.000269322	0.00627362
A_95_P180452	271.365	9.74024	60.9211	0.000269333	0.00627362
A_95_P224672	3813.49	5.1315	60.9139	0.000269397	0.00627362
A_95_P113127	-66927.3	-187.432	-60.9012	0.000269508	0.00627362
A_95_P112102	-6201.02	-3957.82	-60.8895	0.000269612	0.00627362
A_95_P289788	888.949	10.1385	60.8776	0.000269718	0.00627362
A_95_P024241	3549.77	407.64	60.875	0.000269741	0.00627362
A_95_P152432	-16.0016	-5.18167	-60.8639	0.000269839	0.00627362
A_95_P089258	1173.57	17.7508	60.811	0.000270308	0.00627574
A_95_P107052	598.273	11.1468	60.7835	0.000270553	0.00627574
A_95_P214612	2741.33	12.2134	60.7724	0.000270652	0.00627574
A_95_P212737	-1808.24	-139.91	-60.7677	0.000270694	0.00627574
A_95_P038741	-121.906	-38.0667	-60.7576	0.000270784	0.00627574
A_95_P161147	1201.03	5.02644	60.7408	0.000270933	0.00627574
A_95_P231999	2459.28	405.986	60.7169	0.000271147	0.00627736
A_95_P164152	-47.5898	-33.7467	-60.6867	0.000271416	0.00628029
A_95_P262491	-205.485	-21.3727	-60.6657	0.000271604	0.00628131
A_95_P128557	91460.4	25.3112	60.6353	0.000271877	0.00628282
A_95_P243737	-6326.77	-3767.42	-60.6264	0.000271956	0.00628282
A_95_P213722	6703.45	16.401	60.5918	0.000272267	0.00628668
A_95_P139912	-1252.1	-981.046	-60.5413	0.000272722	0.00629009
A_95_P261826	1050.82	21.2014	60.53	0.000272823	0.00629009
A_95_P028961	-4088.13	-4.44394	-60.5275	0.000272845	0.00629009
A_95_P135582	373.91	3.22981	60.4483	0.00027356	0.00630062
A_95_P106667	9507.31	18.415	60.4451	0.00027359	0.00630062
A_95_P020576	4479.71	8.43617	60.4057	0.000273946	0.00630552
A_95_P026036	-10617.6	-105.263	-60.3875	0.000274111	0.00630596
A_95_P127422	-991.103	-660.813	-60.3623	0.00027434	0.00630596
A_95_P211107	-906.596	-3.96457	-60.3041	0.00027487	0.00630596
A_95_P042211	-20.882	-13.3209	-60.2674	0.000275205	0.00630596
A_95_P284208	-8.77233	-6.34393	-60.2606	0.000275266	0.00630596
A_95_P098313	670.756	91.8441	60.2554	0.000275314	0.00630596
A_95_P216252	-24.1401	-11.959	-60.2543	0.000275324	0.00630596
A_95_P023876	1407.57	7.73433	60.2438	0.00027542	0.00630596
A_95_P097913	1164.39	8.3346	60.2364	0.000275488	0.00630596
A_95_P254334	-146.2	-56.4386	-60.2332	0.000275517	0.00630596
A_95_P021946	-711.399	-191.182	-60.2297	0.000275549	0.00630596
A_95_P210322	-324.765	-159.445	-60.2068	0.000275759	0.00630747
A_95_P093388	957.16	7.03222	60.1418	0.000276355	0.00631383
A_95_P006951	-117.131	-90.7574	-60.1033	0.000276709	0.00631383
A_95_P072675	806.351	9.44496	60.098	0.000276758	0.00631383
A_95_P109417	7937.36	8.57653	60.0539	0.000277164	0.00631398
A_95_P148797	-2617.38	-6.30023	-60.0159	0.000277515	0.00631398
A_95_P283429	10023.5	22.972	60.0131	0.000277541	0.00631398
A_95_P001451	-230.392	-157.524	-60.0035	0.00027763	0.00631398
A_95_P098553	2856.57	3.24488	59.9816	0.000277833	0.00631532
A_95_P031861	-58.9763	-23.6678	-59.9159	0.000278441	0.00632588
A_95_P210607	-155.465	-103.744	-59.8807	0.000278769	0.00633004
A_95_P031051	4373.96	23.3366	59.8582	0.000278979	0.00633152
A_95_P019276	-18642.2	-42.707	-59.8226	0.000279311	0.00633282
A_95_P046566	309.517	157.745	59.821	0.000279325	0.00633282
A_95_P094803	1095.95	9.18295	59.7842	0.000279669	0.00633733
A_95_P055391	-7.69104	-6.31226	-59.7682	0.000279819	0.00633746
A_95_P100618	28.4326	17.3037	59.7011	0.000280448	0.00634842
A_95_P000526	920.069	11.9458	59.678	0.000280665	0.00635005
A_95_P076765	936.715	15.9094	59.6051	0.000281352	0.0063589
A_95_P151462	-812.809	-278.236	-59.6047	0.000281356	0.0063589
A_95_P146692	-293.803	-4.96991	-59.56	0.000281778	0.0063589
A_95_P030956	-409.132	-27.0528	-59.5595	0.000281782	0.0063589
A_95_P132757	-4260.43	-63.7274	-59.5392	0.000281975	0.00635997
A_95_P231864	1226.76	8.32871	59.4054	0.000283246	0.00637681
A_95_P145562	-1893.21	-60.4163	-59.4008	0.00028329	0.00637681
A_95_P088868	2816.2	50.1148	59.3993	0.000283304	0.00637681
A_95_P260686	328.635	20.9746	59.3731	0.000283554	0.00637917
A_95_P089313	254.55	4.06355	59.3256	0.000284008	0.00638168
A_95_P208142	-472.908	-185.12	-59.3088	0.000284169	0.00638168
A_95_P297673	652.903	77.4874	59.2806	0.000284439	0.00638168
A_95_P091853	-193.667	-6.96365	-59.2648	0.00028459	0.00638168
A_95_P109032	1729.34	10.2896	59.2628	0.00028461	0.00638168
A_95_P269756	739.504	7.11017	59.2496	0.000284736	0.00638168
A_95_P087678	345.22	124.581	59.231	0.000284915	0.00638168
A_95_P136682	719.382	5.7281	59.2206	0.000285016	0.00638168
A_95_P136447	-1509.23	-6.31218	-59.2095	0.000285123	0.00638168
A_95_P147277	173.096	4.60808	59.1709	0.000285494	0.00638331
A_95_P043416	403.973	6.36805	59.1669	0.000285533	0.00638331
A_95_P052666	-192.896	-135.552	-59.1565	0.000285633	0.00638331
A_95_P016161	341.216	164.266	59.1127	0.000286057	0.00638551
A_95_P025286	316.658	76.1338	59.0915	0.000286262	0.00638551
A_95_P255404	-17.9282	-14.1082	-59.0733	0.000286439	0.00638551
A_95_P222482	-1201.29	-890.705	-59.0717	0.000286454	0.00638551
A_95_P191592	7512.15	8.79906	59.0711	0.00028646	0.00638551
A_95_P099703	9165.82	11.1127	59.0215	0.000286941	0.00638997
A_95_P018206	6472.01	3.4237	59.0199	0.000286956	0.00638997
A_95_P263101	1140.29	158.44	58.9977	0.000287172	0.00638997
A_95_P074090	-39.7361	-31.6514	-58.9904	0.000287244	0.00638997
A_95_P162787	-3.38225	-3.39597	-58.9623	0.000287518	0.00639281
A_95_P031021	-453.67	-318.965	-58.8887	0.000288236	0.00639934
A_95_P114567	-30262.5	-90.0714	-58.8628	0.00028849	0.00639934
A_95_P154767	13028	9.9942	58.8618	0.000288499	0.00639934
A_95_P099073	-4.18526	-3.8276	-58.8575	0.000288541	0.00639934
A_95_P026491	-923.476	-3.35218	-58.8034	0.000289072	0.00640395
A_95_P137547	-120.9	-87.2564	-58.7562	0.000289537	0.00640395
A_95_P222322	1393.73	7.25679	58.7376	0.00028972	0.00640395
A_95_P126527	4280.01	6.70196	58.7251	0.000289844	0.00640395
A_95_P141722	-510.457	-155.132	-58.7202	0.000289892	0.00640395
A_95_P001986	-33.583	-19.6372	-58.72	0.000289894	0.00640395
A_95_P149807	-3603.51	-270.456	-58.7005	0.000290087	0.00640395
A_95_P184662	-3742.58	-3.11018	-58.6593	0.000290494	0.00640395
A_95_P295583	1362.34	15.4336	58.654	0.000290547	0.00640395
A_95_P164672	765.151	38.6063	58.6482	0.000290604	0.00640395
A_95_P100913	-3699.95	-6.74151	-58.6391	0.000290694	0.00640395
A_95_P306573	-179.155	-116.171	-58.6375	0.00029071	0.00640395
A_95_P117427	1832.04	7.08768	58.6288	0.000290796	0.00640395
A_95_P147482	1407.01	3.95829	58.5851	0.00029123	0.00640613
A_95_P147417	28688.5	13.2517	58.5775	0.000291305	0.00640613
A_95_P151037	501.867	3.13017	58.5746	0.000291334	0.00640613
A_95_P000521	-104351	-84.2672	-58.3871	0.000293208	0.00643764
A_95_P253489	-16.3822	-11.7886	-58.3628	0.000293451	0.00643894
A_95_P265976	-65.5923	-46.0229	-58.3519	0.000293561	0.00643894
A_95_P308473	675.882	5.01185	58.2963	0.000294121	0.00644799
A_95_P024131	1306.15	19.7469	58.1446	0.000295657	0.00647843
A_95_P108147	-24225.1	-15422	-58.0798	0.000296317	0.00648691
A_95_P035478	528.044	48.134	58.0152	0.000296978	0.00648691
A_95_P137802	-82.6345	-36.8796	-58.0043	0.000297089	0.00648691
A_95_P306408	-60.2226	-14.5582	-57.9984	0.000297149	0.00648691
A_95_P119397	5801.75	15.003	57.9937	0.000297197	0.00648691
A_95_P046916	412.514	16.381	57.9924	0.00029721	0.00648691
A_95_P152572	-61.5018	-10.8864	-57.9824	0.000297313	0.00648691
A_95_P095398	-499.442	-330.578	-57.9761	0.000297377	0.00648691
A_95_P074960	217.386	6.06246	57.9508	0.000297637	0.00648935
A_95_P106872	-94750	-290.933	-57.9182	0.000297973	0.00649343
A_95_P010476	-21980.5	-5.00304	-57.9033	0.000298126	0.00649354
A_95_P236189	791.794	6.60983	57.8755	0.000298412	0.00649655
A_95_P125452	869.394	4.43523	57.8492	0.000298683	0.00649921
A_95_P023016	-13465.9	-19.6126	-57.7974	0.000299219	0.00650763
A_95_P216147	-333.66	-3.67146	-57.7546	0.000299662	0.00651405
A_95_P060410	1803.52	44.2358	57.6253	0.000301007	0.0065368
A_95_P222872	1511.49	4.18126	57.5743	0.000301541	0.00654515
A_95_P280138	280.411	118.169	57.5356	0.000301947	0.0065454
A_95_P222717	6114.9	256.605	57.5098	0.000302218	0.0065454
A_95_P112722	-14.2095	-10.1664	-57.508	0.000302236	0.0065454
A_95_P029976	-169.416	-124.101	-57.497	0.000302352	0.0065454
A_95_P088463	621.389	22.5163	57.4914	0.000302411	0.0065454
A_95_P288143	-12.2765	-9.71272	-57.4877	0.00030245	0.0065454
A_95_P108387	-1781.51	-1051.98	-57.4163	0.000303202	0.00655752
A_95_P094608	4583.62	4.6953	57.3819	0.000303565	0.00655752
A_95_P022201	4616.87	4.83611	57.3754	0.000303634	0.00655752
A_95_P145657	-93.7809	-54.8821	-57.3734	0.000303655	0.00655752
A_95_P153922	1732.06	5.19155	57.3637	0.000303758	0.00655752
A_95_P011691	1538.6	4.44102	57.3337	0.000304076	0.00656115
A_95_P098253	280.415	175.399	57.3171	0.000304252	0.0065614
A_95_P068165	-570.179	-121.842	-57.3014	0.000304419	0.0065614
A_95_P143917	1115.6	68.6146	57.2903	0.000304537	0.0065614
A_95_P013006	2689.37	5.66001	57.2501	0.000304964	0.00656738
A_95_P251327	-21913	-6224.67	-57.2308	0.00030517	0.00656857
A_95_P021911	13943.1	7.88006	57.17	0.000305819	0.00657931
A_95_P217972	-31.982	-19.1628	-57.1392	0.000306149	0.00658061
A_95_P053476	3689.66	9.34665	57.1363	0.00030618	0.00658061
A_95_P220057	994.099	38.4739	57.0683	0.000306909	0.00659306
A_95_P073130	1091.59	784.234	57.011	0.000307526	0.00659852
A_95_P000206	-78011	-110.276	-57.0029	0.000307614	0.00659852
A_95_P148442	18544.2	10.1587	57.0027	0.000307616	0.00659852
A_95_P194517	11613.9	17.2305	56.9859	0.000307797	0.00659896
A_95_P253769	681.688	4.56023	56.9663	0.000308009	0.00659896
A_95_P034608	1088.08	17.1762	56.959	0.000308088	0.00659896
A_95_P213947	7568.02	50.6537	56.9254	0.000308451	0.00660082
A_95_P080630	361.737	16.2854	56.9211	0.000308498	0.00660082
A_95_P193092	-1022.09	-684.824	-56.8942	0.00030879	0.00660082
A_95_P084250	382.678	12.2543	56.8842	0.000308898	0.00660082
A_95_P129917	2102.72	4.05578	56.8737	0.000309012	0.00660082
A_95_P071398	450.37	18.7675	56.8649	0.000309108	0.00660082
A_95_P196072	8283.19	222.744	56.8424	0.000309353	0.00660082
A_95_P030371	423.66	4.38198	56.8398	0.00030938	0.00660082
A_95_P112312	-25098.4	-36.0711	-56.7697	0.000310145	0.00661392
A_95_P221982	1951.49	3.50469	56.734	0.000310535	0.00661579
A_95_P245487	-4461.69	-2731.88	-56.6982	0.000310927	0.00661807
A_95_P225782	1405.32	10.2388	56.694	0.000310973	0.00661807
A_95_P013531	-3278.64	-20.6089	-56.6829	0.000311096	0.00661807
A_95_P135122	-62.5216	-24.2055	-56.667	0.00031127	0.00661856
A_95_P153452	710.33	20.3478	56.6531	0.000311423	0.0066186
A_95_P003246	-2286.68	-1512.47	-56.6382	0.000311586	0.00661887
A_95_P054626	139.313	53.9226	56.6012	0.000311994	0.00662431
A_95_P188127	3706.64	12.5153	56.4601	0.000313554	0.00664648
A_95_P274988	-3123.25	-57.634	-56.4529	0.000313634	0.00664648
A_95_P162852	-355.936	-52.0565	-56.4472	0.000313697	0.00664648
A_95_P316738	528.317	74.6314	56.4272	0.000313919	0.00664648
A_95_P121122	-1916.75	-49.4138	-56.4215	0.000313983	0.00664648
A_95_P310818	-39.0771	-29.0595	-56.4061	0.000314154	0.00664648
A_95_P200607	3762.1	11.1574	56.3854	0.000314386	0.00664648
A_95_P064630	-17.1755	-10.184	-56.3837	0.000314403	0.00664648
A_95_P159627	561.246	21.9111	56.3189	0.000315127	0.00665607
A_95_P009586	2221.97	3.20223	56.3	0.000315339	0.00665607
A_95_P033879	-681.809	-111.553	-56.2906	0.000315444	0.00665607
A_95_P133402	-2123.26	-3.09884	-56.2888	0.000315465	0.00665607
A_95_P023091	4206.38	4.42973	56.238	0.000316034	0.00665878
A_95_P027716	-886.796	-362.919	-56.2357	0.00031606	0.00665878
A_95_P014336	-26121	-5.9707	-56.2344	0.000316075	0.00665878
A_95_P132852	-11197.3	-80.5383	-56.2231	0.000316201	0.00665878
A_95_P087618	497.151	185.055	56.1789	0.000316699	0.00666284
A_95_P117667	-3168.96	-4.01663	-56.1542	0.000316978	0.00666284
A_95_P098158	-156.821	-120.508	-56.1437	0.000317096	0.00666284
A_95_P047741	-4.49329	-3.66376	-56.1405	0.000317133	0.00666284
A_95_P272326	2495.7	3.3187	56.1385	0.000317155	0.00666284
A_95_P012831	47253.1	17.0669	56.1203	0.000317361	0.00666397
A_95_P312238	-36.4523	-19.2087	-56.1005	0.000317585	0.00666478
A_95_P222212	-449.639	-107.8	-56.087	0.000317738	0.00666478
A_95_P151732	4558.21	68.221	56.0712	0.000317917	0.00666478
A_95_P145952	-107.402	-40.456	-56.0017	0.000318705	0.0066762
A_95_P155232	-1539.6	-110.431	-55.9855	0.00031889	0.00667688
A_95_P151767	20657.6	25.4396	55.8968	0.000319902	0.00668637
A_95_P228429	1879.5	27.6804	55.8848	0.000320039	0.00668637
A_95_P117082	-164.457	-90.9948	-55.879	0.000320107	0.00668637
A_95_P010076	1789.09	8.03805	55.8652	0.000320264	0.00668647
A_95_P031301	-980.033	-66.5572	-55.8229	0.00032075	0.00669033
A_95_P027151	-13.6419	-9.91654	-55.811	0.000320886	0.00669033
A_95_P090138	313.807	49.9861	55.8092	0.000320907	0.00669033
A_95_P119017	817.716	31.8445	55.7634	0.000321434	0.00669666
A_95_P221112	22232.7	11520.3	55.7464	0.00032163	0.00669666
A_95_P093868	2599.86	22.6839	55.743	0.00032167	0.00669666
A_95_P135017	-2738.24	-6.43927	-55.7146	0.000321998	0.00669785
A_95_P015786	-2662.77	-12.8564	-55.701	0.000322154	0.00669785
A_95_P260571	-87.2845	-36.0619	-55.6983	0.000322186	0.00669785
A_95_P128492	14560.1	20.7431	55.5399	0.000324025	0.00672665
A_95_P110907	1029.14	24.0158	55.5115	0.000324356	0.00672665
A_95_P192487	-216.7	-144.511	-55.5003	0.000324487	0.00672665
A_95_P004401	-959.701	-587.666	-55.4971	0.000324525	0.00672665
A_95_P304098	-2827.16	-57.1048	-55.4903	0.000324605	0.00672665
A_95_P232759	4493.39	15.0609	55.4686	0.000324858	0.00672665
A_95_P254394	-260.711	-132.683	-55.4652	0.000324898	0.00672665
A_95_P105167	-80471.4	-274.221	-55.4497	0.00032508	0.00672665
A_95_P201037	5139.74	5.7558	55.4457	0.000325127	0.00672665
A_95_P013716	-496.808	-299.243	-55.4378	0.000325219	0.00672665
A_95_P004306	-1024.2	-6.1908	-55.4203	0.000325424	0.00672686
A_95_P011931	-93.2849	-34.6267	-55.3455	0.000326305	0.00673715
A_95_P246637	-7373.87	-6.56562	-55.3346	0.000326433	0.00673715
A_95_P183797	-3828.67	-8.40474	-55.3258	0.000326537	0.00673715
A_95_P204562	1328.78	3.20153	55.2858	0.000327009	0.0067388
A_95_P147632	2824.05	15.3905	55.2756	0.00032713	0.0067388
A_95_P145752	1075.58	6.65341	55.2498	0.000327436	0.0067388
A_95_P215107	-254.221	-41.0898	-55.2496	0.000327437	0.0067388
A_95_P275548	-87.961	-51.4077	-55.2383	0.000327571	0.0067388
A_95_P213357	467.08	16.1017	55.2256	0.000327722	0.0067388
A_95_P149662	5400.48	3.10415	55.2209	0.000327778	0.0067388
A_95_P034134	45716.4	23.7756	55.1603	0.000328498	0.00674451
A_95_P002941	-21962.4	-777.944	-55.154	0.000328573	0.00674451
A_95_P184772	-2466.97	-787.459	-55.1419	0.000328717	0.00674451
A_95_P025066	515.589	8.11328	55.1319	0.000328836	0.00674451
A_95_P011776	14030.9	10.3926	55.1148	0.000329041	0.00674451
A_95_P311858	-101.272	-40.3258	-55.1012	0.000329203	0.00674451
A_95_P015882	20193.9	22.9857	55.1012	0.000329203	0.00674451
A_95_P187632	3618.33	11.3898	55.0529	0.000329781	0.00675062
A_95_P190192	621.342	17.2107	55.0505	0.00032981	0.00675062
A_95_P055881	1088.75	16.0767	55.0186	0.000330192	0.00675384
A_95_P112402	-9015.58	-4522.39	-55.0116	0.000330275	0.00675384
A_95_P027376	2373.66	9.02176	54.9375	0.000331166	0.00676628
A_95_P088928	430.214	8.72288	54.9191	0.000331389	0.00676628
[truncated: 14,954 more rows]
