# Supplementary material for: Comprehensive analysis of tobacco pollen transcriptome unveils common pathways in polar cell expansion and underlying heterochronic shift during spermatogenesis
Source: BMC Plant Biol. 2012 Feb 16;12:24. doi: 10.1186/1471-2229-12-24 (PMC3305590; doi:10.1186/1471-2229-12-24)
Supplement: Additional file 8 — Table S7 Complete list of differentially expressed genes between roots/root-hairs and 4 hr pollen tubes. [file 1471-2229-12-24-S8.XLSX]

## Sheet: Top 50 
Table S7. Top fiftyt of differentially expressed genes between roots/root-hairs and 4 hr pollen tubes.
Experiment		t-test: Root vs PT4 normalized values
Feature ID	Gene accession	Difference	Fold change	Test statistic	P-value	FDR p-value correction
A_95_P222962	FG629636	353181	12862.7	1.53542e+06	4.24105e-13	1.85767e-08
A_95_P041941	BP130226	434.334	305.261	5737.11	3.03818e-08	0.000357692
A_95_P155727	EG650234	-46.4257	-28.7873	-5694.53	3.08379e-08	0.000357692
A_95_P138537	EB442281	-119.469	-90.3473	-5533.02	3.26645e-08	0.000357692
A_95_P031956	DV160857	-183.336	-141.955	-4270.22	5.48402e-08	0.000381245
A_95_P023911	TA16246_4097	-2663.96	-1345.09	-4058.29	6.07174e-08	0.000381245
A_95_P017911	TA16832_4097	-293.9	-201.26	-4051.31	6.09268e-08	0.000381245
A_95_P104387	EH620863	-109749	-1630.85	-3558.94	7.89511e-08	0.000400964
A_95_P146422	EB450472	-515.017	-351.807	-3305.17	9.15401e-08	0.000400964
A_95_P027331	TA18754_4097	-250.963	-164.268	-2622.28	1.45426e-07	0.000579088
A_95_P187237	TA14300_4097	-1125.09	-728.004	-2307.64	1.87787e-07	0.000648019
A_95_P022391	EB678149	1466.1	980.452	2280.25	1.92325e-07	0.000648019
A_95_P017881	EB449148	-182.473	-109.5	-2031.72	2.42255e-07	0.000757947
A_95_P141352	EB445106	-6.97478	-4.59757	-1865.88	2.87231e-07	0.000829662
A_95_P011846	TA14346_4097	-7881.51	-7.97501	-1816.5	3.03059e-07	0.000829662
A_95_P316153	FG189707	334.825	194.514	1728.03	3.34884e-07	0.000862859
A_95_P298903	FG641400	-90.6989	-62.5147	-1526.56	4.29111e-07	0.00104422
A_95_P282558	AM825675	114.442	68.8933	1442.7	4.80447e-07	0.00110761
A_95_P125732	EB424792	-341.944	-157.378	-1390.77	5.16997e-07	0.00112702
A_95_P028991	EB434576	-788.991	-467.888	-1318.89	5.74888e-07	0.00112702
A_95_P050591	BP132430	-48.8276	-36.2365	-1313.31	5.79782e-07	0.00112702
A_95_P028671	BP531178	27812.7	66.4169	1296.16	5.95227e-07	0.00112702
A_95_P066770	BP136685	5513.41	25.1539	1272.55	6.17517e-07	0.00112702
A_95_P217427	EB447659	-126.719	-94.8143	-1216.92	6.75263e-07	0.00118311
A_95_P104517	CV017051	-264.134	-176.993	-1161.53	7.41212e-07	0.00120054
A_95_P011126	EB680358	-81.5393	-54.3191	-1130.95	7.8183e-07	0.00120054
A_95_P188662	EB424888	-2369.82	-1821.51	-1115.67	8.03395e-07	0.00120054
A_95_P241405	FG638786	-196.526	-154.42	-1115.21	8.04054e-07	0.00120054
A_95_P152882	EB683210	-1285.37	-575.019	-1081.23	8.55395e-07	0.00120054
A_95_P014881	DQ534202	-4072.84	-2781.01	-1071.17	8.71526e-07	0.00120054
A_95_P255909	EH617005	828.632	6.05955	1033.08	9.36985e-07	0.00120054
A_95_P221397	EH618486	-142.803	-90.1462	-1029.36	9.43765e-07	0.00120054
A_95_P077920	BP527382	-60.9921	-42.3946	-1019.68	9.61773e-07	0.00120054
A_95_P108147	CV018693	-970.826	-619.003	-1017.36	9.66161e-07	0.00120054
A_95_P285778	FG639054	743.899	81.6573	997.741	1.00453e-06	0.00120054
A_95_P266871	BP535412	16410.6	67.1309	983.243	1.03437e-06	0.00120054
A_95_P124272	DW004126	-1258.65	-837.475	-979.865	1.04152e-06	0.00120054
A_95_P012861	TA15143_4097	-2825.9	-1876.44	-940.627	1.13022e-06	0.00126939
A_95_P182742	TA13291_4097	-505.137	-260.029	-911.511	1.20358e-06	0.00131798
A_95_P157192	EH615220	715.273	209.336	832.263	1.4437e-06	0.00146772
A_95_P000026	EB439159	100161	22.6108	829.913	1.45189e-06	0.00146772
A_95_P010566	TA15988_4097	-80.6008	-54.3664	-819.445	1.48922e-06	0.00146772
A_95_P034883	BJ999149	6578.77	268.994	809.965	1.52429e-06	0.00146772
A_95_P144402	EB447777	-169.485	-91.1007	-800.044	1.56233e-06	0.00146772
A_95_P301908	TC72076	-45.1345	-30.6251	-798.691	1.56762e-06	0.00146772
A_95_P086673	BP529600	-24.8355	-16.7661	-796.849	1.57488e-06	0.00146772
A_95_P269601	EB425589	-1478.78	-900.187	-778.348	1.65063e-06	0.00150627
A_95_P069455	BP137390	254.85	167.426	752.78	1.76467e-06	0.00153146
A_95_P003436	TA11653_4097	-5466.58	-2090.69	-724.373	1.90578e-06	0.00153146

## Sheet: Root vs PT4_Differentially ...
Table S7. Complete list of differentially expressed genes between roots/root-hairs and 4 hr pollen tubes.
Experiment	t-test: Root vs PT4 normalized values
Feature ID	Difference	Fold change	Test statistic	P-value	FDR p-value correction
A_95_P222962	353181	12862.7	1.53542e+06	4.24105e-13	1.85767e-08
A_95_P041941	434.334	305.261	5737.11	3.03818e-08	0.000357692
A_95_P155727	-46.4257	-28.7873	-5694.53	3.08379e-08	0.000357692
A_95_P138537	-119.469	-90.3473	-5533.02	3.26645e-08	0.000357692
A_95_P031956	-183.336	-141.955	-4270.22	5.48402e-08	0.000381245
A_95_P023911	-2663.96	-1345.09	-4058.29	6.07174e-08	0.000381245
A_95_P017911	-293.9	-201.26	-4051.31	6.09268e-08	0.000381245
A_95_P104387	-109749	-1630.85	-3558.94	7.89511e-08	0.000400964
A_95_P146422	-515.017	-351.807	-3305.17	9.15401e-08	0.000400964
A_95_P027331	-250.963	-164.268	-2622.28	1.45426e-07	0.000579088
A_95_P187237	-1125.09	-728.004	-2307.64	1.87787e-07	0.000648019
A_95_P022391	1466.1	980.452	2280.25	1.92325e-07	0.000648019
A_95_P017881	-182.473	-109.5	-2031.72	2.42255e-07	0.000757947
A_95_P141352	-6.97478	-4.59757	-1865.88	2.87231e-07	0.000829662
A_95_P011846	-7881.51	-7.97501	-1816.5	3.03059e-07	0.000829662
A_95_P316153	334.825	194.514	1728.03	3.34884e-07	0.000862859
A_95_P298903	-90.6989	-62.5147	-1526.56	4.29111e-07	0.00104422
A_95_P282558	114.442	68.8933	1442.7	4.80447e-07	0.00110761
A_95_P125732	-341.944	-157.378	-1390.77	5.16997e-07	0.00112702
A_95_P028991	-788.991	-467.888	-1318.89	5.74888e-07	0.00112702
A_95_P050591	-48.8276	-36.2365	-1313.31	5.79782e-07	0.00112702
A_95_P028671	27812.7	66.4169	1296.16	5.95227e-07	0.00112702
A_95_P066770	5513.41	25.1539	1272.55	6.17517e-07	0.00112702
A_95_P217427	-126.719	-94.8143	-1216.92	6.75263e-07	0.00118311
A_95_P104517	-264.134	-176.993	-1161.53	7.41212e-07	0.00120054
A_95_P011126	-81.5393	-54.3191	-1130.95	7.8183e-07	0.00120054
A_95_P188662	-2369.82	-1821.51	-1115.67	8.03395e-07	0.00120054
A_95_P241405	-196.526	-154.42	-1115.21	8.04054e-07	0.00120054
A_95_P152882	-1285.37	-575.019	-1081.23	8.55395e-07	0.00120054
A_95_P014881	-4072.84	-2781.01	-1071.17	8.71526e-07	0.00120054
A_95_P255909	828.632	6.05955	1033.08	9.36985e-07	0.00120054
A_95_P221397	-142.803	-90.1462	-1029.36	9.43765e-07	0.00120054
A_95_P077920	-60.9921	-42.3946	-1019.68	9.61773e-07	0.00120054
A_95_P108147	-970.826	-619.003	-1017.36	9.66161e-07	0.00120054
A_95_P285778	743.899	81.6573	997.741	1.00453e-06	0.00120054
A_95_P266871	16410.6	67.1309	983.243	1.03437e-06	0.00120054
A_95_P124272	-1258.65	-837.475	-979.865	1.04152e-06	0.00120054
A_95_P012861	-2825.9	-1876.44	-940.627	1.13022e-06	0.00126939
A_95_P182742	-505.137	-260.029	-911.511	1.20358e-06	0.00131798
A_95_P157192	715.273	209.336	832.263	1.4437e-06	0.00146772
A_95_P000026	100161	22.6108	829.913	1.45189e-06	0.00146772
A_95_P010566	-80.6008	-54.3664	-819.445	1.48922e-06	0.00146772
A_95_P034883	6578.77	268.994	809.965	1.52429e-06	0.00146772
A_95_P144402	-169.485	-91.1007	-800.044	1.56233e-06	0.00146772
A_95_P301908	-45.1345	-30.6251	-798.691	1.56762e-06	0.00146772
A_95_P086673	-24.8355	-16.7661	-796.849	1.57488e-06	0.00146772
A_95_P269601	-1478.78	-900.187	-778.348	1.65063e-06	0.00150627
A_95_P069455	254.85	167.426	752.78	1.76467e-06	0.00153146
A_95_P003436	-5466.58	-2090.69	-724.373	1.90578e-06	0.00153146
A_95_P308783	5544.06	59.9396	719.969	1.92917e-06	0.00153146
A_95_P147782	3652.86	35.7627	719.769	1.93024e-06	0.00153146
A_95_P022996	-339.255	-215.562	-717.772	1.941e-06	0.00153146
A_95_P233839	-90.2555	-58.9713	-713.088	1.96659e-06	0.00153146
A_95_P233724	-442.23	-226.342	-708.888	1.98995e-06	0.00153146
A_95_P133892	2341.81	171.546	704.6	2.01425e-06	0.00153146
A_95_P161147	1319.99	8.36102	695.963	2.06455e-06	0.00153146
A_95_P121697	-239.156	-67.5756	-695.737	2.06589e-06	0.00153146
A_95_P117232	-838.775	-588.348	-686.696	2.12065e-06	0.00153146
A_95_P280098	25.4785	19.5829	686.111	2.12427e-06	0.00153146
A_95_P211072	-223.068	-85.0921	-682.734	2.14533e-06	0.00153146
A_95_P083940	168.428	129.262	679.199	2.16773e-06	0.00153146
A_95_P309363	-146.543	-102.761	-662.756	2.27662e-06	0.00158287
A_95_P224907	-62.5361	-39.6794	-655.374	2.3282e-06	0.00159344
A_95_P071240	1173.62	36.0258	648.125	2.38057e-06	0.00160421
A_95_P134327	1601.1	811.119	628.304	2.53313e-06	0.00168116
A_95_P123517	2788.81	93.3211	616.706	2.62931e-06	0.00171894
A_95_P034618	-427.319	-223.213	-604.367	2.73777e-06	0.00176353
A_95_P135857	3121.26	48.2834	596.93	2.80641e-06	0.0017675
A_95_P316678	1204.58	939.964	591.97	2.85364e-06	0.0017675
A_95_P113447	9649.76	31.9199	590.796	2.86499e-06	0.0017675
A_95_P010596	621.133	30.9691	582.408	2.9481e-06	0.00179351
A_95_P257249	-51.488	-24.5192	-575.052	3.02402e-06	0.00179932
A_95_P142552	-264.035	-141.623	-572.264	3.05356e-06	0.00179932
A_95_P218357	-106.845	-70.185	-569.72	3.08088e-06	0.00179932
A_95_P147802	504.665	69.0624	560.301	3.18534e-06	0.00183584
A_95_P096338	2581.76	50.5649	545.949	3.35501e-06	0.00190133
A_95_P154117	-285.061	-206.879	-543.312	3.38765e-06	0.00190133
A_95_P148922	2016.62	229.101	537.178	3.46547e-06	0.00190133
A_95_P032826	1754.75	1143.91	534.207	3.50412e-06	0.00190133
A_95_P064360	-50.8642	-39.6563	-533.304	3.51599e-06	0.00190133
A_95_P181682	274.06	159.869	528.905	3.57473e-06	0.00190951
A_95_P051641	-15.642	-11.8476	-510.053	3.84385e-06	0.00201561
A_95_P218752	-6342	-75.9565	-508.632	3.86537e-06	0.00201561
A_95_P084675	-51.3203	-31.3456	-489.946	4.16583e-06	0.00214672
A_95_P094811	2188.5	14.3201	479.404	4.35105e-06	0.00219427
A_95_P242132	-149.263	-115.309	-479.006	4.35828e-06	0.00219427
A_95_P304148	525.293	85.5673	467.279	4.57978e-06	0.00226025
A_95_P287193	-172.74	-118.834	-465.962	4.6057e-06	0.00226025
A_95_P259146	519.491	30.4795	464.03	4.64414e-06	0.00226025
A_95_P029681	1339.66	7.05902	461.224	4.70082e-06	0.0022627
A_95_P115872	8335.91	24.3781	458.25	4.76204e-06	0.00226725
A_95_P130177	321.149	9.6589	453.671	4.85863e-06	0.00227428
A_95_P301048	-6.33089	-4.41304	-450.786	4.92103e-06	0.00227428
A_95_P300058	2399.5	21.2153	449.035	4.95949e-06	0.00227428
A_95_P102677	914.98	15.3821	447.907	4.9845e-06	0.00227428
A_95_P000346	-17089.9	-9.54996	-443.022	5.09502e-06	0.00228041
A_95_P147662	-47048.2	-3608.32	-439.802	5.1699e-06	0.00228041
A_95_P209752	-126.072	-72.9256	-439.247	5.18298e-06	0.00228041
A_95_P160612	4774.94	24.4895	438.267	5.20618e-06	0.00228041
A_95_P220687	-358.147	-252.506	-435.111	5.28197e-06	0.0022907
A_95_P253899	14505.5	7.38388	432.443	5.34735e-06	0.00229632
A_95_P000602	-71811.8	-2864.35	-428.06	5.45742e-06	0.00232083
A_95_P029916	-62.0926	-46.6036	-421.537	5.62762e-06	0.0023702
A_95_P132307	1145.03	18.6661	415.293	5.79812e-06	0.00241875
A_95_P214452	522.481	72.5914	404.251	6.11919e-06	0.00252861
A_95_P142082	715.111	10.3779	397.847	6.31777e-06	0.00258627
A_95_P230929	10086.4	96.4319	390.164	6.56902e-06	0.00266423
A_95_P180577	-4655.41	-2445.61	-388.242	6.63422e-06	0.00266598
A_95_P215932	-170.843	-105.247	-381.19	6.88196e-06	0.00268511
A_95_P027631	-371.158	-175.987	-380.185	6.91838e-06	0.00268511
A_95_P200602	6546.2	6.16297	379.948	6.92703e-06	0.00268511
A_95_P142862	6371.57	45.5632	375.201	7.10341e-06	0.00272933
A_95_P022126	-226.357	-124.234	-373.502	7.16818e-06	0.00273027
A_95_P133057	-4358.82	-2256.42	-369.259	7.33387e-06	0.00275883
A_95_P307388	-289.975	-168.839	-368.374	7.36915e-06	0.00275883
A_95_P196632	3541.27	32.3517	365.967	7.46641e-06	0.00277156
A_95_P104417	-60.0519	-39.4124	-363.985	7.54792e-06	0.00277827
A_95_P072270	65.2718	45.8315	362.424	7.6131e-06	0.00277891
A_95_P030061	1301.57	33.9071	359.425	7.74066e-06	0.00278569
A_95_P276973	243.869	104.719	357.529	7.82299e-06	0.00278569
A_95_P004356	-1494.16	-1018.87	-357.332	7.83161e-06	0.00278569
A_95_P209327	-93.5366	-55.8138	-354.991	7.93524e-06	0.00278569
A_95_P013116	4386.6	27.2518	354.669	7.94967e-06	0.00278569
A_95_P100603	1040.54	65.1217	349.375	8.19238e-06	0.00281939
A_95_P025626	-169.325	-128.435	-349.019	8.20911e-06	0.00281939
A_95_P034284	-45.0418	-24.7999	-348.387	8.23894e-06	0.00281939
A_95_P179207	548.237	3.53745	345.862	8.35967e-06	0.00283853
A_95_P102617	1602.12	14.3408	344.348	8.43333e-06	0.00284151
A_95_P079780	742.187	42.1743	339.928	8.6541e-06	0.00288577
A_95_P141062	-72797.5	-50238.4	-339.099	8.69645e-06	0.00288577
A_95_P017796	5999.53	21.9376	337.73	8.76708e-06	0.00288734
A_95_P274493	1548.53	38.6429	333.682	8.98106e-06	0.00289118
A_95_P094243	6110.21	7.49639	331.066	9.12355e-06	0.00289118
A_95_P011691	1731.44	7.80883	330.634	9.14743e-06	0.00289118
A_95_P001451	-107.632	-74.1228	-327.133	9.34429e-06	0.00289118
A_95_P316313	1473.24	36.5962	324.154	9.51683e-06	0.00289118
A_95_P067555	503.329	146.054	324.064	9.52207e-06	0.00289118
A_95_P026176	6715.77	27.7254	323.989	9.52652e-06	0.00289118
A_95_P221122	-373.545	-275.73	-323.734	9.54148e-06	0.00289118
A_95_P204172	750.81	46.4664	323.362	9.56348e-06	0.00289118
A_95_P252129	334.255	22.7819	322.951	9.58781e-06	0.00289118
A_95_P234254	1506.91	13.5018	322.795	9.5971e-06	0.00289118
A_95_P040041	16003.2	12138.2	322.403	9.62045e-06	0.00289118
A_95_P133357	1451.11	3.46588	322.129	9.63682e-06	0.00289118
A_95_P017951	3196.97	37.6062	317.849	9.89807e-06	0.00293469
A_95_P304228	267.93	159.572	317.565	9.91584e-06	0.00293469
A_95_P030171	-17.8258	-10.1014	-314.275	1.01245e-05	0.00296168
A_95_P051801	22528.7	52.0106	314	1.01423e-05	0.00296168
A_95_P139102	-6071.06	-461.311	-312.079	1.02675e-05	0.0029784
A_95_P104562	2057.87	18.3067	308.835	1.04843e-05	0.00299194
A_95_P093248	-43.6991	-28.6115	-307.099	1.06032e-05	0.00299194
A_95_P001441	-2108.35	-1289.88	-306.556	1.06408e-05	0.00299194
A_95_P214937	-285.221	-201.254	-305.266	1.07309e-05	0.00299194
A_95_P022931	-45.8499	-32.0593	-304.036	1.08179e-05	0.00299194
A_95_P299143	-75.16	-48.2554	-303.421	1.08618e-05	0.00299194
A_95_P155282	669.968	30.2446	301.49	1.10014e-05	0.00299194
A_95_P104687	604.494	137.136	301.331	1.1013e-05	0.00299194
A_95_P163582	1339.85	37.9428	301.33	1.10131e-05	0.00299194
A_95_P086733	60.2003	45.8147	300.205	1.10958e-05	0.00299194
A_95_P104817	109.962	30.6031	299.966	1.11135e-05	0.00299194
A_95_P219252	-350.921	-213.816	-298.784	1.12016e-05	0.00299194
A_95_P118312	-540.19	-229.348	-296.817	1.13505e-05	0.00299194
A_95_P263801	-424.988	-234.968	-295.905	1.14206e-05	0.00299194
A_95_P214222	-1323.15	-353.217	-294.66	1.15173e-05	0.00299194
A_95_P188012	3477.92	31.6723	294.036	1.15663e-05	0.00299194
A_95_P065730	-1244.95	-709.47	-292.909	1.16554e-05	0.00299194
A_95_P031741	-569.746	-9.66347	-292.72	1.16705e-05	0.00299194
A_95_P089788	-20.1359	-12.6353	-291.507	1.17678e-05	0.00299194
A_95_P123037	-288.862	-206.679	-291.241	1.17892e-05	0.00299194
A_95_P105277	238.93	8.32019	290.9	1.18169e-05	0.00299194
A_95_P054261	710.75	490.566	288.729	1.19953e-05	0.00301965
A_95_P107512	-2142.96	-1210.24	-287.214	1.21222e-05	0.00303066
A_95_P051881	672.113	21.515	284.639	1.23425e-05	0.00303066
A_95_P013706	-928.749	-3.55824	-284.574	1.23481e-05	0.00303066
A_95_P159247	-232.729	-152.674	-283.216	1.24668e-05	0.00303373
A_95_P209522	1334.99	75.9859	281.463	1.26226e-05	0.00303947
A_95_P130722	749.506	4.1936	280.888	1.26743e-05	0.00303947
A_95_P261076	503.513	168.668	280.62	1.26986e-05	0.00303947
A_95_P145117	6932.02	3.66937	279.056	1.28413e-05	0.00304485
A_95_P122092	8884.94	8.88687	278.514	1.28913e-05	0.00304485
A_95_P164872	-31734.5	-1967.69	-278.101	1.29296e-05	0.00304485
A_95_P098738	-79.7097	-45.5896	-274.811	1.32411e-05	0.00310093
A_95_P266311	-322.093	-222.334	-273.494	1.33689e-05	0.00310093
A_95_P123677	4660.09	36.6909	272.385	1.3478e-05	0.00310093
A_95_P264021	-211.718	-74.7089	-272.377	1.34787e-05	0.00310093
A_95_P147797	1945.17	1424.76	271.944	1.35217e-05	0.00310093
A_95_P020881	3357.94	12.0983	270.469	1.36696e-05	0.00311426
A_95_P134232	-760.463	-492.34	-269.952	1.3722e-05	0.00311426
A_95_P025321	649.371	276.417	269.139	1.38051e-05	0.00311696
A_95_P103852	-962.885	-172.146	-267.839	1.39393e-05	0.00312569
A_95_P020266	422.461	56.7427	266.736	1.40548e-05	0.00312569
A_95_P007656	4351.3	3346.67	266.239	1.41074e-05	0.00312569
A_95_P030076	15774.9	14.6465	265.775	1.41567e-05	0.00312569
A_95_P207542	-16.4078	-9.74205	-265.296	1.42079e-05	0.00312569
A_95_P300348	-48.8044	-33.2752	-264.7	1.42719e-05	0.00312569
A_95_P001876	1540.44	12.1924	263.101	1.44459e-05	0.00313501
A_95_P125792	5161.15	29.4603	261.199	1.46571e-05	0.00314972
A_95_P212922	4348.5	27.0618	260.486	1.47375e-05	0.00314972
A_95_P301868	-677.374	-312.552	-260.453	1.47412e-05	0.00314972
A_95_P022276	10502.4	75.2385	259.218	1.48819e-05	0.00315758
A_95_P094668	933.433	159.876	258.869	1.49221e-05	0.00315758
A_95_P139477	3580.57	10.6736	257.145	1.51228e-05	0.00318466
A_95_P105462	-100.182	-72.6441	-254.368	1.54548e-05	0.00321153
A_95_P103182	6971.8	12.938	254.334	1.5459e-05	0.00321153
A_95_P126797	1320.27	280.91	254.24	1.54704e-05	0.00321153
A_95_P001716	8913.15	20.8755	253.176	1.56007e-05	0.00321575
A_95_P315378	550.312	53.8329	252.878	1.56375e-05	0.00321575
A_95_P196647	106.893	20.9182	251.666	1.57885e-05	0.00322981
A_95_P166707	287.046	89.87	249.927	1.60089e-05	0.00322981
A_95_P121407	456.98	31.8442	249.746	1.60322e-05	0.00322981
A_95_P198692	-372.617	-185.528	-249.622	1.60481e-05	0.00322981
A_95_P282483	355.836	3.55238	249.311	1.60881e-05	0.00322981
A_95_P102872	1857.76	5.8801	248.846	1.61483e-05	0.00322981
A_95_P184187	434.429	318.607	247.818	1.62827e-05	0.00323632
A_95_P044241	-80.6011	-38.3487	-247.469	1.63286e-05	0.00323632
A_95_P155812	-2293.73	-156.85	-246.345	1.64779e-05	0.00324024
A_95_P311103	-105.281	-63.2389	-245.809	1.65499e-05	0.00324024
A_95_P093793	4478.75	1417.94	245.657	1.65703e-05	0.00324024
A_95_P145847	543.364	10.2141	244.453	1.67339e-05	0.00324412
A_95_P239354	-42.1109	-21.4912	-244.324	1.67516e-05	0.00324412
A_95_P232404	2248.16	420.853	243.882	1.68124e-05	0.00324412
A_95_P114337	2693.69	10.9825	242.97	1.69388e-05	0.00324465
A_95_P099338	2535.28	24.3225	242.795	1.69633e-05	0.00324465
A_95_P176887	6368.61	44.9931	239.549	1.74262e-05	0.00328244
A_95_P247837	-5073.92	-3900.9	-239.111	1.749e-05	0.00328244
A_95_P050616	724.138	100.425	238.432	1.75897e-05	0.00328244
A_95_P206797	-78.9921	-56.2935	-238.242	1.76178e-05	0.00328244
A_95_P263791	-72.432	-46.8943	-238.109	1.76375e-05	0.00328244
A_95_P255794	236.81	108.969	237.906	1.76676e-05	0.00328244
A_95_P143977	-165.806	-57.9313	-237.786	1.76854e-05	0.00328244
A_95_P115252	-659.604	-505.705	-235.446	1.80388e-05	0.00331442
A_95_P047101	-26.1603	-21.0031	-235.152	1.80838e-05	0.00331442
A_95_P183032	-7726.23	-15.9715	-234.729	1.81491e-05	0.00331442
A_95_P244707	272.658	61.5261	234.654	1.81606e-05	0.00331442
A_95_P100928	-54372.7	-2769.16	-234.169	1.8236e-05	0.00331442
A_95_P270841	-1135.09	-784.788	-232.782	1.8454e-05	0.00334017
A_95_P293513	13293.8	56.3094	231.515	1.86565e-05	0.00334675
A_95_P189097	-1354.48	-118.668	-230.984	1.87423e-05	0.00334675
A_95_P001021	-10.985	-8.55169	-230.958	1.87466e-05	0.00334675
A_95_P299328	-26.8568	-19.758	-230.655	1.87959e-05	0.00334675
A_95_P155882	2229.2	6.24333	229.31	1.90169e-05	0.00336149
A_95_P002221	7823.28	3.85299	229.045	1.90611e-05	0.00336149
A_95_P007841	-553.615	-268.773	-228.757	1.9109e-05	0.00336149
A_95_P131592	-55.5636	-44.0303	-227.817	1.9267e-05	0.00336182
A_95_P042386	829.234	79.1704	227.022	1.94022e-05	0.00336182
A_95_P019361	-891.594	-680.423	-226.931	1.94178e-05	0.00336182
A_95_P237209	797.449	100.974	224.516	1.98378e-05	0.00342101
A_95_P146682	2022.96	8.20198	223.855	1.9955e-05	0.00342772
A_95_P079770	-9.91989	-6.88988	-222.568	2.01865e-05	0.00342975
A_95_P110927	667.153	4.77057	222.147	2.02631e-05	0.00342975
A_95_P186207	-108.853	-75.6166	-221.81	2.03246e-05	0.00342975
A_95_P201642	1871.19	5.54022	221.659	2.03525e-05	0.00342975
A_95_P114487	1374.63	11.9149	221.627	2.03583e-05	0.00342975
A_95_P002891	-64183.5	-29.6561	-219.036	2.08428e-05	0.00349791
A_95_P025271	7192.46	18.4809	218.098	2.10223e-05	0.00351458
A_95_P122782	-155.676	-88.9232	-217.001	2.12355e-05	0.00352115
A_95_P107392	20592.8	3.62605	216.963	2.12429e-05	0.00352115
A_95_P141302	-382.671	-257.44	-216.057	2.14214e-05	0.00352115
A_95_P017286	1714.6	22.1737	215.547	2.1523e-05	0.00352115
A_95_P281773	22.7261	11.7551	215.386	2.15552e-05	0.00352115
A_95_P243347	-2155.65	-252.734	-215.142	2.1604e-05	0.00352115
A_95_P243117	-1806.77	-4.41375	-215.041	2.16243e-05	0.00352115
A_95_P141337	-308.57	-106.471	-214.51	2.17315e-05	0.0035255
A_95_P209877	14379.3	26.4477	213.845	2.18669e-05	0.00353438
A_95_P122082	1164.11	18.1516	212.081	2.22322e-05	0.00357627
A_95_P089973	-841.143	-179.315	-211.2	2.24181e-05	0.00357627
A_95_P099148	7846.45	21.0556	210.725	2.25192e-05	0.00357627
A_95_P210307	-193.514	-87.1967	-210.482	2.25711e-05	0.00357627
A_95_P079940	391.639	77.1397	210.27	2.26167e-05	0.00357627
A_95_P220362	627.477	5.08504	209.858	2.27057e-05	0.00357627
A_95_P303998	206.877	29.5126	209.065	2.28783e-05	0.00357627
A_95_P146903	-1446.03	-982.472	-208.451	2.30131e-05	0.00357627
A_95_P147847	-374.189	-221.18	-207.588	2.32049e-05	0.00357627
A_95_P030641	-53.037	-34.6556	-207.443	2.32374e-05	0.00357627
A_95_P139267	363.409	54.1599	207.205	2.32907e-05	0.00357627
A_95_P279533	-23.5586	-16.9825	-207.132	2.33073e-05	0.00357627
A_95_P051671	765.562	37.0419	206.867	2.33669e-05	0.00357627
A_95_P019221	-2975.91	-4.45308	-206.833	2.33747e-05	0.00357627
A_95_P222367	2435.93	85.9365	206.578	2.34325e-05	0.00357627
A_95_P222787	-519.134	-87.2193	-206.209	2.35163e-05	0.00357661
A_95_P002276	1369.75	4.87746	204.856	2.38281e-05	0.00358287
A_95_P208412	-1592.04	-849.108	-204.731	2.38572e-05	0.00358287
A_95_P264311	-294.574	-149.134	-204.613	2.38847e-05	0.00358287
A_95_P094458	-164.512	-107.15	-203.866	2.40599e-05	0.00359683
A_95_P015126	1507.38	43.059	202.779	2.43187e-05	0.0036199
A_95_P130882	1254.99	125.508	202.525	2.43795e-05	0.0036199
A_95_P038421	-1285.63	-73.3781	-201.793	2.45567e-05	0.00362142
A_95_P315533	135.952	44.5081	201.731	2.45718e-05	0.00362142
A_95_P254189	-75.3411	-51.7487	-201.214	2.46982e-05	0.00362142
A_95_P085410	-19.7419	-13.2869	-201.124	2.47205e-05	0.00362142
A_95_P288203	1130.76	25.9743	199.853	2.50358e-05	0.00364972
A_95_P026746	-38.1619	-26.9402	-199.676	2.50803e-05	0.00364972
A_95_P209152	-76.1941	-51.391	-198.179	2.54605e-05	0.00368675
A_95_P185897	1589.3	20.206	197.468	2.56443e-05	0.00368675
A_95_P095743	1043.9	24.6655	197.309	2.56856e-05	0.00368675
A_95_P043561	-95.3083	-54.423	-197.269	2.5696e-05	0.00368675
A_95_P113747	8190.83	40.1168	197.041	2.57556e-05	0.00368675
A_95_P094798	7.53335	5.78967	196.425	2.59174e-05	0.0036872
A_95_P020626	11469.5	67.6303	194.945	2.63123e-05	0.0037225
A_95_P301798	928.907	6.23422	194.823	2.63452e-05	0.0037225
A_95_P178817	-49203.3	-23.7132	-194.312	2.6484e-05	0.0037256
A_95_P218212	-289.186	-116.522	-193.915	2.65926e-05	0.0037256
A_95_P302698	3389.17	80.913	193.735	2.66418e-05	0.0037256
A_95_P193067	-1898.86	-1180.14	-193.498	2.67074e-05	0.0037256
A_95_P079305	745.662	391.7	191.263	2.73351e-05	0.00379208
A_95_P301033	-1264.05	-77.1802	-191.186	2.73572e-05	0.00379208
A_95_P192557	-139.627	-102.627	-189.974	2.77072e-05	0.00382848
A_95_P197067	-4706.56	-19.5013	-189.551	2.78311e-05	0.00383351
A_95_P162847	4575.21	32.5825	188.959	2.80058e-05	0.00383557
A_95_P034683	-778.022	-514.772	-188.523	2.81353e-05	0.00383557
A_95_P313828	-42.5225	-34.3327	-188.082	2.82676e-05	0.00383557
A_95_P190897	-157.042	-118.605	-187.939	2.83105e-05	0.00383557
A_95_P023216	610.349	50.7249	187.737	2.83714e-05	0.00383557
A_95_P147562	-15.9745	-11.2164	-187.406	2.84718e-05	0.0038373
A_95_P196427	-1883.09	-546.754	-186.585	2.87229e-05	0.00385927
A_95_P093628	-193.986	-78.2081	-184.997	2.9218e-05	0.0038949
A_95_P114017	-793.243	-531.893	-184.901	2.92483e-05	0.0038949
A_95_P071360	-6.84871	-5.2019	-184.199	2.94719e-05	0.0038949
A_95_P024196	-108.639	-8.2612	-183.465	2.9708e-05	0.0038949
A_95_P110417	-92.0698	-66.4876	-183.342	2.97479e-05	0.0038949
A_95_P217897	-738.8	-237.158	-182.427	3.00471e-05	0.0038949
A_95_P013611	4643.94	7.21204	182.383	3.00615e-05	0.0038949
A_95_P068785	515.797	3.36592	182.153	3.01376e-05	0.0038949
A_95_P221857	8006.18	6223.12	182.076	3.0163e-05	0.0038949
A_95_P291888	-1661.59	-142.666	-181.787	3.0259e-05	0.0038949
A_95_P239914	74831.4	12519.1	181.598	3.03222e-05	0.0038949
A_95_P104887	-350.554	-206.986	-181.328	3.04123e-05	0.0038949
A_95_P007541	181308	14438.8	181.185	3.04604e-05	0.0038949
A_95_P261961	5684.18	12.9113	181.121	3.0482e-05	0.0038949
A_95_P007471	-455.72	-341.853	-180.764	3.06025e-05	0.0038949
A_95_P167171	299.26	46.7359	180.445	3.07107e-05	0.0038949
A_95_P018746	-314.243	-175.871	-180.409	3.07229e-05	0.0038949
A_95_P142067	591.417	38.6298	180.316	3.07546e-05	0.0038949
A_95_P213877	3278.86	23.8091	179.582	3.10066e-05	0.0038949
A_95_P208822	-435.439	-239.235	-179.444	3.10541e-05	0.0038949
A_95_P245692	1479.43	16.0088	178.945	3.12278e-05	0.0038949
A_95_P024396	299.156	7.2752	178.926	3.12345e-05	0.0038949
A_95_P013756	-550.213	-100.624	-178.672	3.13234e-05	0.0038949
A_95_P140152	-578.652	-73.9521	-178.565	3.13608e-05	0.0038949
A_95_P011171	1605.28	7.35291	178.535	3.13712e-05	0.0038949
A_95_P148522	396.47	3.53211	178.409	3.14155e-05	0.0038949
A_95_P105517	-60823.9	-196.536	-178.296	3.14553e-05	0.0038949
A_95_P127182	725.02	4.60929	178.231	3.14783e-05	0.0038949
A_95_P162382	-1811.92	-204.972	-177.851	3.16132e-05	0.0038949
A_95_P004686	10514.8	26.8721	177.731	3.16558e-05	0.0038949
A_95_P221392	537.642	44.7282	177.115	3.18763e-05	0.00390271
A_95_P180587	-6143.79	-2951.37	-177.056	3.18974e-05	0.00390271
A_95_P154167	24775.2	2763.54	176.333	3.21596e-05	0.00391117
A_95_P145292	-345.471	-260.7	-175.895	3.23202e-05	0.00391117
A_95_P015191	1217.01	11.8651	175.856	3.23344e-05	0.00391117
A_95_P216567	1587.36	6.25141	175.655	3.24085e-05	0.00391117
A_95_P222442	6528.73	6.95007	175.598	3.24293e-05	0.00391117
A_95_P160747	-442.255	-193.656	-175.401	3.25023e-05	0.00391117
A_95_P206947	-513.764	-170.264	-174.291	3.29175e-05	0.00393359
A_95_P173060	160.952	52.7804	174.245	3.29352e-05	0.00393359
A_95_P028386	-85.1132	-45.7585	-173.97	3.30394e-05	0.00393359
A_95_P121272	-8.97254	-7.16518	-173.947	3.30478e-05	0.00393359
A_95_P139437	2594.54	20.0216	173.285	3.33008e-05	0.00395295
A_95_P109222	-2384.63	-237.45	-171.475	3.40077e-05	0.00402596
A_95_P189867	1013.86	4.32169	169.941	3.46241e-05	0.00408012
A_95_P279383	1100.85	74.8391	169.874	3.46515e-05	0.00408012
A_95_P202097	2479.11	805.185	168.925	3.50422e-05	0.00411396
A_95_P144007	354.331	3.69221	168.721	3.51268e-05	0.00411396
A_95_P168431	399.523	8.99903	168.381	3.52686e-05	0.00411956
A_95_P250282	5376.02	12.1028	167.894	3.54738e-05	0.00413251
A_95_P099018	-18.9345	-13.4642	-166.805	3.59384e-05	0.00415461
A_95_P217997	292.752	5.02694	166.695	3.59857e-05	0.00415461
A_95_P082945	-333.942	-234.891	-166.43	3.61007e-05	0.00415461
A_95_P195127	-19233.9	-18.6759	-166.344	3.61378e-05	0.00415461
A_95_P233289	14571.7	13.4857	165.76	3.6393e-05	0.00417301
A_95_P001201	594.151	14.6527	165.348	3.65744e-05	0.00418285
A_95_P088473	1961.8	1018.87	164.323	3.70321e-05	0.00418705
A_95_P206432	-1513.34	-3.62058	-164.321	3.7033e-05	0.00418705
A_95_P300068	-31.6245	-24.23	-164.232	3.70734e-05	0.00418705
A_95_P142437	2378.13	11.2194	164.223	3.70772e-05	0.00418705
A_95_P204607	2369.8	9.3448	164.112	3.71275e-05	0.00418705
A_95_P136682	766.672	8.31138	163.986	3.71847e-05	0.00418705
A_95_P213672	1573.25	8.54589	163.154	3.75648e-05	0.00420483
A_95_P289568	427.483	149.369	162.874	3.7694e-05	0.00420483
A_95_P108182	-214.691	-107.71	-162.695	3.7777e-05	0.00420483
A_95_P076910	667.849	11.7891	162.647	3.77993e-05	0.00420483
A_95_P212937	551.83	38.4702	162.439	3.78963e-05	0.00420483
A_95_P019846	-63.6966	-37.9986	-162.278	3.79712e-05	0.00420483
A_95_P234644	-625.045	-144.218	-161.957	3.81218e-05	0.00420483
A_95_P285843	16051.4	10.2946	161.779	3.82061e-05	0.00420483
A_95_P100938	-40998.9	-21819.6	-161.778	3.82065e-05	0.00420483
A_95_P284188	-226.41	-151.146	-160.743	3.86999e-05	0.00424845
A_95_P146027	10112.2	92.0946	160.371	3.88799e-05	0.00425754
A_95_P024946	1513.88	13.2174	159.849	3.91342e-05	0.0042747
A_95_P236154	-1328.08	-5.16253	-158.954	3.95759e-05	0.00431219
A_95_P229949	-72.1159	-49.6856	-158.639	3.97335e-05	0.00431862
A_95_P258653	-25875	-17.6342	-157.385	4.03691e-05	0.00437417
A_95_P013631	-3778.77	-6.49312	-157.238	4.04443e-05	0.00437417
A_95_P295083	-98.7839	-63.6594	-157.004	4.05649e-05	0.00437641
A_95_P033191	1117.49	3.47614	156.563	4.0794e-05	0.00438851
A_95_P049366	793.887	10.5013	156.252	4.09565e-05	0.00438851
A_95_P083795	53.5854	32.1078	156.212	4.09776e-05	0.00438851
A_95_P162612	1024.26	25.9426	155.7	4.12471e-05	0.00439223
A_95_P075525	1164.42	90.0501	155.576	4.13132e-05	0.00439223
A_95_P132232	-536.075	-289.286	-154.677	4.1795e-05	0.00442452
A_95_P308698	824.629	55.0547	154.451	4.19172e-05	0.00442452
A_95_P139957	89.6898	20.1726	154.446	4.19199e-05	0.00442452
A_95_P133937	-182.543	-75.2437	-153.824	4.22595e-05	0.00443199
A_95_P066525	135.648	35.125	153.39	4.2499e-05	0.00443199
A_95_P128962	758.757	6.69793	153.313	4.25415e-05	0.00443199
A_95_P266641	2393.7	13.7812	153.185	4.2613e-05	0.00443199
A_95_P188302	18611.4	26.3228	152.975	4.273e-05	0.00443199
A_95_P160362	9669.43	6.27834	152.957	4.27399e-05	0.00443199
A_95_P194637	10936.2	18.5204	152.778	4.28398e-05	0.00443199
A_95_P072290	-240.914	-188.498	-152.642	4.29166e-05	0.00443199
A_95_P214697	-516.973	-337.567	-152.453	4.30227e-05	0.00443199
A_95_P224082	4178.46	4.51558	152.31	4.31037e-05	0.00443199
A_95_P290338	-210.801	-145.288	-151.855	4.33626e-05	0.00444817
A_95_P101098	2958.46	7.27501	151.503	4.35643e-05	0.00445842
A_95_P041896	221.697	17.0358	150.183	4.43333e-05	0.00450579
A_95_P130792	-709.6	-497.324	-150.039	4.44182e-05	0.00450579
A_95_P042176	715.09	7.36676	150.021	4.44292e-05	0.00450579
A_95_P162342	4678.88	112.111	150.005	4.44386e-05	0.00450579
A_95_P194657	2441.95	6.21681	149.678	4.46329e-05	0.00451287
A_95_P000511	1066.96	211.022	149.541	4.47145e-05	0.00451287
A_95_P106987	-17922.5	-5396.01	-148.884	4.51103e-05	0.00454234
A_95_P031036	1450.54	15.407	148.596	4.52853e-05	0.00454951
A_95_P242967	-818.471	-566.449	-147.98	4.56628e-05	0.00457694
A_95_P126442	1452.47	696.089	147.197	4.61503e-05	0.00460473
A_95_P208617	3572.53	20.8065	146.139	4.68204e-05	0.0046531
A_95_P219802	-302.622	-190.969	-146.025	4.68936e-05	0.0046531
A_95_P095033	2936.36	21.4555	145.881	4.69866e-05	0.0046531
A_95_P186172	-19920.7	-8.05513	-145.651	4.71347e-05	0.0046531
A_95_P271306	1247.97	27.089	145.317	4.73518e-05	0.0046531
A_95_P257374	2002.51	6.72012	145.12	4.74802e-05	0.0046531
A_95_P251617	3708.59	13.905	145.052	4.75246e-05	0.0046531
A_95_P009301	-91.2112	-58.4614	-144.988	4.7567e-05	0.0046531
A_95_P003576	1850.93	13.2877	144.79	4.76974e-05	0.0046531
A_95_P274348	972.643	7.74858	143.287	4.87028e-05	0.00474063
A_95_P052916	760.784	7.36488	142.839	4.90088e-05	0.00475153
A_95_P009121	-24.9947	-17.519	-142.806	4.90318e-05	0.00475153
A_95_P104197	-26129.3	-18.3967	-142.542	4.92133e-05	0.00475859
A_95_P220487	-1627.39	-124.969	-142.11	4.95128e-05	0.00476638
A_95_P190787	410.541	3.11999	142.082	4.95322e-05	0.00476638
A_95_P315973	1031.06	720.084	141.956	4.96203e-05	0.00476638
A_95_P254814	-136.654	-43.0531	-141.336	5.00569e-05	0.00479779
A_95_P028271	-287.3	-188.067	-140.83	5.04169e-05	0.00481738
A_95_P052336	18237.8	35.1904	140.393	5.07312e-05	0.00483071
A_95_P132677	1468.68	18.1712	139.862	5.11173e-05	0.00485691
A_95_P103267	-3457.31	-249.609	-139.58	5.1324e-05	0.00485951
A_95_P103242	1110.04	5.96062	139.41	5.14494e-05	0.00485951
A_95_P225807	-39.2797	-30.0815	-139.372	5.14773e-05	0.00485951
A_95_P232684	277.12	86.2049	139.215	5.15937e-05	0.00486002
A_95_P130292	-35.2114	-22.3315	-138.612	5.20433e-05	0.00488606
A_95_P133922	-8988.27	-12.9572	-138.465	5.21536e-05	0.00488606
A_95_P132687	2480.11	10.9837	138.397	5.22048e-05	0.00488606
A_95_P135962	7946.77	26.1983	138.169	5.23777e-05	0.00489179
A_95_P002016	-258.105	-188.03	-137.824	5.26402e-05	0.00489841
A_95_P013381	60528.2	10.3428	137.636	5.27841e-05	0.00489841
A_95_P220292	2378.84	5.59432	136.811	5.34226e-05	0.00494465
A_95_P043736	-121.937	-64.7957	-136.614	5.35762e-05	0.00494465
A_95_P077395	2037.95	15.1985	135.869	5.41655e-05	0.00494465
A_95_P103172	-11768.7	-6345.8	-135.817	5.42069e-05	0.00494465
A_95_P164537	782.113	7.24181	135.814	5.42097e-05	0.00494465
A_95_P139952	-1535.5	-1079.26	-135.65	5.43408e-05	0.00494465
A_95_P032281	-43.6545	-23.5147	-135.451	5.45007e-05	0.00494465
A_95_P192962	602.926	20.9409	135.342	5.45882e-05	0.00494465
A_95_P253019	1639.77	19.9761	135.306	5.46175e-05	0.00494465
A_95_P297478	161.051	92.343	135.273	5.46437e-05	0.00494465
A_95_P079495	244.741	75.8228	135.167	5.47295e-05	0.00494465
A_95_P259631	252.04	71.3309	135.119	5.47689e-05	0.00494465
A_95_P050891	-72.3542	-39.8309	-134.944	5.49106e-05	0.00494465
A_95_P000521	1247.85	233.726	134.864	5.49756e-05	0.00494465
A_95_P138937	9377.77	91.855	134.573	5.52135e-05	0.00494871
A_95_P198252	12759.9	14.7087	134.533	5.52468e-05	0.00494871
A_95_P050041	195.88	54.6303	134.333	5.5411e-05	0.00495329
A_95_P021081	3031.3	11.9944	134.026	5.56652e-05	0.00496492
A_95_P000886	-2028.79	-3.13164	-133.903	5.57678e-05	0.00496492
A_95_P130572	492.216	12.4209	133.331	5.6247e-05	0.00497696
A_95_P217027	1861.81	7.50743	133.257	5.63101e-05	0.00497696
A_95_P195207	6687.79	23.0016	133.223	5.63387e-05	0.00497696
A_95_P103972	-9777.25	-103.816	-133.2	5.63575e-05	0.00497696
A_95_P015726	-5796.69	-16.6356	-132.79	5.67062e-05	0.00499123
A_95_P213272	1658.35	8.34997	132.679	5.68009e-05	0.00499123
A_95_P001141	-21738.4	-23.2734	-132.409	5.70329e-05	0.00499123
A_95_P079475	125.288	71.1919	132.337	5.70952e-05	0.00499123
A_95_P011391	-6055.55	-14.6917	-131.84	5.75268e-05	0.00499123
A_95_P208482	1110.64	4.89248	131.727	5.76252e-05	0.00499123
A_95_P269641	484.922	270.414	131.674	5.76717e-05	0.00499123
A_95_P178282	-4711.39	-6.10789	-131.576	5.77577e-05	0.00499123
A_95_P262696	2745.04	370.249	131.488	5.78345e-05	0.00499123
A_95_P306703	-339.213	-39.7839	-131.482	5.78402e-05	0.00499123
A_95_P208062	-1357.61	-377.012	-131.429	5.78865e-05	0.00499123
A_95_P099218	712.51	11.1103	130.129	5.90494e-05	0.00505876
A_95_P022331	-735.625	-394.666	-129.928	5.92322e-05	0.00505876
A_95_P021816	167239	40398.9	129.911	5.92473e-05	0.00505876
A_95_P178467	-2486.91	-349.431	-129.884	5.9272e-05	0.00505876
A_95_P014176	1544.29	46.5129	129.766	5.93795e-05	0.00505876
A_95_P017546	2161.48	23.0726	129.716	5.94253e-05	0.00505876
A_95_P154227	1246.79	8.48481	129.46	5.96613e-05	0.00505876
A_95_P179902	2488.16	7.48811	129.439	5.96805e-05	0.00505876
A_95_P029741	2148.21	7.37545	129.357	5.97556e-05	0.00505876
A_95_P014706	82783.2	9.03231	129.231	5.98724e-05	0.00505876
A_95_P239174	-650.778	-195.778	-128.494	6.05613e-05	0.00509387
A_95_P004501	2591.53	82.5135	128.465	6.05887e-05	0.00509387
A_95_P157612	241.739	12.7799	127.791	6.12291e-05	0.00512327
A_95_P237579	1338.48	969.296	127.734	6.1284e-05	0.00512327
A_95_P293123	267.852	28.584	127.729	6.12893e-05	0.00512327
A_95_P036023	455.71	11.842	127.287	6.17154e-05	0.00514906
A_95_P205857	32293.2	11736.2	126.951	6.20418e-05	0.00516276
A_95_P164682	-2843.12	-121.435	-126.876	6.21153e-05	0.00516276
A_95_P156347	-5993.95	-64.3488	-126.343	6.26407e-05	0.00519657
A_95_P031811	7524.19	24.9066	126.2	6.27824e-05	0.00519848
A_95_P110247	7905.34	11.4979	126.01	6.29724e-05	0.00520437
A_95_P243217	-2282.69	-956.886	-125.824	6.31584e-05	0.00520991
A_95_P216327	-139.908	-72.8426	-125.68	6.33036e-05	0.00521208
A_95_P115792	566.258	12.2385	125.375	6.36113e-05	0.00522513
A_95_P134222	-407.903	-254.576	-125.248	6.37406e-05	0.00522513
A_95_P221717	-696.533	-10.9561	-125.043	6.39499e-05	0.00522513
A_95_P284873	-2822.04	-125.743	-125.03	6.39632e-05	0.00522513
A_95_P271346	-17.0638	-8.28945	-124.937	6.40586e-05	0.00522513
A_95_P128612	-166.9	-37.7105	-124.669	6.43345e-05	0.00523103
A_95_P129617	-713.937	-3.93804	-124.634	6.43697e-05	0.00523103
A_95_P127447	1588.19	4.66319	124.231	6.47884e-05	0.0052553
A_95_P258952	507.27	284.291	124.02	6.50091e-05	0.00526346
A_95_P219947	-179.236	-110.732	-123.58	6.54727e-05	0.00529121
A_95_P229364	-199.32	-4.52916	-123.449	6.56121e-05	0.00529271
A_95_P176892	2913.95	15.0574	122.785	6.63232e-05	0.00534024
A_95_P213992	5393.04	3497.23	122.561	6.65659e-05	0.00534707
A_95_P118997	-35.5838	-25.1053	-122.363	6.6782e-05	0.00534707
A_95_P011166	105.881	70.2389	122.246	6.69097e-05	0.00534707
A_95_P285418	401.147	10.8604	122.24	6.69163e-05	0.00534707
A_95_P126282	43505.1	23749.2	122.146	6.70185e-05	0.00534707
A_95_P109182	63887.9	5.18881	121.895	6.72951e-05	0.00535599
A_95_P173065	24.4003	12.4524	121.823	6.73748e-05	0.00535599
A_95_P290888	696.125	3.31219	121.689	6.75234e-05	0.00535808
A_95_P130242	-99.7546	-73.4093	-121.349	6.7902e-05	0.00536728
A_95_P228149	-2942.04	-271.16	-121.255	6.80069e-05	0.00536728
A_95_P164837	33113.6	11.7451	121.131	6.8147e-05	0.00536866
A_95_P136607	413.81	7.11329	120.962	6.83378e-05	0.00537112
A_95_P120057	-870.29	-245.451	-120.886	6.84235e-05	0.00537112
A_95_P195612	-2844.15	-8.61521	-120.329	6.90576e-05	0.0054112
A_95_P148797	-1682.93	-4.40795	-120.115	6.93048e-05	0.00541499
A_95_P144952	2516.92	4.54198	120.073	6.93532e-05	0.00541499
A_95_P049726	174.087	37.9912	119.732	6.97487e-05	0.00543009
A_95_P268201	-218.676	-136.904	-119.506	7.00124e-05	0.00543009
A_95_P119442	2398.76	34.8504	119.434	7.00974e-05	0.00543009
A_95_P129592	-3457.45	-3.37669	-119.021	7.05844e-05	0.00543009
A_95_P227109	-81.341	-45.4603	-118.839	7.08004e-05	0.00543009
A_95_P213932	-3559.85	-875.868	-118.689	7.0979e-05	0.00543009
A_95_P289723	-1742.07	-1151.55	-118.673	7.09987e-05	0.00543009
A_95_P141117	-222.47	-139.982	-118.567	7.11261e-05	0.00543009
A_95_P075275	-3.90781	-3.50779	-118.532	7.11682e-05	0.00543009
A_95_P122737	3161.84	22.6102	118.488	7.12208e-05	0.00543009
A_95_P257896	5408.27	3296.15	118.443	7.12751e-05	0.00543009
A_95_P122417	2163.35	3.19881	118.425	7.12962e-05	0.00543009
A_95_P091738	3166.92	12.8637	118.303	7.14435e-05	0.00543009
A_95_P224647	9399.01	15.0041	118.29	7.14587e-05	0.00543009
A_95_P021881	-1616.1	-3.57104	-117.762	7.21008e-05	0.00543009
A_95_P206327	-354.545	-122.082	-117.737	7.21318e-05	0.00543009
A_95_P004981	-41.3614	-26.3937	-117.606	7.22931e-05	0.00543009
A_95_P155007	-2057.77	-116.393	-117.605	7.22938e-05	0.00543009
A_95_P085675	63.0446	36.2065	117.558	7.23513e-05	0.00543009
A_95_P232414	17786.3	34.7827	117.551	7.23607e-05	0.00543009
A_95_P249052	989.714	4.15688	117.523	7.23942e-05	0.00543009
A_95_P225437	-485.929	-225.042	-117.521	7.23968e-05	0.00543009
A_95_P038376	-6.11531	-5.68281	-117.52	7.23979e-05	0.00543009
A_95_P216177	2154.9	7.41621	117.257	7.27241e-05	0.00544523
A_95_P040501	586.778	24.7655	117.099	7.292e-05	0.00545058
A_95_P031561	4788.88	16.1429	116.899	7.317e-05	0.00545266
A_95_P031911	-2662.46	-151.876	-116.829	7.32576e-05	0.00545266
A_95_P247267	-4.73077	-3.52067	-116.762	7.33408e-05	0.00545266
A_95_P130542	6063.86	764.244	116.648	7.34847e-05	0.00545266
A_95_P107062	-22363.8	-62.2021	-116.58	7.35702e-05	0.00545266
A_95_P123007	-25036.2	-2719.81	-116.344	7.38699e-05	0.00545874
A_95_P269606	2807.86	46.6826	116.221	7.40261e-05	0.00545874
A_95_P300673	-45.7036	-12.2499	-115.895	7.44429e-05	0.00546877
A_95_P146437	1782.64	3.04616	115.828	7.45288e-05	0.00546877
A_95_P245952	7878.15	15.2014	115.822	7.45367e-05	0.00546877
A_95_P112372	1647.44	6.30949	115.576	7.48539e-05	0.0054732
A_95_P218702	-293.326	-40.1994	-115.523	7.49223e-05	0.0054732
A_95_P112722	-178771	-115324	-115.485	7.49719e-05	0.0054732
A_95_P124322	5983.23	6.26706	115.329	7.51755e-05	0.00547893
A_95_P094713	4363.94	3.97183	115.224	7.53121e-05	0.00547977
A_95_P267196	1428.75	7.69483	115.002	7.56035e-05	0.00548477
A_95_P232624	3592.99	55.0635	114.902	7.57348e-05	0.00548477
A_95_P163982	55145.6	95.5894	114.807	7.58598e-05	0.00548477
A_95_P019326	-978.494	-3.59663	-114.726	7.59672e-05	0.00548477
A_95_P108152	-115.722	-66.199	-114.58	7.61611e-05	0.00548686
A_95_P145867	-1773.98	-1186.35	-114.273	7.65703e-05	0.00550404
A_95_P068885	-367.657	-31.3017	-114.213	7.66509e-05	0.00550404
A_95_P086545	1399.48	8.66132	113.932	7.70302e-05	0.00551753
A_95_P070020	222.806	15.2715	113.887	7.70908e-05	0.00551753
A_95_P237224	1069.93	41.2197	113.704	7.73384e-05	0.00552292
A_95_P230794	1725.65	39.9727	113.646	7.74182e-05	0.00552292
A_95_P007431	3666.93	16.2141	113.275	7.79263e-05	0.00555013
A_95_P274518	974.628	6.08348	113.127	7.81302e-05	0.00555562
A_95_P002111	-760.259	-95.1568	-112.988	7.83227e-05	0.00556028
A_95_P057166	-153.79	-96.5431	-112.476	7.90365e-05	0.00558438
A_95_P144047	-540.949	-366.794	-112.395	7.91505e-05	0.00558438
A_95_P126422	324.288	41.7793	112.386	7.91634e-05	0.00558438
A_95_P204687	635.203	4.67379	112.38	7.91722e-05	0.00558438
A_95_P111027	6686.26	8.44255	112.218	7.94007e-05	0.0055915
A_95_P162557	-41.9452	-30.0266	-111.929	7.98106e-05	0.00561134
A_95_P183797	-2276.45	-5.4027	-111.743	8.00774e-05	0.00562107
A_95_P062110	-14.4042	-7.60875	-111.449	8.05e-05	0.0056417
A_95_P115452	586.316	16.46	111.297	8.07201e-05	0.00564809
A_95_P184662	-5972.35	-4.36739	-111.028	8.11108e-05	0.00565078
A_95_P026391	-1149.43	-124.374	-111.016	8.11289e-05	0.00565078
A_95_P206562	4888.67	13.9666	110.915	8.12771e-05	0.00565078
A_95_P123352	-23.3109	-17.359	-110.845	8.13802e-05	0.00565078
A_95_P289508	-2091.11	-44.2476	-110.437	8.19812e-05	0.00568078
A_95_P015386	-5885.55	-18.7245	-110.361	8.20951e-05	0.00568078
A_95_P114082	10700.2	9.04169	110.153	8.2405e-05	0.00568545
A_95_P179812	234.583	20.919	110.073	8.25252e-05	0.00568545
A_95_P270106	-573.919	-39.8284	-109.972	8.26772e-05	0.00568545
A_95_P271351	-58.8706	-31.5326	-109.968	8.26818e-05	0.00568545
A_95_P119217	-18.0082	-14.2785	-109.838	8.2878e-05	0.00568962
A_95_P200382	-914.829	-460.292	-109.671	8.31312e-05	0.00568962
A_95_P261526	-40.9868	-26.3352	-109.496	8.33963e-05	0.00568962
A_95_P104662	-12.7074	-6.39855	-109.457	8.34563e-05	0.00568962
A_95_P147272	2053.9	50.7054	109.454	8.34609e-05	0.00568962
A_95_P065645	526.832	82.9563	109.331	8.36479e-05	0.00568962
A_95_P203402	-160.14	-64.6907	-109.329	8.36518e-05	0.00568962
A_95_P281793	-35.3605	-25.5752	-109.076	8.40408e-05	0.00570721
A_95_P163352	606.392	33.5451	108.844	8.43992e-05	0.00571794
A_95_P035813	3253.28	24.7541	108.571	8.48244e-05	0.00571794
A_95_P151272	3285.5	14.8895	108.555	8.4849e-05	0.00571794
A_95_P017441	5754.07	4.64262	108.551	8.48549e-05	0.00571794
A_95_P156572	740.562	4.22038	108.54	8.48722e-05	0.00571794
A_95_P203142	-4953.35	-121.366	-108.414	8.50695e-05	0.00571794
A_95_P120167	356.53	8.96618	108.387	8.51125e-05	0.00571794
A_95_P222782	3242.58	21.8943	108.274	8.52903e-05	0.00572111
A_95_P041421	203.909	21.4559	107.604	8.63557e-05	0.00576972
A_95_P311493	833.219	61.5645	107.57	8.64101e-05	0.00576972
A_95_P236069	2886.5	7.94851	107.429	8.66369e-05	0.00577606
A_95_P063560	2445.66	1505.77	107.321	8.68112e-05	0.00577888
A_95_P222732	5101.72	5.77826	107.206	8.69979e-05	0.00578214
A_95_P176577	986.162	53.6922	107.128	8.71242e-05	0.00578214
A_95_P231899	-342.685	-5.9562	-107.044	8.72611e-05	0.00578247
A_95_P122567	-75.402	-21.4221	-106.806	8.76493e-05	0.00579942
A_95_P259496	-499.578	-35.9128	-106.524	8.81138e-05	0.00582136
A_95_P274383	1943.16	31.9588	106.428	8.82733e-05	0.00582312
A_95_P006216	-1484.44	-152.681	-106.308	8.84735e-05	0.00582424
A_95_P035018	1107.64	5.42701	106.258	8.85563e-05	0.00582424
A_95_P015861	5310.14	5.57306	106.061	8.88858e-05	0.00583107
A_95_P009546	-9304.5	-59.907	-105.878	8.91923e-05	0.00583107
A_95_P033759	-1639.92	-9.19573	-105.684	8.95206e-05	0.00583107
A_95_P306568	-167.783	-121.118	-105.648	8.95821e-05	0.00583107
A_95_P220882	23264.2	17.9529	105.646	8.95858e-05	0.00583107
A_95_P031086	-6096.93	-4.28514	-105.576	8.97046e-05	0.00583107
A_95_P105132	-1875	-1295.61	-105.571	8.97121e-05	0.00583107
A_95_P250117	4986.18	4.50536	105.563	8.97252e-05	0.00583107
A_95_P176972	-8794.68	-11.1131	-105.368	9.00581e-05	0.00584404
A_95_P246182	-2554.36	-6.35281	-104.847	9.09551e-05	0.00588113
A_95_P238269	1234.88	3.02619	104.741	9.11404e-05	0.00588113
A_95_P033979	440.371	11.9271	104.715	9.11842e-05	0.00588113
A_95_P232439	4178.85	7.01413	104.59	9.14033e-05	0.00588113
A_95_P036158	334.164	88.751	104.408	9.17223e-05	0.00588113
A_95_P178577	-10574.5	-10.5981	-104.381	9.17691e-05	0.00588113
A_95_P009006	2554	6.38431	104.36	9.18058e-05	0.00588113
A_95_P005481	-4957.44	-105.412	-104.324	9.18689e-05	0.00588113
A_95_P133577	-39.0057	-27.2621	-104.301	9.19096e-05	0.00588113
A_95_P022686	32234.6	21.7753	104.155	9.2168e-05	0.00588113
A_95_P283383	2570.12	36.7404	104.065	9.23269e-05	0.00588113
A_95_P122637	-2124.26	-1441.75	-104.044	9.2365e-05	0.00588113
A_95_P279403	959.607	29.1564	103.962	9.25095e-05	0.00588113
A_95_P195117	6005.46	10.1666	103.307	9.36878e-05	0.00593022
A_95_P188502	-16.5453	-10.9014	-103.005	9.42379e-05	0.00594688
A_95_P020811	-156.659	-111.164	-103.002	9.42425e-05	0.00594688
A_95_P265266	426.188	9.39231	102.862	9.4499e-05	0.00594688
A_95_P008601	-6766.8	-4717.47	-102.808	9.45983e-05	0.00594688
A_95_P044316	280.471	30.9119	102.745	9.47139e-05	0.00594688
A_95_P308873	-135.359	-60.2921	-102.717	9.47656e-05	0.00594688
A_95_P129167	112277	897.106	102.493	9.51814e-05	0.00596212
A_95_P159187	231.835	59.9499	102.439	9.52807e-05	0.00596212
A_95_P140637	-3756.13	-7.90887	-101.919	9.62558e-05	0.00600065
A_95_P009281	64081.3	12.9717	101.809	9.6464e-05	0.00600065
A_95_P046581	1097.99	69.0326	101.673	9.67214e-05	0.00600065
A_95_P117527	1059.03	7.19003	101.558	9.69416e-05	0.00600065
A_95_P194707	1494.01	16.4765	101.555	9.69478e-05	0.00600065
A_95_P019961	1021.35	22.5021	101.532	9.69907e-05	0.00600065
A_95_P185818	20354.4	28.9562	101.531	9.69924e-05	0.00600065
A_95_P163377	4281.62	3.35169	101.362	9.73168e-05	0.00601223
A_95_P114652	-1587.88	-79.3509	-101.149	9.77276e-05	0.00602911
A_95_P275908	4469.3	42.856	100.781	9.84408e-05	0.00606456
A_95_P094773	67.2096	5.55555	100.646	9.87056e-05	0.00607132
A_95_P014861	-2261.33	-1482.57	-100.53	9.8934e-05	0.00607132
A_95_P142002	4220.11	12.0797	100.513	9.89663e-05	0.00607132
A_95_P237119	-1219.14	-3.18278	-100.386	9.92184e-05	0.00607355
A_95_P038516	-9.73273	-7.75895	-100.354	9.928e-05	0.00607355
A_95_P248757	-6878.82	-12.04	-100.229	9.95296e-05	0.00608033
A_95_P304358	2580.42	859.626	100.116	9.97538e-05	0.00608524
A_95_P126367	1930.66	156.741	99.9914	0.000100002	0.00608524
A_95_P226914	15.4137	10.2429	99.8702	0.000100245	0.00608524
A_95_P214997	210.192	104.41	99.8636	0.000100258	0.00608524
A_95_P305933	406.61	9.60221	99.8405	0.000100305	0.00608524
A_95_P067590	1670.5	375.383	99.7019	0.000100584	0.00609374
A_95_P234494	881.626	21.7414	99.561	0.000100869	0.00609551
A_95_P242962	1572.43	3.90199	99.4846	0.000101023	0.00609551
A_95_P224447	-711.664	-454.419	-99.4811	0.000101031	0.00609551
A_95_P110972	-201.103	-50.6051	-99.405	0.000101185	0.00609645
A_95_P018426	11138.5	18.0855	99.2608	0.00010148	0.00609821
A_95_P003476	-27084.7	-10.5076	-99.2542	0.000101493	0.00609821
A_95_P145997	927.875	10.8114	99.1327	0.000101742	0.00610277
A_95_P113662	557.943	7.94757	99.0499	0.000101912	0.00610277
A_95_P271341	714.228	19.0298	98.9293	0.000102161	0.00610277
A_95_P147042	-118.377	-90.0865	-98.8071	0.000102413	0.00610277
A_95_P235579	1488.3	13.0806	98.5351	0.00010298	0.00610277
A_95_P123247	-495.122	-96.8916	-98.5101	0.000103032	0.00610277
A_95_P054686	250.253	17.5503	98.504	0.000103045	0.00610277
A_95_P289258	-4855.92	-7.53672	-98.4828	0.000103089	0.00610277
A_95_P303753	-5.4705	-4.58612	-98.4813	0.000103092	0.00610277
A_95_P304428	422.456	53.1829	98.4141	0.000103233	0.00610277
A_95_P036198	-9.14676	-6.62568	-98.2147	0.000103652	0.00611884
A_95_P026641	363.592	9.11153	98.0652	0.000103969	0.00612252
A_95_P010271	-3.12598	-3.11031	-98.0531	0.000103994	0.00612252
A_95_P048611	1225.55	604.771	97.8677	0.000104389	0.00613034
A_95_P220372	1716.98	3.23436	97.8204	0.00010449	0.00613034
A_95_P098923	-127.806	-26.2739	-97.7425	0.000104656	0.00613034
A_95_P139617	2781.48	25.0336	97.7282	0.000104687	0.00613034
A_95_P118512	-113.231	-56.3234	-97.4008	0.000105392	0.00616337
A_95_P203132	33.7931	21.1977	97.2638	0.000105689	0.0061725
A_95_P030721	15203.7	27.2222	96.9183	0.000106443	0.00618892
A_95_P192157	1868.12	3.94023	96.8466	0.000106601	0.00618892
A_95_P307893	2452.39	13.122	96.7415	0.000106833	0.00618892
A_95_P125647	-24.7494	-17.482	-96.7219	0.000106876	0.00618892
A_95_P180442	-4306.02	-3.7993	-96.6405	0.000107056	0.00618892
A_95_P160667	-154.788	-26.1051	-96.6316	0.000107076	0.00618892
A_95_P198032	-2937.41	-12.0513	-96.6247	0.000107091	0.00618892
A_95_P303458	-8.42672	-6.15642	-96.5385	0.000107283	0.00618892
A_95_P203467	5691.56	12.2446	96.3595	0.000107681	0.00618892
A_95_P089253	2199.35	13.2166	96.3429	0.000107719	0.00618892
A_95_P029666	2933.75	65.9912	96.3398	0.000107725	0.00618892
A_95_P150472	-138.283	-81.5874	-96.2966	0.000107822	0.00618892
A_95_P069495	881.596	691.033	96.2839	0.00010785	0.00618892
A_95_P157767	-211.305	-135.739	-96.2405	0.000107948	0.00618892
A_95_P004216	276.083	6.13961	96.0952	0.000108275	0.00619953
A_95_P201972	798.746	31.6224	95.9041	0.000108706	0.00620854
A_95_P032536	718.419	230.869	95.9001	0.000108715	0.00620854
A_95_P089088	3698.88	47.3531	95.7479	0.000109061	0.00621846
A_95_P208187	914.513	38.9691	95.6989	0.000109173	0.00621846
A_95_P111077	4238.29	107.047	95.6114	0.000109373	0.00622175
A_95_P028066	68.0948	5.568	95.4715	0.000109694	0.00622336
A_95_P021036	-18245	-9.148	-95.4445	0.000109755	0.00622336
A_95_P165002	-61.3869	-37.5178	-95.3769	0.000109911	0.00622336
A_95_P009866	-14223.5	-13.0362	-95.3156	0.000110053	0.00622336
A_95_P115712	-3929.2	-6.14742	-95.2872	0.000110118	0.00622336
A_95_P088248	791.98	3.24895	95.1771	0.000110373	0.00622336
A_95_P078565	-457.726	-316.141	-95.1574	0.000110419	0.00622336
A_95_P239224	11083.2	7743.98	94.9443	0.000110915	0.00622336
A_95_P208107	2000.81	12.0625	94.8499	0.000111136	0.00622336
A_95_P286203	490.236	4.67947	94.833	0.000111175	0.00622336
A_95_P180222	33985.3	4.78105	94.7712	0.00011132	0.00622336
A_95_P292378	4667.31	2565.46	94.7464	0.000111379	0.00622336
A_95_P142457	-120.058	-86.9414	-94.697	0.000111495	0.00622336
A_95_P094608	4290.24	3.79718	94.5894	0.000111749	0.00622336
A_95_P161807	-1818.43	-174.256	-94.528	0.000111894	0.00622336
A_95_P032006	374.824	21.7458	94.5263	0.000111898	0.00622336
A_95_P106362	3247.46	88.0792	94.5094	0.000111938	0.00622336
A_95_P208912	734.499	5.0849	94.4659	0.000112041	0.00622336
A_95_P013846	-3245.71	-126.219	-94.4407	0.000112101	0.00622336
A_95_P005416	-55.2307	-41.3163	-94.264	0.000112521	0.00622718
A_95_P013956	951.454	22.5221	94.2378	0.000112584	0.00622718
A_95_P291713	10224	7308.29	94.1668	0.000112754	0.00622718
A_95_P033629	217.963	131.509	94.0757	0.000112972	0.00622718
A_95_P107492	414.588	12.2059	94.0507	0.000113032	0.00622718
A_95_P001866	259.786	195.005	94.0121	0.000113125	0.00622718
A_95_P059735	-7.92411	-7.20278	-93.9893	0.00011318	0.00622718
A_95_P138292	-76.3197	-29.9973	-93.8928	0.000113413	0.00622718
A_95_P070280	4418.25	6.1851	93.8408	0.000113538	0.00622718
A_95_P299293	-39.825	-29.7325	-93.7969	0.000113645	0.00622718
A_95_P222037	-21.5529	-16.1721	-93.6802	0.000113928	0.00622718
A_95_P131677	-3992.52	-2912.02	-93.641	0.000114023	0.00622718
A_95_P183557	325.801	127.125	93.6282	0.000114054	0.00622718
A_95_P022951	-3474.26	-37.9844	-93.585	0.00011416	0.00622718
A_95_P294843	923.985	284.946	93.4691	0.000114443	0.00622797
A_95_P205177	-32.0458	-20.4571	-93.2615	0.000114953	0.00622797
A_95_P213097	433.208	94.6147	93.2406	0.000115004	0.00622797
A_95_P009021	-21202.9	-14915	-93.2288	0.000115034	0.00622797
A_95_P243652	1112.92	20.1049	93.2265	0.000115039	0.00622797
A_95_P128987	-218.488	-114.568	-93.2261	0.00011504	0.00622797
A_95_P031471	-18.6596	-13.2166	-93.1738	0.000115169	0.00622797
A_95_P031661	-732.947	-85.9019	-93.0987	0.000115355	0.00623033
A_95_P179632	1811.49	97.7354	92.9396	0.000115751	0.00624398
A_95_P159467	-254.15	-156.201	-92.5932	0.000116618	0.00627322
A_95_P013896	-1145.31	-125.878	-92.4968	0.000116861	0.00627322
A_95_P069155	-6.59078	-4.62984	-92.4558	0.000116965	0.00627322
A_95_P117832	-645.298	-114.916	-92.4489	0.000116982	0.00627322
A_95_P023196	4229.42	115.213	92.3518	0.000117228	0.00627322
A_95_P293923	-186.287	-25.7113	-92.3462	0.000117243	0.00627322
A_95_P296868	118.29	11.163	92.3047	0.000117348	0.00627322
A_95_P073315	660.488	324.314	92.2691	0.000117439	0.00627322
A_95_P184062	-5392.42	-4.3289	-92.0017	0.000118122	0.00628546
A_95_P244687	2664.66	4.18205	91.9406	0.000118279	0.00628546
A_95_P001781	-3928.16	-5.78813	-91.7867	0.000118676	0.00628546
A_95_P022386	5411.09	9.0224	91.7633	0.000118737	0.00628546
A_95_P259606	-41739.3	-12.7832	-91.7314	0.000118819	0.00628546
A_95_P254924	-598.157	-36.763	-91.6796	0.000118953	0.00628546
A_95_P272746	1484.67	12.0576	91.6023	0.000119154	0.00628546
A_95_P050896	110.054	43.7053	91.5774	0.000119219	0.00628546
A_95_P179917	21373	5.40081	91.567	0.000119246	0.00628546
A_95_P061950	183.222	10.5451	91.4043	0.000119671	0.00629339
A_95_P112782	696.486	4.58306	91.3994	0.000119684	0.00629339
A_95_P160957	22605.8	11.9287	91.2226	0.000120148	0.00630351
A_95_P137517	-253.229	-180.207	-91.1948	0.000120221	0.00630351
A_95_P288678	94.6161	6.85068	91.1619	0.000120308	0.00630351
A_95_P235064	86893.7	16.5287	91.0361	0.000120641	0.00631339
A_95_P211272	1300.9	21.0118	90.9383	0.0001209	0.00631514
A_95_P305248	2541.7	33.6915	90.8989	0.000121005	0.00631514
A_95_P111272	543.302	4.64925	90.8333	0.00012118	0.00631514
A_95_P220322	-62.0753	-47.3666	-90.8015	0.000121265	0.00631514
A_95_P186932	1673.41	4.67945	90.7247	0.00012147	0.00631514
A_95_P294208	-141.535	-101.805	-90.6878	0.000121569	0.00631514
A_95_P062220	-1516.58	-10.3921	-90.6452	0.000121683	0.00631514
A_95_P222877	1289.98	3.49034	90.432	0.000122258	0.00633743
A_95_P195572	-7382.59	-1047.16	-90.3002	0.000122615	0.00634843
A_95_P275403	-99.0423	-78.6198	-90.2116	0.000122856	0.00635031
A_95_P025391	-15054.8	-3.90204	-90.1802	0.000122941	0.00635031
A_95_P138677	-257.837	-50.681	-90.0107	0.000123405	0.00636674
A_95_P226964	-276.943	-94.6219	-89.8029	0.000123976	0.0063713
A_95_P000911	-5698.24	-11.0581	-89.7881	0.000124017	0.0063713
A_95_P037936	-5202.85	-4.50287	-89.7364	0.00012416	0.0063713
A_95_P018536	-528.224	-33.8168	-89.7182	0.00012421	0.0063713
A_95_P001116	-121.434	-56.3491	-89.6525	0.000124393	0.0063713
A_95_P216347	500.379	18.5953	89.6206	0.000124481	0.0063713
A_95_P129672	-2619.97	-3.72212	-89.6098	0.000124511	0.0063713
A_95_P151582	1061.07	9.81204	89.3921	0.000125118	0.0063949
A_95_P125807	8041.15	3.24047	89.3168	0.000125329	0.00639728
A_95_P120312	534.455	4.34533	89.1739	0.000125731	0.00639728
A_95_P211912	1670.91	6.16612	89.1446	0.000125814	0.00639728
A_95_P191207	29792.8	15.5314	89.0184	0.000126171	0.00639728
A_95_P001336	12658	15.0181	88.967	0.000126316	0.00639728
A_95_P148357	394.458	19.2001	88.9152	0.000126463	0.00639728
A_95_P064550	524.855	53.9639	88.8138	0.000126752	0.00639728
A_95_P112517	-453.364	-100.843	-88.7883	0.000126825	0.00639728
A_95_P106292	-10925	-103.312	-88.7108	0.000127047	0.00639728
A_95_P130997	-417.761	-48.0089	-88.7051	0.000127063	0.00639728
A_95_P116542	1642.13	36.0703	88.6211	0.000127304	0.0063984
A_95_P100313	-321.229	-236.977	-88.5955	0.000127378	0.0063984
A_95_P226884	-216.412	-164.408	-88.4998	0.000127653	0.00640489
A_95_P258586	-3202.31	-4.62365	-88.3313	0.000128141	0.00641506
A_95_P162702	3766.82	10.7778	88.2651	0.000128333	0.00641506
A_95_P198097	-464.536	-265.074	-88.2507	0.000128375	0.00641506
A_95_P120297	-506.704	-264.253	-88.192	0.000128546	0.00641506
A_95_P052141	-100.672	-74.5899	-88.1452	0.000128682	0.00641506
A_95_P097608	3687.2	32.9336	88.1273	0.000128735	0.00641506
A_95_P211702	611.261	6.66348	87.9488	0.000129258	0.00641789
A_95_P133117	-542.626	-389.907	-87.836	0.00012959	0.00641789
A_95_P083840	304.379	79.1701	87.8043	0.000129683	0.00641789
A_95_P071480	-111.387	-85.2156	-87.7473	0.000129852	0.00641789
A_95_P195132	4126.82	8.66299	87.649	0.000130143	0.00641789
A_95_P235119	-9137.44	-10.4753	-87.6189	0.000130233	0.00641789
A_95_P088678	432.094	70.6093	87.6122	0.000130252	0.00641789
A_95_P036688	-18.2557	-10.9043	-87.6035	0.000130278	0.00641789
A_95_P180437	-3534.75	-4.19431	-87.5991	0.000130291	0.00641789
A_95_P013606	1787.51	8.45908	87.5307	0.000130495	0.00641789
A_95_P021096	-1409.46	-3.00048	-87.5124	0.00013055	0.00641789
A_95_P046131	439.866	66.2876	87.4256	0.000130809	0.00641889
A_95_P279503	276.336	50.764	87.4075	0.000130863	0.00641889
A_95_P043391	-71.9667	-30.7793	-87.3057	0.000131168	0.00642244
A_95_P303148	145.877	4.1003	87.2559	0.000131318	0.00642244
A_95_P067970	719.367	13.7884	87.2121	0.00013145	0.00642244
A_95_P124147	-1406.08	-6.51513	-87.1349	0.000131683	0.00642244
A_95_P042746	298.78	3.81053	87.1231	0.000131719	0.00642244
A_95_P196297	1658.16	3.27863	87.0715	0.000131875	0.00642244
A_95_P221357	-471.067	-55.4486	-86.8738	0.000132476	0.00642244
A_95_P213127	-2798.21	-6.45798	-86.8689	0.00013249	0.00642244
A_95_P069945	5717.7	7.77422	86.85	0.000132548	0.00642244
A_95_P295973	7195.77	7.11591	86.7655	0.000132807	0.00642784
A_95_P000526	964.916	25.6088	86.7157	0.000132959	0.00642812
A_95_P036238	382.048	4.89957	86.4681	0.000133721	0.00643681
A_95_P037408	-15.6947	-8.2114	-86.4579	0.000133753	0.00643681
A_95_P026426	13680.7	20.8103	86.4463	0.000133789	0.00643681
A_95_P204622	-3184.39	-4.42797	-86.4189	0.000133874	0.00643681
A_95_P218617	821.53	5.26735	86.3058	0.000134225	0.00644015
A_95_P214092	352.061	18.6859	86.3018	0.000134237	0.00644015
A_95_P184142	-171.187	-98.2031	-86.1313	0.000134769	0.0064586
A_95_P245997	83733.2	9.49384	85.8848	0.000135544	0.00647532
A_95_P179182	-6209.42	-4084.82	-85.8542	0.00013564	0.00647532
A_95_P180872	5435.05	11.686	85.7142	0.000136084	0.00647532
A_95_P305403	-609.956	-395.846	-85.6942	0.000136147	0.00647532
A_95_P313628	-59.9452	-41.4231	-85.6575	0.000136264	0.00647532
A_95_P303558	599.961	19.837	85.5587	0.000136579	0.00647532
A_95_P153747	-11896	-7.66173	-85.418	0.000137029	0.00647532
A_95_P082490	-11.4135	-8.33369	-85.3659	0.000137196	0.00647532
A_95_P162692	1840.2	13.0669	85.363	0.000137205	0.00647532
A_95_P144257	-151.461	-88.8547	-85.3552	0.00013723	0.00647532
A_95_P020511	173.223	32.7071	85.2101	0.000137698	0.00647532
A_95_P165037	-461.374	-309.629	-85.2088	0.000137702	0.00647532
A_95_P284553	1007.41	6.34283	85.2032	0.00013772	0.00647532
A_95_P196142	-3643.05	-2380.93	-85.1891	0.000137766	0.00647532
A_95_P194592	-764.705	-74.9744	-85.1551	0.000137876	0.00647532
A_95_P133812	-608.135	-15.0137	-85.0619	0.000138178	0.00647532
A_95_P112912	-23906.5	-5493.7	-85.0357	0.000138264	0.00647532
A_95_P233789	-1276.74	-69.248	-85.0333	0.000138271	0.00647532
A_95_P276198	79.3025	10.7185	84.9724	0.00013847	0.00647532
A_95_P110312	-380.825	-141.224	-84.9268	0.000138618	0.00647532
A_95_P090013	-100.242	-63.3213	-84.8141	0.000138987	0.00647532
A_95_P056231	270.831	9.3568	84.8088	0.000139004	0.00647532
A_95_P093028	-20.9919	-11.5488	-84.7731	0.000139121	0.00647532
A_95_P280888	273.101	112.404	84.7626	0.000139156	0.00647532
A_95_P219212	-44.5286	-28.383	-84.7052	0.000139344	0.00647532
A_95_P180762	10766.1	29.9664	84.6049	0.000139675	0.00647532
A_95_P237244	-428.406	-144.019	-84.4229	0.000140277	0.00647532
A_95_P076075	112.404	68.1963	84.3712	0.000140449	0.00647532
A_95_P302913	2050.42	4.94725	84.2794	0.000140755	0.00647532
A_95_P000466	-15925.7	-12.6912	-84.2654	0.000140802	0.00647532
A_95_P008886	5697.2	31.1737	84.2441	0.000140873	0.00647532
A_95_P233999	-4466.34	-3012.32	-84.1796	0.000141089	0.00647532
A_95_P194587	2616.25	3.94205	84.1264	0.000141268	0.00647532
A_95_P057266	-304.415	-218.814	-84.09	0.00014139	0.00647532
A_95_P062095	1435.51	12.6109	84.0062	0.000141672	0.00647532
A_95_P202847	-99.9417	-61.5148	-84.0026	0.000141684	0.00647532
A_95_P241280	27410.6	12.5491	83.9498	0.000141863	0.00647532
A_95_P032291	4783.58	106.607	83.94	0.000141896	0.00647532
A_95_P274828	2094.9	454.296	83.9396	0.000141897	0.00647532
A_95_P199472	-102.865	-74.8751	-83.9365	0.000141908	0.00647532
A_95_P305203	293.243	12.6412	83.9132	0.000141986	0.00647532
A_95_P100228	11041.1	11.1354	83.8579	0.000142174	0.00647532
A_95_P245762	1069.57	6.40089	83.8564	0.000142179	0.00647532
A_95_P099563	169.173	60.2726	83.8283	0.000142274	0.00647532
A_95_P213522	555.662	3.86214	83.7655	0.000142487	0.00647532
A_95_P193137	3389.84	82.9202	83.6204	0.000142982	0.00647532
A_95_P085360	506.705	3.58638	83.5772	0.00014313	0.00647532
A_95_P191162	2344.06	7.58346	83.5651	0.000143172	0.00647532
A_95_P147907	-160.187	-19.0446	-83.4995	0.000143397	0.00647532
A_95_P185052	-1789.74	-318.014	-83.3471	0.000143921	0.00648754
A_95_P114647	6781.48	644.736	83.3349	0.000143964	0.00648754
A_95_P019751	440.464	65.8515	83.2487	0.000144262	0.00649429
A_95_P026046	1861.35	3.56238	83.1587	0.000144574	0.00649692
A_95_P012081	2177.5	77.2622	83.0848	0.000144831	0.00649692
A_95_P293993	-7063.14	-4.05149	-83.0434	0.000144976	0.00649692
A_95_P010471	1066.14	9.77982	83.0228	0.000145048	0.00649692
A_95_P123187	-323.016	-205.575	-83.0188	0.000145062	0.00649692
A_95_P209612	3161.15	27.5693	82.9115	0.000145437	0.00650113
A_95_P154602	-147086	-59.7991	-82.8649	0.000145601	0.00650113
A_95_P009236	-13004.5	-8.82601	-82.7785	0.000145905	0.00650807
A_95_P260581	323.005	174.777	82.6968	0.000146193	0.00650912
A_95_P249267	-10730.5	-162.82	-82.6876	0.000146226	0.00650912
A_95_P081910	-146.504	-101.224	-82.4725	0.000146989	0.0065318
A_95_P197527	409.771	52.4844	82.4313	0.000147136	0.0065318
A_95_P071380	274.165	44.8225	82.4184	0.000147182	0.0065318
A_95_P220997	-151.197	-46.1402	-82.374	0.000147341	0.00653222
A_95_P094138	3827.9	5.36299	82.2228	0.000147883	0.00654962
A_95_P092738	268.306	8.66808	82.085	0.00014838	0.00655836
A_95_P199467	377.058	80.2156	81.9841	0.000148746	0.00655999
A_95_P217652	-173.252	-110.423	-81.9752	0.000148778	0.00655999
A_95_P141802	1213.87	5.22964	81.9509	0.000148866	0.00655999
A_95_P018266	-5269.69	-897.523	-81.8148	0.000149362	0.00656921
A_95_P111217	-32.6492	-21.9095	-81.8111	0.000149375	0.00656921
A_95_P059750	-3.44841	-3.12775	-81.7063	0.000149758	0.00657131
A_95_P111588	-735.652	-3.30274	-81.6972	0.000149792	0.00657131
A_95_P017741	-3713.24	-3.59835	-81.6462	0.000149979	0.00657131
A_95_P145502	1704.74	17.2007	81.493	0.000150543	0.00657131
A_95_P244422	2076.78	32.1692	81.451	0.000150699	0.00657131
A_95_P108917	1908.51	25.7024	81.4439	0.000150725	0.00657131
A_95_P286003	-637.689	-3.84709	-81.4334	0.000150764	0.00657131
A_95_P289683	-186.549	-141.872	-81.4309	0.000150773	0.00657131
A_95_P196102	-2219.83	-11.7104	-81.2643	0.000151392	0.00658661
A_95_P075290	-403.193	-89.4988	-81.2553	0.000151425	0.00658661
A_95_P077295	664.65	8.00375	81.2001	0.000151631	0.00658903
A_95_P139252	-113.355	-20.4732	-81.09	0.000152043	0.00659119
A_95_P270156	-51.7691	-15.1513	-81.0294	0.00015227	0.00659119
A_95_P041811	743.33	61.9661	80.9633	0.000152519	0.00659119
A_95_P104107	2970.6	4.28935	80.8911	0.000152792	0.00659119
A_95_P021341	-6455.07	-1594.89	-80.8757	0.000152849	0.00659119
A_95_P243867	130.82	42.3551	80.802	0.000153128	0.00659119
A_95_P246247	-1991.35	-118.125	-80.7765	0.000153225	0.00659119
A_95_P153567	707.902	6.80287	80.7473	0.000153336	0.00659119
A_95_P010151	9330	3.69813	80.6851	0.000153572	0.0065917
A_95_P203217	1340.08	4.43571	80.665	0.000153649	0.0065917
A_95_P294588	-119.831	-40.881	-80.6078	0.000153867	0.00659183
A_95_P071600	1448.71	6.23249	80.5853	0.000153953	0.00659183
A_95_P122507	-1201.48	-787.931	-80.4588	0.000154437	0.00660611
A_95_P312238	-41.2089	-21.5848	-80.2738	0.00015515	0.00662293
A_95_P229239	2201.13	3.60716	80.2336	0.000155305	0.00662293
A_95_P143412	-484.54	-156.785	-80.2194	0.00015536	0.00662293
A_95_P099593	675.233	3.13608	80.1666	0.000155565	0.00662293
A_95_P136687	-7011.04	-10.1144	-80.1611	0.000155586	0.00662293
A_95_P103077	763.396	5.2639	80.0754	0.00015592	0.00662832
A_95_P109032	1725.91	10.1034	80.0507	0.000156016	0.00662832
A_95_P250742	-7588.72	-121.737	-79.9986	0.000156219	0.0066295
A_95_P000818	27522.8	5.21911	79.9538	0.000156394	0.0066295
A_95_P233984	-13117	-13.2112	-79.9273	0.000156498	0.0066295
A_95_P298758	338.414	10.1377	79.7033	0.000157378	0.00666036
A_95_P086115	108.361	55.807	79.5705	0.000157904	0.00667391
A_95_P168346	140.802	3.537	79.4588	0.000158348	0.00667391
A_95_P155387	1199.23	48.4442	79.4498	0.000158384	0.00667391
A_95_P244242	2818.49	11.5045	79.4084	0.000158549	0.00667391
A_95_P148652	-137.079	-97.2516	-79.4012	0.000158578	0.00667391
A_95_P126997	996.714	4.36087	79.3801	0.000158662	0.00667391
A_95_P127077	-935.449	-52.4568	-79.3534	0.000158769	0.00667391
A_95_P065945	817.619	113.104	79.1923	0.000159415	0.00667391
A_95_P132462	-109.091	-68.687	-79.0994	0.00015979	0.00667391
A_95_P046586	3922.89	2252.76	79.0983	0.000159794	0.00667391
A_95_P095038	423.608	38.9164	79.0242	0.000160094	0.00667391
A_95_P208662	211.206	9.21888	79.022	0.000160103	0.00667391
A_95_P208622	1399.07	7.68646	79.016	0.000160127	0.00667391
A_95_P222102	1448.68	26.7984	79.0139	0.000160136	0.00667391
A_95_P005851	625.575	282.616	78.8667	0.000160734	0.00669247
A_95_P274973	-254.271	-44.9186	-78.7567	0.000161183	0.00669835
A_95_P207217	-3365.41	-2287.61	-78.6812	0.000161493	0.00669835
A_95_P296688	2788.09	16.9259	78.6807	0.000161495	0.00669835
A_95_P068985	923.4	21.675	78.641	0.000161658	0.00669835
A_95_P058236	197.751	126.947	78.5766	0.000161923	0.00669835
A_95_P207347	1058.89	10.0343	78.5748	0.00016193	0.00669835
A_95_P196777	-114.164	-49.7676	-78.5152	0.000162176	0.00669835
A_95_P016796	-3392.64	-2275.67	-78.3498	0.000162861	0.00669835
A_95_P019926	-1913.78	-462.49	-78.2999	0.000163069	0.00669835
A_95_P152937	1635.72	6.21815	78.2344	0.000163342	0.00669835
A_95_P068020	-6.44143	-4.24057	-78.2329	0.000163348	0.00669835
A_95_P267721	-116.063	-63.9511	-78.2234	0.000163388	0.00669835
A_95_P204222	-7835.56	-17.3665	-78.1696	0.000163613	0.00669835
A_95_P198462	-871.098	-525.827	-78.1349	0.000163758	0.00669835
A_95_P239469	-4274.93	-6.53776	-78.0843	0.000163971	0.00669835
A_95_P190132	15607.9	22.8487	78.0111	0.000164278	0.00669835
A_95_P114067	96837.9	17.751	77.996	0.000164342	0.00669835
A_95_P047491	3448.8	4.35879	77.9935	0.000164352	0.00669835
A_95_P309243	-15.8458	-10.4225	-77.9878	0.000164376	0.00669835
A_95_P219092	1241.65	20.4359	77.9855	0.000164386	0.00669835
A_95_P103707	-3600.45	-2575.29	-77.9458	0.000164554	0.00669835
A_95_P040926	-127.59	-19.8025	-77.8907	0.000164787	0.00669835
A_95_P102792	104236	3.09179	77.8788	0.000164837	0.00669835
A_95_P138002	-14.7012	-9.57123	-77.8753	0.000164851	0.00669835
A_95_P094803	1207.1	53.9818	77.7653	0.000165318	0.00671108
A_95_P209837	688.425	51.8121	77.709	0.000165558	0.00671114
A_95_P016626	5189.44	5.43939	77.693	0.000165626	0.00671114
A_95_P008751	-1053.96	-672.863	-77.5854	0.000166085	0.00671472
A_95_P288628	1188.81	4.70465	77.5301	0.000166322	0.00671472
A_95_P011596	3490.84	6.99706	77.4861	0.000166512	0.00671472
A_95_P266191	1389.12	151.945	77.4707	0.000166578	0.00671472
A_95_P160467	-176.319	-112.076	-77.3925	0.000166914	0.00671472
A_95_P108687	641.402	277.015	77.3746	0.000166991	0.00671472
A_95_P290638	-1927.9	-9.17307	-77.3736	0.000166996	0.00671472
A_95_P284913	2608.03	59.9004	77.3509	0.000167094	0.00671472
A_95_P000916	11701.2	7.89097	77.2894	0.00016736	0.0067157
A_95_P143337	-3402.36	-287.025	-77.2743	0.000167425	0.0067157
A_95_P305538	708.151	32.1012	77.1888	0.000167796	0.00671937
A_95_P121402	-1888.13	-5.12132	-77.1646	0.000167902	0.00671937
A_95_P146957	4001.66	51.9975	77.1418	0.000168001	0.00671937
A_95_P269131	-626.905	-162.235	-77.1121	0.00016813	0.00671937
A_95_P124852	-98.557	-77.1276	-77.0023	0.00016861	0.0067281
A_95_P012851	-329.026	-6.55687	-76.9914	0.000168657	0.0067281
A_95_P105772	1166.02	24.1163	76.9568	0.000168809	0.0067281
A_95_P120187	-224.926	-66.3351	-76.8922	0.000169093	0.00673327
A_95_P306398	2631.89	1598.49	76.7929	0.00016953	0.00674074
A_95_P036348	926.323	603.093	76.7798	0.000169588	0.00674074
A_95_P186072	3855.62	5.87203	76.6535	0.000170147	0.00674282
A_95_P257816	743.64	55.8908	76.649	0.000170168	0.00674282
A_95_P131632	9614.89	6.75566	76.6436	0.000170191	0.00674282
A_95_P062355	-10.7132	-8.45249	-76.5513	0.000170602	0.00674282
A_95_P220212	-442.297	-143.556	-76.5276	0.000170708	0.00674282
A_95_P085420	1024.24	51.2901	76.5086	0.000170792	0.00674282
A_95_P272666	1204.92	5.99281	76.505	0.000170808	0.00674282
A_95_P131782	-509.438	-58.516	-76.279	0.000171822	0.00677419
A_95_P061720	-381.176	-39.3954	-76.1744	0.000172294	0.00678591
A_95_P313923	141.386	14.4679	76.0983	0.000172639	0.00678591
A_95_P140502	2637.32	3.5781	76.0929	0.000172663	0.00678591
A_95_P201467	490.737	6.06787	76.0763	0.000172739	0.00678591
A_95_P055881	1030.37	8.89048	76.0306	0.000172946	0.00678798
A_95_P080505	777.293	84.6436	75.9901	0.00017313	0.00678912
A_95_P021261	5.55092	4.36469	75.7411	0.00017427	0.00682161
A_95_P307558	899.434	19.9323	75.6072	0.000174888	0.00683501
A_95_P205647	7677.67	106.416	75.5309	0.000175242	0.00683918
A_95_P001101	2601.38	4.24589	75.5089	0.000175344	0.00683918
A_95_P189942	-3220.5	-65.5318	-75.4442	0.000175644	0.00684298
A_95_P278138	-20.9577	-14.0494	-75.4207	0.000175754	0.00684298
A_95_P177717	-3724.42	-936.5	-75.2735	0.000176442	0.00686012
A_95_P154092	20.993	8.78987	75.2595	0.000176507	0.00686012
A_95_P102642	-3721.96	-4.31167	-75.2215	0.000176686	0.00686098
A_95_P112027	-27463.6	-5.01634	-75.1841	0.000176861	0.00686171
A_95_P160377	3916.89	27.8135	75.1499	0.000177022	0.00686188
A_95_P039401	-31.8633	-25.8186	-75.0921	0.000177295	0.00686638
A_95_P236304	1717.14	4.08428	75.0326	0.000177576	0.00687119
A_95_P011421	2153.65	3.58506	74.8717	0.00017834	0.00688996
A_95_P122372	2792.72	13.3109	74.8377	0.000178502	0.00688996
A_95_P025111	-228.849	-153.602	-74.8312	0.000178533	0.00688996
A_95_P140342	-952.751	-50.2428	-74.7571	0.000178887	0.0068923
A_95_P183512	7233.97	13.5535	74.7353	0.000178991	0.0068923
A_95_P155692	1070.36	4.09973	74.7198	0.000179066	0.0068923
A_95_P105987	-14327.7	-179.085	-74.6229	0.000179531	0.00690203
A_95_P077615	-79.6457	-33.2533	-74.5535	0.000179865	0.00690203
A_95_P058586	79238.4	42.3744	74.5171	0.000180041	0.00690203
A_95_P189962	7083.5	9.29324	74.4918	0.000180163	0.00690203
A_95_P145752	1085.61	7.02382	74.4778	0.000180231	0.00690203
A_95_P007571	76712.9	678.599	74.4404	0.000180412	0.00690203
A_95_P244887	-858.263	-268.968	-74.4384	0.000180422	0.00690203
A_95_P259096	-9.58235	-6.02504	-74.3484	0.000180858	0.00691271
A_95_P090973	-2212.06	-3.20924	-74.2116	0.000181526	0.00692777
A_95_P148562	-144.686	-112.372	-74.1713	0.000181723	0.00692777
A_95_P259246	72636.8	5472.16	74.1704	0.000181727	0.00692777
A_95_P114372	-21830	-159.784	-74.0427	0.000182355	0.00694566
A_95_P129867	3537.47	22.396	73.9431	0.000182846	0.00695738
A_95_P160512	2799.18	7.4904	73.916	0.00018298	0.00695738
A_95_P279118	727.065	428.486	73.8696	0.00018321	0.00695924
DCP_20_5	705.004	3.24434	73.842	0.000183347	0.00695924
A_95_P084815	-28.4327	-21.5521	-73.7187	0.000183961	0.00696925
A_95_P122712	-126.278	-39.252	-73.6613	0.000184247	0.00696925
A_95_P195032	-514.277	-165.069	-73.3905	0.000185609	0.00700344
A_95_P025296	-111.08	-75.9953	-73.3862	0.000185631	0.00700344
A_95_P022541	-6484.47	-6.44706	-73.2232	0.000186458	0.00702385
A_95_P176312	39977.9	30.0407	73.1962	0.000186595	0.00702385
A_95_P120682	2360.67	35.1895	73.1256	0.000186956	0.00702385
A_95_P080630	374.905	36.7117	73.1235	0.000186967	0.00702385
A_95_P021661	2453.41	5.34663	73.1222	0.000186973	0.00702385
A_95_P193912	-14.1581	-10.5881	-73.0264	0.000187464	0.00703625
A_95_P019411	-17465.7	-11631.1	-72.9549	0.000187832	0.00704401
A_95_P019726	4731.99	12.0787	72.8142	0.000188558	0.00705965
A_95_P278213	500.151	17.8041	72.8117	0.000188571	0.00705965
A_95_P112277	429.21	12.324	72.7792	0.000188739	0.00705991
A_95_P020721	-375.307	-223.213	-72.6925	0.00018919	0.00707072
A_95_P124957	1044.92	16.4869	72.6118	0.00018961	0.0070804
A_95_P128357	-479.016	-322.342	-72.4912	0.000190241	0.00708501
A_95_P024056	213.213	86.401	72.4789	0.000190306	0.00708501
A_95_P007516	-24174.2	-178.652	-72.4647	0.000190381	0.00708501
A_95_P124337	-1986.93	-37.8387	-72.3109	0.000191191	0.00710914
A_95_P126497	27070.9	99.7901	72.268	0.000191418	0.00711154
A_95_P026431	387.07	10.2121	71.9907	0.000192895	0.00715427
A_95_P035713	852.616	9.71307	71.9089	0.000193334	0.00715775
A_95_P053476	4130.12	2602.16	71.9011	0.000193376	0.00715775
A_95_P003676	3592.99	10.0743	71.8723	0.000193531	0.00715775
A_95_P115847	632.667	3.59571	71.7962	0.000193942	0.00715775
A_95_P267751	-63.739	-39.5603	-71.6605	0.000194676	0.00717286
A_95_P017296	-10894.3	-5.70558	-71.655	0.000194706	0.00717286
A_95_P115707	-31.9135	-21.4264	-71.5976	0.000195018	0.00717831
A_95_P250152	-798.199	-44.4071	-71.4757	0.000195684	0.00719396
A_95_P257419	1206.76	7.6491	71.4597	0.000195772	0.00719396
A_95_P024866	734.197	5.42201	71.3529	0.000196358	0.00720945
A_95_P046531	-169.129	-110.395	-71.3223	0.000196527	0.0072096
A_95_P213867	370.931	5.16841	71.2512	0.000196919	0.00721794
A_95_P311298	18.9285	10.2067	71.1876	0.000197271	0.00722148
A_95_P200262	650.019	3.35905	71.1742	0.000197345	0.00722148
A_95_P211012	-159.821	-28.0972	-71.0077	0.000198272	0.00723592
A_95_P135172	288.398	3.85871	71.0062	0.00019828	0.00723592
A_95_P223697	1469.56	4.70351	70.9577	0.000198551	0.00723592
A_95_P117697	1050.8	3.95682	70.9432	0.000198632	0.00723592
A_95_P139412	1798.75	5.58673	70.9255	0.000198731	0.00723592
A_95_P007856	-6079.82	-21.5112	-70.7351	0.000199802	0.00726814
A_95_P107757	-221.186	-165.566	-70.6944	0.000200032	0.00726814
A_95_P178277	-125.073	-55.2543	-70.6347	0.00020037	0.00726814
A_95_P245857	787.13	28.1037	70.6232	0.000200436	0.00726814
A_95_P251082	-97.3893	-46.0433	-70.5717	0.000200728	0.00726814
A_95_P158077	358.445	18.1692	70.5198	0.000201024	0.00726814
A_95_P214537	526.028	10.4387	70.4718	0.000201298	0.00726814
A_95_P107052	588.696	9.5893	70.4224	0.00020158	0.00726814
A_95_P013526	-1002.72	-70.7076	-70.4221	0.000201581	0.00726814
A_95_P201407	653.81	3.80722	70.3887	0.000201773	0.00726814
A_95_P179612	1276.5	3.21837	70.3069	0.000202243	0.00727907
A_95_P093263	-58.0689	-39.488	-70.2654	0.000202481	0.00728168
A_95_P032296	4679.65	96.4018	70.1434	0.000203186	0.0072963
A_95_P050001	645.109	257.713	70.1374	0.000203221	0.0072963
A_95_P253444	1873.37	6.07512	70.0083	0.000203971	0.0073021
A_95_P030936	5985.33	3.73705	70.002	0.000204007	0.0073021
A_95_P098313	675.891	301.57	69.9815	0.000204127	0.0073021
A_95_P268256	-495.687	-68.5299	-69.94	0.000204369	0.0073021
A_95_P005151	136255	6086.74	69.8907	0.000204657	0.0073021
A_95_P289203	1717.71	17.1179	69.8826	0.000204705	0.0073021
A_95_P088463	629.07	30.6748	69.8747	0.000204751	0.0073021
A_95_P090493	1507.55	942.882	69.8624	0.000204824	0.0073021
A_95_P098553	3026.29	3.74428	69.8325	0.000204999	0.0073021
A_95_P190937	295.316	112.573	69.8238	0.00020505	0.0073021
A_95_P316223	1209.4	717.754	69.7811	0.000205301	0.0073051
A_95_P105867	1332.36	10.3679	69.715	0.00020569	0.00731302
A_95_P080225	1073.03	25.9208	69.6373	0.000206149	0.00731682
A_95_P038926	648.181	14.6264	69.5827	0.000206473	0.00731682
A_95_P014271	-9666.51	-4.31314	-69.5785	0.000206498	0.00731682
A_95_P240613	-40.9569	-30.3721	-69.4882	0.000207035	0.00731682
A_95_P220707	1040.75	5.16098	69.4798	0.000207084	0.00731682
A_95_P269576	-494.341	-26.9029	-69.4531	0.000207244	0.00731682
A_95_P311188	-11.2294	-8.56819	-69.3974	0.000207576	0.00731682
A_95_P139062	-6856.78	-111.245	-69.3742	0.000207716	0.00731682
A_95_P199102	31033.6	8.98445	69.3317	0.00020797	0.00731682
A_95_P104792	5697.5	11.73	69.3238	0.000208018	0.00731682
A_95_P227814	535.728	30.3561	69.3016	0.000208151	0.00731682
A_95_P028976	-1971.42	-755.921	-69.2804	0.000208278	0.00731682
A_95_P208737	35680.8	1712.42	69.2582	0.000208412	0.00731682
A_95_P184257	10494.2	5.04081	69.2441	0.000208496	0.00731682
A_95_P242542	786.867	58.1668	69.1533	0.000209044	0.00732249
A_95_P080190	427.542	93.3795	69.1386	0.000209133	0.00732249
A_95_P227134	-2755.32	-51.7708	-69.0388	0.000209738	0.00733192
A_95_P155262	-138.185	-26.7112	-69.0254	0.00020982	0.00733192
A_95_P223337	9611.19	251.477	69.0114	0.000209904	0.00733192
A_95_P138442	518.794	6.69577	68.856	0.000210853	0.00735517
A_95_P079415	-35.3352	-14.6014	-68.82	0.000211073	0.00735517
A_95_P052006	42.5266	19.0323	68.8164	0.000211095	0.00735517
A_95_P255359	417.74	18.926	68.7926	0.000211242	0.00735517
A_95_P249357	65.104	22.0349	68.7024	0.000211796	0.00735837
A_95_P081115	-75.8424	-39.2689	-68.6988	0.000211818	0.00735837
A_95_P029441	5114.33	12.5602	68.6957	0.000211837	0.00735837
A_95_P091248	212.146	12.3509	68.6383	0.000212192	0.00736483
A_95_P096178	675.441	4.354	68.5028	0.000213032	0.00737816
A_95_P277273	1816.17	16.6596	68.4648	0.000213268	0.00737816
A_95_P095553	-59.9785	-43.01	-68.4458	0.000213387	0.00737816
A_95_P080070	-229.673	-76.0088	-68.4271	0.000213503	0.00737816
A_95_P136247	-19.8854	-16.472	-68.4114	0.000213601	0.00737816
A_95_P180867	1423.32	6.89134	68.3877	0.000213749	0.00737816
A_95_P161647	-474.014	-356.493	-68.3868	0.000213755	0.00737816
A_95_P283078	1032.51	32.349	68.2609	0.000214544	0.00739956
A_95_P021016	1296.07	5.52615	68.1657	0.000215144	0.00741441
A_95_P025211	925.335	4.26238	68.102	0.000215546	0.00742204
A_95_P125167	-21.0164	-10.61	-67.9799	0.000216321	0.00742204
A_95_P124142	-1768.06	-55.458	-67.9729	0.000216365	0.00742204
A_95_P180922	-1377.81	-1064.28	-67.9633	0.000216427	0.00742204
A_95_P209797	29.8994	19.0753	67.9333	0.000216617	0.00742204
A_95_P153337	-389.998	-209.618	-67.9171	0.000216721	0.00742204
A_95_P030141	-34674.4	-25680.6	-67.8888	0.000216901	0.00742243
A_95_P126552	1128.71	13.7067	67.8274	0.000217294	0.00742511
A_95_P016081	-7080.13	-4.04203	-67.8236	0.000217319	0.00742511
A_95_P011496	-11926.5	-340.153	-67.7499	0.000217792	0.00743335
A_95_P202397	-11787.6	-12.7459	-67.7331	0.000217899	0.00743335
A_95_P023876	1473.52	11.3	67.6477	0.00021845	0.00744247
A_95_P263126	-80.3802	-49.5412	-67.6113	0.000218685	0.00744247
A_95_P028231	-302.463	-27.6877	-67.5926	0.000218806	0.00744247
A_95_P011431	-107.323	-35.8684	-67.5864	0.000218846	0.00744247
A_95_P063960	67.2134	37.2908	67.5253	0.000219242	0.00745014
A_95_P110367	-5868.53	-4099.73	-67.4858	0.000219499	0.0074531
A_95_P057121	-18.819	-11.3	-67.3919	0.000220111	0.00746484
A_95_P025081	-2258.58	-7.0956	-67.3804	0.000220186	0.00746484
A_95_P163887	-5.44392	-4.27076	-67.3005	0.000220709	0.00747259
A_95_P145657	-409.509	-236.285	-67.2744	0.00022088	0.00747259
A_95_P037991	1215.17	65.1388	67.2674	0.000220926	0.00747259
A_95_P008231	4092.17	12.1194	67.2134	0.000221281	0.00747396
A_95_P028451	1040.65	9.86249	67.2093	0.000221308	0.00747396
A_95_P294528	-1323.39	-137.282	-67.0928	0.000222077	0.00749416
A_95_P113617	476.673	13.3926	67.0279	0.000222507	0.00749978
A_95_P182117	-547.385	-387.535	-66.95	0.000223025	0.00749978
A_95_P016166	-142.911	-68.4589	-66.9463	0.00022305	0.00749978
A_95_P033259	1570.27	13.4278	66.94	0.000223092	0.00749978
A_95_P260451	1167.26	22.7352	66.9246	0.000223195	0.00749978
A_95_P210017	3070.87	6.44795	66.9089	0.000223299	0.00749978
A_95_P020586	3027.45	16.7353	66.8875	0.000223442	0.00749978
A_95_P216652	807.42	8.52168	66.8229	0.000223874	0.00750851
A_95_P023386	-2150	-4.88526	-66.7965	0.000224051	0.0075087
A_95_P026596	-253.68	-53.5932	-66.767	0.000224249	0.0075096
A_95_P209532	-6526.96	-3.80585	-66.7026	0.000224682	0.00751825
A_95_P117822	1162.57	9.31659	66.6408	0.000225099	0.00751825
A_95_P130467	-119.439	-39.1263	-66.6343	0.000225142	0.00751825
A_95_P012016	-1357.66	-80.9354	-66.6267	0.000225194	0.00751825
A_95_P089078	1105.5	14.7511	66.4249	0.000226564	0.00754977
A_95_P269201	2191.52	8.45556	66.4228	0.000226578	0.00754977
A_95_P067335	3269.53	10.0226	66.3891	0.000226808	0.00754977
A_95_P184922	-315.629	-231.528	-66.3863	0.000226827	0.00754977
A_95_P151712	-163.165	-99.5857	-66.3195	0.000227285	0.00755924
A_95_P059371	442.363	289.568	66.2333	0.000227876	0.00756234
A_95_P041646	-194.073	-70.3007	-66.2167	0.00022799	0.00756234
A_95_P084250	378.21	10.8312	66.1886	0.000228184	0.00756234
A_95_P268851	1136.78	4.84339	66.1619	0.000228368	0.00756234
A_95_P271496	-134.99	-92.6499	-66.1584	0.000228392	0.00756234
A_95_P311803	157.481	8.712	66.1345	0.000228557	0.00756234
A_95_P073355	230.702	64.2565	66.1111	0.000228719	0.00756234
A_95_P002186	25114.1	31.8887	66.1053	0.000228759	0.00756234
A_95_P009511	50962.3	9.10149	66.0601	0.000229072	0.00756294
A_95_P043416	464.055	31.584	66.0529	0.000229122	0.00756294
A_95_P230829	-230.796	-157.756	-65.9406	0.000229903	0.00757486
A_95_P205667	329.802	27.7008	65.9263	0.000230002	0.00757486
A_95_P020501	-11405.8	-7.65744	-65.89	0.000230256	0.00757751
A_95_P027781	-812.445	-65.5244	-65.8458	0.000230565	0.007582
A_95_P017711	-4695.27	-8.64296	-65.7506	0.000231233	0.00759256
A_95_P187627	3875.53	8.74392	65.7068	0.000231542	0.00759699
A_95_P054901	-181.347	-94.0803	-65.5744	0.000232477	0.0076096
A_95_P148247	-3270.37	-4.02341	-65.4972	0.000233025	0.0076096
A_95_P108507	456.881	5.35394	65.4833	0.000233124	0.0076096
A_95_P194472	1132.14	3.20688	65.4594	0.000233295	0.0076096
A_95_P099288	872.3	21.6696	65.3999	0.000233719	0.0076096
A_95_P221157	-34.575	-23.347	-65.3919	0.000233776	0.0076096
A_95_P023671	-104.229	-55.9138	-65.3871	0.00023381	0.0076096
A_95_P261501	212.758	32.0831	65.376	0.00023389	0.0076096
A_95_P211817	-94.1864	-60.603	-65.3676	0.00023395	0.0076096
A_95_P052211	-29.5144	-16.8333	-65.3521	0.00023406	0.0076096
A_95_P064505	274.29	48.3174	65.3365	0.000234173	0.0076096
A_95_P213757	-44.5255	-30.3557	-65.329	0.000234226	0.0076096
A_95_P116087	-53.5911	-14.8411	-65.3106	0.000234358	0.0076096
A_95_P112882	-360.193	-233.748	-65.2643	0.000234691	0.00761476
A_95_P007876	-38666.8	-7.80874	-65.2381	0.000234879	0.00761522
A_95_P227709	-5414.36	-12.0052	-65.0029	0.000236581	0.00766228
A_95_P294163	4422.27	3.41846	64.9893	0.00023668	0.00766228
A_95_P119967	2809.96	786.922	64.926	0.000237142	0.00767156
A_95_P077755	1110.48	12.9208	64.8873	0.000237424	0.00767503
A_95_P297848	719.703	70.221	64.7964	0.000238091	0.00768523
A_95_P043636	13.8397	9.09473	64.7656	0.000238317	0.00768594
A_95_P080595	336.687	178.639	64.7247	0.000238619	0.00768594
A_95_P214127	475.668	23.4491	64.7219	0.000238639	0.00768594
A_95_P121517	1667.41	9.31799	64.6743	0.000238991	0.00768883
A_95_P128562	-202.101	-118.25	-64.6622	0.00023908	0.00768883
A_95_P182872	1488.66	17.09	64.5917	0.000239602	0.0076938
A_95_P019851	4392.79	17.1032	64.5819	0.000239675	0.0076938
A_95_P111317	-2528.77	-568.601	-64.5567	0.000239862	0.0076938
A_95_P063345	-1544.47	-4.22057	-64.5465	0.000239937	0.0076938
A_95_P195642	697.037	30.5799	64.5119	0.000240195	0.00769643
A_95_P200822	-10980.5	-5564.4	-64.4128	0.000240934	0.00771447
A_95_P038906	4705.6	2899.34	64.3635	0.000241303	0.00771847
A_95_P024131	1344.61	44.0867	64.3491	0.000241412	0.00771847
A_95_P013811	4701.79	9.57321	64.267	0.000242028	0.00772212
A_95_P015271	-55332.8	-4197.88	-64.2642	0.000242049	0.00772212
A_95_P057021	-49.09	-37.5174	-64.2444	0.000242199	0.00772212
A_95_P117147	-1414	-30.0073	-64.2259	0.000242338	0.00772212
A_95_P238964	5964.78	863.426	64.2168	0.000242407	0.00772212
A_95_P182957	1050.76	9.65442	64.1649	0.000242799	0.00772406
A_95_P226179	-2593.77	-3.21089	-64.1606	0.000242831	0.00772406
A_95_P183367	556.132	19.7772	64.1387	0.000242997	0.00772406
A_95_P222582	728.171	570.441	64.0946	0.000243331	0.0077263
A_95_P229434	169.645	85.1849	64.0829	0.00024342	0.0077263
A_95_P279343	-164.592	-26.5366	-63.9996	0.000244055	0.00774083
A_95_P267201	-22.2469	-8.58039	-63.9187	0.000244672	0.00775479
A_95_P301838	5310.83	40.54	63.8329	0.00024533	0.00777003
A_95_P027376	2524.62	18.4172	63.7945	0.000245625	0.00777375
A_95_P102137	-8394.98	-5501.88	-63.7224	0.000246181	0.0077801
A_95_P187577	-1129.54	-641.271	-63.6622	0.000246647	0.00778361
A_95_P201717	5685.01	19.5924	63.616	0.000247005	0.00778929
A_95_P016646	-4085.51	-57.329	-63.5767	0.00024731	0.0077933
A_95_P223007	689.477	7.27576	63.3772	0.00024887	0.00782728
A_95_P128557	94269.2	99.8935	63.3702	0.000248925	0.00782728
A_95_P026941	17716.4	11.9504	63.3433	0.000249136	0.0078283
A_95_P199352	5019.53	17.6805	63.23	0.000250029	0.00785075
A_95_P105577	-9863.99	-5.37042	-63.1473	0.000250684	0.00786567
A_95_P316418	1587.04	41.0885	63.122	0.000250885	0.00786633
A_95_P117837	-61.4643	-33.9403	-63.0611	0.00025137	0.00787026
A_95_P158042	1083.34	13.803	62.8453	0.000253099	0.00789915
A_95_P226254	-2813.57	-11.8249	-62.8427	0.000253119	0.00789915
A_95_P218192	-50.4574	-34.0725	-62.8174	0.000253323	0.00789915
A_95_P129802	19082.3	350.339	62.8154	0.00025334	0.00789915
A_95_P301098	-452.147	-269.643	-62.7887	0.000253555	0.00789915
A_95_P295548	406.992	24.2487	62.71	0.000254191	0.00789915
A_95_P025066	554.127	17.3246	62.7037	0.000254242	0.00789915
A_95_P238089	-117.851	-8.06529	-62.6747	0.000254478	0.00789915
A_95_P162027	11060.3	7.02703	62.6672	0.000254539	0.00789915
A_95_P100668	690.406	6.54323	62.6612	0.000254587	0.00789915
A_95_P093743	8084.29	7.59379	62.6452	0.000254718	0.00789915
A_95_P220592	2771.39	3.69808	62.6431	0.000254734	0.00789915
A_95_P097648	2207.67	4.14056	62.6346	0.000254803	0.00789915
A_95_P168621	-12.756	-9.06263	-62.6168	0.000254948	0.00789915
A_95_P017671	-103.226	-66.7624	-62.5877	0.000255186	0.00789915
A_95_P193967	-804.639	-27.8894	-62.5871	0.00025519	0.00789915
A_95_P261826	1053.53	22.3664	62.5665	0.000255358	0.00789915
A_95_P292643	62894.9	14342.3	62.4742	0.000256113	0.00791422
A_95_P076325	893.704	6.06321	62.4628	0.000256207	0.00791422
A_95_P207837	-6492.61	-11.928	-62.4306	0.000256471	0.00791681
A_95_P147277	168.122	4.17518	62.3688	0.000256979	0.0079208
A_95_P028081	1667.5	88.7269	62.3556	0.000257088	0.0079208
A_95_P131042	368.777	19.9735	62.3489	0.000257143	0.0079208
A_95_P134137	-239.937	-144.154	-62.2905	0.000257625	0.00792689
A_95_P012451	-6437.98	-3752.23	-62.2504	0.000257958	0.00792689
A_95_P024726	-656.233	-91.3835	-62.2472	0.000257983	0.00792689
A_95_P261666	299.678	17.8727	62.2239	0.000258177	0.00792689
A_95_P188332	601.088	7.86109	62.2156	0.000258246	0.00792689
A_95_P192947	-783.906	-25.0116	-62.1596	0.000258711	0.00792875
A_95_P248457	726.168	25.1198	62.1517	0.000258777	0.00792875
A_95_P211093	-24.5845	-17.6662	-62.1194	0.000259046	0.00792875
A_95_P122077	2199.7	3.0587	62.0999	0.000259208	0.00792875
A_95_P217192	-827.8	-32.5359	-62.0776	0.000259395	0.00792875
A_95_P047361	1153.43	9.01993	62.0594	0.000259547	0.00792875
A_95_P252809	1379.47	25.4385	62.0347	0.000259754	0.00792875
A_95_P099383	84.9734	51.8241	62.0346	0.000259754	0.00792875
A_95_P291753	230.492	15.6566	61.9736	0.000260265	0.00793882
A_95_P242212	2485.88	14.4481	61.9279	0.00026065	0.00794503
A_95_P068070	519.18	84.1683	61.8976	0.000260905	0.00794726
A_95_P007316	-5193.01	-104.85	-61.8568	0.000261249	0.00795222
A_95_P316738	533.204	234.065	61.8252	0.000261517	0.00795483
A_95_P178067	-55818.9	-4.94924	-61.7823	0.000261879	0.00795673
A_95_P188172	-93.4268	-32.9751	-61.7505	0.000262149	0.00795673
A_95_P253769	584.29	3.02266	61.7415	0.000262225	0.00795673
A_95_P143072	8660.11	32.1879	61.6698	0.000262835	0.00796164
A_95_P164782	-132.431	-19.0657	-61.6509	0.000262997	0.00796164
A_95_P178252	23905.9	1678.97	61.6278	0.000263194	0.00796164
A_95_P021911	15021	16.834	61.6277	0.000263195	0.00796164
A_95_P289788	916.356	14.1153	61.5158	0.000264153	0.00797957
A_95_P021151	-10245.4	-10.7435	-61.4855	0.000264413	0.00797957
A_95_P031051	4487.18	55.3221	61.4817	0.000264445	0.00797957
A_95_P187202	1723.85	4.86394	61.4735	0.000264516	0.00797957
A_95_P092263	-939.876	-6.18186	-61.4435	0.000264775	0.00798126
A_95_P053386	-595.652	-23.2474	-61.4231	0.00026495	0.00798126
A_95_P000936	-2759.26	-8.87625	-61.4035	0.000265119	0.00798126
A_95_P106667	9502.41	18.2512	61.3824	0.000265301	0.00798126
A_95_P134827	-2748.36	-5.54023	-61.361	0.000265486	0.00798134
A_95_P022506	1446.44	16.2005	61.2681	0.000266292	0.00800009
A_95_P302308	1721.7	40.2394	61.1228	0.000267558	0.00801096
A_95_P177052	40979.7	51.269	61.1226	0.00026756	0.00801096
A_95_P010436	-248.81	-146.649	-61.1159	0.000267619	0.00801096
A_95_P124372	1435.58	7.52583	61.1121	0.000267652	0.00801096
A_95_P029856	-2985.25	-165.839	-61.107	0.000267697	0.00801096
A_95_P153227	-2189.41	-682.215	-61.1008	0.000267751	0.00801096
A_95_P022091	2717.12	9.66864	61.0128	0.000268524	0.0080286
A_95_P125652	1560.86	3.52669	60.9355	0.000269205	0.0080296
A_95_P222378	-7227.55	-85.5695	-60.915	0.000269387	0.0080296
A_95_P283888	2007.45	6.01835	60.9108	0.000269423	0.0080296
A_95_P146017	32486.6	4.91555	60.9051	0.000269474	0.0080296
A_95_P029231	-779.146	-194.973	-60.8759	0.000269733	0.00803063
A_95_P158357	493.767	6.32071	60.8128	0.000270292	0.00803063
A_95_P135012	1519	7.29775	60.8106	0.000270312	0.00803063
A_95_P013936	-399.111	-107.943	-60.8031	0.000270378	0.00803063
A_95_P030646	1747.19	6.38681	60.783	0.000270557	0.00803063
A_95_P191487	-2028.37	-3.58294	-60.7562	0.000270796	0.00803074
A_95_P213722	6716.97	16.9271	60.7082	0.000271224	0.008038
A_95_P267336	1155.92	7.82369	60.6502	0.000271743	0.0080458
A_95_P024241	3535.9	157.509	60.6377	0.000271855	0.0080458
A_95_P099703	9293.42	12.9335	60.5919	0.000272266	0.00805253
A_95_P231864	1328.57	21.2602	60.5313	0.000272811	0.00805409
A_95_P015771	-537.789	-22.9026	-60.5121	0.000272984	0.00805409
A_95_P291653	-793.944	-540.676	-60.5087	0.000273015	0.00805409
A_95_P270061	-25.5695	-18.1335	-60.5043	0.000273054	0.00805409
A_95_P182427	-3403.81	-4.99489	-60.4173	0.000273842	0.00805979
A_95_P221447	1705.56	3.71253	60.4028	0.000273973	0.00805979
A_95_P102672	-7787.3	-4.59825	-60.4026	0.000273975	0.00805979
A_95_P213947	7644.91	102.227	60.3992	0.000274006	0.00805979
A_95_P229549	-51.819	-37.003	-60.3611	0.000274352	0.00805979
A_95_P289648	-5.1366	-4.75771	-60.2681	0.000275198	0.0080703
A_95_P189007	3420.66	6.46898	60.2379	0.000275474	0.0080703
A_95_P160647	72896.4	5.91162	60.2372	0.000275481	0.0080703
A_95_P162367	2211.91	13.2518	60.2208	0.000275631	0.0080703
A_95_P307823	629.733	7.87851	60.1788	0.000276015	0.00807263
A_95_P305183	768.502	28.9229	60.1392	0.000276379	0.00807263
A_95_P236494	-117.12	-57.9992	-60.1367	0.000276402	0.00807263
A_95_P192282	-417.373	-50.5992	-60.1169	0.000276584	0.00807263
A_95_P109797	7019.26	21.9315	60.0985	0.000276753	0.00807263
A_95_P222882	-38.9759	-24.4775	-60.0585	0.000277122	0.00807263
A_95_P247147	-7828.33	-1620.5	-60.0462	0.000277235	0.00807263
A_95_P026196	2626.91	7.00339	59.9923	0.000277734	0.00807263
A_95_P201037	4262.78	3.17745	59.9887	0.000277767	0.00807263
A_95_P308903	7640.67	7.07002	59.9873	0.00027778	0.00807263
A_95_P201007	-843.449	-43.197	-59.9711	0.00027793	0.00807263
A_95_P195722	-3993.3	-2800.59	-59.9572	0.000278058	0.00807263
A_95_P142977	-396.672	-4.44397	-59.9521	0.000278106	0.00807263
A_95_P146492	-1740.45	-77.3288	-59.902	0.000278571	0.00807673
A_95_P009621	-1432.55	-69.3946	-59.8705	0.000278864	0.00807673
A_95_P014766	2006.73	5.25284	59.8613	0.00027895	0.00807673
A_95_P231999	2433.53	77.4736	59.8575	0.000278985	0.00807673
A_95_P260686	331.157	24.7711	59.8051	0.000279474	0.0080847
A_95_P121922	-1683.19	-6.48019	-59.7205	0.000280267	0.0080847
A_95_P033364	1100.96	3.66649	59.7174	0.000280295	0.0080847
A_95_P206677	-941.278	-638.938	-59.7051	0.000280411	0.0080847
A_95_P070100	-56.7164	-35.806	-59.6579	0.000280854	0.0080847
A_95_P084660	27.7826	11.9306	59.6498	0.00028093	0.0080847
A_95_P131372	-529.773	-3.44645	-59.6377	0.000281044	0.0080847
A_95_P028146	973.718	12.4158	59.6196	0.000281215	0.0080847
A_95_P209772	2917.39	4.15709	59.616	0.000281249	0.0080847
A_95_P093608	-86.9246	-61.8018	-59.5909	0.000281486	0.0080847
A_95_P126082	-12.6751	-7.95909	-59.5852	0.00028154	0.0080847
A_95_P000146	275.784	9.76405	59.5786	0.000281602	0.0080847
A_95_P294948	-5.35996	-4.3992	-59.5725	0.000281659	0.0080847
A_95_P046566	308.054	90.6124	59.5184	0.000282171	0.00809409
A_95_P063435	-7.17515	-6.47109	-59.4492	0.000282829	0.0081052
A_95_P036793	-205.922	-58.3444	-59.421	0.000283097	0.0081052
A_95_P200607	3585.79	7.55912	59.3984	0.000283312	0.0081052
A_95_P023661	3759.79	4.11084	59.3797	0.000283491	0.0081052
A_95_P200707	-252.799	-44.0779	-59.361	0.00028367	0.0081052
A_95_P146867	442.84	34.7303	59.3047	0.000284208	0.0081052
A_95_P145562	-759.147	-24.8251	-59.2923	0.000284327	0.0081052
A_95_P307828	-22.3173	-10.2347	-59.2537	0.000284697	0.0081052
A_95_P117312	-77.2837	-56.1306	-59.2527	0.000284707	0.0081052
A_95_P031626	898.367	8.68855	59.2473	0.000284759	0.0081052
A_95_P107597	24056.1	7.26014	59.2452	0.000284779	0.0081052
A_95_P281643	-8.4333	-6.82103	-59.1558	0.00028564	0.00811971
A_95_P011116	-4785.69	-53.2982	-59.1538	0.00028566	0.00811971
A_95_P012831	48372.3	27.5526	59.0875	0.000286301	0.00812154
A_95_P087678	343.655	79.8426	59.0698	0.000286472	0.00812154
A_95_P009411	28576.9	14.1242	59.0566	0.0002866	0.00812154
A_95_P160722	340.155	10.1387	59.0562	0.000286604	0.00812154
A_95_P163717	-388.088	-275.12	-59.0327	0.000286832	0.00812154
A_95_P026896	3892.39	8.68523	58.9979	0.00028717	0.00812282
A_95_P104087	-166.818	-98.8721	-58.9894	0.000287253	0.00812282
A_95_P000171	-50602.2	-18.4047	-58.9382	0.000287752	0.00813169
A_95_P102922	-206881	-137341	-58.8791	0.00028833	0.00813271
A_95_P090188	-121.222	-64.2328	-58.8621	0.000288496	0.00813271
A_95_P307553	914.76	4.03359	58.8504	0.000288611	0.00813271
A_95_P190192	632.088	23.9153	58.8501	0.000288614	0.00813271
A_95_P024521	2636.04	21.382	58.8397	0.000288717	0.00813271
A_95_P268666	13099.9	4.42178	58.8076	0.000289031	0.00813337
A_95_P144627	-94.5489	-67.7086	-58.7995	0.000289111	0.00813337
A_95_P002606	-32226	-37.9277	-58.7745	0.000289357	0.00813505
A_95_P055926	313.71	3.76333	58.7256	0.000289838	0.00813554
A_95_P280138	280.789	140.326	58.7162	0.000289931	0.00813554
A_95_P233629	-41.5095	-21.6146	-58.6783	0.000290306	0.00813702
A_95_P204162	6169.12	13.764	58.6231	0.000290853	0.00813702
A_95_P283468	-67.2784	-31.4795	-58.6106	0.000290977	0.00813702
A_95_P039396	437.577	13.056	58.5892	0.000291189	0.00813702
A_95_P011571	-5039.33	-4.78287	-58.5865	0.000291216	0.00813702
A_95_P236189	808.502	7.49737	58.5467	0.000291612	0.00813786
A_95_P010076	1807.19	8.65422	58.5392	0.000291686	0.00813786
A_95_P180332	-7717.72	-7.99711	-58.501	0.000292068	0.00813887
A_95_P054961	209.954	9.9794	58.4983	0.000292094	0.00813887
A_95_P034134	44971	17.337	58.4773	0.000292304	0.00813953
A_95_P020576	4510.36	8.88838	58.4484	0.000292594	0.00814243
A_95_P296648	-88.5402	-40.8331	-58.3695	0.000293384	0.00815924
A_95_P111057	1052.94	5.06571	58.2466	0.000294623	0.00818235
A_95_P006301	331.172	110.23	58.2316	0.000294775	0.00818235
A_95_P304368	-197.649	-95.4158	-58.1854	0.000295243	0.00818305
A_95_P124207	3209.76	34.1146	58.1798	0.0002953	0.00818305
A_95_P028006	-1944.74	-1030.08	-58.1738	0.000295361	0.00818305
A_95_P023726	-6130.96	-4.2715	-58.1215	0.000295892	0.00819259
A_95_P091918	2432.5	68.9104	58.0138	0.000296991	0.00820413
A_95_P232689	374.936	8.34937	57.9827	0.00029731	0.00820413
A_95_P030766	-1046.3	-646.562	-57.9782	0.000297356	0.00820413
A_95_P047806	655.487	12.0298	57.9778	0.00029736	0.00820413
A_95_P009721	-3029.87	-96.8686	-57.9767	0.000297371	0.00820413
A_95_P112827	-318.188	-241.457	-57.9541	0.000297603	0.00820413
A_95_P134642	2695.54	12.2214	57.9525	0.00029762	0.00820413
A_95_P117687	-26.4717	-15.823	-57.8926	0.000298235	0.00821591
A_95_P303628	-36.7786	-28.0183	-57.8201	0.000298984	0.00823137
A_95_P164672	742.251	18.1636	57.7294	0.000299924	0.00824687
A_95_P079680	-221.143	-163.629	-57.6797	0.000300441	0.00824992
A_95_P003891	-9878.75	-4.40931	-57.6545	0.000300703	0.00824992
A_95_P060410	1799.9	40.7036	57.6325	0.000300932	0.00824992
A_95_P211767	-12.003	-9.06434	-57.6283	0.000300976	0.00824992
A_95_P032021	5077.36	7.12129	57.5341	0.000301962	0.00825874
A_95_P217942	3399.2	11.7947	57.5119	0.000302195	0.00825874
A_95_P211722	-385.533	-170.099	-57.5093	0.000302222	0.00825874
A_95_P045886	-5.33023	-4.69726	-57.4935	0.000302389	0.00825874
A_95_P005856	-6726.38	-124.602	-57.487	0.000302457	0.00825874
A_95_P264826	-1186.06	-4.04127	-57.4847	0.000302481	0.00825874
A_95_P031271	1624.96	33.5063	57.4596	0.000302745	0.00825874
A_95_P138192	-5299.14	-105.433	-57.418	0.000303184	0.00825874
A_95_P221217	-140.677	-77.2772	-57.3927	0.000303452	0.0082609
A_95_P094473	555.036	3.22412	57.3666	0.000303728	0.00826328
A_95_P233634	360.186	10.8482	57.333	0.000304084	0.00826719
A_95_P146582	5099.49	19.1513	57.3174	0.000304249	0.00826719
A_95_P104287	-81.7009	-11.2688	-57.2254	0.000305227	0.00827856
A_95_P054626	140.18	80.4105	57.2161	0.000305327	0.00827856
A_95_P034858	-4622.06	-1166.54	-57.2092	0.0003054	0.00827856
A_95_P232759	4644.93	28.6437	57.207	0.000305423	0.00827856
A_95_P143712	-7300.34	-5.78068	-57.1873	0.000305635	0.00827894
A_95_P113242	631.864	4.59716	57.1588	0.000305939	0.00827894
A_95_P225957	-1417.51	-72.7356	-57.1527	0.000306004	0.00827894
A_95_P030281	-302.405	-175.297	-57.135	0.000306194	0.00827896
A_95_P263101	1133.01	79.037	57.0978	0.000306593	0.00827998
A_95_P252534	-152.641	-23.3134	-57.0571	0.00030703	0.00827998
A_95_P113677	-9352.19	-5.13528	-57.044	0.000307171	0.00827998
A_95_P001461	368.431	4.24587	57.0303	0.000307318	0.00827998
A_95_P296663	-637.726	-3.47867	-57.0138	0.000307496	0.00827998
A_95_P073130	1091.62	801.389	57.0126	0.000307509	0.00827998
A_95_P181757	2280.14	7.72694	57.0083	0.000307555	0.00827998
A_95_P163612	2970.75	7.86966	56.9788	0.000307874	0.00828348
A_95_P284133	159.442	5.42735	56.9451	0.000308238	0.00828818
A_95_P069555	85.6681	3.60708	56.8897	0.000308838	0.00829505
A_95_P142427	-1037.02	-31.8751	-56.8663	0.000309093	0.00829505
A_95_P129957	-45.6341	-11.4753	-56.863	0.000309128	0.00829505
A_95_P194572	-270.137	-28.944	-56.8517	0.000309251	0.00829505
A_95_P100618	28.4068	17.0511	56.82	0.000309596	0.00829516
A_95_P071398	452.353	20.3599	56.8166	0.000309634	0.00829516
A_95_P206302	-2774.49	-30.5817	-56.7805	0.000310027	0.00830061
A_95_P196072	8266.41	153.723	56.7434	0.000310433	0.0083064
A_95_P098253	277.784	66.5203	56.7227	0.000310659	0.00830738
A_95_P216907	-2181.55	-1526.58	-56.6799	0.000311128	0.00831015
A_95_P258066	7018.57	3.17465	56.6733	0.0003112	0.00831015
A_95_P228469	1272.84	3.79082	56.6614	0.000311332	0.00831015
A_95_P090428	-27.6354	-16.6634	-56.5982	0.000312026	0.00831094
A_95_P143472	-862.363	-77.6884	-56.5721	0.000312314	0.00831094
A_95_P035478	516.017	23.2138	56.5534	0.000312521	0.00831094
A_95_P291818	9093.13	128.015	56.5485	0.000312575	0.00831094
A_95_P019841	-1278.91	-115.508	-56.5221	0.000312867	0.00831094
A_95_P033404	2991.08	3.59619	56.5175	0.000312917	0.00831094
A_95_P094553	-122.952	-31.3271	-56.5155	0.00031294	0.00831094
A_95_P117132	-99.3335	-29.7174	-56.5038	0.000313069	0.00831094
A_95_P223477	1012.08	3.23088	56.4545	0.000313616	0.00831871
A_95_P198832	2703.71	10.3257	56.4347	0.000313836	0.00831871
A_95_P119572	-158.532	-124.21	-56.4073	0.000314141	0.00831871
A_95_P187072	-1281.82	-5.91323	-56.3666	0.000314595	0.00831871
A_95_P087618	497.679	230	56.2997	0.000315342	0.00831871
A_95_P229134	-68.7524	-37.3928	-56.2934	0.000315413	0.00831871
A_95_P293598	2082.72	8.79366	56.2907	0.000315443	0.00831871
A_95_P207947	687.64	4.55792	56.2854	0.000315502	0.00831871
A_95_P194142	-1351.8	-4.60488	-56.2761	0.000315607	0.00831871
A_95_P001811	1217.19	17.832	56.2638	0.000315745	0.00831871
A_95_P187172	-2175.57	-5.02041	-56.258	0.00031581	0.00831871
A_95_P008531	346.743	4.34019	56.2509	0.000315889	0.00831871
A_95_P162127	-6437.63	-4.13435	-56.2392	0.000316021	0.00831871
A_95_P225177	459.488	3.15101	56.1795	0.000316693	0.00831995
A_95_P132927	320.18	4.10669	56.1635	0.000316873	0.00831995
A_95_P178652	2427.27	27.0574	56.1507	0.000317017	0.00831995
A_95_P192722	15012.3	15.191	56.1175	0.000317392	0.00832283
A_95_P150602	-8.97296	-5.89144	-56.0553	0.000318097	0.0083321
A_95_P132422	-100.07	-58.9895	-56.0057	0.00031866	0.00833693
A_95_P090138	314.433	55.4029	55.9929	0.000318806	0.00833693
A_95_P134087	6553.41	4.18426	55.9663	0.000319108	0.00833985
A_95_P005316	-1146.71	-71.9265	-55.9109	0.000319742	0.00834674
A_95_P097198	2897.24	8.18413	55.9098	0.000319753	0.00834674
A_95_P143882	-96.6765	-59.7096	-55.854	0.000320393	0.00835668
A_95_P180757	2889.24	273.472	55.8433	0.000320516	0.00835668
A_95_P088863	2941.91	19.1376	55.8137	0.000320856	0.00836057
A_95_P047811	389.524	21.5881	55.7582	0.000321495	0.00836904
A_95_P221112	22232.6	10801.3	55.7461	0.000321634	0.00836904
A_95_P285963	717.484	18.973	55.7357	0.000321754	0.00836904
A_95_P300273	2277.95	4.85644	55.6984	0.000322185	0.00837528
A_95_P093868	2488.19	11.7451	55.672	0.00032249	0.00837746
A_95_P032211	-96.0635	-59.8387	-55.6581	0.000322651	0.00837746
A_95_P264966	1308.34	9.12598	55.6161	0.000323138	0.00838512
A_95_P118577	99.1135	26.7329	55.5447	0.00032397	0.00839084
A_95_P202872	2275.8	6.97266	55.5299	0.000324142	0.00839084
A_95_P244618	-9441.14	-6.2322	-55.51	0.000324374	0.00839084
A_95_P228889	-51.1566	-39.175	-55.5097	0.000324378	0.00839084
A_95_P304388	-114.185	-74.7144	-55.5093	0.000324382	0.00839084
A_95_P134167	-89.0231	-64.3118	-55.4769	0.000324761	0.00839243
A_95_P020291	-19907	-106.005	-55.4216	0.000325409	0.00840423
A_95_P073595	488.402	7.73696	55.4024	0.000325635	0.0084051
A_95_P011956	5448.59	10.9991	55.2982	0.000326862	0.00843182
A_95_P272531	-8829.79	-6.98179	-55.2612	0.0003273	0.00843369
A_95_P144477	-84.7447	-55.423	-55.2595	0.00032732	0.00843369
A_95_P019236	815.96	8.02684	55.2003	0.000328023	0.00844603
A_95_P258736	-871.626	-525.98	-55.1866	0.000328185	0.00844603
A_95_P210827	-1158.67	-41.0215	-55.1368	0.000328778	0.00845584
A_95_P312208	-92.8005	-15.1375	-55.1222	0.000328952	0.00845584
A_95_P292638	1438.74	6.63617	55.0843	0.000329404	0.00846215
A_95_P007886	1794.09	15.757	55.0454	0.00032987	0.00846215
A_95_P217342	-1560.3	-117.589	-55.0438	0.000329889	0.00846215
A_95_P251382	-1700.35	-159.139	-55.0371	0.00032997	0.00846215
A_95_P050941	1051.27	14.2633	54.98	0.000330655	0.00847401
A_95_P113902	-640.727	-32.2015	-54.9663	0.00033082	0.00847401
A_95_P126982	120134	32041.8	54.9146	0.000331443	0.00848005
A_95_P087158	207.996	3.88929	54.8688	0.000331996	0.00848926
A_95_P128492	14167.4	13.5347	54.8463	0.000332269	0.00849127
A_95_P200692	1275.71	5.58575	54.8278	0.000332493	0.00849204
A_95_P023651	2697.57	3.17578	54.7277	0.000333709	0.00851529
A_95_P187717	-4918.65	-11.0819	-54.7113	0.00033391	0.00851529
A_95_P193282	-1939.71	-3.86226	-54.705	0.000333986	0.00851529
A_95_P006296	1119.57	3.02933	54.6661	0.000334461	0.00851712
A_95_P224177	546.673	385.387	54.6567	0.000334576	0.00851712
A_95_P244252	-366.201	-184.683	-54.6514	0.000334642	0.00851712
A_95_P291183	225.65	153.296	54.5944	0.00033534	0.00852523
A_95_P085370	894.167	203.517	54.5899	0.000335396	0.00852523
A_95_P119417	1641.4	3.70206	54.5778	0.000335544	0.00852523
A_95_P294783	-2579.81	-19.2048	-54.552	0.000335861	0.00852694
A_95_P237544	17621.7	22.4348	54.5324	0.000336103	0.00852694
A_95_P203647	-7838.1	-66.4481	-54.5158	0.000336307	0.00852694
A_95_P163002	8998.43	6.78367	54.5091	0.00033639	0.00852694
A_95_P309223	-3386.97	-2217.75	-54.4739	0.000336824	0.00853302
A_95_P114252	-6785.76	-4804.49	-54.4401	0.000337242	0.00853499
A_95_P249887	7285.86	16.4612	54.4361	0.000337292	0.00853499
A_95_P033086	-407.941	-158.354	-54.349	0.000338373	0.00855183
A_95_P024551	-11914	-53.0376	-54.3375	0.000338516	0.00855183
A_95_P102387	-1130.53	-4.6949	-54.3354	0.000338543	0.00855183
A_95_P153612	-236.235	-22.4444	-54.2951	0.000339045	0.008553
A_95_P089858	1331.01	16.8905	54.2729	0.000339323	0.008553
A_95_P309898	-161.747	-116.895	-54.269	0.000339371	0.008553
A_95_P151732	4428.08	23.3709	54.2152	0.000340045	0.00855391
A_95_P124582	-959.298	-8.86704	-54.2077	0.000340139	0.00855391
A_95_P119017	815.518	29.4062	54.1903	0.000340357	0.00855391
A_95_P112212	1931.78	1339.5	54.1116	0.000341348	0.00856991
A_95_P017046	-28.446	-20.321	-54.1066	0.000341411	0.00856991
A_95_P045361	3395.9	2093.29	54.0232	0.000342465	0.00859006
A_95_P187142	-2560.23	-51.6619	-54.0121	0.000342606	0.00859006
A_95_P067655	-4278.72	-4.16509	-53.9687	0.000343156	0.00859893
A_95_P003581	1544.74	6.86158	53.9268	0.00034369	0.00860093
A_95_P131217	2179.81	65.4256	53.9162	0.000343825	0.00860093
A_95_P070700	664.871	14.2797	53.8697	0.000344419	0.00860172
A_95_P130312	1450.41	14.9478	53.8277	0.000344955	0.00860357
A_95_P230919	-3906.23	-6.93588	-53.8256	0.000344983	0.00860357
A_95_P182242	556.049	3.44246	53.7826	0.000345534	0.00860357
A_95_P069010	700.101	432.407	53.7817	0.000345546	0.00860357
A_95_P161057	231.033	7.48623	53.7753	0.000345628	0.00860357
A_95_P156482	-4387.89	-8.50675	-53.762	0.000345799	0.00860357
A_95_P103527	-2078.44	-101.574	-53.7508	0.000345944	0.00860357
A_95_P048936	-104.033	-71.5778	-53.7321	0.000346184	0.00860357
A_95_P285108	203.233	37.8559	53.7127	0.000346434	0.00860357
A_95_P088868	2683.28	15.1032	53.7027	0.000346562	0.00860357
A_95_P031921	-623.762	-329.303	-53.6855	0.000346785	0.00860357
A_95_P134177	1407.34	32.5834	53.6784	0.000346877	0.00860357
A_95_P214632	1787.1	1394.13	53.615	0.000347697	0.00861772
A_95_P194162	6338.76	22.3778	53.6039	0.000347841	0.00861772
A_95_P045541	612.093	15.2686	53.4408	0.000349966	0.0086615
A_95_P074245	794.905	6.44898	53.4314	0.00035009	0.0086615
A_95_P177672	-5609.63	-1142.53	-53.4161	0.000350289	0.0086615
A_95_P147742	1294.53	93.6232	53.4032	0.000350459	0.0086615
A_95_P036698	265.479	48.8655	53.3716	0.000350873	0.0086615
A_95_P164442	763.876	8.24676	53.3414	0.000351271	0.0086615
A_95_P034608	1065.83	12.9068	53.3386	0.000351307	0.0086615
A_95_P292708	45508.4	7114.8	53.3359	0.000351344	0.0086615
A_95_P019946	-25545	-9.54415	-53.3325	0.000351388	0.0086615
A_95_P198527	-177.853	-123.767	-53.2823	0.000352051	0.00867113
A_95_P065230	332.565	19.8807	53.2579	0.000352372	0.00867113
A_95_P232589	3198.15	9.69842	53.2366	0.000352654	0.00867319
A_95_P153157	1621.6	247.152	53.2051	0.000353072	0.00867428
A_95_P040126	647.468	33.4284	53.2022	0.000353111	0.00867428
A_95_P094543	651.787	9.18369	53.1885	0.000353292	0.00867428
A_95_P216467	44021.8	7.41834	53.1539	0.000353752	0.00867763
A_95_P002321	-11873.3	-4.4711	-53.0871	0.000354643	0.0086902
A_95_P111507	1762.23	14.4027	53.0647	0.000354942	0.0086902
A_95_P147147	1096.55	13.6757	53.0397	0.000355276	0.0086902
A_95_P143917	1073.72	19.3941	53.0369	0.000355314	0.0086902
A_95_P222717	5812.77	18.8277	53.0357	0.00035533	0.0086902
A_95_P182612	1606.44	4.10442	53.0074	0.00035571	0.00869223
A_95_P186867	1105.19	3.10876	52.9999	0.000355809	0.00869223
A_95_P122962	-5442.6	-10.8372	-52.979	0.000356091	0.00869281
A_95_P103627	-885.584	-11.9657	-52.9686	0.00035623	0.00869281
A_95_P144817	-3601.14	-3.23682	-52.8942	0.000357232	0.00870413
A_95_P020011	2019.52	8.12233	52.8869	0.000357331	0.00870413
A_95_P154767	12910.5	9.24441	52.8827	0.000357388	0.00870413
A_95_P300533	1256.14	4.78414	52.8233	0.000358192	0.0087164
A_95_P026081	8216.78	3.41021	52.7782	0.000358804	0.00872225
A_95_P243112	-1146.12	-778.91	-52.7762	0.00035883	0.00872225
A_95_P197477	983.307	5.29119	52.7594	0.00035906	0.00872299
A_95_P131722	-479.505	-362.825	-52.7394	0.000359332	0.00872299
A_95_P153452	667.905	9.43974	52.7208	0.000359585	0.00872299
A_95_P011866	-1695.51	-23.0159	-52.6998	0.000359871	0.00872299
A_95_P311038	260.452	101.408	52.6971	0.000359908	0.00872299
A_95_P191642	-861.288	-234.881	-52.662	0.000360388	0.00872299
A_95_P082995	4370.17	2160.36	52.6572	0.000360454	0.00872299
A_95_P146587	1314.46	3.47876	52.6572	0.000360454	0.00872299
A_95_P157032	-5604.58	-6.44737	-52.5988	0.000361255	0.00873463
A_95_P146032	2053.83	4.58611	52.593	0.000361334	0.00873463
A_95_P316233	1390.6	912.526	52.5705	0.000361643	0.00873727
A_95_P148322	3727.99	2290.26	52.5283	0.000362224	0.0087465
A_95_P021481	-2045.87	-3.61749	-52.4559	0.000363224	0.00876097
A_95_P177577	10878.5	11.1797	52.4219	0.000363695	0.00876751
A_95_P177667	-6650.88	-170.939	-52.4004	0.000363994	0.00876989
A_95_P142907	-1917.25	-5.92715	-52.3823	0.000364244	0.0087711
A_95_P019451	-4418.83	-6.48042	-52.3164	0.000365162	0.00878838
A_95_P106072	10025.7	44.8631	52.3019	0.000365366	0.00878844
A_95_P109747	7769.72	13.8294	52.2761	0.000365726	0.00879227
A_95_P158527	13580.2	27.5861	52.222	0.000366483	0.00880107
A_95_P049231	56.7676	33.4918	52.2213	0.000366494	0.00880107
A_95_P015066	-312.635	-180.689	-52.1949	0.000366864	0.00880492
A_95_P228729	-1835.54	-144.964	-52.1812	0.000367056	0.00880492
A_95_P157352	59037.9	94.9324	52.117	0.00036796	0.00882178
A_95_P054866	1195.65	89.1059	52.0944	0.00036828	0.00882417
A_95_P062085	1419.62	825.658	52.0633	0.000368719	0.00882549
A_95_P220092	-1801.1	-5.86384	-52.0135	0.000369426	0.00883533
A_95_P088348	1057.51	663.45	51.9968	0.000369662	0.00883533
A_95_P161392	-1321.15	-3.34833	-51.9917	0.000369736	0.00883533
A_95_P108693	-41561.2	-3.88143	-51.954	0.000370272	0.00884331
A_95_P122497	-1674.58	-64.2128	-51.9321	0.000370584	0.00884594
A_95_P000631	20992.8	13.8464	51.9149	0.000370829	0.00884699
A_95_P132802	-258.454	-169.87	-51.892	0.000371156	0.00884909
A_95_P229784	288.205	8.31979	51.8805	0.000371322	0.00884909
A_95_P110207	910.259	6.04152	51.858	0.000371644	0.00885114
A_95_P118052	1390.97	7.25151	51.8332	0.000371998	0.00885114
A_95_P129322	1171.09	39.2229	51.8064	0.000372384	0.00885114
A_95_P010091	-1699.07	-37.237	-51.8001	0.000372474	0.00885114
A_95_P245962	-28.434	-17.3596	-51.7879	0.00037265	0.00885114
A_95_P081085	789.582	411.066	51.7816	0.000372741	0.00885114
A_95_P091138	947.296	74.2457	51.7753	0.000372831	0.00885114
A_95_P208427	398.035	16.4344	51.7343	0.000373421	0.00885114
A_95_P296928	-172.049	-93.3548	-51.7253	0.000373552	0.00885114
A_95_P210497	-1180.74	-600.976	-51.7055	0.000373838	0.00885114
A_95_P009171	-983.171	-18.4937	-51.683	0.000374163	0.00885114
A_95_P308853	720.192	4.10935	51.6686	0.000374371	0.00885114
A_95_P034698	86.3956	7.49779	51.664	0.000374439	0.00885114
A_95_P148092	4119.13	3.96721	51.578	0.000375687	0.00886969
A_95_P115467	-3024.11	-60.4245	-51.5541	0.000376036	0.00886969
A_95_P261856	2330.45	101.825	51.5392	0.000376253	0.00886969
A_95_P183382	8913.31	3.00805	51.522	0.000376504	0.00886969
A_95_P243607	804.046	19.107	51.5082	0.000376706	0.00886969
A_95_P098228	-252.365	-182.663	-51.4813	0.000377099	0.00886969
A_95_P016161	334.928	40.976	51.4762	0.000377174	0.00886969
A_95_P206137	-1812.63	-4.34498	-51.4135	0.000378094	0.00886969
A_95_P269681	-1223.43	-810.259	-51.3974	0.00037833	0.00886969
A_95_P007981	4565.55	3.15722	51.3963	0.000378346	0.00886969
A_95_P277378	487.306	110.905	51.3957	0.000378356	0.00886969
A_95_P213582	3351.65	8.52605	51.3901	0.000378438	0.00886969
A_95_P125772	144994	36367.1	51.3884	0.000378463	0.00886969
A_95_P101283	23080.9	11754.8	51.3584	0.000378904	0.00887528
A_95_P024266	1569.54	3.10723	51.2984	0.000379791	0.00889128
A_95_P183272	-4557.99	-159.09	-51.2505	0.000380502	0.00889911
A_95_P029526	-227.983	-128.347	-51.2484	0.000380531	0.00889911
A_95_P185997	21665.1	9.87987	51.1911	0.000381384	0.00890273
A_95_P023431	2740.7	4.22285	51.1854	0.00038147	0.00890273
A_95_P226425	1233.66	688.6	51.1808	0.000381537	0.00890273
A_95_P050226	-209.33	-83.8979	-51.1583	0.000381873	0.00890273
A_95_P092003	-86.7806	-14.9051	-51.1488	0.000382015	0.00890273
A_95_P033534	946.657	32.9797	51.1406	0.000382137	0.00890273
A_95_P012381	-27490.9	-16.6825	-51.1194	0.000382454	0.00890273
A_95_P223092	-49.7454	-34.6666	-51.0983	0.000382771	0.00890273
A_95_P021631	240849	47972.7	51.0948	0.000382822	0.00890273
A_95_P116062	-23.8717	-6.29159	-51.0746	0.000383125	0.00890273
A_95_P176392	1412.67	10.2656	51.0438	0.000383587	0.00890764
A_95_P315028	770.783	340.477	51.0042	0.000384183	0.00891313
A_95_P286883	2511.9	53.1537	50.9659	0.00038476	0.00891435
A_95_P282833	528.944	382.698	50.9491	0.000385014	0.00891435
A_95_P241890	-590.75	-76.3904	-50.9284	0.000385326	0.00891435
A_95_P204277	1754.46	4.91208	50.9164	0.000385508	0.00891435
A_95_P294578	-25.8791	-15.6359	-50.8908	0.000385895	0.00891435
A_95_P091323	-7336.68	-1007.43	-50.875	0.000386136	0.00891435
A_95_P052131	-203.013	-85.253	-50.8741	0.000386149	0.00891435
A_95_P002976	12626.1	3.38606	50.8732	0.000386163	0.00891435
A_95_P084350	658.252	133.318	50.8547	0.000386444	0.00891435
A_95_P117347	662.292	5.19312	50.841	0.000386652	0.00891435
A_95_P053776	351.136	7.06422	50.8393	0.000386678	0.00891435
A_95_P081340	-176.944	-94.3103	-50.8134	0.000387072	0.00891575
A_95_P098233	112.849	83.3956	50.8085	0.000387146	0.00891575
A_95_P150037	836.804	4.35489	50.7474	0.000388079	0.00893205
A_95_P138437	-279.711	-213.225	-50.7354	0.000388262	0.00893205
A_95_P250102	-13.2637	-8.58176	-50.7126	0.00038861	0.00893539
A_95_P269446	-992.749	-101.772	-50.6882	0.000388985	0.00893675
A_95_P279238	4580.49	1409.8	50.6821	0.000389078	0.00893675
A_95_P220502	-50.3498	-34.0033	-50.6512	0.000389554	0.00893869
A_95_P008906	2024.87	4.41193	50.6501	0.000389571	0.00893869
A_95_P064150	-273.231	-15.739	-50.5644	0.000390891	0.00895879
A_95_P246482	-169.151	-27.2324	-50.5452	0.000391187	0.00895879
A_95_P070630	-36512.5	-40.3957	-50.5373	0.00039131	0.00895879
A_95_P215622	-421.692	-164.409	-50.5304	0.000391417	0.00895879
A_95_P241575	-116.698	-79.0638	-50.527	0.000391469	0.00895879
A_95_P109417	7834.88	7.81234	50.5104	0.000391726	0.00895999
A_95_P285353	-363.867	-30.6563	-50.467	0.000392401	0.00896606
A_95_P113667	700.5	4.65547	50.423	0.000393085	0.00897186
A_95_P163217	-207.066	-143.49	-50.412	0.000393256	0.00897186
A_95_P199497	-468.665	-31.3032	-50.411	0.000393272	0.00897186
A_95_P014266	-251.24	-107.901	-50.3981	0.000393474	0.00897186
A_95_P210572	-244.931	-97.8179	-50.3604	0.000394063	0.00897268
A_95_P030386	-2272.45	-1362.56	-50.3292	0.000394551	0.00897268
A_95_P238859	-16297.3	-278.639	-50.3187	0.000394716	0.00897268
A_95_P246487	-18965.9	-347.756	-50.313	0.000394804	0.00897268
A_95_P296438	-88.4307	-19.5466	-50.3127	0.000394809	0.00897268
A_95_P268286	-473.281	-61.4873	-50.3049	0.000394931	0.00897268
A_95_P151302	10815.6	28.8832	50.1578	0.000397251	0.00901495
A_95_P097548	-220.916	-125.531	-50.1436	0.000397475	0.00901495
A_95_P183362	4751.39	11.9929	50.1176	0.000397887	0.00901495
A_95_P062945	100.948	74.3329	50.1149	0.00039793	0.00901495
A_95_P008526	-1118.98	-7.21996	-50.0624	0.000398765	0.00902332
A_95_P063800	450.208	55.092	50.0589	0.000398821	0.00902332
A_95_P200542	643.048	73.2588	50.0143	0.000399532	0.00903226
A_95_P112087	263.49	24.1028	49.9998	0.000399764	0.00903226
A_95_P082735	-410.892	-44.9703	-49.9915	0.000399896	0.00903226
A_95_P117592	3309.79	62.9841	49.9303	0.000400877	0.00904648
A_95_P091818	-1031.15	-48.8558	-49.8852	0.000401602	0.00905351
A_95_P199492	21164.1	45.335	49.8606	0.000401998	0.00905777
A_95_P098823	-43.3541	-28.8685	-49.8441	0.000402263	0.00905908
A_95_P031841	-470.002	-353.79	-49.7779	0.000403333	0.00907852
A_95_P213092	4589.78	3.8737	49.7613	0.000403603	0.00907993
A_95_P075010	1419.18	18.3255	49.6892	0.000404774	0.00910159
A_95_P150162	682.324	18.6811	49.666	0.000405151	0.00910279
A_95_P148442	17788.5	7.39795	49.6477	0.00040545	0.00910279
A_95_P126527	3616.99	3.55865	49.5538	0.000406987	0.00912792
A_95_P250077	2403.45	4.53595	49.536	0.00040728	0.00912821
A_95_P267916	3965.79	4.03682	49.5277	0.000407416	0.00912821
A_95_P213477	429.101	4.31862	49.4827	0.000408158	0.00914015
A_95_P297673	610.173	12.9022	49.4679	0.000408401	0.00914091
A_95_P148292	-96.4609	-18.0952	-49.4497	0.000408701	0.00914296
A_95_P001856	-707.951	-13.9777	-49.4013	0.000409502	0.00914635
A_95_P134882	-5662.22	-49.8423	-49.3927	0.000409645	0.00914635
A_95_P232579	-2653.44	-3.86139	-49.3858	0.000409759	0.00914635
A_95_P239694	5696.06	149.395	49.3851	0.000409771	0.00914635
A_95_P146927	-320.105	-30.753	-49.3775	0.000409897	0.00914635
A_95_P301348	1077.02	5.60903	49.3469	0.000410405	0.00915304
A_95_P105997	-50565.3	-19.2223	-49.2627	0.000411808	0.00917964
A_95_P161182	142.492	44.7018	49.2467	0.000412077	0.00918097
A_95_P115287	-7310.9	-5188.51	-49.1731	0.000413309	0.00920251
A_95_P294363	402.238	3.12801	49.1639	0.000413464	0.00920251
A_95_P183212	5512.69	4.61284	49.0917	0.00041468	0.0092212
A_95_P119517	-1558.9	-366.535	-49.0676	0.000415088	0.0092212
A_95_P078690	-31.7635	-20.6477	-49.0642	0.000415146	0.0092212
A_95_P196852	19042.7	10.4203	48.996	0.000416301	0.00924104
A_95_P055226	3453.02	21.6105	48.9739	0.000416676	0.00924104
A_95_P059131	319.644	3.65358	48.9579	0.000416949	0.00924104
A_95_P226124	-6529.22	-959.392	-48.9509	0.000417068	0.00924104
A_95_P083935	896.38	92.6454	48.9456	0.000417158	0.00924104
A_95_P134702	41786.9	1778.91	48.9275	0.000417467	0.00924104
A_95_P209447	-820.895	-6.22695	-48.9171	0.000417644	0.00924104
A_95_P151767	20308.9	18.0093	48.9054	0.000417844	0.00924104
A_95_P122282	3823.8	12.416	48.8801	0.000418276	0.00924104
A_95_P145142	-535.747	-60.2614	-48.8774	0.000418323	0.00924104
A_95_P264296	-1800.31	-3.35303	-48.8647	0.000418541	0.00924104
A_95_P240144	574.381	7.98612	48.8629	0.000418571	0.00924104
A_95_P072205	474.331	28.1938	48.8146	0.0004194	0.00925468
A_95_P086663	1251.78	734.385	48.786	0.000419891	0.00926086
A_95_P126102	-28.8404	-15.8242	-48.7661	0.000420233	0.00926374
A_95_P187632	3558.84	9.72802	48.6748	0.00042181	0.00928002
A_95_P032906	58327.8	34958.9	48.639	0.00042243	0.00928002
A_95_P000536	-58327.6	-31485.7	-48.6389	0.000422433	0.00928002
A_95_P055386	-1335.24	-57.4441	-48.6299	0.000422588	0.00928002
A_95_P192052	1208.35	6.07612	48.6282	0.000422618	0.00928002
A_95_P004476	806.106	36.3901	48.6127	0.000422888	0.00928002
A_95_P207142	-341.694	-249.808	-48.608	0.000422969	0.00928002
A_95_P079265	362.727	47.4383	48.5892	0.000423297	0.00928002
A_95_P316243	374.395	253.651	48.5627	0.000423757	0.00928002
A_95_P228989	3724.4	8.91307	48.5474	0.000424024	0.00928002
A_95_P139312	-143.644	-110.889	-48.5456	0.000424057	0.00928002
A_95_P009446	20326.7	6.67219	48.5358	0.000424227	0.00928002
A_95_P063660	443.557	45.7895	48.5294	0.000424339	0.00928002
A_95_P028721	-231.826	-78.0863	-48.5036	0.000424791	0.00928002
A_95_P139457	-43.4402	-13.5632	-48.5003	0.000424848	0.00928002
A_95_P000666	1645.94	58.045	48.4993	0.000424865	0.00928002
A_95_P215572	-36.1648	-25.5233	-48.4958	0.000424927	0.00928002
A_95_P240905	3523.01	1283.5	48.4745	0.0004253	0.00928201
A_95_P035538	102.687	12.3867	48.4274	0.000426128	0.00929544
A_95_P082800	-9.19826	-6.14421	-48.3722	0.0004271	0.00929636
A_95_P143187	-41.2986	-23.0625	-48.3672	0.000427188	0.00929636
A_95_P201527	627.426	6.90736	48.3414	0.000427645	0.0092995
A_95_P034763	4615.53	29.666	48.3269	0.0004279	0.0092995
A_95_P149767	-158.682	-50.9408	-48.3157	0.000428099	0.0092995
A_95_P112022	-31379.1	-2440.18	-48.2966	0.000428438	0.0092995
A_95_P089598	271.682	10.7643	48.2811	0.000428713	0.0092995
A_95_P010101	1893.36	5.98705	48.2598	0.000429091	0.0092995
A_95_P110907	986.147	12.243	48.2423	0.000429402	0.0092995
A_95_P177962	801.914	128.982	48.2262	0.000429689	0.0092995
A_95_P290168	-11.367	-7.38825	-48.1983	0.000430186	0.0092995
A_95_P205787	830.805	9.89738	48.1917	0.000430304	0.0092995
A_95_P195477	-5378.2	-5.0974	-48.1906	0.000430324	0.0092995
A_95_P091023	-28.4035	-13.4514	-48.1755	0.000430593	0.0092995
A_95_P115632	-28.5912	-21.5847	-48.1733	0.000430633	0.0092995
A_95_P203377	-1618.43	-1220.96	-48.1554	0.000430953	0.0092995
A_95_P163812	-198.302	-23.6216	-48.1536	0.000430985	0.0092995
A_95_P155047	4143.53	31.8006	48.115	0.000431675	0.00930206
A_95_P030361	-1504.23	-3.4525	-48.115	0.000431676	0.00930206
A_95_P011776	12162.2	4.61698	48.1114	0.00043174	0.00930206
A_95_P149902	1789.82	7.05982	48.074	0.000432412	0.00931006
A_95_P137337	-359.518	-36.1534	-48.0671	0.000432537	0.00931006
A_95_P258231	527.227	31.6223	48.0463	0.00043291	0.00931174
A_95_P051501	437.774	232.305	48.0391	0.00043304	0.00931174
A_95_P129632	1555.18	10.9592	47.9922	0.000433886	0.00932452
A_95_P123697	-964.257	-571.807	-47.9764	0.000434172	0.00932452
A_95_P213567	-33.3422	-27.0661	-47.9491	0.000434666	0.00932452
A_95_P214532	3693.23	2390.68	47.9259	0.000435087	0.00932452
A_95_P019826	-80.5575	-58.8865	-47.862	0.000436249	0.00932452
A_95_P093943	163.872	110.292	47.8605	0.000436276	0.00932452
A_95_P128777	-145.296	-10.2028	-47.8515	0.00043644	0.00932452
A_95_P155957	-7016.19	-7.92899	-47.8467	0.000436527	0.00932452
A_95_P136077	1926.41	4.76016	47.8312	0.00043681	0.00932452
A_95_P149592	-528.291	-281.884	-47.8256	0.000436912	0.00932452
A_95_P113907	-145.815	-89.1211	-47.8246	0.000436932	0.00932452
A_95_P001171	-69842.5	-37439.3	-47.8194	0.000437026	0.00932452
A_95_P086853	-436.087	-169.899	-47.8124	0.000437153	0.00932452
A_95_P220057	916.849	9.83471	47.7902	0.000437559	0.00932452
A_95_P183097	887.482	5.74661	47.7849	0.000437656	0.00932452
A_95_P282308	-15.602	-11.91	-47.7849	0.000437657	0.00932452
A_95_P304678	677.989	32.182	47.7837	0.000437679	0.00932452
A_95_P180547	1616.21	7.65946	47.7572	0.000438163	0.0093303
A_95_P099993	-959.577	-536.96	-47.7354	0.000438564	0.0093343
A_95_P122807	-3951.71	-7.83833	-47.6184	0.00044072	0.009371
A_95_P288998	-259.635	-177.097	-47.6071	0.00044093	0.009371
A_95_P249827	-19251.8	-398.922	-47.5807	0.000441418	0.00937682
A_95_P205512	2000.49	4.52096	47.5477	0.000442032	0.00937684
A_95_P263751	1722.98	9.06383	47.5474	0.000442037	0.00937684
A_95_P073290	372.302	36.8995	47.5434	0.000442111	0.00937684
A_95_P066285	-341.071	-208.437	-47.5182	0.000442579	0.00937684
A_95_P244132	6442.01	20.2805	47.5008	0.000442904	0.00937684
A_95_P107057	2816.05	5.37383	47.4927	0.000443054	0.00937684
A_95_P097228	-3808.05	-5.40908	-47.4921	0.000443066	0.00937684
A_95_P111662	186.123	89.5977	47.4886	0.000443132	0.00937684
A_95_P149857	2006.93	52.5337	47.4699	0.00044348	0.00937967
A_95_P115247	-2857.86	-230.451	-47.4252	0.000444317	0.00938087
A_95_P110357	12441.5	6.91735	47.4162	0.000444485	0.00938087
A_95_P040361	914.772	51.5006	47.4147	0.000444512	0.00938087
A_95_P213957	3555.48	46.3935	47.4097	0.000444607	0.00938087
A_95_P187558	1855.41	3.73573	47.3742	0.000445274	0.00938719
A_95_P184192	387.801	286.393	47.3709	0.000445335	0.00938719
A_95_P184597	-6753.19	-7.68445	-47.341	0.000445898	0.00939452
A_95_P031151	2372.32	52.5965	47.2854	0.000446945	0.00941029
A_95_P199042	267.785	9.75693	47.2343	0.000447912	0.00941029
A_95_P118362	1517.42	9.55886	47.2311	0.000447972	0.00941029
A_95_P105782	-4.06293	-3.67481	-47.2051	0.000448466	0.00941029
A_95_P162172	1312.46	14.6604	47.2016	0.000448533	0.00941029
A_95_P051681	-37.9148	-19.5746	-47.1991	0.00044858	0.00941029
A_95_P196642	-1924.69	-1298.55	-47.1453	0.000449604	0.00942404
A_95_P299023	-188.184	-18.1374	-47.1421	0.000449666	0.00942404
A_95_P008841	9375.82	4.27712	47.0945	0.000450575	0.00943858
A_95_P216667	30.5172	11.8271	46.9486	0.000453378	0.00949276
A_95_P144112	-426.131	-29.0553	-46.9343	0.000453653	0.00949398
A_95_P161007	600.029	5.47011	46.9214	0.000453902	0.00949466
A_95_P313198	330.694	6.93692	46.8804	0.000454695	0.00950134
A_95_P187112	-827.365	-297.584	-46.8601	0.000455089	0.00950134
A_95_P241490	-30.7859	-11.0422	-46.8447	0.000455389	0.00950307
A_95_P124407	4706.13	8.79859	46.8188	0.000455893	0.00950906
A_95_P028781	1850.34	20.8946	46.8058	0.000456146	0.00950981
A_95_P015026	-14807	-6.09291	-46.7564	0.000457109	0.00952535
A_95_P048146	13.1142	8.06709	46.6851	0.000458506	0.00954993
A_95_P204577	1559.94	8.29355	46.6658	0.000458885	0.00955122
A_95_P293248	546.681	7.52144	46.6583	0.000459031	0.00955122
A_95_P084415	-6.55591	-4.22338	-46.6486	0.000459222	0.00955122
A_95_P261031	-1963.44	-1191.54	-46.5817	0.000460541	0.00956956
A_95_P248297	-50.6965	-34.6625	-46.5415	0.000461337	0.00957838
A_95_P074960	207.134	4.89406	46.5151	0.000461861	0.00958334
A_95_P103012	-6731.97	-13.4003	-46.4885	0.000462389	0.00958357
A_95_P008921	-2785.72	-8.78026	-46.482	0.000462518	0.00958357
A_95_P107197	-248.672	-4.14357	-46.4815	0.000462528	0.00958357
A_95_P010916	-30.6236	-19.8552	-46.4564	0.000463029	0.0095894
A_95_P191857	-2608.65	-695.767	-46.4406	0.000463342	0.00959136
A_95_P123467	3353.74	3.8222	46.4207	0.000463741	0.00959507
A_95_P210082	4670.28	12.1664	46.3684	0.000464787	0.00961149
A_95_P243547	100.458	7.09477	46.301	0.000466138	0.00963103
A_95_P206577	-102.031	-57.294	-46.2488	0.000467191	0.00964824
A_95_P202687	884.542	10.7079	46.2283	0.000467605	0.00965223
A_95_P238699	-86.7235	-43.9893	-46.1937	0.000468305	0.00965577
A_95_P006976	-2196.95	-267.255	-46.1761	0.000468663	0.00965577
A_95_P083620	-56.7974	-42.5609	-46.1705	0.000468777	0.00965577
A_95_P192447	1419.21	5.51721	46.1654	0.000468879	0.00965577
A_95_P310068	-9.27668	-5.83577	-46.1207	0.000469789	0.00965591
A_95_P018986	10652	3.59789	46.1014	0.00047018	0.00965591
A_95_P162047	1179.87	28.7634	46.101	0.000470189	0.00965591
A_95_P257861	699.615	5.14087	46.1001	0.000470208	0.00965591
A_95_P096248	1782.37	3.02448	46.0464	0.000471305	0.00967389
A_95_P095008	-3585.91	-3.31005	-46.0165	0.000471916	0.00967624
A_95_P303883	-282.142	-28.6418	-46.0106	0.000472038	0.00967624
A_95_P200772	2611.2	15.3646	46.0085	0.000472082	0.00967624
A_95_P055481	856.333	14.4647	45.9687	0.000472898	0.00968225
A_95_P093803	-31.4724	-21.5344	-45.9667	0.000472939	0.00968225
A_95_P054581	-443.448	-121.369	-45.9579	0.000473121	0.00968225
A_95_P066890	457.339	54.389	45.9511	0.000473259	0.00968225
A_95_P291803	-312.763	-210.495	-45.8704	0.000474926	0.00971043
A_95_P203992	-2655.87	-11.6995	-45.8287	0.00047579	0.00971043
A_95_P027861	298.675	4.76504	45.8264	0.000475837	0.00971043
A_95_P108672	-75.6736	-11.7762	-45.8202	0.000475967	0.00971043
A_95_P115332	162.721	27.787	45.8116	0.000476144	0.00971043
A_95_P158792	-1223.59	-659.094	-45.7945	0.000476501	0.00971043
A_95_P148432	-250.324	-49.1222	-45.7852	0.000476694	0.00971043
A_95_P239959	1563.1	635.386	45.7773	0.000476858	0.00971043
A_95_P095528	-1398.98	-224.168	-45.7721	0.000476966	0.00971043
A_95_P273761	-208.18	-161.354	-45.7489	0.000477451	0.00971356
A_95_P116982	913.386	10.981	45.7079	0.000478306	0.0097234
A_95_P294633	-383.339	-69.2168	-45.7031	0.000478406	0.0097234
A_95_P238139	-50.5332	-17.77	-45.6932	0.000478615	0.0097234
A_95_P132747	5280.8	5.56664	45.6816	0.000478856	0.0097234
A_95_P090778	5186.81	67.418	45.6726	0.000479044	0.0097234
A_95_P222617	-17.4058	-11.7015	-45.63	0.000479938	0.00973663
[truncated: 14,385 more rows]
