# Supplementary material for: Comprehensive analysis of tobacco pollen transcriptome unveils common pathways in polar cell expansion and underlying heterochronic shift during spermatogenesis
Source: BMC Plant Biol. 2012 Feb 16;12:24. doi: 10.1186/1471-2229-12-24 (PMC3305590; doi:10.1186/1471-2229-12-24)
Supplement: Additional file 9 — Table S8. Complete list of differentially expressed genes between leaf and roots/root-hairs. [file 1471-2229-12-24-S9.XLSX]

## Sheet: Top 50
Table S8. Top fifty of differentially expressed genes between leaf and roots/root-hairs.
Experiment		t-test: Leaf vs Root normalized values
Feature ID	Gene accession	Difference	Fold change	Test statistic	P-value	FDR p-value correction
A_95_P005096	EB438050	-311562	-179706	-2.55836e+06	1.52784e-13	3.34613e-09
A_95_P006721	TA11936_4097	-9129.91	-1762.97	-122719	6.64012e-11	8.60747e-07
A_95_P191762	TA15307_4097	-24850.2	-4636.06	-112792	7.86034e-11	8.60747e-07
A_95_P104037	CV016814	-188287	-2789.95	-38507.9	6.74373e-10	4.99361e-06
A_95_P109147	CV019168	-28432.3	-12890.2	-38235.3	6.84024e-10	4.99361e-06
A_95_P155272	FG638324	-3687.31	-1051.76	-5044.97	3.92901e-08	0.000232821
A_95_P007931	TA13984_4097	-4342.05	-716.893	-4849.43	4.25224e-08	0.000232821
A_95_P011126	EB680358	-1184.35	-15.2575	-2966.22	1.13657e-07	0.000553154
A_95_P200352	EB680035	-2995.62	-138.572	-1620.78	3.80672e-07	0.00166742
A_95_P125732	EB424792	342.399	198.714	1376.13	5.28059e-07	0.00210273
A_95_P050591	BP132430	48.87	37.3823	1270.22	6.1979e-07	0.00226234
A_95_P030351	TC74407	-117586	-38.443	-1195.76	6.99373e-07	0.00235646
A_95_P015886	TA11854_4097	-15936.2	-3886.22	-1092.36	8.3804e-07	0.00244931
A_95_P186707	TA14184_4097	-544.138	-357.308	-1012.62	9.75221e-07	0.00244931
A_95_P102682	TA12603_4097	-11921.7	-82.7248	-1000.82	9.98358e-07	0.00244931
A_95_P221397	EH618486	142.855	93.1985	1000.18	9.99646e-07	0.00244931
A_95_P224547	FG638441	-8943.12	-65.5989	-949.753	1.10861e-06	0.00244931
A_95_P115407	DV157587	82.681	57.8981	926.601	1.1647e-06	0.00244931
A_95_P010801	TA13875_4097	-2054.42	-699.115	-910.895	1.20521e-06	0.00244931
A_95_P096343	TA19280_4097	284.543	5.96438	905.157	1.22054e-06	0.00244931
A_95_P226779	TA20564_4097	-1762.35	-535.351	-901.599	1.23019e-06	0.00244931
A_95_P214537	AB023572	-1531.88	-28.4871	-876.261	1.30236e-06	0.00248026
A_95_P164992	EH624455	-6559.24	-19.9435	-845.94	1.3974e-06	0.00254405
A_95_P185767	EB680275	-1726.15	-596.862	-829.878	1.45201e-06	0.00254405
A_95_P151947	EB682209	-2355.63	-87.8859	-791.68	1.59551e-06	0.00268794
A_95_P188072	DV999306	-14284.9	-128.685	-767.82	1.69621e-06	0.00275176
A_95_P011431	AF014053	-8625.18	-79.126	-739.235	1.82992e-06	0.00286266
A_95_P114172	EB432747	-1752.08	-1312.81	-715.044	1.95584e-06	0.00287738
A_95_P235124	DV998904	-21333.7	-136.509	-703.668	2.01959e-06	0.00287738
A_95_P251979	AJ001771	-1822.51	-21.4927	-700.756	2.03641e-06	0.00287738
A_95_P316263	TC50772	-11.7742	-7.14702	-670.257	2.22595e-06	0.00304691
A_95_P223617	TA22291_4097	-709.263	-6.32192	-619.954	2.60183e-06	0.00335625
A_95_P110607	Z48977	-17280.5	-29.1739	-609.778	2.68939e-06	0.00335625
A_95_P290578	DW000445	-2853.48	-11.3386	-609.066	2.69568e-06	0.00335625
A_95_P094663	BP532820	-6732.09	-8.73703	-596.129	2.81396e-06	0.00335625
A_95_P011471	TA14045_4097	-5071.55	-2260.04	-593.906	2.83506e-06	0.00335625
A_95_P264021	DV160963	198.006	12.9388	575.689	3.01733e-06	0.00337128
A_95_P120107	DV999845	-2118.3	-896.86	-557.558	3.21675e-06	0.00337128
A_95_P257836	EF110692	-7177.83	-47.2067	-550.68	3.29761e-06	0.00337128
A_95_P152882	EB683210	1272.99	88.0263	550.655	3.29791e-06	0.00337128
A_95_P032286	TA12148_4097	-19341.9	-156.361	-549.685	3.30955e-06	0.00337128
A_95_P076215	EU647214	-2669.52	-12.5964	-539.438	3.43649e-06	0.00342102
A_95_P010701	TA17132_4097	-28023.8	-115.789	-507.636	3.88055e-06	0.00377724
A_95_P027861	TA13287_4097	-29457.9	-372.341	-501.921	3.96941e-06	0.00377974
A_95_P125902	EB680522	-16358	-126.301	-480.396	4.3331e-06	0.00403826
A_95_P086678	BP529603	-21.2807	-15.9552	-472.763	4.47415e-06	0.00408285
A_95_P243547	EB424812	-13197.5	-801.691	-461.945	4.68615e-06	0.00418903
A_95_P113187	CV021044	-14771.9	-10289.7	-450.992	4.91653e-06	0.00430708
A_95_P119697	FG195302	-46979.8	-578.244	-440.166	5.16135e-06	0.00439126

## Sheet: Leaf vs. Root differentiall...
Table S8. Complete list of differentially expressed genes between leaf and roots/root-hairs.
Experiment	t-test: Leaf vs Root normalized values
Feature ID	Difference	Fold change	Test statistic	P-value	FDR p-value correction
A_95_P005096	-311562	-179706	-2.55836e+06	1.52784e-13	3.34613e-09
A_95_P006721	-9129.91	-1762.97	-122719	6.64012e-11	8.60747e-07
A_95_P191762	-24850.2	-4636.06	-112792	7.86034e-11	8.60747e-07
A_95_P104037	-188287	-2789.95	-38507.9	6.74373e-10	4.99361e-06
A_95_P109147	-28432.3	-12890.2	-38235.3	6.84024e-10	4.99361e-06
A_95_P155272	-3687.31	-1051.76	-5044.97	3.92901e-08	0.000232821
A_95_P007931	-4342.05	-716.893	-4849.43	4.25224e-08	0.000232821
A_95_P011126	-1184.35	-15.2575	-2966.22	1.13657e-07	0.000553154
A_95_P200352	-2995.62	-138.572	-1620.78	3.80672e-07	0.00166742
A_95_P125732	342.399	198.714	1376.13	5.28059e-07	0.00210273
A_95_P050591	48.87	37.3823	1270.22	6.1979e-07	0.00226234
A_95_P030351	-117586	-38.443	-1195.76	6.99373e-07	0.00235646
A_95_P015886	-15936.2	-3886.22	-1092.36	8.3804e-07	0.00244931
A_95_P186707	-544.138	-357.308	-1012.62	9.75221e-07	0.00244931
A_95_P102682	-11921.7	-82.7248	-1000.82	9.98358e-07	0.00244931
A_95_P221397	142.855	93.1985	1000.18	9.99646e-07	0.00244931
A_95_P224547	-8943.12	-65.5989	-949.753	1.10861e-06	0.00244931
A_95_P115407	82.681	57.8981	926.601	1.1647e-06	0.00244931
A_95_P010801	-2054.42	-699.115	-910.895	1.20521e-06	0.00244931
A_95_P096343	284.543	5.96438	905.157	1.22054e-06	0.00244931
A_95_P226779	-1762.35	-535.351	-901.599	1.23019e-06	0.00244931
A_95_P214537	-1531.88	-28.4871	-876.261	1.30236e-06	0.00248026
A_95_P164992	-6559.24	-19.9435	-845.94	1.3974e-06	0.00254405
A_95_P185767	-1726.15	-596.862	-829.878	1.45201e-06	0.00254405
A_95_P151947	-2355.63	-87.8859	-791.68	1.59551e-06	0.00268794
A_95_P188072	-14284.9	-128.685	-767.82	1.69621e-06	0.00275176
A_95_P011431	-8625.18	-79.126	-739.235	1.82992e-06	0.00286266
A_95_P114172	-1752.08	-1312.81	-715.044	1.95584e-06	0.00287738
A_95_P235124	-21333.7	-136.509	-703.668	2.01959e-06	0.00287738
A_95_P251979	-1822.51	-21.4927	-700.756	2.03641e-06	0.00287738
A_95_P316263	-11.7742	-7.14702	-670.257	2.22595e-06	0.00304691
A_95_P223617	-709.263	-6.32192	-619.954	2.60183e-06	0.00335625
A_95_P110607	-17280.5	-29.1739	-609.778	2.68939e-06	0.00335625
A_95_P290578	-2853.48	-11.3386	-609.066	2.69568e-06	0.00335625
A_95_P094663	-6732.09	-8.73703	-596.129	2.81396e-06	0.00335625
A_95_P011471	-5071.55	-2260.04	-593.906	2.83506e-06	0.00335625
A_95_P264021	198.006	12.9388	575.689	3.01733e-06	0.00337128
A_95_P120107	-2118.3	-896.86	-557.558	3.21675e-06	0.00337128
A_95_P257836	-7177.83	-47.2067	-550.68	3.29761e-06	0.00337128
A_95_P152882	1272.99	88.0263	550.655	3.29791e-06	0.00337128
A_95_P032286	-19341.9	-156.361	-549.685	3.30955e-06	0.00337128
A_95_P076215	-2669.52	-12.5964	-539.438	3.43649e-06	0.00342102
A_95_P010701	-28023.8	-115.789	-507.636	3.88055e-06	0.00377724
A_95_P027861	-29457.9	-372.341	-501.921	3.96941e-06	0.00377974
A_95_P125902	-16358	-126.301	-480.396	4.3331e-06	0.00403826
A_95_P086678	-21.2807	-15.9552	-472.763	4.47415e-06	0.00408285
A_95_P243547	-13197.5	-801.691	-461.945	4.68615e-06	0.00418903
A_95_P113187	-14771.9	-10289.7	-450.992	4.91653e-06	0.00430708
A_95_P119697	-46979.8	-578.244	-440.166	5.16135e-06	0.00439126
A_95_P000602	71831	12345.8	432.412	5.34812e-06	0.00439126
A_95_P284288	583.054	4.19915	431.05	5.38197e-06	0.00439126
A_95_P105282	-8098.53	-2870.14	-429.788	5.41363e-06	0.00439126
A_95_P189512	-2372.09	-8.38145	-422.963	5.58974e-06	0.00445167
A_95_P211417	-771.678	-3.90645	-412.15	5.88687e-06	0.00460459
A_95_P002486	-123386	-65.8177	-395.41	6.39589e-06	0.00481082
A_95_P180577	4652.63	993.587	388.001	6.64247e-06	0.00481082
A_95_P136282	-6177.88	-17.3869	-381.866	6.85764e-06	0.00481082
A_95_P309363	142.339	26.2208	380.264	6.91553e-06	0.00481082
A_95_P003621	-54472.9	-7937.89	-377.923	7.00147e-06	0.00481082
A_95_P120177	4919.23	4.57332	376.119	7.06878e-06	0.00481082
A_95_P038336	37.873	25.2528	370.795	7.27325e-06	0.00481082
A_95_P124142	1510.72	6.21286	367.366	7.40963e-06	0.00481082
A_95_P133687	-24195.9	-145.984	-367.001	7.42439e-06	0.00481082
A_95_P255054	-1162.39	-395.675	-365.915	7.46852e-06	0.00481082
A_95_P270306	-719.144	-44.7888	-353.221	8.01498e-06	0.00503467
A_95_P107352	-418.404	-36.6645	-351.423	8.0972e-06	0.00503467
A_95_P000121	-86678.1	-19294.9	-345.114	8.39596e-06	0.00503467
A_95_P109717	-86639.1	-1994.8	-344.963	8.40331e-06	0.00503467
A_95_P068070	-545.488	-88.3825	-344.226	8.4393e-06	0.00503467
A_95_P020266	-8765.22	-1157.55	-341.153	8.59203e-06	0.00503467
A_95_P141062	72785.4	5359.37	338.506	8.72692e-06	0.00503467
A_95_P183392	-121.235	-38.5359	-336.111	8.85176e-06	0.00503467
A_95_P009011	-102.425	-62.0635	-335.955	8.85999e-06	0.00503467
A_95_P003716	-5527.51	-201.394	-333.973	8.96544e-06	0.00503467
A_95_P075030	-53.7663	-35.5412	-328.891	9.24464e-06	0.00503892
A_95_P019826	-1630.67	-20.8985	-327.858	9.30296e-06	0.00503892
A_95_P103332	-4152.05	-296.224	-327.592	9.31812e-06	0.00503892
A_95_P139102	5316.33	7.92306	319.098	9.82077e-06	0.00524597
A_95_P245962	-23014.5	-763.775	-304.929	1.07546e-05	0.00550725
A_95_P126572	596.147	8.22807	304.108	1.08128e-05	0.00550725
A_95_P179152	13209.3	5.23419	303.437	1.08607e-05	0.00550725
A_95_P104577	-3559.59	-1536.75	-303.34	1.08676e-05	0.00550725
A_95_P301143	-6646.12	-5104.94	-302.354	1.09386e-05	0.00550725
A_95_P307753	-1680.67	-16.1123	-297.461	1.13014e-05	0.00558017
A_95_P181682	-7588.62	-4400.02	-296.038	1.14103e-05	0.00558017
A_95_P024296	-989.623	-13.772	-295.324	1.14656e-05	0.00558017
A_95_P006886	-760.51	-11.7022	-291.668	1.17548e-05	0.00565807
A_95_P134047	-7989.84	-5398.12	-287.122	1.213e-05	0.00577519
A_95_P164177	-311.139	-9.40265	-284.622	1.23439e-05	0.00581386
A_95_P105492	-28951.9	-615.836	-279.92	1.27622e-05	0.00594691
A_95_P124147	1580.48	20.6194	273.021	1.34153e-05	0.00605158
A_95_P110682	-1509.26	-144.903	-272.848	1.34323e-05	0.00605158
A_95_P178242	-17322.7	-11916	-269.777	1.37398e-05	0.00605158
A_95_P107847	-31054	-5501.67	-269.408	1.37775e-05	0.00605158
A_95_P102947	-31011.6	-646.416	-269.035	1.38158e-05	0.00605158
A_95_P000851	-3597.91	-390.718	-264.599	1.42828e-05	0.00614303
A_95_P132142	-806.047	-63.407	-264.037	1.43437e-05	0.00614303
A_95_P027331	246.947	45.4713	263.107	1.44453e-05	0.00614303
A_95_P179812	-2369.07	-202.163	-259.701	1.48267e-05	0.00620011
A_95_P243307	-32381	-358.792	-256.659	1.51801e-05	0.00627283
A_95_P028601	-127.611	-34.8195	-248.914	1.61395e-05	0.00654577
A_95_P002821	-21302.2	-11993.5	-245.569	1.65822e-05	0.00665814
A_95_P184142	-15636.9	-91.4136	-244.073	1.6786e-05	0.00665814
A_95_P116477	-213.672	-7.00412	-242.706	1.69757e-05	0.00665814
A_95_P003131	-40622.7	-1785.12	-238.937	1.75155e-05	0.00667237
A_95_P005072	-70493	-7665.3	-238.728	1.75461e-05	0.00667237
A_95_P024481	-73312.9	-8501	-238.133	1.7634e-05	0.00667237
A_95_P264296	1838.33	3.52837	237.888	1.76703e-05	0.00667237
A_95_P115252	659.599	503.645	235.443	1.80391e-05	0.00670357
A_95_P195467	-2191.45	-26.7206	-233.638	1.8319e-05	0.00670357
A_95_P269396	-2471.53	-354.25	-232.779	1.84545e-05	0.00670357
A_95_P025626	167.299	50.8594	231.895	1.85954e-05	0.00670357
A_95_P112227	-5989.99	-18.7938	-231.549	1.8651e-05	0.00670357
A_95_P000231	-59603.3	-318.054	-226.283	1.95291e-05	0.00670357
A_95_P269601	-4532.02	-4.0613	-224.985	1.97551e-05	0.00670357
A_95_P302013	714.499	36.9959	224.724	1.9801e-05	0.00670357
A_95_P111737	-14109.7	-2484.22	-224.134	1.99054e-05	0.00670357
A_95_P013531	-3295.37	-22.9008	-223.898	1.99475e-05	0.00670357
A_95_P079770	10.1385	7.91772	223.384	2.00392e-05	0.00670357
A_95_P178697	-88.1088	-3.01387	-222.779	2.01484e-05	0.00670357
A_95_P284873	2632.75	13.4237	222.739	2.01555e-05	0.00670357
A_95_P008581	-11565.6	-29.2571	-221.436	2.03934e-05	0.00670357
A_95_P090008	-876.291	-18.6618	-220.928	2.04873e-05	0.00670357
A_95_P021681	-2209.08	-6.38471	-220.373	2.05906e-05	0.00670357
A_95_P012711	-2552.73	-6.3433	-219.249	2.08024e-05	0.00670357
A_95_P263626	-1148.32	-10.3136	-219.02	2.08459e-05	0.00670357
A_95_P039086	5596.57	4.27066	218.033	2.10349e-05	0.00670357
A_95_P007846	-11046	-28.7909	-217.551	2.11283e-05	0.00670357
A_95_P222122	-841.537	-14.3517	-217.424	2.1153e-05	0.00670357
A_95_P103032	1422.27	3.26891	214.843	2.16643e-05	0.00675554
A_95_P130477	-2166.96	-1487.99	-214.255	2.17833e-05	0.00675554
A_95_P141302	381.794	162.145	213.107	2.20186e-05	0.00675554
A_95_P035713	-5420.14	-56.3896	-212.192	2.2209e-05	0.00675554
A_95_P176522	-81800.2	-2922.03	-210.848	2.24929e-05	0.00679473
A_95_P011521	3564.58	4.71146	207.955	2.31232e-05	0.00693727
A_95_P000436	-4812.64	-3116.77	-206.81	2.33799e-05	0.00696656
A_95_P193417	-3594.31	-14.7243	-205.018	2.37903e-05	0.00700519
A_95_P050796	-453.012	-3.67368	-204.85	2.38293e-05	0.00700519
A_95_P159247	229.106	45.4231	200.473	2.48812e-05	0.00725042
A_95_P269576	401.09	4.57046	200.018	2.49946e-05	0.00725042
A_95_P214602	-692.805	-5.08263	-199.156	2.52114e-05	0.0072652
A_95_P108537	-4439.9	-59.3962	-195.952	2.60426e-05	0.00742322
A_95_P028316	-118.933	-26.9543	-194.028	2.65617e-05	0.00742322
A_95_P246017	-904.697	-107.053	-193.929	2.65888e-05	0.00742322
A_95_P214232	-955.422	-90.865	-193.628	2.66714e-05	0.00742322
A_95_P193067	1898.93	1236.64	193.503	2.6706e-05	0.00742322
A_95_P214932	-1851.7	-7.32437	-193.124	2.68109e-05	0.00742322
A_95_P162592	1049.7	37.1099	192.639	2.69461e-05	0.00742322
A_95_P287373	-3065.82	-6.99132	-191.914	2.71499e-05	0.00743263
A_95_P229849	-168.295	-76.4999	-189.177	2.79411e-05	0.0075732
A_95_P238834	-554.635	-11.7865	-188.947	2.80092e-05	0.0075732
A_95_P225772	-2429.35	-6.99235	-185.563	2.90402e-05	0.00765812
A_95_P032106	-3821.69	-22.928	-185.189	2.91574e-05	0.00765812
A_95_P220647	-368.082	-169.661	-184.838	2.92684e-05	0.00765812
A_95_P179782	-5418.79	-15.1248	-184.564	2.93552e-05	0.00765812
A_95_P300663	-19.9116	-5.27426	-182.56	3.00034e-05	0.00765812
A_95_P133407	-525.88	-11.0636	-180.548	3.06756e-05	0.00765812
A_95_P208412	1497.46	16.5234	180.062	3.08414e-05	0.00765812
A_95_P011181	1292.55	65.4908	180.011	3.08591e-05	0.00765812
A_95_P268341	-1630.45	-128.263	-179.229	3.11288e-05	0.00765812
A_95_P228889	-181.126	-4.45025	-178.279	3.14616e-05	0.00765812
A_95_P187427	-2326.98	-133.379	-178.252	3.14709e-05	0.00765812
A_95_P247017	-17571.1	-146.406	-178.03	3.15494e-05	0.00765812
A_95_P276573	-233.86	-84.066	-177.898	3.15963e-05	0.00765812
A_95_P306248	-13.6391	-7.47495	-177.89	3.15993e-05	0.00765812
A_95_P268361	-254.014	-146.074	-177.761	3.16451e-05	0.00765812
A_95_P130312	-3882.07	-38.3315	-176.008	3.22787e-05	0.00770123
A_95_P250982	-3163.68	-45.8561	-175.828	3.23445e-05	0.00770123
A_95_P180587	6128.62	356.348	175.812	3.23507e-05	0.00770123
A_95_P129447	-2108.48	-8.58311	-175.271	3.25505e-05	0.00770689
A_95_P110142	-13791.8	-2663.06	-174.538	3.28244e-05	0.00772997
A_95_P024636	-268.368	-23.9819	-173.658	3.3158e-05	0.00776677
A_95_P117952	-1537.29	-504.097	-171.163	3.41318e-05	0.00779585
A_95_P110412	1942.63	9.5084	170.971	3.42085e-05	0.00779585
A_95_P050151	-7.06701	-6.02284	-170.618	3.435e-05	0.00779585
A_95_P031086	7287	11.9441	169.143	3.49517e-05	0.00786681
A_95_P135317	-3955.8	-19.4927	-168.522	3.52099e-05	0.00786681
A_95_P219392	-283.73	-16.0595	-168.111	3.5382e-05	0.00786681
A_95_P184182	-1594.1	-802.302	-167.334	3.57116e-05	0.00786681
A_95_P294808	-4644.88	-3238.66	-167.177	3.57785e-05	0.00786681
A_95_P008011	-2665.42	-29.1061	-167.139	3.5795e-05	0.00786681
A_95_P183357	-1362.45	-140.205	-166.848	3.59199e-05	0.00786681
A_95_P299453	-234.33	-44.251	-166.078	3.62539e-05	0.00787921
A_95_P233774	-566.325	-188.247	-165.889	3.63363e-05	0.00787921
A_95_P009971	-1161.59	-19.1946	-165.463	3.65238e-05	0.00788087
A_95_P028286	-92.4475	-5.73197	-165.044	3.67093e-05	0.00788207
A_95_P241380	22.4947	14.902	163.761	3.72866e-05	0.00793818
A_95_P115712	3725.84	4.85421	163.347	3.74762e-05	0.00793818
A_95_P278888	-3.96559	-3.54627	-162.141	3.80356e-05	0.00800978
A_95_P110037	949.395	7.96501	161.679	3.82534e-05	0.00801711
A_95_P227109	-492.026	-6.91587	-160.123	3.90002e-05	0.00812688
A_95_P132052	-2182.63	-8.16817	-159.077	3.95148e-05	0.00816429
A_95_P205647	-3395.12	-47.6159	-157.851	4.01308e-05	0.00821406
A_95_P111502	-488.526	-28.8921	-157.07	4.0531e-05	0.0082574
A_95_P118752	-1067.67	-5.6304	-156.577	4.07863e-05	0.00827094
A_95_P215107	-253.983	-39.6055	-155.977	4.11009e-05	0.00829631
A_95_P000351	-40286.2	-145.999	-154.124	4.20951e-05	0.00842856
A_95_P209607	-643.351	-10.1471	-154.04	4.21409e-05	0.00842856
A_95_P306593	-5169.51	-997.751	-153.249	4.25774e-05	0.00847717
A_95_P208822	-3589.45	-9.20884	-152.303	4.31078e-05	0.00854393
A_95_P029006	-18865	-83.5085	-151.93	4.33197e-05	0.00854724
A_95_P136692	-179.747	-6.0688	-151.312	4.36743e-05	0.00857856
A_95_P180632	-3067.03	-128.614	-150.926	4.38976e-05	0.00858394
A_95_P100868	515.665	4.50401	149.631	4.4661e-05	0.00861779
A_95_P273091	-1185.68	-12.3383	-148.873	4.51166e-05	0.00866753
A_95_P040731	-3383.52	-8.17448	-147.285	4.60951e-05	0.00881684
A_95_P154162	-1089.08	-6.2977	-145.173	4.74455e-05	0.00899595
A_95_P108152	-365.776	-4.11306	-144.865	4.76476e-05	0.00899595
A_95_P293043	-1317.57	-618.417	-144.009	4.82159e-05	0.00906418
A_95_P121122	-1811.83	-13.5369	-143.214	4.87526e-05	0.00909876
A_95_P022391	-3.63499	-3.42842	-142.174	4.94685e-05	0.00909876
A_95_P215927	-67.6346	-39.3493	-141.525	4.99231e-05	0.00909876
A_95_P131432	-333.113	-16.071	-140.348	5.07639e-05	0.00909876
A_95_P179962	-5526.11	-6.47629	-140.273	5.0818e-05	0.00909876
A_95_P107672	-12858.2	-40.392	-139.967	5.10403e-05	0.00909876
A_95_P048571	-615.238	-14.4575	-139.828	5.1142e-05	0.00909876
A_95_P103567	-47596.8	-510.954	-139.507	5.1378e-05	0.00909876
A_95_P119272	-327.948	-103.244	-139.184	5.16163e-05	0.00909876
A_95_P091203	462.729	4.31376	138.963	5.1781e-05	0.00909876
A_95_P301868	478.854	3.38598	138.434	5.21771e-05	0.00909876
A_95_P236694	340.067	5.95499	138.134	5.24039e-05	0.00909876
A_95_P127637	-23.4456	-13.1688	-137.98	5.25213e-05	0.00909876
A_95_P306703	303.585	7.84158	137.432	5.2941e-05	0.00909876
A_95_P092213	-5.68586	-3.87183	-137.421	5.29493e-05	0.00909876
A_95_P138537	-658.535	-6.45119	-136.357	5.37784e-05	0.00909876
A_95_P226539	-3495.26	-69.9963	-135.891	5.41482e-05	0.00909876
A_95_P216567	201.722	3.00616	135.744	5.42652e-05	0.00909876
A_95_P285668	-450.8	-8.60254	-135.533	5.44343e-05	0.00909876
A_95_P265031	-38.2551	-24.7966	-135.498	5.44629e-05	0.00909876
A_95_P221482	-1398.98	-22.8371	-135.095	5.47878e-05	0.00909876
A_95_P244772	-3395.16	-3.26555	-135.045	5.48283e-05	0.00909876
A_95_P009296	-505.137	-22.4608	-134.321	5.54212e-05	0.00909876
A_95_P309198	-380.224	-50.3059	-134.183	5.55355e-05	0.00909876
A_95_P152407	-1643.67	-11.2831	-133.882	5.57856e-05	0.00909876
A_95_P107957	-24326.8	-9211.57	-133.71	5.59285e-05	0.00909876
A_95_P132232	495.56	12.6947	133.669	5.59629e-05	0.00909876
A_95_P002406	-51307.1	-574.629	-133.555	5.60588e-05	0.00909876
A_95_P105517	58380.1	22.192	133.523	5.60857e-05	0.00909876
A_95_P087198	10.9414	6.64616	131.966	5.74164e-05	0.00922198
A_95_P184917	-7882.71	-59.4783	-131.836	5.75303e-05	0.00922198
A_95_P223897	-5314.34	-3.5662	-131.419	5.7896e-05	0.00922198
A_95_P027631	329.393	8.50571	131.312	5.79905e-05	0.00922198
A_95_P208957	-705.052	-12.0347	-131.001	5.82655e-05	0.00922198
A_95_P305438	1183.31	6.25267	130.941	5.8319e-05	0.00922198
A_95_P130357	-1486.93	-79.8313	-130.325	5.88714e-05	0.00927584
A_95_P156347	6086.56	3034.72	129.818	5.93322e-05	0.00928167
A_95_P109397	-240.689	-23.9648	-129.39	5.97259e-05	0.00931002
A_95_P007446	8089.44	24.3906	128.822	6.02534e-05	0.00935893
A_95_P136302	-183.397	-7.24183	-128.125	6.09104e-05	0.00939435
A_95_P131532	656.856	3.93735	127.592	6.14208e-05	0.00943983
A_95_P119662	-342.034	-9.58228	-126.571	6.24152e-05	0.00945452
A_95_P162792	33.407	4.70123	126.248	6.27353e-05	0.00945452
A_95_P196777	-640.782	-6.50003	-126.147	6.28358e-05	0.00945452
A_95_P085030	-79.9259	-48.0658	-126.049	6.29332e-05	0.00945452
A_95_P211882	-3403.78	-21.4807	-125.428	6.35575e-05	0.00945452
A_95_P013136	-7035.03	-9.08278	-125.424	6.35623e-05	0.00945452
A_95_P144872	-105.383	-5.76801	-125.412	6.3574e-05	0.00945452
A_95_P010467	-38.8869	-25.4113	-125.409	6.35775e-05	0.00945452
A_95_P133642	-4310.84	-17.0877	-125.279	6.37087e-05	0.00945452
A_95_P258816	-8483.33	-45.3627	-125.101	6.38906e-05	0.00945452
A_95_P182742	478.76	17.9014	124.66	6.43429e-05	0.00948938
A_95_P299093	30.8599	11.9061	123.876	6.51603e-05	0.00957769
A_95_P040181	-74.5559	-45.2089	-123.555	6.54997e-05	0.00959538
A_95_P004356	1174.72	4.66057	123.246	6.5828e-05	0.00961132
A_95_P003181	-13279.2	-186.415	-122.459	6.66772e-05	0.00965532
A_95_P282428	-2410.77	-282.259	-121.938	6.72479e-05	0.00965532
A_95_P233874	-10751.6	-19.7524	-121.803	6.73971e-05	0.00965532
A_95_P203652	-2307.27	-25.4277	-121.754	6.74516e-05	0.00965532
A_95_P127352	-1094.28	-3.35376	-121.705	6.75051e-05	0.00965532
A_95_P124827	-34.6617	-13.1299	-121.555	6.76723e-05	0.00965532
A_95_P228149	2939.5	219.968	120.827	6.84897e-05	0.00971623
A_95_P141352	7.2614	5.3952	120.336	6.90502e-05	0.00975249
A_95_P118017	-174.231	-5.22193	-119.948	6.94973e-05	0.00975249
A_95_P022051	-2220.63	-425.282	-119.932	6.95155e-05	0.00975249
A_95_P067655	3773.95	3.0327	119.62	6.98794e-05	0.00975249
A_95_P145097	-1577.37	-20.5344	-119.562	6.99463e-05	0.00975249
A_95_P178817	47242.7	12.4476	119.198	7.03746e-05	0.00975249
A_95_P086475	-2647.72	-17.9149	-119.016	7.05896e-05	0.00975249
A_95_P148692	-1220.97	-32.8294	-118.805	7.08411e-05	0.00975249
A_95_P009546	8071.71	6.80391	118.411	7.1313e-05	0.00975249
A_95_P006341	-1686.31	-25.6555	-118.018	7.17885e-05	0.00975249
A_95_P157317	-22198.6	-404.234	-117.914	7.19157e-05	0.00975249
A_95_P032066	-185.005	-21.4776	-117.483	7.24437e-05	0.00976157
A_95_P158762	-344.684	-10.2579	-117.315	7.26513e-05	0.00976157
A_95_P002976	3805.6	3.56096	116.814	7.3276e-05	0.00978675
A_95_P192852	411.476	5.37495	116.702	7.34172e-05	0.00978675
A_95_P119682	-1490.78	-105.599	-116.496	7.36763e-05	0.00978675
A_95_P231359	-2375.54	-14.0971	-116.452	7.37324e-05	0.00978675
A_95_P191642	-4737.1	-6.4766	-116.214	7.40352e-05	0.00979725
A_95_P004101	1334.58	3.5299	115.804	7.45599e-05	0.0098043
A_95_P150007	-5963.73	-50.5974	-115.791	7.45769e-05	0.0098043
A_95_P015111	-200.976	-125.879	-115.573	7.48582e-05	0.0098043
A_95_P112722	178756	11343.6	115.476	7.49838e-05	0.0098043
A_95_P293993	7450.24	4.86514	115.03	7.55661e-05	0.00984421
A_95_P254944	-3061.53	-6.31269	-114.808	7.58595e-05	0.00984421
A_95_P224867	-88.3074	-23.8203	-114.599	7.6136e-05	0.00984421
A_95_P033599	-3048.51	-8.56275	-114.56	7.6188e-05	0.00984421
A_95_P059950	-4064.97	-5.60802	-113.639	7.74281e-05	0.0099439
A_95_P022331	725.059	59.3111	112.699	7.87247e-05	0.0099439
A_95_P000226	-152696	-9713.55	-112.651	7.87909e-05	0.0099439
A_95_P016966	1095.82	3.68996	112.578	7.8894e-05	0.0099439
A_95_P198837	111.955	3.46116	112.536	7.89526e-05	0.0099439
A_95_P124617	1161.44	7.49295	112.313	7.92665e-05	0.0099439
A_95_P251322	-81.2941	-4.97109	-112.198	7.94285e-05	0.0099439
A_95_P114727	-2225.93	-269.141	-112.108	7.95563e-05	0.0099439
A_95_P289508	2113.34	81.9069	111.859	7.99108e-05	0.0099439
A_95_P014891	-51521.9	-464.553	-111.109	8.09931e-05	0.00998326
A_95_P288493	434.562	4.6226	111.093	8.10167e-05	0.00998326
A_95_P011166	-4750.96	-3107.79	-110.889	8.13152e-05	0.00998326
A_95_P150807	-667.873	-15.6514	-110.854	8.13667e-05	0.00998326
A_95_P228809	-1830.24	-16.993	-110.181	8.23633e-05	0.0100241
A_95_P129812	-1527.82	-1136.74	-109.681	8.3115e-05	0.0100448
A_95_P136247	-89.225	-5.21457	-109.543	8.33254e-05	0.0100448
A_95_P203937	-1294.08	-11.8313	-109.296	8.37026e-05	0.0100448
A_95_P129702	-623.665	-6.73291	-108.618	8.47509e-05	0.010119
A_95_P233509	-53.5323	-25.6506	-108.045	8.5651e-05	0.0101672
A_95_P220187	36.9062	3.96082	106.889	8.7514e-05	0.0102563
A_95_P206212	-174.54	-3.51459	-106.746	8.77485e-05	0.0102563
A_95_P157212	-413.635	-6.91358	-106.608	8.7975e-05	0.0102563
A_95_P013231	-3005.79	-2012.92	-106.607	8.79781e-05	0.0102563
A_95_P116782	-105377	-29.3915	-106.244	8.85803e-05	0.0102563
A_95_P106947	-51.6171	-32.0621	-105.756	8.93982e-05	0.0102563
A_95_P268246	-168.462	-30.0209	-105.484	8.98599e-05	0.0102563
A_95_P125552	-475.135	-123.025	-105.416	8.99757e-05	0.0102563
A_95_P286208	-525.891	-3.64684	-105.392	9.00179e-05	0.0102563
A_95_P008626	3347.38	4.07896	105.363	9.00665e-05	0.0102563
A_95_P144157	113.47	16.043	105.271	9.02251e-05	0.0102563
A_95_P027681	-5028.9	-6.98642	-105.22	9.03121e-05	0.0102563
A_95_P075920	-11.1823	-8.63731	-104.832	9.09816e-05	0.0102563
A_95_P107182	-15995.1	-9892.49	-104.767	9.10946e-05	0.0102563
A_95_P278878	-49.5094	-4.80722	-104.736	9.11478e-05	0.0102563
A_95_P104312	2517.89	7.32559	104.679	9.12468e-05	0.0102563
A_95_P111232	-24537.1	-4461.91	-104.586	9.14106e-05	0.0102563
A_95_P285063	137.992	3.16711	104.576	9.1427e-05	0.0102563
A_95_P033709	-913.474	-7.2264	-104.156	9.21666e-05	0.0102627
A_95_P291888	1432.18	6.93938	104.052	9.23507e-05	0.0102627
A_95_P017676	-2207.49	-50.705	-103.82	9.27644e-05	0.0102627
A_95_P159542	130.537	4.02725	103.639	9.30881e-05	0.0102627
A_95_P154402	-1455.33	-90.2741	-103.434	9.34572e-05	0.0102627
A_95_P113027	-16079.5	-26.4466	-103.399	9.35205e-05	0.0102627
A_95_P225437	472.655	31.6066	103.305	9.36904e-05	0.0102627
A_95_P248637	1228.63	3.04817	103.115	9.40366e-05	0.0102718
A_95_P116297	-252.641	-7.06548	-102.747	9.47105e-05	0.0103192
A_95_P000346	18050.1	18.3795	102.368	9.54133e-05	0.0103192
A_95_P012841	-16533.9	-22.6814	-101.835	9.64141e-05	0.0104018
A_95_P142552	259.201	39.6224	101.582	9.6896e-05	0.0104281
A_95_P148802	-417.568	-3.24297	-101.304	9.7428e-05	0.0104597
A_95_P270356	-151.449	-16.1443	-101.071	9.78782e-05	0.0104698
A_95_P122637	2114.14	183.253	101.008	9.80002e-05	0.0104698
A_95_P201877	-1344.65	-122.677	-100.5	9.89937e-05	0.0105061
A_95_P136447	-1584.69	-8.59517	-100.466	9.90598e-05	0.0105061
A_95_P206947	384.339	3.90154	100.12	9.97463e-05	0.0105456
A_95_P209242	-1265.04	-40.1856	-99.9664	0.000100052	0.0105456
A_95_P259631	-260.545	-73.7043	-99.8841	0.000100217	0.0105456
A_95_P010566	67.8034	5.73894	99.6021	0.000100785	0.0105568
A_95_P113877	-14310.1	-9927.09	-99.5042	0.000100984	0.0105568
A_95_P311103	75.8069	3.43241	99.2141	0.000101575	0.0105933
A_95_P151922	-12741.1	-151.927	-98.9908	0.000102034	0.0106159
A_95_P008601	6675.32	72.8452	98.787	0.000102455	0.0106198
A_95_P073190	-631.006	-6.4197	-98.7264	0.000102581	0.0106198
A_95_P012006	-1362.62	-7.23421	-98.3948	0.000103273	0.0106198
A_95_P245207	-9049.42	-139.067	-98.3945	0.000103274	0.0106198
A_95_P261621	1054.08	10.2483	98.39	0.000103283	0.0106198
A_95_P188572	-1385.03	-3.18219	-97.6076	0.000104946	0.0106625
A_95_P195707	-710.235	-10.0668	-97.2661	0.000105684	0.0106625
A_95_P227849	-3131.26	-34.1158	-97.2414	0.000105737	0.0106625
A_95_P017636	-1309.53	-3.31579	-97.091	0.000106065	0.0106625
A_95_P016771	-666.527	-21.5153	-97.0488	0.000106158	0.0106625
A_95_P310858	-183.063	-4.06296	-96.8574	0.000106577	0.0106625
A_95_P224447	709.975	218.853	96.6015	0.000107143	0.0106625
A_95_P181262	-8127.25	-2615.57	-96.5307	0.0001073	0.0106625
A_95_P155452	-2431.13	-522.687	-96.4157	0.000107556	0.0106625
A_95_P002016	180.456	3.2834	96.2614	0.000107901	0.0106625
A_95_P182322	-6621.65	-50.2552	-96.0393	0.0001084	0.0106625
A_95_P301428	-5.93284	-3.08125	-95.9174	0.000108676	0.0106625
A_95_P109327	-61255.2	-49.5155	-95.8425	0.000108846	0.0106625
A_95_P192147	-5034.13	-15.6977	-95.8116	0.000108916	0.0106625
A_95_P186157	3362.29	3.94639	95.6464	0.000109293	0.0106625
A_95_P209532	5955.96	3.05577	95.6436	0.000109299	0.0106625
A_95_P292963	-3158.12	-34.8497	-95.4569	0.000109727	0.0106625
A_95_P091818	1006.86	22.9673	95.3297	0.00011002	0.0106625
A_95_P137017	-144.637	-15.6854	-95.2806	0.000110134	0.0106625
A_95_P048966	67.2776	5.9288	95.2732	0.000110151	0.0106625
A_95_P038361	-125.298	-43.3428	-95.0584	0.000110649	0.0106625
A_95_P211727	93.5136	18.642	94.9743	0.000110845	0.0106625
A_95_P135527	-13995.7	-8178.13	-94.8858	0.000111052	0.0106625
A_95_P030161	-19024.5	-166.096	-94.768	0.000111328	0.0106625
A_95_P180582	162.01	113.866	94.7189	0.000111443	0.0106625
A_95_P281658	-65.6094	-3.28148	-94.6564	0.000111591	0.0106625
A_95_P181457	-27148.6	-1158.77	-94.4774	0.000112014	0.0106625
A_95_P112027	31040.4	10.5182	94.4283	0.00011213	0.0106625
A_95_P140637	3243.72	4.07149	94.4009	0.000112195	0.0106625
A_95_P283638	-905.144	-5.85609	-94.2641	0.000112521	0.0106625
A_95_P272976	-762.468	-26.1316	-94.2229	0.00011262	0.0106625
A_95_P103627	-2811.64	-3.90957	-94.155	0.000112782	0.0106625
A_95_P233724	300.113	3.08297	93.6416	0.000114022	0.0106625
A_95_P263726	-13.5839	-9.11258	-93.62	0.000114074	0.0106625
A_95_P028736	-785.564	-4.56587	-93.5878	0.000114153	0.0106625
A_95_P012276	-9142.5	-10.2395	-93.4391	0.000114517	0.0106625
A_95_P103172	11461.7	38.1184	93.4305	0.000114538	0.0106625
A_95_P108167	4135.39	4.90826	93.2853	0.000114894	0.0106625
A_95_P003721	-46059.8	-58.6488	-92.9188	0.000115802	0.010723
A_95_P009021	21112.9	231.988	92.7748	0.000116162	0.010723
A_95_P027611	-28307.4	-20.3497	-92.5964	0.00011661	0.0107306
A_95_P102372	-6309.56	-4179.32	-92.4175	0.000117062	0.0107496
A_95_P246187	-49262.8	-46.3346	-91.839	0.000118541	0.0107679
A_95_P181182	11955.4	4.40867	91.7531	0.000118763	0.0107679
A_95_P293318	-2981.43	-6.18938	-91.6684	0.000118983	0.0107679
A_95_P048626	920.404	9.77043	91.3871	0.000119716	0.0108026
A_95_P304993	1210.22	4.54679	91.3328	0.000119858	0.0108026
A_95_P007831	-492.102	-66.6624	-90.5326	0.000121986	0.0109493
A_95_P013916	11176.3	6.99157	89.48	0.000124873	0.0111399
A_95_P031841	-2779.62	-6.89735	-89.1491	0.000125801	0.0111874
A_95_P187967	-3734.4	-2470.48	-89.0663	0.000126035	0.0111874
A_95_P201642	-2328.41	-6.64961	-89.0181	0.000126172	0.0111874
A_95_P119972	-132.334	-87.8013	-88.8298	0.000126707	0.0112015
A_95_P016236	-8309.85	-3402.07	-88.7826	0.000126842	0.0112015
A_95_P120552	-2048.71	-1052.06	-88.5782	0.000127428	0.0112305
A_95_P206232	-3427.7	-12.734	-88.4141	0.000127901	0.0112496
A_95_P191267	-1932.76	-7.17028	-88.1076	0.000128792	0.0112647
A_95_P295963	-95.0069	-8.54929	-88.0982	0.00012882	0.0112647
A_95_P037263	72.4934	25.1947	87.9875	0.000129144	0.0112685
A_95_P134222	285.217	3.29469	87.5248	0.000130513	0.0113652
A_95_P162252	-122.163	-23.8157	-87.3202	0.000131125	0.0113839
A_95_P186137	206.77	20.3381	87.2796	0.000131247	0.0113839
A_95_P266976	-1977.35	-21.8687	-87.1202	0.000131728	0.011403
A_95_P031471	-626.467	-32.0332	-86.7625	0.000132816	0.0114746
A_95_P026791	69.2275	21.0722	86.544	0.000133487	0.0114798
A_95_P114437	61.9176	11.9453	86.3627	0.000134048	0.0114798
A_95_P104072	-18220.5	-5965.56	-86.2767	0.000134315	0.0114798
A_95_P156577	-70949.3	-307.554	-86.2338	0.000134449	0.0114798
A_95_P132157	-7580.86	-13.3757	-85.8819	0.000135553	0.0115184
A_95_P216922	48.6004	6.06272	85.7981	0.000135818	0.0115184
A_95_P029396	321.8	3.14175	85.7528	0.000135961	0.0115184
A_95_P001031	-3720.05	-18.3039	-85.6357	0.000136333	0.0115184
A_95_P206572	-1198.9	-7.09862	-85.5898	0.000136479	0.0115184
A_95_P130242	-1545.14	-16.2784	-85.2857	0.000137454	0.0115534
A_95_P200197	2186.91	3.65132	85.2141	0.000137685	0.0115534
A_95_P110077	-8377.59	-8.18984	-84.5615	0.000139818	0.011657
A_95_P251732	-1389.55	-10.6389	-84.4108	0.000140318	0.011657
A_95_P179162	14523.2	5.50365	84.3481	0.000140526	0.011657
A_95_P009501	-1092.96	-3.74013	-84.3306	0.000140585	0.011657
A_95_P304098	-2692.85	-15.5798	-84.2806	0.000140751	0.011657
A_95_P082465	-3750.14	-38.2207	-84.2282	0.000140927	0.011657
A_95_P215737	-894.303	-19.7053	-84.0606	0.000141489	0.0116693
A_95_P015771	481.389	6.9465	83.7163	0.000142655	0.0116796
A_95_P178577	9268.97	4.85035	83.4123	0.000143697	0.0117429
A_95_P216847	-467.19	-69.2592	-83.3315	0.000143975	0.0117438
A_95_P112827	-1473.65	-5.61221	-83.2313	0.000144322	0.0117502
A_95_P122497	1698.49	657.474	83.1365	0.000144651	0.0117551
A_95_P228544	-1084.4	-11.8065	-82.9738	0.000145219	0.0117778
A_95_P314058	-3.7681	-3.69396	-82.8695	0.000145585	0.0117778
A_95_P011231	-991.856	-29.7996	-82.8261	0.000145737	0.0117778
A_95_P233999	4384.62	53.7022	82.6191	0.000146468	0.0118151
A_95_P131677	3619.28	10.6614	82.5064	0.000146868	0.0118256
A_95_P000446	-836.52	-449.804	-82.3655	0.000147372	0.0118444
A_95_P093028	21.2103	12.9729	82.273	0.000147703	0.0118492
A_95_P028961	-4898.37	-13.9998	-81.9619	0.000148826	0.0118865
A_95_P192132	5016.4	3.82255	81.919	0.000148982	0.0118865
A_95_P265531	-769.815	-6.09885	-81.7175	0.000149717	0.0119235
A_95_P113182	-105827	-397.037	-81.5509	0.000150329	0.0119265
A_95_P073810	23.4124	10.3993	81.5068	0.000150492	0.0119265
A_95_P104567	-176.425	-20.0586	-81.4134	0.000150838	0.0119265
A_95_P157987	-230.431	-3.27103	-81.4116	0.000150844	0.0119265
A_95_P022276	-29226.5	-207.595	-81.0598	0.000152156	0.0120085
A_95_P313418	-1348.5	-97.0886	-80.7727	0.00015324	0.0120506
A_95_P118922	159.665	3.61697	80.3634	0.000154804	0.0121519
A_95_P003176	-25151.7	-143.97	-80.1231	0.000155734	0.012203
A_95_P107842	-10916.2	-213.966	-80.0332	0.000156084	0.0122085
A_95_P290728	-272.676	-84.009	-79.8138	0.000156943	0.0122539
A_95_P176762	-2165.89	-1535.17	-79.7193	0.000157315	0.0122611
A_95_P011911	-2685.51	-5.18494	-79.5873	0.000157837	0.0122799
A_95_P272936	-6715.41	-19.0407	-79.3572	0.000158754	0.0122867
A_95_P008396	13236.9	7.89117	79.354	0.000158767	0.0122867
A_95_P105132	1816.71	31.4089	79.1465	0.0001596	0.0123077
A_95_P313208	84.0406	18.6591	79.0054	0.00016017	0.01233
A_95_P207582	1470.1	12.5634	78.7681	0.000161136	0.0123695
A_95_P146657	213.963	13.879	78.7407	0.000161249	0.0123695
A_95_P221582	191.655	6.19378	78.4536	0.000162431	0.0124384
A_95_P016796	3392.17	1723.8	78.3346	0.000162925	0.0124426
A_95_P243982	-235.498	-7.07928	-78.3036	0.000163054	0.0124426
A_95_P282043	-15.055	-10.3046	-78.1439	0.00016372	0.0124718
A_95_P009371	-1111.57	-3.65965	-77.7253	0.000165488	0.0125675
A_95_P016816	-7189.5	-15.0877	-77.6827	0.00016567	0.0125675
A_95_P025846	-18911.4	-45.9742	-77.6253	0.000165915	0.0125675
A_95_P289128	-703.571	-3.24954	-77.5765	0.000166124	0.0125675
A_95_P122237	3199.13	4.73287	77.4403	0.000166708	0.0125772
A_95_P013211	4339.23	5.37926	77.3367	0.000167155	0.0125772
A_95_P089723	50.8618	5.0447	77.2693	0.000167447	0.0125772
A_95_P189942	2749.77	6.28151	77.1676	0.000167889	0.0125772
A_95_P117832	585.428	9.93314	77.0646	0.000168337	0.0125772
A_95_P020477	-4924.66	-33.379	-77.0464	0.000168417	0.0125772
A_95_P234189	-20469.2	-7728.87	-77.0162	0.000168549	0.0125772
A_95_P028616	-340.754	-27.1044	-76.7628	0.000169663	0.0126388
A_95_P097273	68.4096	5.09985	76.4998	0.000170832	0.0126539
A_95_P024021	-4686.96	-2978.57	-76.4252	0.000171165	0.0126539
A_95_P282103	-6.93159	-4.79502	-76.3976	0.000171289	0.0126539
A_95_P100928	50950.9	15.8053	76.3954	0.000171299	0.0126539
A_95_P003406	-29363.1	-1000.04	-76.2433	0.000171982	0.0126539
A_95_P124337	1835.72	9.94848	76.1983	0.000172186	0.0126539
A_95_P259606	30878	3.14377	76.0966	0.000172646	0.0126539
A_95_P213127	2646.25	4.98148	75.9021	0.000173532	0.0126539
A_95_P110517	-22595.4	-12933.7	-75.9003	0.00017354	0.0126539
A_95_P115372	-3640.84	-406.673	-75.8318	0.000173854	0.0126539
A_95_P305403	576.188	17.3168	75.746	0.000174248	0.0126539
A_95_P150677	-2971.49	-2049.22	-75.7128	0.000174401	0.0126539
A_95_P007471	-1540.48	-4.37044	-75.6536	0.000174674	0.0126539
A_95_P195392	-844.269	-6.66175	-75.552	0.000175143	0.0126539
A_95_P252519	147.204	3.68036	75.5163	0.000175309	0.0126539
A_95_P170776	136.472	14.6304	75.1683	0.000176936	0.0126539
A_95_P009731	-1882.61	-306.825	-75.1629	0.000176961	0.0126539
A_95_P032301	-4720.97	-13.7392	-75.0491	0.000177498	0.0126539
A_95_P249267	10089.9	15.2738	74.9819	0.000177816	0.0126539
A_95_P203647	6349.44	4.94764	74.904	0.000178186	0.0126539
A_95_P217127	-1911.12	-20.7766	-74.8839	0.000178282	0.0126539
A_95_P099073	-4.2478	-3.99646	-74.8728	0.000178335	0.0126539
A_95_P071435	-281.544	-6.11348	-74.8633	0.00017838	0.0126539
A_95_P208062	1199.26	8.40471	74.7987	0.000178688	0.0126539
A_95_P254419	-971.34	-4.21128	-74.6484	0.000179408	0.0126539
A_95_P112597	-76821.4	-16286.5	-74.5529	0.000179868	0.0126539
A_95_P107882	-109823	-10039.3	-74.5453	0.000179905	0.0126539
A_95_P306653	240.176	3.44524	74.5427	0.000179917	0.0126539
A_95_P107202	315.241	7.25342	74.537	0.000179944	0.0126539
A_95_P299833	-356.809	-13.2281	-74.4791	0.000180225	0.0126539
A_95_P191042	-3462.24	-51.4147	-74.4109	0.000180555	0.0126539
A_95_P150012	-734.733	-8.80168	-74.2944	0.000181121	0.0126692
A_95_P301938	14.5241	8.00791	74.247	0.000181352	0.0126692
A_95_P195907	-34884.6	-248.628	-74.0778	0.000182182	0.0126967
A_95_P222942	-1274.78	-53.1772	-74.0175	0.000182479	0.0126967
A_95_P180757	-4488.05	-424.249	-73.9899	0.000182615	0.0126967
A_95_P238269	500.603	5.5989	73.8398	0.000183358	0.0127087
A_95_P045261	-1202.73	-22.5588	-73.7662	0.000183724	0.0127087
A_95_P060550	28.0071	21.5173	73.7289	0.00018391	0.0127087
A_95_P258751	-3407.26	-12.4148	-73.721	0.000183949	0.0127087
A_95_P202177	-362.633	-102.088	-73.6566	0.000184271	0.0127109
A_95_P121592	-2097.15	-4.65974	-73.5331	0.00018489	0.0127336
A_95_P177392	-65521	-272.597	-73.1589	0.000186786	0.012844
A_95_P043331	-79.366	-6.18655	-73.0829	0.000187175	0.0128505
A_95_P144692	-2936.04	-446.368	-73.0173	0.000187511	0.0128534
A_95_P035793	-79.3831	-4.58596	-72.9355	0.000187932	0.0128573
A_95_P140267	-10.926	-6.79451	-72.8923	0.000188154	0.0128573
A_95_P176362	-3267.73	-4.55112	-72.743	0.000188927	0.01289
A_95_P199547	1689.77	4.93478	72.5714	0.000189822	0.0129232
A_95_P264701	-104.264	-6.14235	-72.5366	0.000190004	0.0129232
A_95_P210287	-6718.19	-2934.31	-72.302	0.000191238	0.0129514
A_95_P202072	-6876.45	-538.723	-72.2515	0.000191506	0.0129514
A_95_P027301	-23860	-46.1498	-72.1902	0.000191831	0.0129514
A_95_P267791	-831.599	-6.03495	-72.1199	0.000192205	0.0129514
A_95_P015751	-8075.01	-10.7721	-72.1029	0.000192296	0.0129514
A_95_P246752	-29470.4	-141.318	-72.0429	0.000192616	0.0129514
A_95_P016081	6404.46	3.13261	72.0117	0.000192783	0.0129514
A_95_P021801	-2229.97	-7.65494	-71.9385	0.000193175	0.0129533
A_95_P194557	-5058.33	-5.26704	-71.896	0.000193404	0.0129533
A_95_P245202	-1178.15	-8.15257	-71.6203	0.000194895	0.0129904
A_95_P227459	-796.801	-42.4623	-71.5802	0.000195113	0.0129904
A_95_P129767	-1643.91	-30.9874	-71.5352	0.000195359	0.0129904
A_95_P130742	-563.531	-8.49291	-71.4479	0.000195836	0.0129904
A_95_P273616	-804.002	-9.98561	-71.4252	0.000195961	0.0129904
A_95_P159912	279.249	8.90508	71.4121	0.000196033	0.0129904
A_95_P115797	-7708.46	-3.87545	-71.3363	0.00019645	0.0129983
A_95_P007656	-18874.3	-14513.2	-70.7434	0.000199755	0.013158
A_95_P125497	-22632	-37.1135	-70.3708	0.000201876	0.0132347
A_95_P108722	-310.92	-6.35743	-70.3482	0.000202005	0.0132347
A_95_P195782	2564.18	7.06222	70.3252	0.000202137	0.0132347
A_95_P024061	-942.577	-4.81373	-70.1052	0.000203408	0.0132731
A_95_P290163	-1763.48	-13.7087	-70.0829	0.000203537	0.0132731
A_95_P016321	-52416.4	-36.8246	-70.051	0.000203722	0.0132731
A_95_P036343	-242.976	-5.35322	-70.0144	0.000203935	0.0132731
A_95_P211867	-138704	-93.5805	-69.6312	0.000206185	0.0133623
A_95_P285503	-4.56657	-3.54556	-69.625	0.000206222	0.0133623
A_95_P036958	-215.806	-19.899	-69.3969	0.00020758	0.0134295
A_95_P122712	118.952	12.1932	69.2305	0.000208578	0.0134553
A_95_P000630	-10693.3	-148.613	-69.1636	0.000208982	0.0134615
A_95_P272586	388.869	20.3898	68.7959	0.000211221	0.013558
A_95_P105012	-29488.3	-36.628	-68.7513	0.000211495	0.013558
A_95_P027531	-438.049	-17.3471	-68.7463	0.000211526	0.013558
A_95_P054356	24.3809	6.87532	68.6388	0.000212189	0.013558
A_95_P258186	8782.6	5.73293	68.6316	0.000212233	0.013558
A_95_P180457	-775.502	-4.65808	-68.5712	0.000212607	0.013558
A_95_P117667	-3452.7	-5.50299	-68.5649	0.000212646	0.013558
A_95_P088143	-1720.36	-3.75067	-68.3391	0.000214053	0.013619
A_95_P215077	614.269	4.66015	68.3118	0.000214225	0.013619
A_95_P062710	-486.969	-33.6232	-68.2104	0.000214862	0.013627
A_95_P016226	-13100	-11.2005	-68.1865	0.000215012	0.013627
A_95_P226099	-449.19	-3.58782	-67.9713	0.000216376	0.0136566
A_95_P030141	34674.4	26113.2	67.8889	0.000216901	0.0136584
A_95_P105772	-707.301	-15.0223	-67.8527	0.000217132	0.0136584
A_95_P022491	-21.6893	-12.0073	-67.5383	0.000219158	0.0137168
A_95_P268806	928.676	34.4453	67.4561	0.000219692	0.0137168
A_95_P195477	5636.38	6.34554	67.4343	0.000219834	0.0137168
A_95_P179147	15650.2	5.869	67.3388	0.000220458	0.01373
A_95_P017511	-38176.7	-330.316	-67.2827	0.000220825	0.01373
A_95_P122402	-372.425	-3.47025	-67.0892	0.000222101	0.01373
A_95_P198032	2147.26	3.0335	67.0465	0.000222384	0.01373
A_95_P300798	580.741	4.11239	67.0377	0.000222442	0.01373
A_95_P269836	304.877	3.04541	67.0209	0.000222553	0.01373
A_95_P144214	3300.23	263.288	66.8732	0.000223537	0.0137713
A_95_P083540	86.6294	4.13884	66.7913	0.000224086	0.0137827
A_95_P297218	-190.375	-13.266	-66.6906	0.000224762	0.0137827
A_95_P108693	49085.1	8.11396	66.6583	0.000224981	0.0137827
A_95_P252669	-214.261	-7.24291	-66.5346	0.000225818	0.0137962
A_95_P267666	-11.4141	-7.0718	-66.5325	0.000225832	0.0137962
A_95_P009031	-25304.6	-40.2875	-66.3629	0.000226987	0.013811
A_95_P105987	12753.1	8.70563	66.3295	0.000227216	0.013811
A_95_P003606	-2246.29	-3.30269	-66.2855	0.000227517	0.013811
A_95_P267036	-647.955	-4.45094	-66.2661	0.000227651	0.013811
A_95_P310398	-2448.46	-8.03239	-66.1117	0.000228715	0.0138373
A_95_P019441	-33019	-1042.8	-65.9962	0.000229516	0.0138599
A_95_P059745	-365.78	-3.04298	-65.8876	0.000230273	0.0138599
A_95_P299423	1446.15	3.42236	65.8616	0.000230455	0.0138599
A_95_P051651	-2222.73	-36.144	-65.8468	0.000230558	0.0138599
A_95_P182317	-5377.83	-73.2519	-65.6144	0.000232193	0.0138599
A_95_P195592	-5213.76	-421.115	-65.5815	0.000232426	0.0138599
A_95_P003281	-12364.9	-1356.62	-65.5812	0.000232429	0.0138599
A_95_P179787	-3554.35	-16.8107	-65.5166	0.000232887	0.0138599
A_95_P214142	-80.5372	-35.1137	-65.3696	0.000233936	0.0138805
A_95_P267746	-1628.07	-9.73759	-65.3083	0.000234374	0.0138805
A_95_P152647	5916.64	5.34156	65.305	0.000234398	0.0138805
A_95_P056766	10.7556	6.43436	65.2556	0.000234753	0.0138805
A_95_P235354	-1575.09	-13.5136	-65.2467	0.000234817	0.0138805
A_95_P050496	-267.192	-10.6151	-65.1886	0.000235236	0.0138865
A_95_P089798	-9.9243	-6.70307	-64.8086	0.000238002	0.0140047
A_95_P119872	-4597.63	-8.86686	-64.7353	0.000238541	0.0140061
A_95_P111317	2531.59	1546.24	64.6508	0.000239164	0.0140239
A_95_P198692	-8961.34	-24.9201	-64.487	0.000240381	0.0140564
A_95_P086570	70.0954	3.02367	64.4347	0.000240771	0.0140564
A_95_P017906	7810.8	4.08505	64.4219	0.000240866	0.0140564
A_95_P219357	-93.6519	-5.71978	-64.4038	0.000241002	0.0140564
A_95_P116567	279.058	3.20404	64.1629	0.000242814	0.0141019
A_95_P177452	-173.995	-95.7112	-64.1595	0.00024284	0.0141019
A_95_P112537	596.991	144.73	64.0993	0.000243296	0.0141019
A_95_P114482	-50774.1	-19015.9	-64.0346	0.000243788	0.0141019
A_95_P234114	-3180.9	-6.5247	-64.0021	0.000244035	0.0141019
A_95_P094183	-1208.8	-5.74761	-63.9329	0.000244564	0.0141138
A_95_P270221	-7434.61	-67.8312	-63.6333	0.000246871	0.01413
A_95_P004026	-92604.6	-240.599	-63.5916	0.000247195	0.01413
A_95_P108572	-1425.93	-5.5619	-63.5902	0.000247205	0.01413
A_95_P113472	-17764.7	-10833.6	-63.4961	0.000247939	0.01413
A_95_P211097	-5067.46	-359.866	-63.4671	0.000248165	0.01413
A_95_P031101	-730.948	-11.2459	-63.3919	0.000248754	0.01413
A_95_P146422	421.788	5.45408	63.3063	0.000249427	0.01413
A_95_P107647	221.734	4.45406	63.2883	0.000249569	0.01413
A_95_P089788	18.7331	6.97868	63.2418	0.000249936	0.01413
A_95_P191237	-1955.15	-8.9579	-63.2039	0.000250236	0.01413
A_95_P078785	-171.812	-10.5082	-63.1922	0.000250328	0.01413
A_95_P130267	-1533.98	-4.28565	-62.9277	0.000252436	0.014181
A_95_P199162	-628.973	-4.42766	-62.9167	0.000252525	0.014181
A_95_P102387	1283.84	9.40982	62.8816	0.000252806	0.014181
A_95_P156882	-254.163	-3.933	-62.8312	0.000253212	0.014181
A_95_P047661	452.509	5.40089	62.7788	0.000253634	0.014181
A_95_P283233	-190.781	-106.811	-62.7122	0.000254174	0.014181
A_95_P248747	-7174.55	-4.92789	-62.6247	0.000254884	0.014181
A_95_P311078	104.181	4.5159	62.6164	0.000254951	0.014181
A_95_P000301	-1263.32	-647.642	-62.5144	0.000255784	0.014181
A_95_P261086	807.315	5.83621	62.49	0.000255984	0.014181
A_95_P198097	433.186	14.0836	62.4637	0.000256199	0.014181
A_95_P217767	2189.82	25.3723	62.4394	0.000256398	0.014181
A_95_P251082	85.9657	7.32764	62.3766	0.000256914	0.014181
A_95_P217572	-638.553	-34.7927	-62.3727	0.000256947	0.014181
A_95_P259096	9.78189	6.72916	62.324	0.000257349	0.014181
A_95_P051321	-1162.34	-7.62258	-62.3163	0.000257412	0.014181
A_95_P007516	22124.7	11.1231	62.2806	0.000257707	0.014181
A_95_P050141	-1409.26	-7.77552	-62.1303	0.000258955	0.014205
A_95_P001666	-18551.4	-16.4144	-62.0599	0.000259543	0.014205
A_95_P025921	-422.299	-23.8564	-62.0013	0.000260033	0.014205
A_95_P005351	-475.997	-372.991	-61.9609	0.000260372	0.014205
A_95_P184687	-996.949	-4.50939	-61.9524	0.000260443	0.014205
A_95_P224017	-132.335	-42.3239	-61.9515	0.000260452	0.014205
A_95_P193102	-1801.13	-224.436	-61.8359	0.000261426	0.014205
A_95_P019276	-18986	-185.051	-61.8031	0.000261703	0.014205
A_95_P011141	-25110.1	-33.7647	-61.662	0.000262901	0.014205
A_95_P230919	3479.47	4.20737	61.6248	0.000263219	0.014205
A_95_P014546	4965.06	5.3697	61.6193	0.000263267	0.014205
A_95_P251767	1202.52	5.59733	61.5873	0.00026354	0.014205
A_95_P140967	-258.799	-4.69704	-61.5408	0.000263938	0.014205
A_95_P218502	234.103	7.54901	61.5363	0.000263976	0.014205
A_95_P120017	-72.5814	-52.456	-61.5314	0.000264019	0.014205
A_95_P132452	-275.906	-9.7742	-61.4757	0.000264497	0.014205
A_95_P197502	-550.903	-316.261	-61.47	0.000264546	0.014205
A_95_P273031	-4577.89	-5.60542	-61.4603	0.000264629	0.014205
A_95_P008241	-3383.67	-2525.65	-61.3086	0.00026594	0.0142131
A_95_P052141	71.1787	3.30644	61.3043	0.000265977	0.0142131
A_95_P071920	-273.257	-7.55893	-61.2886	0.000266114	0.0142131
A_95_P113802	-42977.2	-231.328	-61.2553	0.000266403	0.0142131
A_95_P113127	-67170.4	-580.485	-61.2029	0.000266859	0.0142141
A_95_P258081	-9128.84	-1555.95	-61.0341	0.000268337	0.0142141
A_95_P148122	-21.7004	-13.7262	-61.0302	0.000268371	0.0142141
A_95_P001141	16077.8	3.42259	60.9952	0.000268679	0.0142141
A_95_P158017	-277.258	-7.17395	-60.9876	0.000268746	0.0142141
A_95_P201307	-1170.83	-8.69774	-60.9495	0.000269082	0.0142141
A_95_P227134	2550.69	10.8519	60.9371	0.000269191	0.0142141
A_95_P102657	-2681.23	-94.6247	-60.8632	0.000269845	0.0142141
A_95_P229609	-4110.04	-6.4149	-60.8441	0.000270015	0.0142141
A_95_P013816	-1209.17	-3.51265	-60.8399	0.000270052	0.0142141
A_95_P155502	2509.85	3.36009	60.8237	0.000270196	0.0142141
A_95_P274988	-2853.02	-9.76838	-60.8102	0.000270315	0.0142141
A_95_P295758	-1643.85	-4.8479	-60.7678	0.000270693	0.0142158
A_95_P005611	-238.644	-184.731	-60.6914	0.000271374	0.0142158
A_95_P183197	-8836.24	-7.90827	-60.6211	0.000272004	0.0142158
A_95_P023726	6565.91	5.5625	60.599	0.000272202	0.0142158
A_95_P216597	-64.1515	-51.0876	-60.5197	0.000272916	0.0142158
A_95_P121647	163.231	10.2428	60.4909	0.000273176	0.0142158
A_95_P109267	1127.3	39.2328	60.468	0.000273383	0.0142158
A_95_P082095	62.7122	4.96794	60.4646	0.000273413	0.0142158
A_95_P184507	888.95	11.6869	60.4201	0.000273816	0.0142158
A_95_P009236	11326.8	4.39187	60.3681	0.000274287	0.0142158
A_95_P001076	402.67	47.3682	60.3585	0.000274375	0.0142158
A_95_P224187	934.249	8.61614	60.3493	0.000274458	0.0142158
A_95_P074680	-266.524	-8.32237	-60.14	0.000276371	0.0142367
A_95_P289648	5.16547	4.86036	60.1113	0.000276635	0.0142367
A_95_P308933	133.149	3.84038	60.1042	0.000276701	0.0142367
A_95_P047386	336.784	7.4717	60.0873	0.000276856	0.0142367
A_95_P104462	-19418.9	-53.5704	-60.0416	0.000277277	0.0142367
A_95_P257574	-44.8253	-23.0053	-60.0093	0.000277576	0.0142367
A_95_P195722	3993.32	2846.67	59.9576	0.000278055	0.0142367
A_95_P071480	77.6127	3.21141	59.9454	0.000278168	0.0142367
A_95_P082945	244.741	3.70048	59.8938	0.000278647	0.0142367
A_95_P234259	353.257	3.21019	59.8501	0.000279054	0.0142367
A_95_P165002	60.7902	27.6885	59.8392	0.000279156	0.0142367
A_95_P261626	-5.74766	-5.01098	-59.793	0.000279587	0.0142373
A_95_P043076	-401.03	-13.359	-59.7382	0.0002801	0.0142373
A_95_P151462	-814.167	-518.567	-59.7285	0.000280191	0.0142373
A_95_P029541	-52.5128	-3.25023	-59.6947	0.000280508	0.0142373
A_95_P204097	343.241	9.24011	59.5889	0.000281505	0.0142714
A_95_P217897	575.094	4.44709	59.3447	0.000283826	0.0143207
A_95_P002986	-1334.06	-68.0952	-59.2746	0.000284497	0.0143207
A_95_P095433	-7.845	-5.44531	-59.2065	0.000285151	0.0143207
A_95_P162437	13352.9	4.90339	59.1767	0.000285439	0.0143207
A_95_P000521	-105599	-19695.4	-59.0861	0.000286315	0.0143207
A_95_P134187	1432.85	5.54032	59.0823	0.000286351	0.0143207
A_95_P195612	2840.41	8.52991	59.0641	0.000286527	0.0143207
A_95_P149807	-3615.16	-2098.36	-59.0434	0.000286728	0.0143207
A_95_P263951	-205.108	-8.69658	-58.8901	0.000288222	0.0143437
A_95_P102922	206869	14631.2	58.8754	0.000288366	0.0143437
A_95_P289333	1126.37	5.23974	58.8283	0.000288828	0.0143437
A_95_P142827	-599.161	-4.27206	-58.8157	0.000288952	0.0143437
A_95_P105077	-387.536	-18.2257	-58.7711	0.00028939	0.0143437
A_95_P011216	-1281.76	-11.7252	-58.7457	0.000289641	0.0143437
A_95_P068730	-94.0444	-3.25706	-58.7434	0.000289663	0.0143437
A_95_P078595	166.909	6.67343	58.7256	0.000289839	0.0143437
A_95_P049541	159.377	11.1809	58.6954	0.000290136	0.0143437
A_95_P112312	-25812.3	-14568.7	-58.4829	0.000292248	0.0144318
A_95_P200097	-3960.76	-310.636	-58.3827	0.000293252	0.0144651
A_95_P118342	1580.76	3.68431	58.3323	0.000293758	0.0144738
A_95_P106872	-95059	-5339.29	-58.2119	0.000294975	0.0145002
A_95_P248457	-529.596	-18.5906	-58.1809	0.000295288	0.0145002
A_95_P297933	2896.01	3.53015	58.1322	0.000295784	0.0145061
A_95_P178237	-57849.3	-17573	-58.0255	0.000296872	0.0145129
A_95_P185547	465.433	4.50106	57.9727	0.000297412	0.0145231
A_95_P243737	-6114.24	-29.5431	-57.9164	0.00029799	0.0145352
A_95_P021131	62.2986	10.5046	57.8153	0.000299033	0.0145557
A_95_P031021	-448.469	-68.6673	-57.7984	0.000299208	0.0145557
A_95_P130902	-14231.9	-15.199	-57.7791	0.000299408	0.0145557
A_95_P120247	-367.02	-226.197	-57.7391	0.000299823	0.0145559
A_95_P000206	-78720.4	-17335.6	-57.627	0.00030099	0.014584
A_95_P125512	-741.083	-8.39486	-57.5105	0.00030221	0.014627
A_95_P213647	-1028.03	-11.4028	-57.4212	0.00030315	0.0146401
A_95_P160467	169.227	20.4968	57.2491	0.000304975	0.0146717
A_95_P054026	30.2233	12.7669	57.2057	0.000305437	0.0146717
A_95_P144822	-403.632	-8.42851	-57.2018	0.000305479	0.0146717
A_95_P299143	65.5562	6.85624	57.0889	0.000306688	0.0147136
A_95_P251327	-21835.3	-269.82	-56.9758	0.000307906	0.0147388
A_95_P132852	-10703.1	-17.8542	-56.942	0.000308272	0.0147388
A_95_P232664	-2101.05	-5.91429	-56.8457	0.000309317	0.0147388
A_95_P290358	-209.065	-4.30736	-56.845	0.000309324	0.0147388
A_95_P202317	-3398.4	-5.33272	-56.7955	0.000309864	0.0147388
A_95_P161247	5507.81	5.95022	56.7918	0.000309904	0.0147388
A_95_P271491	19.9753	7.89127	56.6397	0.00031157	0.014791
A_95_P146927	329.06	183.489	56.63	0.000311676	0.014791
A_95_P223837	-1767.09	-23.5906	-56.5447	0.000312617	0.0148195
A_95_P124542	-2113.29	-10.1895	-56.3129	0.000315195	0.0149095
A_95_P269006	-939.252	-3.15551	-56.2546	0.000315848	0.0149217
A_95_P098773	-458.389	-17.2478	-56.0726	0.000317901	0.0149791
A_95_P003476	21334.6	3.4811	55.9815	0.000318936	0.0149791
A_95_P132757	-4098.23	-18.8093	-55.9663	0.000319109	0.0149791
A_95_P092953	-151.217	-3.17075	-55.9425	0.000319381	0.0149791
A_95_P004086	42495.6	3.85791	55.8554	0.000320377	0.0149948
A_95_P159477	288.801	37.9796	55.8276	0.000320696	0.0149948
A_95_P224487	1149.64	3.72873	55.7923	0.000321101	0.0149948
A_95_P108147	-23254.2	-24.9143	-55.7521	0.000321564	0.0149948
A_95_P153862	10758.7	3.19216	55.7471	0.000321622	0.0149948
A_95_P193282	1784.67	3.14314	55.7104	0.000322046	0.0149948
A_95_P105167	-80750.6	-5274.82	-55.683	0.000322362	0.0149948
A_95_P008651	4934.75	3.54742	55.6548	0.000322689	0.0149948
A_95_P188597	-4565.86	-18.674	-55.6437	0.000322818	0.0149948
A_95_P094948	-855.198	-12.1297	-55.4561	0.000325005	0.0150585
A_95_P153227	2097.21	22.9809	55.4376	0.000325222	0.0150585
A_95_P244107	301.234	3.11756	55.3349	0.000326429	0.0150985
A_95_P135662	565.495	3.86239	55.2356	0.000327604	0.0151151
A_95_P002941	-21988.7	-11618.7	-55.2328	0.000327636	0.0151151
A_95_P140822	-328.826	-10.6251	-55.1475	0.000328651	0.0151151
A_95_P106762	-44842.1	-25735	-55.1014	0.000329201	0.0151151
A_95_P107157	38.1784	19.1907	54.9543	0.000330964	0.0151151
A_95_P103707	3195.02	8.85359	54.9439	0.00033109	0.0151151
A_95_P163832	-528.104	-17.8185	-54.9044	0.000331566	0.0151151
A_95_P125767	-1332.04	-4.25312	-54.861	0.00033209	0.0151151
A_95_P246532	728.109	13.3319	54.8503	0.000332219	0.0151151
A_95_P137682	-6378.09	-9.73142	-54.8154	0.000332643	0.0151151
A_95_P178067	60565	7.45129	54.7751	0.000333132	0.0151151
A_95_P281483	-821.593	-15.3372	-54.7633	0.000333275	0.0151151
A_95_P029011	-1162.21	-9.79074	-54.6904	0.000334165	0.0151151
A_95_P090103	-191.043	-12.5582	-54.5844	0.000335463	0.0151151
A_95_P138547	4480.04	61.8192	54.5564	0.000335807	0.0151151
A_95_P107092	-1937.17	-34.0751	-54.508	0.000336403	0.0151151
A_95_P151607	-4559.87	-7.50817	-54.4932	0.000336586	0.0151151
A_95_P268381	-415.995	-24.498	-54.4867	0.000336666	0.0151151
A_95_P007316	4506.4	7.11775	54.4828	0.000336714	0.0151151
A_95_P027716	-874.54	-60.4645	-54.4603	0.000336993	0.0151151
A_95_P246577	-412.14	-37.3325	-54.4121	0.00033759	0.0151151
A_95_P107127	-138298	-2427.71	-54.3924	0.000337834	0.0151151
A_95_P123032	-329.13	-5.72962	-54.3904	0.000337859	0.0151151
A_95_P198277	-9098.36	-30.8217	-54.3401	0.000338484	0.0151151
A_95_P095008	4392.86	6.89358	54.3098	0.000338862	0.0151151
A_95_P023911	2055.43	4.36675	54.3095	0.000338866	0.0151151
A_95_P008681	-5250.12	-5.23073	-54.1614	0.000340721	0.0151297
A_95_P030586	8.25825	6.77395	54.1454	0.000340922	0.0151297
A_95_P106457	-352.385	-3.88555	-53.9979	0.000342786	0.0151471
A_95_P024891	-305.607	-14.7464	-53.9937	0.000342839	0.0151471
A_95_P142417	136.657	7.29101	53.9769	0.000343053	0.0151471
A_95_P183272	4584.87	2358.15	53.899	0.000344044	0.0151471
A_95_P003246	-2183.16	-21.7852	-53.8819	0.000344262	0.0151471
A_95_P163717	370.215	20.1933	53.7968	0.000345352	0.0151471
A_95_P066025	-280.77	-4.75998	-53.7808	0.000345558	0.0151471
A_95_P151712	141.752	7.14481	53.7801	0.000345567	0.0151471
A_95_P029021	-1356.16	-4.54144	-53.7397	0.000346086	0.0151471
A_95_P000366	-43809	-1220.35	-53.6445	0.000347315	0.0151471
A_95_P026036	-10056.9	-16.1777	-53.6286	0.000347521	0.0151471
A_95_P098818	1215.79	4.87053	53.6028	0.000347855	0.0151471
A_95_P215532	-7666.61	-1320.55	-53.593	0.000347982	0.0151471
A_95_P243062	-298.062	-21.7346	-53.5785	0.000348171	0.0151471
A_95_P013796	32.075	16.0113	53.5639	0.000348361	0.0151471
A_95_P001731	58038	7.72533	53.5604	0.000348405	0.0151471
A_95_P143472	793.895	10.9595	53.498	0.000349219	0.01516
A_95_P000796	-2536.91	-6.11617	-53.3738	0.000350844	0.0151914
A_95_P012861	2243.91	4.84558	53.337	0.000351328	0.0151914
A_95_P297103	-222.918	-18.008	-53.1596	0.000353676	0.0152392
A_95_P094553	113.776	9.59956	53.1564	0.000353719	0.0152392
A_95_P207837	6226.54	8.23845	53.1325	0.000354037	0.0152392
A_95_P272466	-2529.57	-1430.75	-53.0558	0.000355061	0.0152392
A_95_P267906	-1360.91	-47.5553	-53.0255	0.000355466	0.0152392
A_95_P157567	-463.193	-3.35327	-53.0247	0.000355478	0.0152392
A_95_P223017	3.8392	3.75194	53.0181	0.000355565	0.0152392
A_95_P216522	-3686.56	-27.0434	-52.9881	0.000355969	0.0152398
A_95_P123627	918.086	5.91516	52.9296	0.000356755	0.0152398
A_95_P222782	-1366.41	-9.80478	-52.9021	0.000357127	0.0152398
A_95_P023411	-1471.58	-304.53	-52.8775	0.000357459	0.0152398
A_95_P289473	-861.567	-15.0639	-52.8465	0.000357877	0.0152398
A_95_P005316	1097.12	17.6835	52.8379	0.000357994	0.0152398
A_95_P067455	414.999	3.64194	52.8364	0.000358014	0.0152398
A_95_P307363	-290.795	-215.23	-52.7637	0.000359001	0.015267
A_95_P113007	-289453	-39532.8	-52.726	0.000359514	0.0152739
A_95_P026896	-1644.71	-4.24735	-52.6143	0.000361041	0.0152943
A_95_P146492	1263.71	3.52975	52.5797	0.000361516	0.0152996
A_95_P225022	6203.29	4.83913	52.505	0.000362546	0.0153283
A_95_P143722	610.874	11.0097	52.4436	0.000363394	0.0153283
A_95_P017476	-7908.3	-72.984	-52.424	0.000363666	0.0153283
A_95_P234829	-27013	-4.13789	-52.4051	0.000363928	0.0153283
A_95_P133082	323.264	3.29862	52.2847	0.000365606	0.0153283
A_95_P013806	-495.36	-19.5942	-52.2781	0.000365698	0.0153283
A_95_P189747	-1994.01	-6.87716	-52.2638	0.000365898	0.0153283
A_95_P019926	1645.32	7.03555	52.2339	0.000366316	0.0153283
A_95_P236834	-977.578	-71.4242	-52.2285	0.000366392	0.0153283
A_95_P204677	85.7521	10.7491	52.1978	0.000366823	0.0153317
A_95_P016421	-10173	-5478.21	-52.1142	0.000368	0.0153516
A_95_P015386	4478.05	3.57425	52.0635	0.000368717	0.0153654
A_95_P023196	-295.423	-8.97774	-52.0412	0.000369032	0.0153654
A_95_P017481	1805.48	46.4297	51.9163	0.000370809	0.0154247
A_95_P256379	-2.69123	-3.06495	-51.8143	0.000372271	0.0154527
A_95_P219217	-3041.05	-1120.76	-51.7799	0.000372765	0.0154527
A_95_P259496	444.941	7.4535	51.7499	0.000373197	0.0154527
A_95_P272646	-10.1558	-6.41146	-51.7464	0.000373247	0.0154527
A_95_P241450	-1105.79	-5.74175	-51.6348	0.000374861	0.0155049
A_95_P268321	-2268.25	-973.401	-51.5432	0.000376195	0.0155307
A_95_P287868	-445.637	-114.246	-51.46	0.000377411	0.0155663
A_95_P103717	-77710.8	-849.022	-51.3488	0.000379047	0.015598
A_95_P139337	53.3788	29.2954	51.3179	0.000379503	0.015598
A_95_P281793	28.1157	4.23781	51.2869	0.000379961	0.015598
A_95_P029936	-207.712	-3.05137	-51.2244	0.000380888	0.015598
A_95_P106577	-2767.1	-3.04037	-51.212	0.000381072	0.015598
A_95_P145932	995.678	5.60954	51.2042	0.000381189	0.015598
A_95_P107917	282.73	6.0287	51.1853	0.00038147	0.015598
A_95_P180332	6868.56	4.51846	51.1753	0.00038162	0.015598
A_95_P255589	-1455.38	-6.7214	-51.1672	0.000381741	0.015598
A_95_P193927	-583.344	-4.00529	-51.0658	0.000383257	0.0156309
A_95_P273431	742.942	3.83496	51.0656	0.00038326	0.0156309
A_95_P190982	-2183.74	-104.555	-51.007	0.000384141	0.0156493
A_95_P268301	-4725.24	-5.88433	-50.988	0.000384427	0.0156493
A_95_P048491	-609.71	-6.72423	-50.8577	0.000386398	0.0156998
A_95_P184912	-13673.9	-68.6195	-50.797	0.000387321	0.0156998
A_95_P178097	-15641	-87.438	-50.7667	0.000387783	0.0156998
A_95_P215587	-116.844	-21.7343	-50.7631	0.000387838	0.0156998
A_95_P076125	-26.1627	-11.4925	-50.741	0.000388176	0.0156998
A_95_P240144	-328.99	-5.00146	-50.6687	0.000389285	0.0157042
A_95_P120127	-303.736	-37.6286	-50.6673	0.000389305	0.0157042
A_95_P249062	-6426.84	-154.081	-50.6637	0.00038936	0.0157042
A_95_P140262	10.1228	5.80144	50.5747	0.000390732	0.0157187
A_95_P022671	-1183.58	-6.3568	-50.5711	0.000390788	0.0157187
A_95_P120712	-308.984	-3.91328	-50.458	0.000392541	0.0157249
A_95_P145907	225.657	3.4107	50.4242	0.000393066	0.0157249
A_95_P203382	-338.19	-7.9595	-50.4002	0.000393441	0.0157249
A_95_P115902	250.31	3.20016	50.3945	0.000393529	0.0157249
A_95_P022056	-380.951	-21.8386	-50.3446	0.00039431	0.0157249
A_95_P017951	-432.266	-5.94957	-50.3413	0.000394362	0.0157249
A_95_P248482	-3218.16	-8.11538	-50.3299	0.00039454	0.0157249
A_95_P247147	7601.85	33.8641	50.2766	0.000395376	0.0157439
A_95_P010556	-1459.79	-111.275	-50.2253	0.000396184	0.0157599
A_95_P144817	3829.97	3.77312	50.155	0.000397294	0.0157772
A_95_P145657	315.728	4.30531	50.0935	0.00039827	0.0157943
A_95_P058081	-2284.4	-3.90048	-50.0507	0.000398951	0.0158001
A_95_P197067	3331.03	3.04368	50.0226	0.0003994	0.0158008
A_95_P005386	-141812	-45.5202	-49.8816	0.000401659	0.0158457
A_95_P026931	-253.566	-155.741	-49.7804	0.000403294	0.0158662
A_95_P216087	-188.554	-5.09923	-49.7665	0.000403519	0.0158662
A_95_P013596	-25787.3	-21.1986	-49.4908	0.000408023	0.0160022
A_95_P311133	-90.4741	-4.41505	-49.473	0.000408318	0.0160022
A_95_P164132	-869.173	-4.51361	-49.4526	0.000408654	0.0160022
A_95_P023641	2412.62	3.45995	49.4354	0.000408937	0.0160022
A_95_P220872	881.855	5.8119	49.4078	0.000409395	0.0160022
A_95_P058931	-139.657	-8.05235	-49.3993	0.000409536	0.0160022
A_95_P194952	-1948.01	-10.9883	-49.3475	0.000410395	0.0160215
A_95_P267641	-7658.29	-4036.79	-49.3202	0.00041085	0.016025
A_95_P069380	156.431	4.86856	49.171	0.000413344	0.0160577
A_95_P049466	165.489	5.84473	49.0879	0.000414745	0.0160577
A_95_P300353	-82.6032	-37.2187	-49.0737	0.000414985	0.0160577
A_95_P115287	7292.93	377.282	49.0472	0.000415432	0.0160577
A_95_P062990	124.772	6.09366	48.9959	0.000416302	0.0160577
A_95_P204227	-1172.13	-3.68526	-48.9687	0.000416766	0.0160577
A_95_P203142	3890.88	4.52553	48.9362	0.000417318	0.0160577
A_95_P281993	-106.69	-72.0159	-48.9269	0.000417477	0.0160577
A_95_P119577	-33.1243	-21.9647	-48.9263	0.000417488	0.0160577
A_95_P034683	-27236.6	-35.9395	-48.9185	0.00041762	0.0160577
A_95_P203957	-1836.52	-4.80344	-48.8795	0.000418286	0.0160577
A_95_P153627	377.659	54.5541	48.8233	0.000419249	0.0160666
A_95_P062610	1747.27	6.59944	48.8231	0.000419252	0.0160666
A_95_P251497	-2280.46	-48.5496	-48.7491	0.000420527	0.0161013
A_95_P219242	86.8093	12.6399	48.506	0.000424749	0.0162113
A_95_P131367	-2329.82	-9.91487	-48.4573	0.000425603	0.0162113
A_95_P186267	-5493.33	-2913.23	-48.4563	0.00042562	0.0162113
A_95_P089048	698.161	3.68874	48.4111	0.000426415	0.0162186
A_95_P308888	-76.4893	-20.1832	-48.3947	0.000426703	0.0162186
A_95_P102137	6503.82	4.43629	48.3823	0.000426922	0.0162186
A_95_P137477	-585.622	-5.86117	-48.3396	0.000427676	0.0162331
A_95_P239639	1028.65	7.71204	48.2318	0.000429589	0.0162734
A_95_P208577	-66.8504	-35.1546	-48.2084	0.000430006	0.0162734
A_95_P223262	-4634.63	-29.6929	-48.1962	0.000430223	0.0162734
A_95_P107717	-778.82	-21.4614	-48.1129	0.000431714	0.0163106
A_95_P018821	-8603.74	-4.24334	-48.039	0.000433041	0.0163106
A_95_P120187	-2939.56	-13.872	-47.9951	0.000433834	0.0163106
A_95_P249657	-279.282	-3.92559	-47.989	0.000433944	0.0163106
A_95_P202922	-984.788	-7.60665	-47.9579	0.000434507	0.0163106
A_95_P221492	467.31	232.345	47.9193	0.000435206	0.0163106
A_95_P285943	6.89722	4.9443	47.9102	0.000435372	0.0163106
A_95_P047411	619.612	4.60754	47.8929	0.000435686	0.0163106
A_95_P167646	352.491	4.45033	47.8763	0.000435988	0.0163106
A_95_P186097	-3680.6	-4.20119	-47.8741	0.000436029	0.0163106
A_95_P079895	-6.22506	-5.04529	-47.8668	0.000436162	0.0163106
A_95_P222097	-6695.69	-3503.88	-47.8657	0.000436181	0.0163106
A_95_P028501	-796.877	-5.82163	-47.8463	0.000436535	0.0163106
A_95_P213372	4.94031	4.24829	47.8106	0.000437187	0.0163106
A_95_P048936	92.5297	8.13038	47.7915	0.000437536	0.0163106
A_95_P012016	977.493	3.4613	47.7104	0.000439024	0.0163167
A_95_P196207	-4577.48	-21.041	-47.6875	0.000439445	0.0163167
A_95_P027786	-3827.96	-202.047	-47.6706	0.000439756	0.0163167
A_95_P216557	-110.174	-4.71323	-47.6282	0.00044054	0.0163167
A_95_P049876	-2779.52	-10.7592	-47.5452	0.000442079	0.0163438
A_95_P113857	-81093.7	-430.061	-47.5168	0.000442606	0.0163438
A_95_P008316	-2347.02	-6.99074	-47.5166	0.000442609	0.0163438
A_95_P155112	9213.16	22.9402	47.5007	0.000442905	0.0163438
A_95_P245172	-28384.6	-147.444	-47.4094	0.000444613	0.016374
A_95_P110897	-12415.4	-48.2348	-47.4016	0.000444758	0.016374
A_95_P121042	-34.3	-26.7179	-47.3673	0.000445403	0.016374
A_95_P146027	105.246	19.2669	47.3396	0.000445923	0.016374
A_95_P015151	25508	9.27234	47.2714	0.000447211	0.016374
A_95_P139112	-11555.7	-977.439	-47.2687	0.000447262	0.016374
A_95_P109697	18.621	4.42908	47.2495	0.000447625	0.016374
A_95_P103797	-1157.36	-4.94424	-47.2154	0.000448271	0.016374
A_95_P226964	257.571	12.5346	47.2151	0.000448277	0.016374
A_95_P093103	-3172.43	-10.2451	-47.1951	0.000448656	0.016374
A_95_P093283	4953.98	9.61111	47.1511	0.000449494	0.016374
A_95_P184922	-20518.6	-65.728	-47.1365	0.000449772	0.016374
A_95_P029361	-21019.6	-18.74	-47.0546	0.000451338	0.016374
A_95_P015591	-3256.34	-11.1392	-46.9622	0.000453115	0.016374
A_95_P138112	-3835.97	-18.1508	-46.9479	0.000453389	0.016374
A_95_P025961	-3612.02	-1908.17	-46.9019	0.00045428	0.016374
A_95_P020501	11090.3	6.4668	46.8905	0.000454501	0.016374
A_95_P214662	-3615.19	-299.895	-46.8817	0.00045467	0.016374
A_95_P062265	-8.8317	-5.58763	-46.8461	0.000455361	0.016374
A_95_P033444	-7321.25	-3206.99	-46.8424	0.000455433	0.016374
A_95_P011896	-8308.98	-3.90085	-46.8318	0.00045564	0.016374
A_95_P227114	-10218.9	-10.8877	-46.8258	0.000455757	0.016374
A_95_P034858	4402.07	20.6563	46.8199	0.000455872	0.016374
A_95_P072080	35.2407	4.10246	46.8147	0.000455972	0.016374
A_95_P012296	-8490.37	-3439.2	-46.8103	0.000456058	0.016374
A_95_P004606	203.245	4.5585	46.7517	0.000457201	0.0164016
A_95_P200992	-445.027	-36.2816	-46.7301	0.000457623	0.0164033
A_95_P212067	-22.9482	-3.75929	-46.6897	0.000458415	0.0164182
A_95_P246277	-1939.98	-11.2026	-46.5317	0.000461531	0.0164861
A_95_P255334	5596.21	7.27977	46.5233	0.000461699	0.0164861
A_95_P300993	383.845	6.15818	46.5174	0.000461814	0.0164861
A_95_P154797	1903.99	13.1728	46.4512	0.000463132	0.016498
A_95_P047046	3.8831	3.8842	46.4439	0.000463278	0.016498
A_95_P218767	-4191.11	-7.3765	-46.3746	0.000464661	0.0165097
A_95_P185627	-4312.85	-86.433	-46.3509	0.000465137	0.0165097
A_95_P223202	206.996	3.10274	46.3427	0.000465301	0.0165097
A_95_P245482	-7.32109	-5.96337	-46.2985	0.000466189	0.0165097
A_95_P110367	4028.1	3.18697	46.2728	0.000466707	0.0165097
A_95_P156807	5.81068	3.20858	46.2637	0.000466891	0.0165097
A_95_P157222	-4167.55	-36.1791	-46.2014	0.00046815	0.0165097
A_95_P093743	896.083	3.71572	46.1762	0.000468661	0.0165097
A_95_P221387	-531.333	-12.9881	-46.1253	0.000469695	0.0165097
A_95_P226429	-5944.14	-18.1226	-46.109	0.000470026	0.0165097
A_95_P114782	9883.56	12.1216	46.1065	0.000470077	0.0165097
A_95_P022126	-466.66	-3.04501	-46.0911	0.000470391	0.0165097
A_95_P213617	-1996.88	-14.9314	-46.0261	0.00047172	0.0165302
A_95_P011466	-1411.14	-4.11817	-45.9889	0.000472482	0.0165302
A_95_P099578	226.675	27.5159	45.9858	0.000472546	0.0165302
A_95_P186537	-3887.32	-3.75877	-45.9511	0.00047326	0.0165302
A_95_P032781	183.317	3.53466	45.9462	0.00047336	0.0165302
A_95_P108327	39.3008	4.69913	45.9337	0.000473618	0.0165302
A_95_P132167	-289.401	-10.371	-45.8661	0.000475015	0.0165435
A_95_P247852	-152.038	-30.1107	-45.8325	0.000475711	0.0165435
A_95_P230844	-1229.6	-4.20741	-45.8154	0.000476065	0.0165435
A_95_P012381	24410.1	6.04986	45.7347	0.000477745	0.0165435
A_95_P241370	-740.843	-331.728	-45.723	0.000477991	0.0165435
A_95_P200322	-964.407	-3.20854	-45.7212	0.000478029	0.0165435
A_95_P237544	-9462.34	-12.5099	-45.6658	0.000479187	0.0165435
A_95_P143172	1115.99	4.84674	45.645	0.000479624	0.0165435
A_95_P134422	-4552.68	-6.07357	-45.5987	0.000480597	0.0165435
A_95_P220117	-2248.32	-6.08668	-45.5059	0.000482558	0.0165594
A_95_P195572	6897.73	15.022	45.4976	0.000482736	0.0165594
A_95_P225984	-5799.76	-439.251	-45.4848	0.000483006	0.0165594
A_95_P019876	-10447.2	-183.948	-45.4465	0.00048382	0.0165594
A_95_P135707	-626.306	-6.92539	-45.4422	0.000483911	0.0165594
A_95_P022381	5417.74	4.07376	45.4134	0.000484525	0.0165594
A_95_P294783	2136.64	4.65312	45.4096	0.000484605	0.0165594
A_95_P126797	-14.738	-4.1246	-45.4069	0.000484663	0.0165594
A_95_P019451	3489.43	3.01039	45.2824	0.000487331	0.0166247
A_95_P231309	3519.87	5.28244	45.2523	0.000487979	0.0166338
A_95_P184777	-760.058	-5.95435	-45.216	0.000488763	0.0166353
A_95_P077080	-663.878	-5.47134	-45.1982	0.000489146	0.0166353
A_95_P268196	-302.024	-28.5613	-45.1974	0.000489163	0.0166353
A_95_P006276	-978.574	-5.1706	-45.0103	0.000493236	0.0167344
A_95_P119277	-595.128	-3.73181	-45.0076	0.000493294	0.0167344
A_95_P004741	880.181	3.57956	44.9446	0.000494679	0.0167505
A_95_P114252	6093.45	9.78369	44.8457	0.000496861	0.0168058
A_95_P144027	1657.69	7.78383	44.6469	0.000501292	0.0169248
A_95_P148532	-751.353	-3.89627	-44.6187	0.000501925	0.0169248
A_95_P137337	339.169	12.0928	44.5928	0.000502507	0.0169314
A_95_P226594	-34580	-2457.03	-44.5268	0.000503997	0.0169491
A_95_P090988	-337.015	-54.4363	-44.5011	0.000504579	0.0169491
A_95_P064655	5817.77	3.64211	44.3409	0.00050823	0.01703
A_95_P113887	96.9868	6.34948	44.3405	0.000508239	0.01703
A_95_P097338	-2902.35	-7.66407	-44.3342	0.000508383	0.01703
A_95_P020291	15067.5	3.99605	44.3264	0.000508561	0.01703
A_95_P137842	10.25	5.25061	44.2673	0.000509919	0.01703
A_95_P242782	-2491.18	-7.08475	-44.2662	0.000509945	0.01703
A_95_P124527	-2108.65	-54.3493	-44.2445	0.000510446	0.01703
A_95_P284743	-8142.45	-15.5129	-44.2426	0.000510488	0.01703
A_95_P190422	-3213.09	-8.56667	-44.225	0.000510896	0.0170306
A_95_P023616	-3912.14	-5.73471	-44.1431	0.000512791	0.0170505
A_95_P182117	483.45	8.39771	44.132	0.000513048	0.0170505
A_95_P015366	2432.69	3.76981	44.0231	0.000515589	0.0171219
A_95_P016451	-33798.9	-30.8391	-43.9639	0.000516975	0.0171329
A_95_P237654	23322.7	9.22045	43.9366	0.000517618	0.0171329
A_95_P308398	196.016	8.36868	43.9149	0.00051813	0.0171329
A_95_P110042	-567.95	-7.64557	-43.9	0.000518481	0.0171329
A_95_P111127	-71377	-7434.76	-43.8697	0.000519198	0.0171378
A_95_P022326	-1648.66	-25.1029	-43.8435	0.000519817	0.0171454
A_95_P000536	56524.6	32.3184	43.7911	0.000521062	0.0171606
A_95_P010726	-358.265	-3.67695	-43.727	0.000522589	0.0171819
A_95_P302208	-445.644	-308.992	-43.7064	0.00052308	0.0171819
A_95_P120267	-1044.83	-469.498	-43.6513	0.000524402	0.0172059
A_95_P110927	160.712	10.9055	43.6251	0.000525031	0.0172136
A_95_P211512	40.6021	5.57348	43.5772	0.000526186	0.0172272
A_95_P177167	-57523.7	-12685.2	-43.5344	0.00052722	0.0172467
A_95_P294308	8.39729	5.87263	43.4806	0.000528523	0.0172764
A_95_P094278	22.1274	5.96801	43.4183	0.000530039	0.017313
A_95_P203357	-2318.8	-5.3016	-43.3975	0.000530548	0.0173167
A_95_P154182	-547.556	-30.5908	-43.3638	0.000531373	0.0173308
A_95_P042831	-7.31149	-6.67663	-43.276	0.000533529	0.0173623
A_95_P139072	1667.21	49.8514	43.2199	0.000534914	0.0173896
A_95_P112022	30380	31.0196	43.198	0.000535455	0.0173896
A_95_P142957	-314.741	-23.3062	-43.1731	0.000536074	0.0173896
A_95_P306413	-52.6484	-9.45152	-43.1342	0.000537041	0.0173896
A_95_P276628	61.662	12.9577	43.1234	0.00053731	0.0173896
A_95_P269446	849.124	6.53261	43.0903	0.000538134	0.0173896
A_95_P021436	-17036.9	-11344.5	-43.0544	0.00053903	0.0173896
A_95_P191342	3659.16	3.52893	43.051	0.000539116	0.0173896
A_95_P001171	66164.1	18.9781	43.0474	0.000539206	0.0173896
A_95_P018391	1037.2	4.88979	43.04	0.000539391	0.0173896
A_95_P286283	-9113.04	-137.457	-43.0333	0.000539558	0.0173896
A_95_P098228	214.108	6.40046	43.0155	0.000540005	0.0173896
A_95_P033151	-1571.03	-9.673	-42.9837	0.000540805	0.0173916
A_95_P093803	30.1536	11.5751	42.9688	0.00054118	0.0173916
A_95_P200817	-8624.7	-7.66712	-42.9146	0.000542545	0.0174227
A_95_P020156	-501.166	-21.3187	-42.8602	0.000543922	0.0174492
A_95_P082800	8.09985	3.80612	42.828	0.000544741	0.0174492
A_95_P018206	11235.2	5.20748	42.8192	0.000544963	0.0174492
A_95_P130602	-49833	-3233.43	-42.8	0.000545452	0.0174521
A_95_P120312	122.368	4.27243	42.7644	0.00054636	0.0174569
A_95_P023611	29256.5	6.05088	42.7271	0.000547313	0.0174624
A_95_P233934	-3332.12	-13.1056	-42.7117	0.000547708	0.0174624
A_95_P111772	-20939.8	-13539.1	-42.7007	0.00054799	0.0174624
A_95_P222378	6746.18	12.9014	42.6842	0.000548415	0.0174624
A_95_P272056	846.9	7.42226	42.6783	0.000548567	0.0174624
A_95_P187372	-20472.2	-17.7064	-42.618	0.000550117	0.0174991
A_95_P132302	-629.313	-11.0475	-42.5295	0.000552409	0.0175465
A_95_P154167	-85469.5	-9531.22	-42.4955	0.000553291	0.0175586
A_95_P227554	-2141.7	-37.1131	-42.484	0.000553591	0.0175586
A_95_P226204	1535.65	4.41981	42.3645	0.000556716	0.0176321
A_95_P200107	331.409	21.2837	42.2616	0.000559427	0.0176669
A_95_P018691	442.659	3.60638	42.2262	0.000560365	0.0176838
A_95_P132367	-6782.2	-78.7588	-42.1192	0.000563213	0.0177259
A_95_P279088	10.9734	3.76899	42.1001	0.000563724	0.0177259
A_95_P149917	-5414.77	-7.11847	-42.0437	0.000565235	0.0177482
A_95_P105217	-5301.28	-23.8224	-42.0046	0.000566289	0.0177482
A_95_P111297	-17176.4	-2015.72	-41.9986	0.00056645	0.0177482
A_95_P284548	-3182.11	-7.31491	-41.9881	0.000566733	0.0177482
A_95_P030861	818.058	4.01886	41.9833	0.000566863	0.0177482
A_95_P259386	-666.613	-173.475	-41.9608	0.00056747	0.0177545
A_95_P309223	2751.42	5.31883	41.9184	0.000568617	0.0177696
A_95_P196412	-2355.42	-4.62206	-41.9123	0.000568782	0.0177696
A_95_P116627	-217.418	-6.25588	-41.8907	0.000569368	0.0177696
A_95_P144637	1958.05	4.00788	41.8296	0.000571032	0.0178024
A_95_P176527	-53205.1	-7849.81	-41.791	0.000572087	0.0178099
A_95_P208142	-384.995	-5.25496	-41.6805	0.000575121	0.0178674
A_95_P122247	4209.25	875.823	41.6428	0.000576161	0.0178674
A_95_P118962	-530.638	-9.10939	-41.6355	0.000576364	0.0178674
A_95_P021096	1532.05	3.63253	41.6349	0.000576382	0.0178674
A_95_P249097	-513.329	-9.68078	-41.5866	0.000577718	0.0178793
A_95_P104977	-784.84	-68.5213	-41.5769	0.00057799	0.0178793
A_95_P176602	-2940.06	-1186.78	-41.562	0.000578402	0.0178795
A_95_P102347	22114.6	4.29202	41.5332	0.000579205	0.0178916
A_95_P186172	17269.4	4.1543	41.4932	0.00058032	0.0179097
A_95_P103177	-87518.4	-489.991	-41.4829	0.000580609	0.0179097
A_95_P204522	6270.75	37.0709	41.412	0.000582596	0.0179458
A_95_P205667	-1035.15	-84.8055	-41.3704	0.000583767	0.0179611
A_95_P225957	1071.97	3.93449	41.3433	0.000584532	0.0179611
A_95_P010221	57.6624	10.9863	41.331	0.000584881	0.0179611
A_95_P181087	-102.251	-4.4304	-41.2621	0.000586832	0.0179954
A_95_P111052	-973.467	-5.89169	-41.1989	0.000588634	0.0179954
A_95_P259086	-104.398	-42.5049	-41.1823	0.000589109	0.0179954
A_95_P029336	-6857.23	-584.067	-41.1653	0.000589593	0.0179954
A_95_P028906	-1800.81	-15.2894	-41.1213	0.000590857	0.0179954
A_95_P180782	10225.6	4.02321	41.1084	0.000591226	0.0179954
A_95_P149122	1835.78	20.6913	41.1044	0.000591342	0.0179954
A_95_P286588	122.395	6.82435	41.0603	0.000592612	0.0179954
A_95_P017646	-254.464	-145.618	-41.0582	0.000592672	0.0179954
A_95_P195177	177.784	3.02418	41.0287	0.000593523	0.0179974
A_95_P245977	330.564	211.459	41.0076	0.000594134	0.0179974
A_95_P020211	-5314.27	-7.17232	-40.9652	0.000595363	0.0180104
A_95_P108792	-14284.2	-7297.06	-40.9645	0.000595385	0.0180104
A_95_P089793	-1970.26	-4.07839	-40.8956	0.000597388	0.0180461
A_95_P183642	-35084.8	-723.786	-40.8691	0.000598164	0.0180571
A_95_P007731	-2871.52	-4.22406	-40.8222	0.000599537	0.0180652
A_95_P160337	901.683	4.15271	40.8036	0.000600084	0.0180652
A_95_P013741	-337.113	-3.04279	-40.7462	0.000601774	0.0180664
A_95_P060940	145.989	5.43033	40.6758	0.000603858	0.0181166
A_95_P112977	-23982.2	-337.271	-40.631	0.000605187	0.0181184
A_95_P281063	-4.66206	-4.45959	-40.5698	0.000607013	0.0181184
A_95_P217887	-260.75	-11.3629	-40.5652	0.000607153	0.0181184
A_95_P162002	541.316	3.15991	40.5606	0.000607291	0.0181184
A_95_P083215	155.573	6.12389	40.5473	0.000607688	0.0181184
A_95_P236004	-1222.55	-49.21	-40.545	0.000607756	0.0181184
A_95_P111397	-6494.08	-7.20026	-40.5385	0.000607952	0.0181184
A_95_P180752	-29798.9	-263.105	-40.5197	0.000608515	0.0181184
A_95_P024551	10945.5	10.1407	40.5112	0.00060877	0.0181184
A_95_P149702	2073.19	3.13478	40.4907	0.000609387	0.0181184
A_95_P026396	-305.275	-171.96	-40.4895	0.000609422	0.0181184
A_95_P188712	-6450.55	-204.668	-40.4752	0.000609852	0.0181184
A_95_P143592	278.892	138.914	40.4691	0.000610036	0.0181184
A_95_P220757	-1067.48	-4.61513	-40.4662	0.000610124	0.0181184
A_95_P146522	-765.652	-5.85121	-40.4121	0.000611757	0.0181546
A_95_P043456	7.62956	4.78186	40.3512	0.000613602	0.0181845
A_95_P025741	506.394	3.58619	40.3378	0.000614011	0.0181845
A_95_P296848	-136.678	-10.0262	-40.3186	0.000614594	0.0181872
A_95_P146232	116.616	5.68852	40.3075	0.000614933	0.0181872
A_95_P127362	65.8138	3.30611	40.2717	0.000616026	0.0181984
A_95_P216327	118.261	6.01236	40.2679	0.000616142	0.0181984
A_95_P286203	-1822.27	-14.6771	-40.2024	0.00061815	0.0182378
A_95_P157102	-1123.34	-7.61872	-40.1628	0.000619367	0.0182378
A_95_P237684	-1011.07	-320.34	-40.1487	0.000619801	0.0182378
A_95_P228739	-13195.1	-8012.64	-40.1435	0.000619964	0.0182378
A_95_P188172	68.0774	3.40801	40.1431	0.000619975	0.0182378
A_95_P290773	-669.685	-18.9511	-40.1168	0.000620787	0.0182495
A_95_P113832	230371	14872.9	40.039	0.000623199	0.0182534
A_95_P219597	-3121.96	-12.4255	-39.9916	0.000624676	0.0182779
A_95_P122017	14687.7	26.5563	39.9573	0.000625749	0.0182971
A_95_P213942	-339.593	-5.48876	-39.9222	0.000626848	0.0183125
A_95_P302493	-566.883	-76.1878	-39.9138	0.000627113	0.0183125
A_95_P052996	-61.8235	-7.09372	-39.8989	0.00062758	0.018314
A_95_P025021	-2915.82	-7.39327	-39.802	0.000630638	0.0183714
A_95_P222037	16.0657	3.32578	39.7901	0.000631013	0.0183714
A_95_P181702	-20460.2	-11559.8	-39.7349	0.000632765	0.0183714
A_95_P107572	-40161.8	-500.285	-39.6874	0.000634281	0.0183714
A_95_P148947	710.091	3.05567	39.6655	0.00063498	0.0183714
A_95_P210497	1099.6	14.2312	39.6435	0.000635684	0.0183714
A_95_P305298	-547.826	-10.0114	-39.6043	0.000636944	0.0183714
A_95_P064150	234.822	5.12351	39.5763	0.000637843	0.0183714
A_95_P202397	9732.08	4.18138	39.5745	0.000637902	0.0183714
A_95_P009221	-11588.4	-6366.06	-39.5681	0.000638108	0.0183714
A_95_P128357	431.783	9.86191	39.5627	0.00063828	0.0183714
A_95_P009596	-536.23	-171.629	-39.5201	0.000639658	0.0183714
A_95_P002116	-21.835	-8.70251	-39.5012	0.000640267	0.0183714
A_95_P243932	802.373	3.61888	39.4955	0.000640452	0.0183714
A_95_P079685	-293.62	-6.93624	-39.4791	0.000640986	0.0183747
A_95_P305473	445.718	13.7814	39.4376	0.000642333	0.0183892
A_95_P188402	-5297.66	-290.395	-39.4232	0.000642803	0.0183906
A_95_P310818	-34.7043	-7.01939	-39.3865	0.000644	0.0184128
A_95_P217947	3106.09	3.44699	39.3552	0.000645025	0.0184301
A_95_P214382	235.408	9.27887	39.3275	0.00064593	0.018444
A_95_P086165	163.852	3.72034	39.2728	0.000647732	0.018474
A_95_P000511	-101234	-19928.1	-39.2699	0.000647824	0.018474
A_95_P132527	-27.0561	-18.047	-39.2095	0.00064982	0.0185068
A_95_P109852	-38385.1	-186.995	-39.1906	0.000650447	0.0185126
A_95_P232269	-1008.23	-3.68873	-39.1552	0.000651623	0.018522
A_95_P086190	-340.123	-6.84602	-39.1037	0.00065334	0.0185347
A_95_P123312	41.2482	23.1518	39.0494	0.000655156	0.0185742
A_95_P063460	21.602	10.4994	39.0167	0.000656254	0.0185896
A_95_P157797	-92.9259	-42.2947	-38.9978	0.000656889	0.0185896
A_95_P106137	18847.9	5.99218	38.9509	0.00065847	0.0185896
A_95_P191692	3611.91	8.87643	38.9252	0.000659338	0.0185896
A_95_P302418	-113.157	-3.34694	-38.9044	0.000660042	0.0185896
A_95_P124327	2054.88	4.31963	38.8823	0.000660793	0.0185896
A_95_P220502	40.4918	4.55702	38.8734	0.000661095	0.0185896
A_95_P111382	10094.6	4.42256	38.8577	0.000661628	0.0185896
A_95_P203482	-101.281	-7.65693	-38.8574	0.000661639	0.0185896
A_95_P025756	8124.59	5.32419	38.8274	0.00066266	0.0185952
A_95_P228729	1688.5	11.5672	38.8266	0.00066269	0.0185952
A_95_P013261	17002	8.29976	38.7889	0.000663975	0.0186026
A_95_P245487	32057.6	8.18245	38.7874	0.000664029	0.0186026
A_95_P163302	3353.66	4.68283	38.7575	0.000665051	0.0186026
A_95_P162017	-16.8009	-10.8119	-38.7447	0.000665491	0.0186026
A_95_P026356	-22788.4	-38.7112	-38.7444	0.000665501	0.0186026
A_95_P131142	-2351.1	-1508.34	-38.6562	0.000668538	0.0186675
A_95_P296733	2164.21	5.93624	38.6522	0.000668675	0.0186675
A_95_P094408	-404.471	-8.94029	-38.5688	0.000671568	0.0187146
A_95_P070900	109.207	11.315	38.5666	0.000671644	0.0187146
A_95_P017701	1294.24	5.20339	38.5498	0.000672228	0.018719
A_95_P149797	-8004.65	-4623.63	-38.4534	0.0006756	0.0187671
A_95_P270316	-220.476	-3.18931	-38.4443	0.000675922	0.0187671
A_95_P026101	-989.885	-84.8691	-38.4337	0.000676294	0.0187671
A_95_P254479	1406.74	10.9102	38.4313	0.000676376	0.0187671
A_95_P213212	-610.158	-204.75	-38.4132	0.000677015	0.0187687
A_95_P142062	90.5704	14.6305	38.3391	0.000679632	0.0188141
A_95_P048121	26.831	3.01265	38.3304	0.000679939	0.0188141
A_95_P227489	-79.6408	-17.4033	-38.2796	0.000681742	0.0188442
A_95_P113487	25332.9	4.39543	38.2755	0.00068189	0.0188442
A_95_P139912	-1187.26	-18.9569	-38.2082	0.000684291	0.0188791
A_95_P025786	-34.0553	-19.1438	-38.2039	0.000684445	0.0188791
A_95_P223182	-34.2489	-5.76978	-38.1092	0.000687846	0.0189
A_95_P257319	314.27	4.00588	38.1077	0.000687903	0.0189
A_95_P019921	-1811.13	-4.75863	-38.1042	0.000688027	0.0189
A_95_P031581	-860.608	-322.587	-38.1028	0.000688079	0.0189
A_95_P283858	-21.7815	-14.7686	-38.0665	0.000689388	0.0189
A_95_P218107	616.474	4.42384	38.0356	0.00069051	0.0189
A_95_P282263	-55.9467	-3.72535	-38.0278	0.000690792	0.0189
A_95_P243857	-16482.1	-22.724	-38.025	0.000690893	0.0189
A_95_P075265	-73.9388	-5.30473	-38.0233	0.000690955	0.0189
A_95_P222722	1155.89	6.19634	38.0146	0.00069127	0.0189
A_95_P103357	41568.5	28792.5	37.9803	0.000692519	0.0189
A_95_P211892	2297.45	12.3132	37.9739	0.000692753	0.0189
A_95_P179902	-1321.59	-4.44619	-37.9672	0.000692998	0.0189
A_95_P133557	-255.876	-11.9208	-37.896	0.000695601	0.0189482
A_95_P161537	-740.824	-41.5312	-37.8789	0.000696227	0.0189535
A_95_P134167	79.74	8.45985	37.7817	0.000699812	0.0190279
A_95_P043391	60.6546	5.41809	37.7812	0.000699831	0.0190279
A_95_P069130	842.945	11.8072	37.7528	0.000700882	0.0190423
A_95_P085580	-179.78	-9.04646	-37.7338	0.000701586	0.0190423
A_95_P308663	2.7844	3.15247	37.7259	0.000701882	0.0190423
A_95_P246307	-1644.32	-938.77	-37.7201	0.000702098	0.0190423
A_95_P139022	-151.113	-14.0429	-37.6837	0.000703453	0.0190672
A_95_P268106	1170.19	4.21237	37.6337	0.00070532	0.019084
A_95_P156692	-602.652	-5.8504	-37.6262	0.000705602	0.019084
A_95_P260051	111.727	19.897	37.5985	0.000706639	0.019084
A_95_P008101	-516.299	-5.11706	-37.5714	0.000707661	0.019084
A_95_P216977	-4528.92	-5.76003	-37.5687	0.00070776	0.019084
A_95_P201372	1519.23	103.698	37.553	0.000708354	0.019084
A_95_P248737	-15310.8	-260.672	-37.5495	0.000708483	0.019084
A_95_P130922	-101.229	-13.4214	-37.5467	0.000708591	0.019084
A_95_P013581	386.538	16.6336	37.5263	0.000709357	0.019084
A_95_P087018	-368.441	-5.20637	-37.5108	0.000709944	0.019084
A_95_P030386	1693.73	3.91829	37.5083	0.00071004	0.019084
A_95_P203067	775.447	3.02398	37.5048	0.000710173	0.019084
A_95_P049026	12.3054	5.2815	37.4664	0.000711627	0.0191058
A_95_P030756	-30592.3	-11998.8	-37.4351	0.000712814	0.0191058
A_95_P017531	-108331	-10.1754	-37.4209	0.000713357	0.0191058
A_95_P200692	-4277.31	-16.3755	-37.412	0.000713694	0.0191058
A_95_P296543	75.3386	31.3074	37.4065	0.000713906	0.0191058
A_95_P211067	-370.407	-48.2554	-37.3916	0.000714473	0.0191058
A_95_P101233	1312.09	5.64993	37.3697	0.00071531	0.0191165
A_95_P016531	420.075	13.2358	37.3347	0.000716652	0.0191167
A_95_P275143	938.369	3.264	37.3339	0.000716681	0.0191167
A_95_P203367	-1389.17	-4.06856	-37.324	0.000717062	0.0191167
A_95_P088373	147.434	5.31099	37.3059	0.000717756	0.0191236
A_95_P000401	-183971	-10.6235	-37.29	0.00071837	0.0191283
A_95_P139997	-26942.1	-30.6469	-37.2451	0.000720097	0.0191345
A_95_P222002	-338.649	-47.9646	-37.241	0.000720256	0.0191345
A_95_P124957	48.4326	3.54393	37.1988	0.000721893	0.0191345
A_95_P184442	843.487	4.64896	37.1652	0.000723194	0.0191345
A_95_P131867	-303.897	-5.00088	-37.1354	0.000724357	0.0191345
A_95_P019946	20260.6	3.44865	37.1232	0.000724832	0.0191345
A_95_P199742	-14627.2	-810.446	-37.1158	0.000725119	0.0191345
A_95_P160847	2807.74	11.7209	37.1154	0.000725137	0.0191345
A_95_P179362	-14166.4	-23.085	-37.085	0.000726324	0.0191345
A_95_P000891	-2800.68	-186.36	-37.0756	0.00072669	0.0191345
A_95_P012221	-3651.14	-3.17963	-37.075	0.000726715	0.0191345
A_95_P296578	-83.9366	-7.77298	-37.0732	0.000726787	0.0191345
A_95_P133827	-287.24	-35.8638	-37.0595	0.000727321	0.0191345
A_95_P258581	29049.7	11.4379	37.059	0.00072734	0.0191345
A_95_P156402	-1011.49	-7.1415	-37.0287	0.000728531	0.0191494
A_95_P081805	-395.513	-3.62392	-37.0135	0.00072913	0.0191494
A_95_P089758	1394.29	45.2237	37.0002	0.000729655	0.0191494
A_95_P028781	-409.137	-5.39898	-36.9407	0.000732004	0.0191562
A_95_P120352	-330.069	-236.183	-36.9362	0.000732179	0.0191562
A_95_P135192	1185.87	8.92782	36.9127	0.000733111	0.0191562
A_95_P005201	12062.7	11.9402	36.9119	0.000733146	0.0191562
A_95_P216512	-263.064	-7.44529	-36.9025	0.000733518	0.0191562
A_95_P246572	1652.99	11.3981	36.869	0.000734851	0.0191562
A_95_P159277	-1211.48	-5.26008	-36.8634	0.000735073	0.0191562
A_95_P014951	1245.09	4.57657	36.8336	0.000736261	0.0191562
A_95_P226634	-299.158	-5.67401	-36.8154	0.000736988	0.0191562
A_95_P219717	360.564	3.57712	36.8063	0.000737352	0.0191562
A_95_P222127	-3090.54	-10.7908	-36.8038	0.000737451	0.0191562
A_95_P011821	-4450.43	-2215.9	-36.7876	0.0007381	0.0191562
A_95_P010991	-9372.56	-6.13363	-36.7837	0.000738256	0.0191562
A_95_P052036	-13.1263	-8.94055	-36.7758	0.000738576	0.0191562
A_95_P243172	4.24266	3.73236	36.7737	0.00073866	0.0191562
A_95_P011571	4395.3	3.22414	36.7536	0.000739468	0.0191569
A_95_P067315	2373.01	3.04398	36.7078	0.00074131	0.0191851
A_95_P037153	1047.24	6.97247	36.6764	0.000742581	0.0191851
A_95_P012691	41456.2	7.53197	36.6723	0.000742744	0.0191851
A_95_P004541	48101.9	6.27388	36.6508	0.000743615	0.0191851
A_95_P147092	-188.04	-17.2758	-36.649	0.00074369	0.0191851
A_95_P003601	-684.16	-24.9922	-36.6425	0.000743952	0.0191851
A_95_P220012	456.684	4.48225	36.6414	0.000743997	0.0191851
A_95_P270291	1147.79	3.57435	36.6198	0.000744872	0.0191851
A_95_P009251	-4159.64	-6.43904	-36.5979	0.000745764	0.0191851
A_95_P201452	-574.133	-6.64334	-36.5796	0.00074651	0.0191851
A_95_P139452	6577.92	5.2313	36.5452	0.000747915	0.0191851
A_95_P140707	108.28	16.4475	36.5307	0.000748509	0.0191851
A_95_P119922	-78.8573	-25.4865	-36.508	0.000749436	0.0191851
A_95_P145467	-4499.59	-3091.07	-36.503	0.000749644	0.0191851
A_95_P005416	38.3734	3.10528	36.4921	0.000750088	0.0191851
A_95_P229004	-3541.86	-18.1076	-36.4716	0.000750934	0.0191851
A_95_P200672	241.939	4.38534	36.4628	0.000751294	0.0191851
A_95_P212757	-46.1865	-4.40147	-36.4521	0.000751734	0.0191851
A_95_P159177	410.381	3.41961	36.4469	0.000751948	0.0191851
A_95_P011496	9664.71	5.20762	36.4313	0.000752592	0.0191851
A_95_P260901	-10.9945	-8.95516	-36.4261	0.000752809	0.0191851
A_95_P133282	-437.243	-299.255	-36.4207	0.00075303	0.0191851
A_95_P194127	5118.73	14.2291	36.4123	0.000753376	0.0191851
A_95_P249817	-79.4693	-3.762	-36.4023	0.000753792	0.0191851
A_95_P290638	1858.55	7.08891	36.3701	0.000755123	0.0192078
A_95_P181452	-24570.5	-1885.03	-36.2907	0.000758427	0.0192807
A_95_P013206	-8841.79	-13.9652	-36.2397	0.000760564	0.01931
A_95_P157107	-4602.67	-8.95876	-36.2385	0.000760614	0.01931
A_95_P077440	-9.04853	-6.7896	-36.2211	0.000761342	0.01931
A_95_P003741	-1644.55	-1173.24	-36.2067	0.000761946	0.0193141
A_95_P105412	-5781.16	-78.4124	-36.1869	0.000762781	0.0193175
A_95_P057346	-7333.61	-310.493	-36.1721	0.000763405	0.0193175
A_95_P006201	28559.8	16.6457	36.1472	0.000764457	0.0193218
A_95_P162342	-12297.9	-293.041	-36.1335	0.000765036	0.0193253
A_95_P114452	-16188.9	-3045.73	-36.1008	0.000766419	0.0193379
A_95_P105597	-2871.25	-1988.37	-36.0702	0.00076772	0.0193558
A_95_P100938	38041.5	13.8547	36.0634	0.00076801	0.0193558
A_95_P274828	-33.0874	-8.15949	-36.0267	0.000769574	0.0193618
A_95_P193437	-14290.9	-33.7648	-35.9608	0.000772393	0.0193998
A_95_P037518	-1198.66	-20.2684	-35.9603	0.000772414	0.0193998
A_95_P017426	177.314	4.3134	35.9274	0.000773826	0.0194241
A_95_P149897	-1451.33	-63.9538	-35.9022	0.000774913	0.0194265
A_95_P008776	-419.631	-193.542	-35.8942	0.000775258	0.0194265
A_95_P293768	2070.24	6.62806	35.8616	0.000776665	0.0194397
A_95_P015626	-538.379	-6.62256	-35.8465	0.00077732	0.019445
A_95_P247242	-10449.6	-4712.73	-35.8329	0.000777908	0.0194486
A_95_P019211	26270	11.1349	35.8102	0.000778893	0.0194621
A_95_P003566	-912.973	-635.93	-35.7816	0.000780138	0.0194776
A_95_P212132	-749.822	-10.8266	-35.7648	0.000780869	0.0194776
A_95_P203867	3563.84	4.71386	35.7599	0.000781086	0.0194776
A_95_P001611	1733.44	7.66037	35.7515	0.000781453	0.0194776
A_95_P133722	149.535	3.28191	35.6557	0.000785653	0.0195618
A_95_P300708	675.591	3.84941	35.6052	0.000787878	0.0195618
A_95_P141722	-412.611	-5.07891	-35.6034	0.000787958	0.0195618
A_95_P008926	-802.3	-3.76885	-35.5589	0.000789928	0.0195679
A_95_P123082	-127.076	-10.61	-35.5532	0.000790185	0.0195679
A_95_P262191	-165989	-14.9044	-35.5427	0.000790651	0.0195679
A_95_P247182	22900.4	3.20769	35.5368	0.000790913	0.0195679
A_95_P031876	255.444	4.82295	35.531	0.000791168	0.0195679
A_95_P226564	-2769.84	-4.56874	-35.5209	0.000791618	0.019568
A_95_P161677	387.171	19.0629	35.4837	0.000793278	0.019598
A_95_P114567	-23114.5	-4.08697	-35.4421	0.000795137	0.0196226
A_95_P111647	1064.13	275.162	35.4413	0.000795173	0.0196226
A_95_P309448	-507.307	-145.937	-35.3759	0.000798112	0.0196738
A_95_P121202	4615.3	3.81893	35.3395	0.000799759	0.0196881
A_95_P281853	151.827	12.7189	35.3325	0.000800074	0.0196881
A_95_P206752	-951.801	-10.9059	-35.2905	0.000801976	0.0197141
A_95_P207217	2622.28	4.52173	35.2621	0.000803267	0.0197229
A_95_P095528	1084.31	4.37855	35.2617	0.000803287	0.0197229
A_95_P114342	614.422	5.7317	35.2065	0.000805803	0.0197248
A_95_P219017	-2196.12	-248.209	-35.1965	0.000806259	0.0197248
A_95_P190827	2509.47	4.37172	35.1793	0.000807051	0.0197248
A_95_P295703	-39.7917	-8.97367	-35.164	0.000807752	0.0197248
A_95_P028246	-19378.7	-172.185	-35.1368	0.000809001	0.0197248
A_95_P200517	-6679.27	-9.37232	-35.1318	0.000809229	0.0197248
A_95_P178542	-10233.4	-1232.01	-35.1235	0.000809612	0.0197248
A_95_P033176	25.6205	3.5159	35.1222	0.000809669	0.0197248
A_95_P094473	-503.532	-3.01774	-35.1093	0.000810265	0.0197283
A_95_P010786	-5085	-8.60859	-35.0659	0.000812269	0.019755
A_95_P279278	579.007	8.36533	35.0508	0.000812969	0.019755
A_95_P264716	-442.697	-29.8701	-35.0438	0.000813293	0.019755
A_95_P005311	4162.46	4.90648	35.0369	0.000813616	0.019755
A_95_P268666	2803.62	3.73584	35.025	0.000814168	0.0197575
A_95_P306398	-26.659	-17.1814	-34.9905	0.000815773	0.0197854
A_95_P182942	-8882.78	-18.9389	-34.9782	0.000816344	0.0197875
A_95_P126507	-664.547	-4.42662	-34.9692	0.000816762	0.0197875
A_95_P115262	34.9646	6.51268	34.949	0.000817709	0.0197953
A_95_P000381	-26217.4	-8062.47	-34.9106	0.000819505	0.0198101
A_95_P270546	-3899.49	-8.14919	-34.8898	0.000820479	0.0198227
A_95_P297068	-253.694	-3.63787	-34.8719	0.000821321	0.0198321
A_95_P153287	527.834	287.27	34.8324	0.000823184	0.0198658
A_95_P202657	1086.85	3.76215	34.8115	0.000824169	0.0198658
A_95_P068440	-1688.41	-11.4336	-34.8039	0.00082453	0.0198658
A_95_P129652	-18836.6	-680.037	-34.7675	0.000826257	0.0198753
A_95_P198122	-1591.74	-27.3734	-34.7581	0.000826702	0.0198753
A_95_P001361	-4034.22	-7.63123	-34.7483	0.000827168	0.0198753
A_95_P107632	8072.8	5.71386	34.7478	0.000827194	0.0198753
A_95_P133327	-6315.02	-18.967	-34.724	0.000828324	0.0198814
A_95_P085355	181.196	4.49781	34.7161	0.000828702	0.0198814
A_95_P008621	-4461.15	-15.58	-34.7139	0.000828807	0.0198814
A_95_P093443	-4008.83	-18.3623	-34.6038	0.000834081	0.0199717
A_95_P176972	7669.01	4.84353	34.5973	0.000834395	0.0199717
A_95_P306578	-1832.17	-3.81717	-34.5726	0.000835589	0.0199893
A_95_P212767	734.426	3.14815	34.5199	0.000838136	0.0200393
A_95_P015701	9555.65	8.72894	34.4624	0.000840933	0.0200838
A_95_P150802	-1027.9	-34.8468	-34.4445	0.000841803	0.0200838
A_95_P145742	37729.1	3.96994	34.4346	0.000842287	0.0200838
A_95_P046016	-342.87	-3.06213	-34.3809	0.000844918	0.0201246
A_95_P187972	-4496.36	-2171.28	-34.3444	0.000846713	0.0201384
A_95_P018241	1583.12	5.45633	34.341	0.000846879	0.0201384
A_95_P249827	13854.2	3.54394	34.31	0.000848412	0.0201639
A_95_P006921	69.7261	23.6014	34.25	0.000851379	0.0201741
A_95_P221027	-722.521	-8.85977	-34.2484	0.000851462	0.0201741
A_95_P136182	-318.584	-6.32358	-34.2362	0.000852064	0.0201741
A_95_P182292	89.6837	10.6717	34.2157	0.000853087	0.0201741
A_95_P230879	-1015.38	-5.16254	-34.2015	0.000853797	0.0201741
A_95_P233174	51.5894	9.307	34.1976	0.000853988	0.0201741
A_95_P076590	7.84522	4.61548	34.1976	0.000853989	0.0201741
A_95_P111887	-34348.7	-1962.46	-34.1957	0.000854084	0.0201741
A_95_P285043	105.264	3.94904	34.19	0.000854367	0.0201741
A_95_P135132	-10144.1	-49.2176	-34.1727	0.000855234	0.0201837
A_95_P267872	-77.2185	-4.94207	-34.1438	0.000856678	0.0201851
A_95_P024051	5340.75	7.97118	34.1068	0.000858535	0.0201935
A_95_P178392	-30782.2	-87.2365	-34.102	0.000858776	0.0201935
A_95_P104735	-281.583	-3.08649	-34.0909	0.000859334	0.0201935
A_95_P128392	-950.851	-4.12132	-34.0805	0.00085986	0.0201935
A_95_P148282	-2406.11	-12.5073	-34.0412	0.000861845	0.0202082
A_95_P106512	-1960.07	-24.5813	-34.0197	0.00086293	0.0202082
A_95_P227239	-13328.5	-73.8557	-34.0081	0.00086352	0.0202082
A_95_P034354	1625.52	3.2388	34.0068	0.000863587	0.0202082
A_95_P091323	4945.55	3.062	34.0054	0.000863655	0.0202082
A_95_P178157	-16522.8	-944.294	-33.9803	0.000864931	0.0202165
A_95_P103527	1485.95	3.42344	33.9704	0.000865437	0.0202175
A_95_P011806	4072.81	5.84529	33.945	0.000866728	0.0202369
A_95_P307368	-192.322	-12.9042	-33.9143	0.000868297	0.0202627
A_95_P290763	-1679.81	-7.36293	-33.8762	0.000870249	0.020283
A_95_P109027	-81.1686	-44.1617	-33.8702	0.000870556	0.020283
A_95_P133452	-1894.05	-50.0376	-33.8473	0.000871734	0.0202922
A_95_P000716	-7609.72	-3653.64	-33.8445	0.000871877	0.0202922
A_95_P273026	449.579	4.36631	33.8309	0.000872577	0.0202946
A_95_P190847	-1707.21	-3.08124	-33.7523	0.000876639	0.0203264
A_95_P102707	8009.02	7.04763	33.7416	0.000877194	0.0203264
A_95_P000336	4182.85	39.6117	33.7187	0.000878385	0.0203264
A_95_P201277	4246.89	3.0686	33.7171	0.000878472	0.0203264
A_95_P111982	-20623.9	-27.7221	-33.7098	0.000878848	0.0203264
A_95_P071915	13.6191	5.37534	33.708	0.000878946	0.0203264
A_95_P229694	-2331.59	-7.27427	-33.7021	0.000879251	0.0203264
A_95_P055026	-1332.25	-7.69059	-33.6908	0.000879843	0.0203264
A_95_P186102	-4516.24	-4.04588	-33.6598	0.000881461	0.0203399
A_95_P151337	-1056.86	-10.7101	-33.6529	0.00088182	0.0203399
A_95_P234639	202.693	4.95104	33.6241	0.000883332	0.0203641
A_95_P213137	-1089.8	-3.48929	-33.5957	0.000884821	0.0203679
A_95_P106952	-16781.3	-10064.4	-33.5539	0.000887024	0.0203963
A_95_P154007	122.034	3.33819	33.5235	0.000888634	0.0203963
A_95_P220122	445.083	5.32009	33.5196	0.00088884	0.0203963
A_95_P104097	-62.0519	-35.272	-33.4958	0.000890099	0.0204029
A_95_P108902	-36127.2	-263.012	-33.495	0.000890141	0.0204029
A_95_P111917	-22500	-2753.81	-33.4672	0.00089162	0.0204223
A_95_P276858	-154.568	-95.2901	-33.4597	0.00089202	0.0204223
A_95_P010621	-15230.9	-25.2502	-33.4363	0.000893266	0.0204268
A_95_P029151	422.998	3.77436	33.4271	0.000893761	0.0204268
A_95_P104882	-973.528	-45.7967	-33.4005	0.000895179	0.0204268
A_95_P229364	-2924.22	-12.4318	-33.3968	0.000895379	0.0204268
A_95_P000371	-3974.49	-204.642	-33.3567	0.000897528	0.0204368
A_95_P150272	-35.0174	-6.93023	-33.337	0.00089859	0.0204368
A_95_P177502	-25394.9	-13.3049	-33.3366	0.000898609	0.0204368
A_95_P120852	-389.099	-96.3334	-33.3365	0.000898618	0.0204368
A_95_P246607	-1705.7	-4.78841	-33.2945	0.000900882	0.020467
A_95_P219012	981.076	4.49743	33.2794	0.000901698	0.0204676
A_95_P025951	458.121	7.51756	33.258	0.000902856	0.0204711
A_95_P084470	138.961	64.1838	33.248	0.0009034	0.0204711
A_95_P004141	-42156.2	-614.82	-33.2298	0.000904387	0.0204829
A_95_P019206	-1424.76	-7.54974	-33.2182	0.000905017	0.020486
A_95_P308718	695.961	3.81377	33.2101	0.000905458	0.020486
A_95_P115432	122.326	3.01404	33.192	0.000906446	0.0204916
A_95_P002746	-19185.3	-12074.4	-33.1885	0.00090664	0.0204916
A_95_P105872	-17975.6	-28.1944	-33.1377	0.000909416	0.0205331
A_95_P133207	-1300.08	-5.68916	-33.1177	0.000910511	0.0205407
A_95_P106812	-137.452	-96.543	-33.1092	0.000910981	0.0205407
A_95_P019381	-34818.7	-683.694	-33.0897	0.000912052	0.0205407
A_95_P105757	-19681.9	-10132.8	-33.0719	0.000913031	0.0205407
A_95_P194622	5350.28	25.0706	33.0606	0.000913654	0.0205407
A_95_P001191	-9072.97	-45.7096	-33.0454	0.000914496	0.0205407
A_95_P003016	-42832.2	-27.5427	-33.0422	0.000914674	0.0205407
A_95_P005986	-4400.49	-76.015	-33.0377	0.000914921	0.0205407
A_95_P002676	1429.35	525.772	33.0096	0.000916476	0.0205407
A_95_P108367	23034.9	15.0467	33.0044	0.000916765	0.0205407
A_95_P208372	-1298.32	-7.68278	-32.9888	0.00091763	0.0205407
A_95_P018381	-1779.6	-12.475	-32.9872	0.000917723	0.0205407
A_95_P162627	12112.7	4.27359	32.9691	0.000918728	0.0205426
A_95_P272291	-4612.67	-5.69661	-32.9626	0.000919092	0.0205426
A_95_P017122	14079.9	6.37608	32.957	0.000919404	0.0205426
A_95_P211317	1348.44	4.22457	32.9435	0.000920153	0.0205426
A_95_P112987	-37796.3	-548.255	-32.906	0.000922252	0.0205577
A_95_P014166	3746.28	12.607	32.896	0.000922809	0.0205577
A_95_P016296	-5914.67	-7.27898	-32.8895	0.000923177	0.0205577
A_95_P092988	-348.262	-3.7107	-32.875	0.000923988	0.0205653
A_95_P096293	25.8288	3.42149	32.8649	0.000924554	0.0205675
A_95_P110837	3380.77	1884.16	32.8313	0.000926447	0.020585
A_95_P224817	685.658	21.3587	32.8311	0.000926455	0.020585
A_95_P021041	-1885.95	-21.7966	-32.8259	0.000926751	0.020585
A_95_P308828	131.065	3.28292	32.8025	0.000928072	0.0206038
A_95_P218517	-3601.35	-18.4078	-32.7635	0.000930281	0.0206215
A_95_P117497	-895.349	-18.1233	-32.7542	0.000930807	0.0206215
A_95_P004971	-21413.2	-10.0901	-32.748	0.00093116	0.0206215
A_95_P182522	-9754.76	-59.3239	-32.7315	0.000932097	0.0206215
A_95_P224592	-1901.52	-10.3585	-32.7303	0.000932163	0.0206215
A_95_P151372	-1222.21	-34.7032	-32.6891	0.000934512	0.0206496
A_95_P184192	-5290.4	-3894.35	-32.6832	0.000934848	0.0206496
A_95_P309303	1046.92	3.06093	32.6195	0.000938496	0.0207024
A_95_P204477	5131.83	34.0628	32.6139	0.000938821	0.0207024
A_95_P210502	-173.6	-5.04351	-32.5923	0.000940066	0.0207024
A_95_P111302	4151.47	3.81227	32.5759	0.00094101	0.0207024
A_95_P245617	1138.14	3.30216	32.5757	0.00094102	0.0207024
A_95_P295468	-5304.19	-7.05937	-32.5174	0.000944394	0.0207269
A_95_P034284	-572.917	-13.2068	-32.4993	0.000945444	0.0207269
A_95_P264306	2062.09	5.28888	32.4749	0.000946865	0.0207373
A_95_P129977	-1071.07	-187.35	-32.4657	0.000947398	0.0207386
A_95_P211077	-4223.5	-11.9747	-32.4383	0.000948995	0.0207528
A_95_P108107	-2265.36	-8.54534	-32.4031	0.000951058	0.0207802
A_95_P211093	18.9031	3.64138	32.3989	0.000951304	0.0207802
A_95_P079920	76.5214	37.127	32.3896	0.000951849	0.0207802
A_95_P006851	-551.495	-13.1926	-32.3845	0.000952147	0.0207802
A_95_P135307	-1003.08	-29.9725	-32.3515	0.000954089	0.0208122
A_95_P006601	-2164.66	-18.7704	-32.32	0.000955946	0.020832
A_95_P223437	-227.145	-5.82297	-32.3027	0.000956972	0.0208426
A_95_P120307	-4816.1	-2014.61	-32.2827	0.000958157	0.0208426
A_95_P110717	-24822.3	-180.574	-32.2431	0.000960507	0.0208656
A_95_P229134	-17903.1	-254.436	-32.2248	0.000961598	0.0208656
A_95_P267771	-135.03	-7.71627	-32.2218	0.000961774	0.0208656
A_95_P226124	5531.85	6.50881	32.1797	0.000964288	0.020892
A_95_P027296	396.12	4.39299	32.1739	0.000964639	0.020892
A_95_P068165	-390.543	-3.11844	-32.1687	0.000964951	0.020892
A_95_P180872	-7972.94	-16.6758	-32.1484	0.000966166	0.020892
A_95_P130452	-12598.1	-29.1082	-32.1474	0.000966226	0.020892
A_95_P009771	-9556.8	-7.62473	-32.1366	0.000966877	0.0208935
A_95_P114352	-61872.7	-578.209	-32.1241	0.000967624	0.0208993
A_95_P098878	-5450.89	-11.1016	-32.1095	0.000968507	0.0209019
A_95_P131757	-1098.37	-44.4788	-32.0794	0.000970319	0.0209114
A_95_P133567	-197.842	-3.89495	-32.0717	0.000970788	0.0209114
A_95_P235994	1514.04	3.62976	32.0674	0.000971044	0.0209114
A_95_P042106	4.49539	3.32541	32.0364	0.000972925	0.0209313
A_95_P120032	-1018.92	-582.462	-32.0181	0.000974032	0.0209316
A_95_P130977	-60.0447	-22.6975	-31.9647	0.000977287	0.0209316
A_95_P303798	4.01058	3.54438	31.9463	0.000978413	0.0209316
A_95_P217072	-2765.25	-45.2344	-31.935	0.0009791	0.0209316
A_95_P268181	-185049	-175.193	-31.9213	0.00097994	0.0209316
A_95_P133057	3568.99	5.50768	31.9137	0.000980405	0.0209316
A_95_P161102	17.6203	11.9563	31.9108	0.000980587	0.0209316
A_95_P018266	3543.88	3.04649	31.8949	0.000981563	0.0209397
A_95_P012766	96.4509	12.7369	31.889	0.000981922	0.0209397
A_95_P121192	-868.026	-218.764	-31.8517	0.000984221	0.0209523
A_95_P234444	-1030.93	-11.1467	-31.8222	0.000986048	0.0209523
A_95_P199262	816.481	3.51945	31.8143	0.000986532	0.0209523
A_95_P262321	-1481.82	-7.57852	-31.8129	0.000986622	0.0209523
A_95_P133112	-659.397	-15.2129	-31.7791	0.000988718	0.0209523
A_95_P160797	-1730.37	-1225.47	-31.7779	0.000988792	0.0209523
A_95_P249932	25022.5	5.23093	31.7558	0.000990168	0.0209523
A_95_P029866	-3052.65	-199.252	-31.7187	0.000992484	0.0209866
A_95_P000031	-86011.6	-506.184	-31.68	0.000994904	0.0210221
A_95_P042336	-430.132	-26.7007	-31.6413	0.000997335	0.0210633
A_95_P134497	-4116.85	-43.8893	-31.6132	0.00099911	0.0210835
A_95_P079060	87.4726	9.11889	31.5919	0.00100045	0.0210871
A_95_P147587	1169.04	100.385	31.5693	0.00100188	0.0210871
A_95_P110017	-362.172	-5.72347	-31.5659	0.0010021	0.0210871
A_95_P018671	10230.4	4.26987	31.5625	0.00100231	0.0210871
A_95_P043956	148.815	12.0576	31.5255	0.00100466	0.0210917
A_95_P196562	622.981	15.6846	31.5195	0.00100504	0.0210917
A_95_P112452	-11980	-1421.08	-31.5191	0.00100507	0.0210917
A_95_P133332	-809.278	-12.5389	-31.4993	0.00100634	0.0210917
A_95_P152702	175.384	5.68878	31.4962	0.00100653	0.0210917
A_95_P209462	312.424	3.55028	31.4906	0.00100689	0.0210917
A_95_P146903	1008.75	3.2991	31.4867	0.00100714	0.0210917
A_95_P289963	-580.095	-25.8085	-31.4482	0.0010096	0.0210917
A_95_P147782	-348.583	-4.31731	-31.4218	0.0010113	0.0210917
A_95_P217857	-702.797	-3.05662	-31.4186	0.0010115	0.0210917
A_95_P226514	-9184.31	-14.2291	-31.4056	0.00101234	0.0210917
A_95_P110452	-74959.4	-6131.53	-31.3993	0.00101274	0.0210917
A_95_P024371	1730.58	7.17477	31.3866	0.00101357	0.0210917
A_95_P136472	1895.82	6.4043	31.3676	0.00101479	0.0210917
A_95_P016781	-1020.95	-25.3098	-31.322	0.00101774	0.0210917
A_95_P053246	24.7992	7.19955	31.3091	0.00101858	0.0210917
A_95_P070115	355.297	3.3138	31.2968	0.00101938	0.0210917
A_95_P272606	-529.506	-145.446	-31.2947	0.00101952	0.0210917
A_95_P108207	42.2328	3.20467	31.2931	0.00101962	0.0210917
A_95_P079385	52.7055	6.90603	31.2906	0.00101978	0.0210917
A_95_P305198	-885.372	-4.516	-31.2817	0.00102036	0.0210917
A_95_P011741	-300.85	-8.97493	-31.2808	0.00102042	0.0210917
A_95_P275218	-16.8701	-10.9819	-31.2803	0.00102045	0.0210917
A_95_P187802	-9452.3	-14.3692	-31.2787	0.00102055	0.0210917
A_95_P190817	33740.4	92.8626	31.2616	0.00102168	0.0210917
A_95_P176202	74154.8	30.1956	31.2566	0.001022	0.0210917
A_95_P110197	-5555.85	-31.1156	-31.2539	0.00102217	0.0210917
A_95_P096583	-2076.74	-3.93381	-31.2521	0.00102229	0.0210917
A_95_P140752	168.55	45.7518	31.2376	0.00102324	0.0210917
A_95_P296723	412.123	5.85368	31.2275	0.0010239	0.0210954
A_95_P110482	-43151.7	-343.692	-31.1789	0.00102709	0.0211314
A_95_P028006	1435.08	3.80536	31.1362	0.00102991	0.0211561
A_95_P048476	-409.997	-5.32878	-31.1104	0.00103161	0.0211561
A_95_P125402	-990.349	-5.57742	-31.1084	0.00103175	0.0211561
A_95_P259661	-38.5705	-4.13699	-31.1082	0.00103176	0.0211561
A_95_P083475	-1735.91	-10.3427	-31.0894	0.001033	0.0211635
A_95_P137167	-127.345	-12.3838	-31.0703	0.00103427	0.0211796
A_95_P008191	-749.773	-3.44678	-31.0503	0.00103561	0.0211803
A_95_P091978	52.8393	3.09211	31.049	0.00103569	0.0211803
A_95_P032016	-28.6931	-6.26375	-31.048	0.00103576	0.0211803
A_95_P185782	-4140.17	-7.98488	-31.0388	0.00103637	0.021183
A_95_P028546	-1825.01	-1198.69	-31.0273	0.00103713	0.0211841
A_95_P246042	-2145.44	-15.9637	-31.0081	0.00103842	0.0211841
A_95_P147652	256.151	5.1657	30.9878	0.00103978	0.0211841
A_95_P245847	-6548.25	-69.6858	-30.9801	0.00104029	0.0211841
A_95_P260071	-90759.4	-2016.25	-30.9683	0.00104108	0.0211903
A_95_P118187	-568.849	-4.61303	-30.9497	0.00104234	0.0212033
A_95_P148277	-838.551	-3.2608	-30.9444	0.00104269	0.0212033
A_95_P208107	-443.564	-3.45247	-30.9255	0.00104396	0.021209
A_95_P191697	2146.13	7.86863	30.9216	0.00104423	0.021209
A_95_P004391	40798.5	29.6025	30.8734	0.00104749	0.0212273
A_95_P209237	3233.06	3.41397	30.8637	0.00104815	0.0212273
A_95_P140172	5447.67	4.13262	30.8588	0.00104848	0.0212273
A_95_P217027	-1973.66	-7.89837	-30.8488	0.00104915	0.0212273
A_95_P008226	-7194.64	-15.3706	-30.8467	0.0010493	0.0212273
A_95_P017411	60.3465	3.93664	30.841	0.00104969	0.0212273
A_95_P263291	-6368.71	-26.5742	-30.8248	0.00105078	0.0212397
A_95_P007746	-6638.65	-15.4401	-30.81	0.00105179	0.0212503
A_95_P137002	-150.814	-3.85097	-30.7858	0.00105344	0.021264
A_95_P263746	-1278.24	-6.62377	-30.7217	0.00105784	0.0213103
A_95_P114857	-1036.68	-8.30296	-30.7169	0.00105817	0.0213103
A_95_P270351	-1316.23	-11.4348	-30.6884	0.00106013	0.0213303
A_95_P246772	-2552.3	-140.261	-30.6579	0.00106224	0.0213505
A_95_P105662	-54923.8	-15319	-30.6474	0.00106297	0.0213505
A_95_P111352	-89867.2	-96.8905	-30.6456	0.00106309	0.0213505
A_95_P026221	4779.9	7.10235	30.6301	0.00106417	0.0213624
A_95_P150417	-88.9215	-5.20398	-30.5975	0.00106643	0.0213728
A_95_P150137	-252.239	-155.891	-30.5847	0.00106733	0.0213728
A_95_P050861	7333.8	3.98527	30.5833	0.00106742	0.0213728
A_95_P019621	-2244.96	-15.9622	-30.5656	0.00106865	0.0213728
A_95_P006426	858.916	17.9199	30.5578	0.0010692	0.0213728
A_95_P307163	-812.129	-11.9974	-30.528	0.00107128	0.0213728
A_95_P003376	7024.56	44.9002	30.5236	0.00107159	0.0213728
A_95_P212207	1022.45	9.76674	30.4958	0.00107354	0.0213728
A_95_P121652	-1384.13	-3.84484	-30.4845	0.00107434	0.0213728
A_95_P007511	2432.6	18.6716	30.4736	0.00107511	0.0213728
A_95_P133562	-424.89	-20.158	-30.4614	0.00107597	0.0213728
A_95_P112212	-4.25857	-3.9507	-30.4345	0.00107787	0.0213728
A_95_P258576	42948.2	5.15253	30.4222	0.00107874	0.0213728
A_95_P208222	158.941	59.1578	30.4214	0.00107879	0.0213728
A_95_P159087	45.8534	3.65892	30.4039	0.00108003	0.0213728
A_95_P181402	7593.54	3.72772	30.4023	0.00108015	0.0213728
A_95_P298228	130.28	11.6889	30.3944	0.00108071	0.0213728
A_95_P005211	78374.9	161.045	30.394	0.00108074	0.0213728
A_95_P204907	-261.845	-8.48735	-30.3932	0.00108079	0.0213728
A_95_P004651	453.727	4.10737	30.3927	0.00108083	0.0213728
A_95_P214282	434.891	3.26301	30.3645	0.00108283	0.0213728
A_95_P115467	-6755.69	-3.19697	-30.3587	0.00108325	0.0213728
A_95_P114757	-1611.31	-7.1285	-30.3468	0.00108409	0.0213728
A_95_P153967	987.678	666.809	30.3436	0.00108433	0.0213728
A_95_P014021	-2454.43	-58.7173	-30.3327	0.0010851	0.0213728
A_95_P008636	-3530.88	-5.46162	-30.3309	0.00108523	0.0213728
A_95_P119762	-525.841	-40.3271	-30.3186	0.00108611	0.0213728
A_95_P006321	2183.58	3.84998	30.3136	0.00108647	0.0213728
A_95_P307438	75.3816	5.60579	30.3087	0.00108682	0.0213728
A_95_P301758	-1525.21	-1038.56	-30.3	0.00108744	0.0213728
A_95_P110747	-130.59	-23.4708	-30.2812	0.00108879	0.0213728
A_95_P006626	-6440.49	-7.42849	-30.2803	0.00108886	0.0213728
A_95_P105922	-210301	-13899.8	-30.2712	0.0010895	0.0213728
A_95_P028551	6669.05	4.71641	30.2703	0.00108957	0.0213728
A_95_P117232	611.345	3.67128	30.2385	0.00109187	0.0213943
A_95_P029921	-4011.27	-7.66862	-30.237	0.00109197	0.0213943
A_95_P013686	-5354.7	-28.1711	-30.2275	0.00109266	0.0213943
A_95_P143512	53466.4	7.16613	30.2272	0.00109267	0.0213943
A_95_P011871	-74259.9	-371.822	-30.2212	0.00109311	0.0213943
A_95_P201007	744.694	7.27146	30.2078	0.00109408	0.0213959
A_95_P161132	30787.4	10.2883	30.2065	0.00109417	0.0213959
A_95_P215072	635.14	6.74666	30.1718	0.00109669	0.021414
A_95_P015441	853.181	4.17513	30.1677	0.00109699	0.021414
A_95_P107162	-38285.3	-2689.74	-30.1603	0.00109752	0.021414
A_95_P220532	1374.03	71.5988	30.1517	0.00109815	0.0214163
A_95_P158967	1344.14	8.80865	30.1249	0.0011001	0.0214434
A_95_P132817	-94.7346	-12.6509	-30.1192	0.00110052	0.0214434
A_95_P009881	-932.071	-117.625	-30.0944	0.00110232	0.02145
A_95_P310258	-112.768	-3.38428	-30.0759	0.00110368	0.0214669
A_95_P053766	40.5383	22.3347	30.0634	0.0011046	0.0214713
A_95_P256344	-1314.3	-3.55105	-30.0478	0.00110574	0.0214713
A_95_P084330	32.6173	22.9235	30.0387	0.00110641	0.0214713
A_95_P309208	38.8282	3.72036	30.0309	0.00110698	0.0214713
A_95_P205677	389.234	10.6429	30.0276	0.00110723	0.0214713
A_95_P262161	26.3316	5.76118	30.0236	0.00110752	0.0214713
A_95_P180377	67.621	6.69751	30.0122	0.00110836	0.0214721
A_95_P178912	-18711.9	-55.046	-29.9862	0.00111028	0.0214902
A_95_P132437	-182.178	-6.00017	-29.9619	0.00111208	0.0214972
A_95_P226864	-2684.13	-12.0301	-29.9615	0.00111211	0.0214972
A_95_P306888	-2509.86	-8.06108	-29.9345	0.00111411	0.0215211
A_95_P149112	-7105.56	-9.73866	-29.9273	0.00111465	0.0215211
A_95_P133927	-1179.34	-45.1712	-29.925	0.00111482	0.0215211
A_95_P269472	-3306.23	-5.52011	-29.9056	0.00111626	0.0215395
A_95_P103267	2443.69	3.37824	29.8816	0.00111805	0.0215539
A_95_P043416	-60.0819	-4.95976	-29.8759	0.00111849	0.0215539
A_95_P120707	-351.675	-11.2811	-29.8017	0.00112405	0.0215909
A_95_P305358	140.344	3.77818	29.7985	0.00112429	0.0215909
A_95_P218817	945.565	3.22954	29.7934	0.00112468	0.0215909
A_95_P139552	-1198.97	-7.09718	-29.7897	0.00112495	0.0215909
A_95_P244957	-7248.5	-5.69749	-29.7853	0.00112528	0.0215909
A_95_P246472	3533.06	3.57748	29.7774	0.00112588	0.0215909
A_95_P103057	-512.574	-6.13012	-29.7643	0.00112687	0.0215909
A_95_P008791	13364.8	7.67106	29.7624	0.00112701	0.0215909
A_95_P246942	-76705.5	-13.1396	-29.7473	0.00112816	0.0215977
A_95_P216792	1381.44	6.94955	29.7336	0.0011292	0.0216001
A_95_P198297	-5127.12	-9.32906	-29.7147	0.00113063	0.0216001
A_95_P180197	39490.4	59.1504	29.7082	0.00113112	0.0216001
A_95_P039516	8221.61	5.04457	29.6696	0.00113406	0.0216263
A_95_P079680	185.554	6.02188	29.6618	0.00113466	0.0216276
A_95_P024756	-5470.52	-1171.12	-29.6389	0.00113641	0.0216312
A_95_P280708	168.85	7.24739	29.6377	0.0011365	0.0216312
A_95_P192962	-152.277	-6.03634	-29.6236	0.00113758	0.0216312
A_95_P117687	26.0952	13.0675	29.6229	0.00113763	0.0216312
A_95_P113722	-7312.17	-9.05758	-29.6214	0.00113775	0.0216312
A_95_P062750	120.975	3.34402	29.6178	0.00113803	0.0216312
A_95_P301723	-520.492	-5.65652	-29.6142	0.0011383	0.0216312
A_95_P013841	2094.74	3.06858	29.5787	0.00114103	0.0216657
A_95_P200492	-3999.1	-4.21593	-29.5316	0.00114467	0.0217026
A_95_P212512	27908.8	8.17705	29.5271	0.00114502	0.0217026
A_95_P198472	790.101	3.80253	29.5231	0.00114533	0.0217026
A_95_P258952	-5458.56	-3049.4	-29.5205	0.00114553	0.0217026
A_95_P206912	-259.704	-6.18731	-29.509	0.00114642	0.021708
A_95_P234704	-7960.87	-204.912	-29.5018	0.00114698	0.021708
A_95_P207957	-1394.26	-5.1915	-29.4761	0.00114897	0.0217303
A_95_P214552	-1952.74	-4.22273	-29.4462	0.00115131	0.0217638
A_95_P199472	-884.287	-9.48178	-29.4266	0.00115283	0.0217751
A_95_P019491	1457.88	43.6482	29.4152	0.00115373	0.0217826
A_95_P160412	3309.47	4.37706	29.4013	0.00115482	0.0217938
A_95_P290148	662.723	3.91172	29.3787	0.00115659	0.0217938
A_95_P060740	-66.2379	-3.59419	-29.3742	0.00115695	0.0217938
A_95_P311803	-104.727	-6.12857	-29.3717	0.00115715	0.0217938
A_95_P134397	216.087	3.01961	29.3696	0.00115731	0.0217938
A_95_P201122	-1828.82	-6.43148	-29.3619	0.00115791	0.0217959
A_95_P102992	-11595.1	-76.21	-29.3532	0.0011586	0.0217995
A_95_P131107	-114.582	-7.09522	-29.2772	0.00116462	0.0218559
A_95_P048736	-14.2474	-3.22114	-29.2652	0.00116557	0.0218559
A_95_P220162	-319.402	-9.17723	-29.2586	0.00116609	0.0218559
A_95_P111447	-135.226	-99.4908	-29.231	0.00116829	0.021874
A_95_P183857	-9311.19	-29.5887	-29.2276	0.00116856	0.021874
A_95_P120412	-2912.26	-1361.19	-29.2242	0.00116883	0.021874
A_95_P019671	-726.659	-121.231	-29.2016	0.00117064	0.0218943
A_95_P017191	-12.6073	-5.20104	-29.1278	0.00117657	0.0219371
A_95_P110222	-47209.5	-686.033	-29.1273	0.00117661	0.0219371
A_95_P200802	5198.95	4.36348	29.1184	0.00117733	0.0219371
A_95_P195147	-39927.8	-133.942	-29.1081	0.00117816	0.0219371
A_95_P242622	-5885.53	-164.019	-29.1015	0.00117869	0.0219371
A_95_P289168	-105.161	-5.55654	-29.0777	0.00118062	0.0219371
A_95_P122262	-209.521	-4.19492	-29.0777	0.00118062	0.0219371
A_95_P031176	-112.544	-3.33841	-29.0704	0.00118121	0.0219371
A_95_P180032	-1330.1	-3.61972	-29.0684	0.00118137	0.0219371
A_95_P122857	871.39	11.9245	29.0624	0.00118186	0.0219371
A_95_P093108	393.086	3.31476	29.0492	0.00118293	0.0219371
A_95_P233904	-14988.5	-291.537	-29.049	0.00118295	0.0219371
A_95_P111672	-2215.05	-52.7981	-29.0182	0.00118546	0.0219736
A_95_P123227	4031.14	2353.75	29.0031	0.00118669	0.0219736
A_95_P183427	-21718.9	-547.615	-29.0021	0.00118677	0.0219736
A_95_P008976	-6865.37	-302.172	-28.9808	0.00118851	0.0219865
A_95_P249772	380.602	3.70765	28.9795	0.00118862	0.0219865
A_95_P163517	1393.96	6.3661	28.9662	0.00118971	0.0219974
A_95_P048771	546.357	6.18889	28.9514	0.00119093	0.0220002
A_95_P024156	5057.56	28.372	28.9469	0.0011913	0.0220002
A_95_P013976	-266.726	-5.3084	-28.9302	0.00119267	0.0220002
A_95_P254804	423.595	3.48991	28.9297	0.00119271	0.0220002
A_95_P011381	-1216.69	-7.90812	-28.8191	0.00120186	0.0221039
A_95_P293298	-729.079	-51.7567	-28.8007	0.0012034	0.0221039
A_95_P020626	-31669.9	-184.981	-28.7994	0.00120351	0.0221039
A_95_P193292	-3802.2	-18.9612	-28.7962	0.00120377	0.0221039
A_95_P222912	-939.633	-5.16832	-28.7884	0.00120442	0.0221039
A_95_P314963	430.202	3.87146	28.7882	0.00120444	0.0221039
A_95_P129532	-15893.9	-144.631	-28.7814	0.00120501	0.0221039
A_95_P007126	4580.55	4.55871	28.7808	0.00120506	0.0221039
A_95_P143337	2601.27	4.19965	28.7317	0.00120917	0.0221581
A_95_P208127	-1103.16	-14.7143	-28.7107	0.00121094	0.0221747
A_95_P008766	4447.72	4.27397	28.6781	0.00121369	0.0222157
A_95_P160622	1040.9	67.0571	28.6639	0.00121489	0.0222184
A_95_P127382	543.82	4.00716	28.6584	0.00121536	0.0222184
A_95_P116472	-20.0086	-12.1926	-28.6147	0.00121906	0.0222336
A_95_P222277	-573.324	-27.592	-28.6132	0.00121919	0.0222336
A_95_P159962	2155.88	5.69042	28.6114	0.00121935	0.0222336
A_95_P113697	-1372.1	-10.1922	-28.6018	0.00122016	0.0222336
A_95_P007111	-6951.11	-59.9344	-28.5962	0.00122064	0.0222336
A_95_P100793	693.729	3.61235	28.5947	0.00122076	0.0222336
A_95_P176337	-31621.1	-17878.6	-28.5813	0.00122191	0.0222453
A_95_P039471	256.074	10.3119	28.5571	0.00122398	0.0222737
A_95_P038741	884.36	8.06387	28.5487	0.0012247	0.0222775
A_95_P119902	549.89	36.1597	28.535	0.00122587	0.0222877
A_95_P011261	-9379.55	-651.49	-28.5271	0.00122655	0.0222877
A_95_P195207	-848.01	-3.7898	-28.5093	0.00122808	0.0223019
A_95_P159837	-17.0043	-3.71897	-28.4965	0.00122918	0.0223126
A_95_P023341	9568.63	5.2479	28.4831	0.00123033	0.0223154
A_95_P017926	2154.32	3.06452	28.4795	0.00123064	0.0223154
A_95_P106322	-12046.8	-3032.6	-28.4531	0.00123293	0.0223154
A_95_P073360	12.4372	5.43505	28.4461	0.00123353	0.0223154
A_95_P221497	568.753	3.4363	28.4453	0.0012336	0.0223154
A_95_P113902	499.828	4.09616	28.4422	0.00123387	0.0223154
A_95_P007261	-24540.1	-20.6745	-28.4415	0.00123393	0.0223154
A_95_P182162	-14381.3	-11.821	-28.4397	0.00123409	0.0223154
A_95_P157882	-3037.07	-4.10319	-28.4283	0.00123507	0.0223154
A_95_P270226	-53.0652	-5.85469	-28.4248	0.00123538	0.0223154
A_95_P106277	-699.484	-21.9661	-28.409	0.00123675	0.022318
A_95_P184772	-2015.06	-5.42827	-28.4081	0.00123683	0.022318
A_95_P161512	1020.96	15.1764	28.4048	0.00123712	0.022318
A_95_P133747	-4973.07	-3.38914	-28.3715	0.00124001	0.0223338
A_95_P263471	-1365.89	-10.3131	-28.3676	0.00124036	0.0223338
A_95_P119822	-11526.9	-8255.4	-28.3539	0.00124155	0.0223338
A_95_P139252	-561.427	-5.71091	-28.3104	0.00124536	0.0223876
A_95_P307698	355.162	12.3694	28.2725	0.0012487	0.0224127
A_95_P149817	-8110.04	-5488.47	-28.2689	0.00124902	0.0224127
A_95_P243162	-258.689	-7.94925	-28.2576	0.00125002	0.0224138
A_95_P123842	865.659	3.73694	28.2538	0.00125035	0.0224138
A_95_P143282	59.6285	38.1681	28.2508	0.00125061	0.0224138
A_95_P312593	358.944	8.44707	28.2248	0.00125292	0.0224275
A_95_P205382	-17737.1	-33.4121	-28.2002	0.0012551	0.0224575
A_95_P140877	182.472	4.30714	28.1557	0.00125906	0.0224915
A_95_P009496	-6765.41	-3485.35	-28.1435	0.00126015	0.0225019
A_95_P141107	969.634	47.6968	28.1309	0.00126128	0.0225036
A_95_P012621	-1367.39	-5.52252	-28.1224	0.00126204	0.0225081
A_95_P023806	170.554	31.2072	28.1057	0.00126353	0.0225102
A_95_P052666	-172.737	-8.99981	-28.103	0.00126378	0.0225102
A_95_P220397	-2700.51	-19.4019	-28.0919	0.00126478	0.0225102
A_95_P003001	2884.18	31.2804	28.081	0.00126576	0.0225102
A_95_P176552	-889.784	-212.618	-28.0794	0.0012659	0.0225102
A_95_P160792	570.451	20.2296	28.0727	0.0012665	0.0225102
A_95_P026451	-1164.58	-8.38459	-28.0709	0.00126666	0.0225102
A_95_P295673	160.995	4.29682	28.0693	0.00126681	0.0225102
A_95_P025506	1004.6	5.02858	28.0656	0.00126714	0.0225102
A_95_P131127	-450.758	-261.842	-28.0599	0.00126766	0.0225102
A_95_P103792	7984.8	101.358	28.0582	0.00126781	0.0225102
A_95_P191617	-1851.07	-5.54687	-28.025	0.0012708	0.0225424
A_95_P053496	-1457.85	-3.85987	-28.021	0.00127117	0.0225424
A_95_P252174	77.2982	10.1031	27.9819	0.00127472	0.0225871
A_95_P120982	-221.83	-6.24312	-27.9479	0.00127782	0.0226255
A_95_P099103	426.19	21.2074	27.9338	0.0012791	0.0226332
A_95_P269171	339.785	3.30124	27.9109	0.0012812	0.0226351
A_95_P213357	106.746	4.45133	27.8945	0.0012827	0.0226351
A_95_P290473	-1081.57	-842.241	-27.8939	0.00128276	0.0226351
A_95_P147162	217.03	9.84827	27.888	0.0012833	0.0226351
A_95_P010246	-16242.9	-139.902	-27.8855	0.00128353	0.0226351
A_95_P273101	-344.549	-5.81712	-27.885	0.00128358	0.0226351
A_95_P249962	-20281.1	-14985.5	-27.8844	0.00128363	0.0226351
A_95_P058826	-1505.72	-55.1431	-27.8579	0.00128607	0.0226516
A_95_P086673	-150.098	-6.68322	-27.8509	0.00128672	0.0226516
A_95_P094003	269.466	4.69364	27.8407	0.00128765	0.0226516
A_95_P212487	73.2192	4.25165	27.8319	0.00128847	0.0226566
A_95_P157447	-146.404	-61.889	-27.8186	0.0012897	0.0226673
A_95_P296453	380.506	150.984	27.8141	0.00129011	0.0226673
A_95_P012781	10409.2	3.91392	27.8036	0.00129109	0.0226754
A_95_P192922	-65539.4	-5.30871	-27.7829	0.00129301	0.0226823
A_95_P005651	-8595.04	-5.26146	-27.781	0.00129319	0.0226823
A_95_P007426	156.8	95.4225	27.768	0.00129439	0.0226879
A_95_P139532	368.257	4.68238	27.7201	0.00129887	0.0227572
A_95_P146087	-5803.07	-14.7107	-27.7029	0.00130047	0.0227633
A_95_P110492	-681.233	-434.139	-27.6772	0.00130288	0.0227633
A_95_P154922	-3397.08	-7.00663	-27.6732	0.00130326	0.0227633
A_95_P140642	299.669	5.65148	27.666	0.00130394	0.0227633
A_95_P177647	7113.45	3.72056	27.6627	0.00130425	0.0227633
A_95_P194162	-1050.07	-4.54141	-27.6612	0.00130439	0.0227633
A_95_P001011	-47643.2	-5119.87	-27.6527	0.00130519	0.0227653
A_95_P118757	-1599.81	-10.04	-27.6487	0.00130557	0.0227653
A_95_P126702	-1721.43	-156.173	-27.6166	0.0013086	0.022792
A_95_P122792	-48.3462	-4.54235	-27.6125	0.00130899	0.022792
A_95_P165007	47.8192	3.89466	27.589	0.00131122	0.0228004
A_95_P120122	-2247.29	-7.77516	-27.5854	0.00131155	0.0228004
A_95_P241719	26.1219	3.63306	27.5834	0.00131175	0.0228004
A_95_P250337	3892.05	3.34402	27.5738	0.00131266	0.0228072
A_95_P219237	138.249	7.72887	27.5501	0.00131491	0.0228374
A_95_P226884	-3529.15	-17.2084	-27.5327	0.00131657	0.0228482
A_95_P153792	795.776	3.05938	27.5324	0.0013166	0.0228482
A_95_P271616	-1762.62	-33.7867	-27.527	0.00131711	0.0228482
A_95_P072770	2399.77	8.29999	27.5217	0.00131762	0.0228482
A_95_P210152	-341.897	-8.686	-27.5118	0.00131857	0.0228555
A_95_P182887	-3670.01	-3.54729	-27.4964	0.00132004	0.022872
A_95_P131032	-1809.28	-38.4882	-27.4453	0.00132495	0.0229201
A_95_P126212	35.2332	19.1573	27.4433	0.00132515	0.0229201
A_95_P060595	48.4214	12.5117	27.4388	0.00132558	0.0229201
A_95_P205062	2411.87	4.48825	27.4331	0.00132613	0.0229201
A_95_P114087	22262.5	4.0667	27.4224	0.00132716	0.0229201
A_95_P154667	2640.95	22.768	27.4217	0.00132723	0.0229201
A_95_P125807	2507.09	3.3172	27.4077	0.00132858	0.0229201
A_95_P123682	-398.3	-6.83581	-27.402	0.00132914	0.0229201
A_95_P129412	-3529.49	-12.1573	-27.3909	0.00133021	0.0229201
A_95_P091563	-1459.8	-60.8624	-27.3838	0.0013309	0.0229201
A_95_P229019	843.114	3.65095	27.379	0.00133137	0.0229201
A_95_P000271	-9883.59	-4932.72	-27.3751	0.00133174	0.0229201
A_95_P091028	-4991.97	-8.56964	-27.372	0.00133205	0.0229201
A_95_P231234	1532.71	3.36212	27.3686	0.00133237	0.0229201
A_95_P301798	133.007	3.99155	27.3661	0.00133261	0.0229201
A_95_P186032	1232.01	15.0298	27.3601	0.0013332	0.0229201
A_95_P272341	-943.044	-8.47323	-27.3539	0.00133381	0.0229201
A_95_P132342	-6469.18	-31.1005	-27.3469	0.00133449	0.0229229
A_95_P136052	303.965	24.6872	27.3404	0.00133511	0.0229246
A_95_P065575	-139.29	-53.2968	-27.3137	0.00133772	0.022956
A_95_P014061	-1069.36	-8.21094	-27.3056	0.00133851	0.022956
A_95_P025046	2150.41	6.19129	27.2746	0.00134156	0.0229788
A_95_P025326	2233.88	3.1825	27.2674	0.00134227	0.0229788
A_95_P129802	-161.507	-3.95671	-27.2477	0.0013442	0.0229788
A_95_P238954	-55.5066	-8.76381	-27.2432	0.00134465	0.0229788
A_95_P154102	-6.66495	-3.16603	-27.2411	0.00134485	0.0229788
A_95_P155607	-260.939	-11.5486	-27.2387	0.00134509	0.0229788
A_95_P186477	-9025.28	-4.83459	-27.22	0.00134693	0.0229794
A_95_P036508	4.99889	4.35896	27.2128	0.00134764	0.0229794
A_95_P090368	258.657	7.00042	27.2116	0.00134777	0.0229794
A_95_P177922	-3530.29	-3.12373	-27.1987	0.00134904	0.0229794
A_95_P225632	-6447.03	-89.1811	-27.1918	0.00134972	0.0229794
A_95_P157487	24.1296	9.88506	27.187	0.0013502	0.0229794
A_95_P212177	15.1608	6.53505	27.18	0.0013509	0.0229794
A_95_P143147	201.703	45.9567	27.1571	0.00135317	0.0230002
A_95_P061540	-548.805	-6.57875	-27.1405	0.00135482	0.0230032
A_95_P036818	-37.3068	-5.50159	-27.1394	0.00135492	0.0230032
A_95_P006116	-6057.95	-133.006	-27.1175	0.00135712	0.0230266
A_95_P161702	1806.23	4.576	27.1151	0.00135735	0.0230266
A_95_P015951	22097.2	11.0478	27.0491	0.00136397	0.0230905
A_95_P255199	216.384	29.7339	27.046	0.00136428	0.0230905
A_95_P017171	-376.837	-73.3865	-27.0344	0.00136545	0.0230925
A_95_P118622	-165.776	-3.91582	-27.0182	0.00136709	0.0231053
A_95_P158557	377.999	3.81674	27.0059	0.00136833	0.0231055
A_95_P102302	-4749.36	-4.58461	-26.9836	0.00137059	0.0231166
A_95_P132447	-27.251	-11.8806	-26.9748	0.00137148	0.0231166
A_95_P268266	-1596.83	-888.172	-26.952	0.00137379	0.0231166
A_95_P112897	-51.7974	-38.9402	-26.9464	0.00137437	0.0231166
A_95_P176702	-48.4306	-34.7744	-26.9461	0.00137439	0.0231166
A_95_P013956	-127.359	-3.8809	-26.9309	0.00137595	0.0231166
A_95_P282003	1780.59	3.584	26.9247	0.00137657	0.0231166
A_95_P089513	1846.74	3.69903	26.9187	0.00137719	0.0231166
A_95_P099058	-577.292	-16.8541	-26.9118	0.0013779	0.0231166
A_95_P231104	582.206	241.409	26.9112	0.00137796	0.0231166
A_95_P003211	-14816.9	-10587.4	-26.8791	0.00138124	0.0231381
A_95_P104392	-11104.8	-45.9507	-26.8729	0.00138188	0.0231381
A_95_P225947	-197.279	-18.9196	-26.8636	0.00138284	0.0231452
A_95_P132747	808.788	3.32678	26.8243	0.00138688	0.0231872
A_95_P246642	-983.242	-261.109	-26.8238	0.00138694	0.0231872
A_95_P107512	1712.98	4.96748	26.812	0.00138815	0.0231952
A_95_P125682	143.191	50.3432	26.8089	0.00138847	0.0231952
A_95_P018536	473.941	7.73407	26.78	0.00139147	0.0232321
A_95_P033689	432.766	3.13337	26.7773	0.00139174	0.0232321
A_95_P309438	-364.475	-203.942	-26.7627	0.00139326	0.0232486
A_95_P091328	418.448	3.88864	26.7446	0.00139514	0.023251
A_95_P109532	-22568	-440.685	-26.7381	0.00139582	0.023251
A_95_P290248	-1885.96	-4.32223	-26.737	0.00139594	0.023251
A_95_P106622	1743.14	7.07217	26.7338	0.00139627	0.023251
A_95_P107702	-3117.45	-1578.21	-26.7233	0.00139736	0.023251
A_95_P303453	-30.4556	-4.64999	-26.7155	0.00139818	0.023251
A_95_P032856	40677.8	7.2648	26.7008	0.00139971	0.0232603
A_95_P123297	-23.1942	-13.1091	-26.6833	0.00140154	0.0232603
A_95_P290778	-413.243	-8.15401	-26.6832	0.00140155	0.0232603
A_95_P300118	37.2204	7.54111	26.6713	0.00140281	0.0232603
A_95_P178747	-773.631	-4.41087	-26.6647	0.0014035	0.0232603
A_95_P158867	32.3808	10.5151	26.6484	0.00140522	0.0232603
A_95_P105782	-41.5133	-8.43714	-26.6482	0.00140523	0.0232603
A_95_P179347	-9810.18	-2006.03	-26.647	0.00140536	0.0232603
A_95_P256264	502.71	4.69112	26.6449	0.00140558	0.0232603
A_95_P282378	240.343	12.7884	26.6443	0.00140564	0.0232603
A_95_P014301	7607.33	4.87977	26.6347	0.00140665	0.023263
A_95_P040886	221.905	4.05734	26.6302	0.00140713	0.023263
A_95_P306873	347.528	4.46173	26.6276	0.0014074	0.023263
A_95_P132617	-63.6146	-17.5263	-26.595	0.00141085	0.0233025
A_95_P205047	159.805	95.1838	26.5467	0.00141598	0.0233519
A_95_P190027	-2933.34	-3.5749	-26.512	0.00141967	0.0233537
A_95_P208367	1185.14	6.71095	26.51	0.00141989	0.0233537
A_95_P181207	-8998.75	-4.47479	-26.5085	0.00142006	0.0233537
A_95_P257751	454.109	3.00928	26.5072	0.00142019	0.0233537
A_95_P107255	273625	12743.4	26.5039	0.00142055	0.0233537
A_95_P246257	-1689.64	-31.5815	-26.5032	0.00142062	0.0233537
A_95_P027016	-2351.07	-5.68766	-26.4747	0.00142367	0.0233732
A_95_P132672	-534.014	-4.66476	-26.4693	0.00142425	0.0233739
A_95_P190477	-1040	-14.8528	-26.4089	0.00143075	0.023428
[truncated: 6,870 more rows]
