# Supplementary material for: Comprehensive analysis of tobacco pollen transcriptome unveils common pathways in polar cell expansion and underlying heterochronic shift during spermatogenesis
Source: BMC Plant Biol. 2012 Feb 16;12:24. doi: 10.1186/1471-2229-12-24 (PMC3305590; doi:10.1186/1471-2229-12-24)
Supplement: Additional file 10 — Table S9 List of genes that showed overlapped expression between 4 hr pollen tubes and root/root-hairs tobacco transcriptomes. [file 1471-2229-12-24-S10.XLSX]

## Sheet: PT4R
Table S9. List of genes that showed overlapped expression between 4 hr pollen tubes and root/root-hairs tobacco transcriptomes
Gene Name	Gene Description
BP528067	Unknown
EB643481	Unknown
BP134217	tc|Rep: ATP synthase subunit a - Nicotiana tabacum (Common tobacco), complete [TC60690]
U92011	Unknown
BP527848	Unknown
BP135665	Unknown
EB449629	gb|KT7C.104G04F.051219T7 KT7 Nicotiana tabacum cDNA clone KT7C.104G04, mRNA sequence [EB449629]
EB449629	gb|KT7C.104G04F.051219T7 KT7 Nicotiana tabacum cDNA clone KT7C.104G04, mRNA sequence [EB449629]
EB443735	gb|KR2B.101F09F.060128T7 KR2B Nicotiana tabacum cDNA clone KR2B.101F09, mRNA sequence [EB443735]
EB443735	gb|KR2B.101F09F.060128T7 KR2B Nicotiana tabacum cDNA clone KR2B.101F09, mRNA sequence [EB443735]
EB443735	gb|KR2B.101F09F.060128T7 KR2B Nicotiana tabacum cDNA clone KR2B.101F09, mRNA sequence [EB443735]
EB451030	Unknown
DW001629	Unknown
AJ438264	gb|Nicotiana tabacum mRNA for protein kinase CK2 alpha chain (ck2A2 gene) [AJ438264]
BP130384	Unknown
EB436962	gb|BL12.103A13F.060309T7 BL12 Nicotiana tabacum cDNA clone BL12.103A13, mRNA sequence [EB436962]
AY220479	gb|Nicotiana tabacum Avr9 [AY220479]
AY220479	gb|Nicotiana tabacum Avr9 [AY220479]
EB450327	tc|CAB62118.1 - Arabidopsis thaliana (Mouse-ear cress), partial (9%) [TC67043]
FG641293	gb|TT-28_F14 K326 trichome library Nicotiana tabacum cDNA, mRNA sequence [FG641293]
EB450391	gb|KT7C.106J14F.051219T7 KT7 Nicotiana tabacum cDNA clone KT7C.106J14, mRNA sequence [EB450391]
EB679234	gb|KG9B.106L01F.051129T7 KG9B Nicotiana tabacum cDNA clone KG9B.106L01, mRNA sequence [EB679234]
DV157993	Unknown
BP529140	tc|Rep: Chromosome chr7 scaffold_20, whole genome shotgun sequence - Vitis vinifera (Grape), partial (16%) [TC62934]
EB678805	gb|KG9B.105I14F.051128T7 KG9B Nicotiana tabacum cDNA clone KG9B.105I14, mRNA sequence [EB678805]
EB677239	gb|KG9B.101D07F.060120T7 KG9B Nicotiana tabacum cDNA clone KG9B.101D07, mRNA sequence [EB677239]
EB677239	gb|KG9B.101D07F.060120T7 KG9B Nicotiana tabacum cDNA clone KG9B.101D07, mRNA sequence [EB677239]
BP129099	Unknown
AB107692	gb|Nicotiana tabacum AGP4 mRNA for AG-motif binding protein-4, complete cds [AB107692]
DW002771	gb|KR3B.103O01F.051108T7 KR3B Nicotiana tabacum cDNA clone KR3B.103O01, mRNA sequence [DW002771]
BP525845	Unknown
EB443749	tc|AAD20127.1 - Arabidopsis thaliana (Mouse-ear cress), partial (24%) [TC67580]
EB680043	tc|Rep: Dehydroquinate synthase - Solanum lycopersicum (Tomato) (Lycopersicon esculentum), partial (62%) [TC48563]
EB445207	gb|KR2B.107G14F.051229T7 KR2B Nicotiana tabacum cDNA clone KR2B.107G14, mRNA sequence [EB445207]
EB446619	gb|KR2B.112D12F.051230T7 KR2B Nicotiana tabacum cDNA clone KR2B.112D12, mRNA sequence [EB446619]
DV162062	gb|KP1B.110A01F.050727T7 KP1B Nicotiana tabacum cDNA clone KP1B.110A01, mRNA sequence [DV162062]
DV162062	gb|KP1B.110A01F.050727T7 KP1B Nicotiana tabacum cDNA clone KP1B.110A01, mRNA sequence [DV162062]
DV159237	gb|KG9B.005N02F.050721T7 KG9B Nicotiana tabacum cDNA clone KG9B.005N02, mRNA sequence [DV159237]
DW003728	Unknown
EB441756	gb|KN6B.110B13F.060106T7 KN6B Nicotiana tabacum cDNA clone KN6B.110B13, mRNA sequence [EB441756]
EB451579	Unknown
FG640610	gb|TT-04_C17 K326 trichome library Nicotiana tabacum cDNA, mRNA sequence [FG640610]
AJ718638	gb|Nicotiana tabacum cDNA-AFLP-fragment BSTC3-42-285, cultivar Bright Yellow 2 [AJ718638]
AJ718638	gb|Nicotiana tabacum cDNA-AFLP-fragment BSTC3-42-285, cultivar Bright Yellow 2 [AJ718638]
BP527174	Unknown
EB434809	Unknown
EB448475	tc|Rep: Similarity to kinesin heavy chain - Arabidopsis thaliana (Mouse-ear cress), partial (50%) [TC57696]
DW003379	tc|Rep: Histone H3 - Nematostella vectensis (Starlet sea anemone), partial (97%) [TC53111]
EB678867	gb|KG9B.105L09F.051128T7 KG9B Nicotiana tabacum cDNA clone KG9B.105L09, mRNA sequence [EB678867]
FG637321	gb|TT-28_F07 Samsun trichome library Nicotiana tabacum cDNA, mRNA sequence [FG637321]
BP531034	gb|BP531034 MAT005 Nicotiana tabacum cDNA clone BY23306, mRNA sequence [BP531034]
DV160203	gb|KP1B.102J06F.050722T7 KP1B Nicotiana tabacum cDNA clone KP1B.102J06, mRNA sequence [DV160203]
EB450542	Unknown
DV160757	gb|KP1B.104B24F.050725T7 KP1B Nicotiana tabacum cDNA clone KP1B.104B24, mRNA sequence [DV160757]
EB447626	gb|KT7B.100K11F.051010T7 KT7 Nicotiana tabacum cDNA clone KT7B.100K11, mRNA sequence [EB447626]
EB447626	gb|KT7B.100K11F.051010T7 KT7 Nicotiana tabacum cDNA clone KT7B.100K11, mRNA sequence [EB447626]
BP529212	tc|Rep: Chromosome chr17 scaffold_12, whole genome shotgun sequence - Vitis vinifera (Grape), partial (72%) [TC51601]
BP525717	tc|Rep: Chromosome chr8 scaffold_68, whole genome shotgun sequence - Vitis vinifera (Grape), partial (52%) [TC70565]
AF113545	gb|Nicotiana tabacum vacuole-associated annexin VCaB42 (Anx3) mRNA, complete cds [AF113545]
CV020125	Unknown
FG636593	gb|TT-17_I13 Samsun trichome library Nicotiana tabacum cDNA, mRNA sequence [FG636593]
BP529755	Unknown
CV016239	Unknown
FG637219	gb|TT-26_M20 Samsun trichome library Nicotiana tabacum cDNA, mRNA sequence [FG637219]
EB425832	gb|KF8C.104G19F.051214T7 KF8 Nicotiana tabacum cDNA clone KF8C.104G19, mRNA sequence [EB425832]
EB680661	gb|KL4B.111A04F.060128T7 KL4B Nicotiana tabacum cDNA clone KL4B.111A04, mRNA sequence [EB680661]
EB681743	gb|KP1B.105G14F.060116T7 KP1B Nicotiana tabacum cDNA clone KP1B.105G14, mRNA sequence [EB681743]
EB681743	gb|KP1B.105G14F.060116T7 KP1B Nicotiana tabacum cDNA clone KP1B.105G14, mRNA sequence [EB681743]
EB681743	gb|KP1B.105G14F.060116T7 KP1B Nicotiana tabacum cDNA clone KP1B.105G14, mRNA sequence [EB681743]
EB427498	gb|KF8C.110D11F.051216T7 KF8 Nicotiana tabacum cDNA clone KF8C.110D11, mRNA sequence [EB427498]
DV158084	gb|KG9B.002K18F.050720T7 KG9B Nicotiana tabacum cDNA clone KG9B.002K18, mRNA sequence [DV158084]
AY123847	gb|Nicotiana tabacum glutamate [AY123847]
BP132516	tc|Rep: Glutamate/malate translocator - Nicotiana tabacum (Common tobacco), complete [TC43717]
BP132516	tc|Rep: Glutamate/malate translocator - Nicotiana tabacum (Common tobacco), complete [TC43717]
BQ842950	Unknown
DV159115	tc|Rep: 28 kDa small subunit ribosomal protein - Capsicum annuum (Bell pepper), complete [TC63124]
DV999474	gb|KL4B.103C02F.051103T7 KL4B Nicotiana tabacum cDNA clone KL4B.103C02, mRNA sequence [DV999474]
DV999474	gb|KL4B.103C02F.051103T7 KL4B Nicotiana tabacum cDNA clone KL4B.103C02, mRNA sequence [DV999474]
DV999648	gb|KL4B.103J22F.051103T7 KL4B Nicotiana tabacum cDNA clone KL4B.103J22, mRNA sequence [DV999648]
DV161102	Unknown
FG642544	gb|TT-19_O16 K326 early senescent leaf library Nicotiana tabacum cDNA, mRNA sequence [FG642544]
EB683555	tc|Rep: Histidinol dehydrogenase - Vitis vinifera (Grape), partial (54%) [TC43398]
BP133737	Unknown
BP532581	Unknown
EB429718	gb|KL5B.103N15F.060207T7 KL5B Nicotiana tabacum cDNA clone KL5B.103N15, mRNA sequence [EB429718]
EB443430	tc|Rep: Chromosome chr7 scaffold_20, whole genome shotgun sequence - Vitis vinifera (Grape), partial (92%) [TC70440]
BP526132	tc|Rep: Os11g0496400 protein - Oryza sativa subsp. japonica (Rice), partial (45%) [TC67864]
DW000343	gb|KL4B.105I22F.051104T7 KL4B Nicotiana tabacum cDNA clone KL4B.105I22, mRNA sequence [DW000343]
EB678753	gb|KG9B.105G09F.051128T7 KG9B Nicotiana tabacum cDNA clone KG9B.105G09, mRNA sequence [EB678753]
EB678753	gb|KG9B.105G09F.051128T7 KG9B Nicotiana tabacum cDNA clone KG9B.105G09, mRNA sequence [EB678753]
EB439165	gb|KN6B.102M07F.051230T7 KN6B Nicotiana tabacum cDNA clone KN6B.102M07, mRNA sequence [EB439165]
EB452258	tc|Rep: Chromosome chr17 scaffold_12, whole genome shotgun sequence - Vitis vinifera (Grape), partial (8%) [TC48781]
EB450067	gb|KT7C.105K19F.051219T7 KT7 Nicotiana tabacum cDNA clone KT7C.105K19, mRNA sequence [EB450067]
EB428101	Unknown
BP134645	Unknown
EB683173	gb|KR3B.111N12F.060119T7 KR3B Nicotiana tabacum cDNA clone KR3B.111N12, mRNA sequence [EB683173]
DV159284	Unknown
EB424994	gb|KF8C.102B08F.051214T7 KF8 Nicotiana tabacum cDNA clone KF8C.102B08, mRNA sequence [EB424994]
EB683342	gb|KR3B.112E20F.060119T7 KR3B Nicotiana tabacum cDNA clone KR3B.112E20, mRNA sequence [EB683342]
EB683342	gb|KR3B.112E20F.060119T7 KR3B Nicotiana tabacum cDNA clone KR3B.112E20, mRNA sequence [EB683342]
CV020985	tc|Rep: Chromosome chr17 scaffold_12, whole genome shotgun sequence - Vitis vinifera (Grape), partial (80%) [TC57756]
DV161398	gb|KP1B.107P21F.050726T7 KP1B Nicotiana tabacum cDNA clone KP1B.107P21, mRNA sequence [DV161398]
BP526269	tc|Rep: Chromosome chr17 scaffold_12, whole genome shotgun sequence - Vitis vinifera (Grape), partial (59%) [TC41300]
EB677602	gb|KG9B.102D18F.051126T7 KG9B Nicotiana tabacum cDNA clone KG9B.102D18, mRNA sequence [EB677602]
EB677602	gb|KG9B.102D18F.051126T7 KG9B Nicotiana tabacum cDNA clone KG9B.102D18, mRNA sequence [EB677602]
EB682928	Unknown
BP533342	tc|Rep: Chromosome chr17 scaffold_101, whole genome shotgun sequence - Vitis vinifera (Grape), partial (75%) [TC64013]
CV018094	Unknown
CV018094	Unknown
EB679293	Unknown
BP532793	Unknown
BP532793	Unknown
EB443143	gb|KR2B.001E12F.050815T7 KR2B Nicotiana tabacum cDNA clone KR2B.001E12, mRNA sequence [EB443143]
EB683444	Unknown
EB684210	gb|KR3B.114M20F.060119T7 KR3B Nicotiana tabacum cDNA clone KR3B.114M20, mRNA sequence [EB684210]
DV999233	gb|KL4B.101H01F.051103T7 KL4B Nicotiana tabacum cDNA clone KL4B.101H01, mRNA sequence [DV999233]
BP132154	Unknown
EB450323	gb|KT7C.106G08F.051219T7 KT7 Nicotiana tabacum cDNA clone KT7C.106G08, mRNA sequence [EB450323]
EB437933	Unknown
BP128466	tc|Rep: Autophagy-related protein 3 - Vitis vinifera (Grape), complete [TC47245]
FG640689	gb|TT-05_L05 K326 trichome library Nicotiana tabacum cDNA, mRNA sequence [FG640689]
EB429842	gb|KL5B.104G13F.060207T7 KL5B Nicotiana tabacum cDNA clone KL5B.104G13, mRNA sequence [EB429842]
CV016369	tc|Rep: 40S ribosomal protein S19-like - Solanum tuberosum (Potato), complete [TC53455]
CV018824	Unknown
CV021637	Unknown
DW002519	tc|Rep: Chromosome chr17 scaffold_12, whole genome shotgun sequence - Vitis vinifera (Grape), partial (39%) [TC76305]
BP526307	tc|Rep: RNA helicase - Arabidopsis thaliana (Mouse-ear cress), partial (6%) [TC68256]
DV161544	gb|KP1B.108H05F.050726T7 KP1B Nicotiana tabacum cDNA clone KP1B.108H05, mRNA sequence [DV161544]
EB425325	gb|KF8C.103A10F.051214T7 KF8 Nicotiana tabacum cDNA clone KF8C.103A10, mRNA sequence [EB425325]
BP192513	tc|Rep: Chromosome chr6 scaffold_25, whole genome shotgun sequence - Vitis vinifera (Grape), partial (69%) [TC49170]
EB444751	gb|KR2B.104N05F.051227T7 KR2B Nicotiana tabacum cDNA clone KR2B.104N05, mRNA sequence [EB444751]
EB682912	Unknown
BP135165	tc|Rep: 60S ribosomal protein L12 - Capsicum annuum (Bell pepper), complete [TC50224]
EB428497	Unknown
DW002097	tc|Rep: Protein disulfide isomerase-like - Arabidopsis thaliana (Mouse-ear cress), partial (30%) [TC46253]
AF120093	gb|Nicotiana tabacum elongation factor 1-alpha mRNA, complete cds [AF120093]
AF120093	gb|Nicotiana tabacum elongation factor 1-alpha mRNA, complete cds [AF120093]
DV162334	tc|Rep: Elongation factor 1-alpha - Nicotiana paniculata, partial (53%) [TC48055]
DV162334	tc|Rep: Elongation factor 1-alpha - Nicotiana paniculata, partial (53%) [TC48055]
DW003455	tc|Rep: Elongation factor 1-alpha - Nicotiana tabacum (Common tobacco), partial (16%) [TC76460]
U04632	gb|Nicotiana tabacum Wisconsin 38 vitronectin-like adhesion protein mRNA, complete cds [U04632]
EB679215	tc|Rep: Chromosome chr6 scaffold_3, whole genome shotgun sequence - Vitis vinifera (Grape), partial (94%) [TC55307]
EB449549	gb|KT7C.104C07F.051219T7 KT7 Nicotiana tabacum cDNA clone KT7C.104C07, mRNA sequence [EB449549]
DW000079	gb|KL4B.104M22F.051104T7 KL4B Nicotiana tabacum cDNA clone KL4B.104M22, mRNA sequence [DW000079]
EB679484	gb|KG9B.107G06F.060120T7 KG9B Nicotiana tabacum cDNA clone KG9B.107G06, mRNA sequence [EB679484]
BP129535	Unknown
DQ218337	gb|Nicotiana tabacum cultivar Samsun respiratory burst oxidase protein mRNA, partial cds [DQ218337]
CV017355	Unknown
CV019336	Unknown
EB678137	gb|KG9B.103K24F.051128T7 KG9B Nicotiana tabacum cDNA clone KG9B.103K24, mRNA sequence [EB678137]
EB682425	tc|Rep: Histone H4 [Contains: Osteogenic growth peptide (OGP)]. - Rattus norvegicus, complete [TC61955]
FG635626	gb|TT-05_D19 Samsun trichome library Nicotiana tabacum cDNA, mRNA sequence [FG635626]
FG635626	gb|TT-05_D19 Samsun trichome library Nicotiana tabacum cDNA, mRNA sequence [FG635626]
BP135171	gb|BP135171 MAT001 Nicotiana tabacum cDNA clone BY7652, mRNA sequence [BP135171]
CV016069	Unknown
EB678808	gb|KG9B.105I17F.051128T7 KG9B Nicotiana tabacum cDNA clone KG9B.105I17, mRNA sequence [EB678808]
EB447085	gb|KR2B.113N20F.060128T7 KR2B Nicotiana tabacum cDNA clone KR2B.113N20, mRNA sequence [EB447085]
FG636167	gb|TT-12_A08 Samsun trichome library Nicotiana tabacum cDNA, mRNA sequence [FG636167]
FG638902	gb|TT-10_I08 Burley21 trichome library Nicotiana tabacum cDNA, mRNA sequence [FG638902]
FG641289	gb|TT-28_D02 K326 trichome library Nicotiana tabacum cDNA, mRNA sequence [FG641289]
EB424751	gb|KF8C.101G15F.051214T7 KF8 Nicotiana tabacum cDNA clone KF8C.101G15, mRNA sequence [EB424751]
DW004009	gb|KR3B.107I02F.051110T7 KR3B Nicotiana tabacum cDNA clone KR3B.107I02, mRNA sequence [DW004009]
DW005088	Unknown
EB432106	gb|KL5B.116F12F.060217T7 KL5B Nicotiana tabacum cDNA clone KL5B.116F12, mRNA sequence [EB432106]
EB432106	gb|KL5B.116F12F.060217T7 KL5B Nicotiana tabacum cDNA clone KL5B.116F12, mRNA sequence [EB432106]
EB439805	gb|KN6B.104I12F.060103T7 KN6B Nicotiana tabacum cDNA clone KN6B.104I12, mRNA sequence [EB439805]
EB439805	gb|KN6B.104I12F.060103T7 KN6B Nicotiana tabacum cDNA clone KN6B.104I12, mRNA sequence [EB439805]
EB439805	gb|KN6B.104I12F.060103T7 KN6B Nicotiana tabacum cDNA clone KN6B.104I12, mRNA sequence [EB439805]
AB079024	gb|Nicotiana tabacum mRNA for ras-related protein RAB8-5, complete cds [AB079024]
DV999323	gb|KL4B.101L06F.051103T7 KL4B Nicotiana tabacum cDNA clone KL4B.101L06, mRNA sequence [DV999323]
DV999323	gb|KL4B.101L06F.051103T7 KL4B Nicotiana tabacum cDNA clone KL4B.101L06, mRNA sequence [DV999323]
DV999323	gb|KL4B.101L06F.051103T7 KL4B Nicotiana tabacum cDNA clone KL4B.101L06, mRNA sequence [DV999323]
BP135186	tc|Rep: Transcription factor MYB48 - Arabidopsis thaliana (Mouse-ear cress), partial (36%) [TC52737]
EB425483	gb|KF8C.103H08F.051214T7 KF8 Nicotiana tabacum cDNA clone KF8C.103H08, mRNA sequence [EB425483]
BP530421	tc|Rep: Chromosome chr6 scaffold_3, whole genome shotgun sequence - Vitis vinifera (Grape), partial (98%) [TC58672]
CV018252	Unknown
CV019339	Unknown
FG638865	gb|TT-09_K18 Burley21 trichome library Nicotiana tabacum cDNA, mRNA sequence [FG638865]
EB679882	tc|Rep: Chromosome chr8 scaffold_23, whole genome shotgun sequence - Vitis vinifera (Grape), partial (24%) [TC67823]
EB680417	tc|Rep: Oxysterol-binding protein - Solanum tuberosum (Potato), partial (47%) [TC53195]
FG645098	gb|TT-39_E01 K326 late senescent leaf library Nicotiana tabacum cDNA, mRNA sequence [FG645098]
BP133124	Unknown
DV157481	gb|KG9B.001A06F.050628T7 KG9B Nicotiana tabacum cDNA clone KG9B.001A06, mRNA sequence [DV157481]
Z93768	gb|N.tabacum npp1 mRNA for protein phosphatase type 1 [Z93768]
Z93768	gb|N.tabacum npp1 mRNA for protein phosphatase type 1 [Z93768]
Z93769	gb|N.tabacum npp2 mRNA for protein phosphatase type 1 [Z93769]
Z93769	gb|N.tabacum npp2 mRNA for protein phosphatase type 1 [Z93769]
Z93769	gb|N.tabacum npp2 mRNA for protein phosphatase type 1 [Z93769]
BP526298	Unknown
EB428726	gb|KF8B.202C03F.060124T7 KF8 Nicotiana tabacum cDNA clone KF8B.202C03, mRNA sequence [EB428726]
BP129019	Unknown
DV162480	gb|KP1B.001E04F.050628T7 KP1B Nicotiana tabacum cDNA clone KP1B.001E04, mRNA sequence [DV162480]
DV162480	gb|KP1B.001E04F.050628T7 KP1B Nicotiana tabacum cDNA clone KP1B.001E04, mRNA sequence [DV162480]
EB427992	gb|KF8B.100M16F.051010T7 KF8 Nicotiana tabacum cDNA clone KF8B.100M16, mRNA sequence [EB427992]
FG640581	gb|TT-03_L11 K326 trichome library Nicotiana tabacum cDNA, mRNA sequence [FG640581]
BP530134	gb|BP530134 MAT005 Nicotiana tabacum cDNA clone BY21119, mRNA sequence [BP530134]
EB426220	tc|Rep: Chromosome chr8 scaffold_99, whole genome shotgun sequence - Vitis vinifera (Grape), partial (94%) [TC46369]
BP532734	tc|Rep: Chromosome chr6 scaffold_3, whole genome shotgun sequence - Vitis vinifera (Grape), partial (74%) [TC56688]
EB430218	Unknown
BP530900	tc|Rep: NmrA-like family protein - Solanum demissum (Wild potato), partial (21%) [TC72210]
DV159738	gb|KP1B.101E03F.050722T7 KP1B Nicotiana tabacum cDNA clone KP1B.101E03, mRNA sequence [DV159738]
FG638033	gb|TT-38_F24 Samsun trichome library Nicotiana tabacum cDNA, mRNA sequence [FG638033]
CV016408	Unknown
DV157889	gb|KG9B.002C07F.050720T7 KG9B Nicotiana tabacum cDNA clone KG9B.002C07, mRNA sequence [DV157889]
DV157889	gb|KG9B.002C07F.050720T7 KG9B Nicotiana tabacum cDNA clone KG9B.002C07, mRNA sequence [DV157889]
DW003467	tc|Rep: 40S ribosomal protein S4 - Solanum tuberosum (Potato), complete [TC40361]
EB678829	gb|KG9B.105J18F.051128T7 KG9B Nicotiana tabacum cDNA clone KG9B.105J18, mRNA sequence [EB678829]
BP530836	Unknown
BP534389	Unknown
EB446112	gb|KR2B.110H10F.051229T7 KR2B Nicotiana tabacum cDNA clone KR2B.110H10, mRNA sequence [EB446112]
EB679902	gb|KL4B.102J02F.051125T7 KL4B Nicotiana tabacum cDNA clone KL4B.102J02, mRNA sequence [EB679902]
EB679902	gb|KL4B.102J02F.051125T7 KL4B Nicotiana tabacum cDNA clone KL4B.102J02, mRNA sequence [EB679902]
EB444815	gb|KR2B.105A21F.051227T7 KR2B Nicotiana tabacum cDNA clone KR2B.105A21, mRNA sequence [EB444815]
FG644386	gb|TT-22_O07 K326 late senescent leaf library Nicotiana tabacum cDNA, mRNA sequence [FG644386]
EB446333	gb|KR2B.111C20F.060128T7 KR2B Nicotiana tabacum cDNA clone KR2B.111C20, mRNA sequence [EB446333]
EB446333	gb|KR2B.111C20F.060128T7 KR2B Nicotiana tabacum cDNA clone KR2B.111C20, mRNA sequence [EB446333]
EB425445	gb|KF8C.103F16F.051214T7 KF8 Nicotiana tabacum cDNA clone KF8C.103F16, mRNA sequence [EB425445]
EB442771	gb|KN6B.115A22F.060127T7 KN6B Nicotiana tabacum cDNA clone KN6B.115A22, mRNA sequence [EB442771]
EB435682	tc|Rep: Chromosome chr11 scaffold_13, whole genome shotgun sequence - Vitis vinifera (Grape), partial (80%) [TC52720]
DW000313	tc|Rep: GATA transcription factor 24 - Arabidopsis thaliana (Mouse-ear cress), partial (19%) [TC62549]
AJ414053	gb|Nicotiana tabacum partial mRNA for serine acetyltransferase 7 (sat7 gene) [AJ414053]
EB681754	gb|KP1B.105H02F.060116T7 KP1B Nicotiana tabacum cDNA clone KP1B.105H02, mRNA sequence [EB681754]
EB681754	gb|KP1B.105H02F.060116T7 KP1B Nicotiana tabacum cDNA clone KP1B.105H02, mRNA sequence [EB681754]
DV161255	Unknown
DV159539	Unknown
DV162099	Unknown
Z29492	gb|N.tabacum mRNA for pyruvate kinase [Z29492]
Z29492	gb|N.tabacum mRNA for pyruvate kinase [Z29492]
Z29492	gb|N.tabacum mRNA for pyruvate kinase [Z29492]
AF053104	gb|Nicotiana tabacum peroxisomal targeting signal 1 receptor (PEX5) mRNA, complete cds [AF053104]
EB677998	gb|KG9B.103F01F.051128T7 KG9B Nicotiana tabacum cDNA clone KG9B.103F01, mRNA sequence [EB677998]
EB678616	tc|Rep: Heat shock protein 90 - Nicotiana tabacum (Common tobacco), partial (29%) [TC54825]
FG638239	gb|TT-41_B09 Samsun trichome library Nicotiana tabacum cDNA, mRNA sequence [FG638239]
EB678062	gb|KG9B.103H20F.051128T7 KG9B Nicotiana tabacum cDNA clone KG9B.103H20, mRNA sequence [EB678062]
EB643433	tc|Rep: Chromosome chr19 scaffold_66, whole genome shotgun sequence - Vitis vinifera (Grape), partial (19%) [TC68811]
DW005102	tc|Rep: Chromosome chr19 scaffold_66, whole genome shotgun sequence - Vitis vinifera (Grape), partial (48%) [TC76094]
EB680765	Unknown
AJ627182	gb|Nicotiana tabacum mRNA for putative putative beta-(1,2)-xylosyltransferase (xylt gene) [AJ627182]
AJ627182	gb|Nicotiana tabacum mRNA for putative putative beta-(1,2)-xylosyltransferase (xylt gene) [AJ627182]
AB120519	gb|Nicotiana tabacum NtGPDL mRNA for putative glycerophosphoryl diester phosphodiesterase family protein, complete cds [AB120519]
AB120519	gb|Nicotiana tabacum NtGPDL mRNA for putative glycerophosphoryl diester phosphodiesterase family protein, complete cds [AB120519]
DW004949	gb|KR3B.110C13F.051111T7 KR3B Nicotiana tabacum cDNA clone KR3B.110C13, mRNA sequence [DW004949]
DW004949	gb|KR3B.110C13F.051111T7 KR3B Nicotiana tabacum cDNA clone KR3B.110C13, mRNA sequence [DW004949]
EB678991	gb|KG9B.106A17F.051129T7 KG9B Nicotiana tabacum cDNA clone KG9B.106A17, mRNA sequence [EB678991]
EB678991	gb|KG9B.106A17F.051129T7 KG9B Nicotiana tabacum cDNA clone KG9B.106A17, mRNA sequence [EB678991]
AJ271748	gb|Nicotiana tabacum partial mRNA for chloroplast FtsZ-like protein (ftsZ gene), clone FtsZ1-1 [AJ271748]
AJ271748	gb|Nicotiana tabacum partial mRNA for chloroplast FtsZ-like protein (ftsZ gene), clone FtsZ1-1 [AJ271748]
AJ271749	gb|Nicotiana tabacum mRNA for chloroplast FtsZ-like protein (ftsZ gene), clone FtsZ1-3 [AJ271749]
AJ271749	gb|Nicotiana tabacum mRNA for chloroplast FtsZ-like protein (ftsZ gene), clone FtsZ1-3 [AJ271749]
AJ289864	gb|Nicotiana tabacum mRNA for microtubule-associated protein MAP65-1c (map65-1c gene) [AJ289864]
CV021400	Unknown
L16767	gb|Nicotiana tabacum GTP-binding protein (Ran-A1) mRNA, complete cds [L16767]
L16787	gb|Nicotiana tabacum small ras-related protein (Ran-B1) mRNA, complete cds [L16787]
CV016329	Unknown
CV018222	Unknown
FG640961	gb|TT-11_G22 K326 trichome library Nicotiana tabacum cDNA, mRNA sequence [FG640961]
FG640961	gb|TT-11_G22 K326 trichome library Nicotiana tabacum cDNA, mRNA sequence [FG640961]
DV159956	gb|KP1B.101N22F.050722T7 KP1B Nicotiana tabacum cDNA clone KP1B.101N22, mRNA sequence [DV159956]
DV159622	gb|KP1B.037P02F.050628T7 KP1B Nicotiana tabacum cDNA clone KP1B.037P02, mRNA sequence [DV159622]
BP526296	Unknown
EB439760	gb|KN6B.104G12F.060103T7 KN6B Nicotiana tabacum cDNA clone KN6B.104G12, mRNA sequence [EB439760]
BP192543	tc|Rep: Tryptophan synthase beta subunit - Persicaria tinctoria, partial (83%) [TC49287]
DV158401	tc|Rep: Glucose-6-phosphate/phosphate translocator 1, chloroplast precursor - Arabidopsis thaliana (Mouse-ear cress), partial (43%) [TC42441]
DV158401	tc|Rep: Glucose-6-phosphate/phosphate translocator 1, chloroplast precursor - Arabidopsis thaliana (Mouse-ear cress), partial (43%) [TC42441]
DW004395	gb|KR3B.108K21F.051110T7 KR3B Nicotiana tabacum cDNA clone KR3B.108K21, mRNA sequence [DW004395]
EB435414	gb|TL13.110N07F.060320T7 TL13 Nicotiana tabacum cDNA clone TL13.110N07, mRNA sequence [EB435414]
EB451766	gb|KT7C.112H24F.051221T7 KT7 Nicotiana tabacum cDNA clone KT7C.112H24, mRNA sequence [EB451766]
BP130755	tc|Rep: Chromosome chr19 scaffold_4, whole genome shotgun sequence - Vitis vinifera (Grape), partial (9%) [TC76897]
EB433802	tc|Rep: Histone H2A - Vitis vinifera (Grape), partial (96%) [TC64662]
EB679127	gb|KG9B.106G11F.051129T7 KG9B Nicotiana tabacum cDNA clone KG9B.106G11, mRNA sequence [EB679127]
EB679127	gb|KG9B.106G11F.051129T7 KG9B Nicotiana tabacum cDNA clone KG9B.106G11, mRNA sequence [EB679127]
EB679909	gb|KL4B.102J09F.051125T7 KL4B Nicotiana tabacum cDNA clone KL4B.102J09, mRNA sequence [EB679909]
BP135878	Unknown
DV157983	gb|KG9B.002G08F.050720T7 KG9B Nicotiana tabacum cDNA clone KG9B.002G08, mRNA sequence [DV157983]
EB448976	gb|KT7C.101I10F.051216T7 KT7 Nicotiana tabacum cDNA clone KT7C.101I10, mRNA sequence [EB448976]
EB438260	gb|KN6B.100E17F.051019T7 KN6B Nicotiana tabacum cDNA clone KN6B.100E17, mRNA sequence [EB438260]
DW000809	gb|KL4B.108P15F.051105T7 KL4B Nicotiana tabacum cDNA clone KL4B.108P15, mRNA sequence [DW000809]
EB431311	Unknown
DW004236	gb|KR3B.108D01F.051110T7 KR3B Nicotiana tabacum cDNA clone KR3B.108D01, mRNA sequence [DW004236]
DW004236	gb|KR3B.108D01F.051110T7 KR3B Nicotiana tabacum cDNA clone KR3B.108D01, mRNA sequence [DW004236]
EB445989	gb|KR2B.110A15F.051229T7 KR2B Nicotiana tabacum cDNA clone KR2B.110A15, mRNA sequence [EB445989]
EB445989	gb|KR2B.110A15F.051229T7 KR2B Nicotiana tabacum cDNA clone KR2B.110A15, mRNA sequence [EB445989]
EB434942	Unknown
EB425013	gb|KF8C.102C04F.051214T7 KF8 Nicotiana tabacum cDNA clone KF8C.102C04, mRNA sequence [EB425013]
BP135164	Unknown
CV018400	Unknown
CV019009	Unknown
EB683037	gb|KR3B.111H14F.060119T7 KR3B Nicotiana tabacum cDNA clone KR3B.111H14, mRNA sequence [EB683037]
EB681161	gb|KL4B.112I23F.060131T7 KL4B Nicotiana tabacum cDNA clone KL4B.112I23, mRNA sequence [EB681161]
EB681161	gb|KL4B.112I23F.060131T7 KL4B Nicotiana tabacum cDNA clone KL4B.112I23, mRNA sequence [EB681161]
DV162700	gb|KP1B.001O09F.050628T7 KP1B Nicotiana tabacum cDNA clone KP1B.001O09, mRNA sequence [DV162700]
DV162700	gb|KP1B.001O09F.050628T7 KP1B Nicotiana tabacum cDNA clone KP1B.001O09, mRNA sequence [DV162700]
EB680539	gb|KL4B.107J08F.051126T7 KL4B Nicotiana tabacum cDNA clone KL4B.107J08, mRNA sequence [EB680539]
EB438996	tc|Rep: Chromosome chr2 scaffold_11, whole genome shotgun sequence - Vitis vinifera (Grape), partial (85%) [TC58389]
BP130345	tc|Rep: Thylakoid lumenal 15.0 kDa protein 2, chloroplast precursor - Arabidopsis thaliana (Mouse-ear cress), partial (66%) [TC64830]
EB428278	gb|KF8B.200M19F.060120T7 KF8 Nicotiana tabacum cDNA clone KF8B.200M19, mRNA sequence [EB428278]
EB445919	tc|Rep: Pyruvate kinase - Vitis vinifera (Grape), partial (34%) [TC50143]
EB683193	tc|Rep: Chromosome undetermined scaffold_91, whole genome shotgun sequence - Vitis vinifera (Grape), partial (41%) [TC47766]
EB677818	gb|KG9B.102N02F.051126T7 KG9B Nicotiana tabacum cDNA clone KG9B.102N02, mRNA sequence [EB677818]
EB441414	gb|KN6B.109B22F.060106T7 KN6B Nicotiana tabacum cDNA clone KN6B.109B22, mRNA sequence [EB441414]
EB441414	gb|KN6B.109B22F.060106T7 KN6B Nicotiana tabacum cDNA clone KN6B.109B22, mRNA sequence [EB441414]
EB437833	gb|BL12.001M03F.060117T7 BL12 Nicotiana tabacum cDNA clone BL12.001M03, mRNA sequence [EB437833]
X63195	gb|N.tabacum mRNA for heat shock protein 82 [X63195]
EB678814	Unknown
CV016717	tc|Rep: Chromosome undetermined scaffold_91, whole genome shotgun sequence - Vitis vinifera (Grape), partial (42%) [TC54347]
EB450702	gb|KT7C.108H18F.051219T7 KT7 Nicotiana tabacum cDNA clone KT7C.108H18, mRNA sequence [EB450702]
EB426682	gb|KF8C.106M22F.051215T7 KF8 Nicotiana tabacum cDNA clone KF8C.106M22, mRNA sequence [EB426682]
BP534475	Unknown
AF153278	gb|Nicotiana tabacum DNA-directed RNA polymerase IIb (NT193) mRNA, complete cds [AF153278]
DW004210	tc|Rep: DNA-directed RNA polymerase IIb - Nicotiana tabacum (Common tobacco), partial (85%) [TC75693]
FG637079	gb|TT-24_I03 Samsun trichome library Nicotiana tabacum cDNA, mRNA sequence [FG637079]
DV161013	gb|KP1B.104N18F.050725T7 KP1B Nicotiana tabacum cDNA clone KP1B.104N18, mRNA sequence [DV161013]
EB677259	tc|Rep: Chromosome chr16 scaffold_94, whole genome shotgun sequence - Vitis vinifera (Grape), partial (50%) [TC55706]
EB680812	Unknown
EB680812	Unknown
DV157766	gb|KG9B.001M18F.050628T7 KG9B Nicotiana tabacum cDNA clone KG9B.001M18, mRNA sequence [DV157766]
DV157766	gb|KG9B.001M18F.050628T7 KG9B Nicotiana tabacum cDNA clone KG9B.001M18, mRNA sequence [DV157766]
EB441707	tc|Rep: Chromosome chr16 scaffold_94, whole genome shotgun sequence - Vitis vinifera (Grape), partial (89%) [TC67590]
EB425016	gb|KF8C.102C07F.051214T7 KF8 Nicotiana tabacum cDNA clone KF8C.102C07, mRNA sequence [EB425016]
BP129464	Unknown
EB426347	gb|KF8C.105N24F.051215T7 KF8 Nicotiana tabacum cDNA clone KF8C.105N24, mRNA sequence [EB426347]
EB442211	gb|KN6B.113H03F.060127T7 KN6B Nicotiana tabacum cDNA clone KN6B.113H03, mRNA sequence [EB442211]
EB449049	tc|Rep: Chromosome undetermined scaffold_51, whole genome shotgun sequence - Vitis vinifera (Grape), partial (36%) [TC74437]
EB432975	tc|Rep: Chromosome undetermined scaffold_52, whole genome shotgun sequence - Vitis vinifera (Grape), partial (19%) [TC62514]
CV021551	Unknown
EB446852	Unknown
EB443917	Unknown
FG643621	gb|TT-07_L06 K326 late senescent leaf library Nicotiana tabacum cDNA, mRNA sequence [FG643621]
EB426308	gb|KF8C.105M06F.051215T7 KF8 Nicotiana tabacum cDNA clone KF8C.105M06, mRNA sequence [EB426308]
BP135059	Unknown
FG645435	gb|TT-50_M03 K326 late senescent leaf library Nicotiana tabacum cDNA, mRNA sequence [FG645435]
FG645435	gb|TT-50_M03 K326 late senescent leaf library Nicotiana tabacum cDNA, mRNA sequence [FG645435]
FG645435	gb|TT-50_M03 K326 late senescent leaf library Nicotiana tabacum cDNA, mRNA sequence [FG645435]
EB428087	gb|KF8B.200B21F.060120T7 KF8 Nicotiana tabacum cDNA clone KF8B.200B21, mRNA sequence [EB428087]
EB428087	gb|KF8B.200B21F.060120T7 KF8 Nicotiana tabacum cDNA clone KF8B.200B21, mRNA sequence [EB428087]
EB428386	gb|KF8B.201C11F.060124T7 KF8 Nicotiana tabacum cDNA clone KF8B.201C11, mRNA sequence [EB428386]
DW000017	gb|KL4B.104K08F.051104T7 KL4B Nicotiana tabacum cDNA clone KL4B.104K08, mRNA sequence [DW000017]
EB449196	gb|KT7C.102C17F.051216T7 KT7 Nicotiana tabacum cDNA clone KT7C.102C17, mRNA sequence [EB449196]
EB445811	gb|KR2B.109G19F.051229T7 KR2B Nicotiana tabacum cDNA clone KR2B.109G19, mRNA sequence [EB445811]
EB680397	gb|KL4B.107B08F.051126T7 KL4B Nicotiana tabacum cDNA clone KL4B.107B08, mRNA sequence [EB680397]
EB432445	tc|Rep: Chromosome chr17 scaffold_263, whole genome shotgun sequence - Vitis vinifera (Grape), complete [TC47707]
FG643145	gb|TT-40_F13 K326 early senescent leaf library Nicotiana tabacum cDNA, mRNA sequence [FG643145]
BP534568	Unknown
EB430285	gb|KL5B.106G19F.060215T7 KL5B Nicotiana tabacum cDNA clone KL5B.106G19, mRNA sequence [EB430285]
DW003603	tc|Rep: Chromosome chr5 scaffold_64, whole genome shotgun sequence - Vitis vinifera (Grape), partial (29%) [TC73959]
BP131967	gb|BP131967 MAT001 Nicotiana tabacum cDNA clone BY4083, mRNA sequence [BP131967]
EB434552	tc|Rep: Chloride channel Stclc1 - Solanum tuberosum (Potato), partial (27%) [TC55101]
EB434552	tc|Rep: Chloride channel Stclc1 - Solanum tuberosum (Potato), partial (27%) [TC55101]
BP130144	Unknown
FG640213	gb|TT-48_K20 Burley21 trichome library Nicotiana tabacum cDNA, mRNA sequence [FG640213]
DV158890	gb|KG9B.004N23F.050721T7 KG9B Nicotiana tabacum cDNA clone KG9B.004N23, mRNA sequence [DV158890]
FG643907	gb|TT-12_P06 K326 late senescent leaf library Nicotiana tabacum cDNA, mRNA sequence [FG643907]
AJ344596	Unknown
AY567977	gb|Nicotiana tabacum cultivar Havana SR1 cytosine-5-methyltransferase (MET1) mRNA, complete cds [AY567977]
AJ632965	tc|Rep: Chromosome chr5 scaffold_64, whole genome shotgun sequence - Vitis vinifera (Grape), partial (25%) [TC77096]
DV161198	Unknown
EB448123	gb|KT7B.107B02F.060124T7 KT7 Nicotiana tabacum cDNA clone KT7B.107B02, mRNA sequence [EB448123]
BP534727	Unknown
EB425896	gb|KF8C.104J20F.051214T7 KF8 Nicotiana tabacum cDNA clone KF8C.104J20, mRNA sequence [EB425896]
EB425896	gb|KF8C.104J20F.051214T7 KF8 Nicotiana tabacum cDNA clone KF8C.104J20, mRNA sequence [EB425896]
EB681505	gb|KL4B.113L02F.060131T7 KL4B Nicotiana tabacum cDNA clone KL4B.113L02, mRNA sequence [EB681505]
EB439586	gb|KN6B.103O22F.060103T7 KN6B Nicotiana tabacum cDNA clone KN6B.103O22, mRNA sequence [EB439586]
EB439011	gb|KN6B.102F13F.051230T7 KN6B Nicotiana tabacum cDNA clone KN6B.102F13, mRNA sequence [EB439011]
EB440118	gb|KN6B.105G06F.060104T7 KN6B Nicotiana tabacum cDNA clone KN6B.105G06, mRNA sequence [EB440118]
EB440118	gb|KN6B.105G06F.060104T7 KN6B Nicotiana tabacum cDNA clone KN6B.105G06, mRNA sequence [EB440118]
DV158374	gb|KG9B.003H12F.050720T7 KG9B Nicotiana tabacum cDNA clone KG9B.003H12, mRNA sequence [DV158374]
DV158374	gb|KG9B.003H12F.050720T7 KG9B Nicotiana tabacum cDNA clone KG9B.003H12, mRNA sequence [DV158374]
AY748245	gb|Nicotiana tabacum cytosolic acetoacetyl-coenzyme A thiolase (AACT1) mRNA, complete cds [AY748245]
BP533623	tc|Rep: Chromosome chr13 scaffold_210, whole genome shotgun sequence - Vitis vinifera (Grape), partial (84%) [TC56383]
BP528156	tc|Rep: Chromosome undetermined scaffold_1169, whole genome shotgun sequence - Vitis vinifera (Grape), partial (90%) [TC41885]
EB682950	gb|KR3B.111D18F.060119T7 KR3B Nicotiana tabacum cDNA clone KR3B.111D18, mRNA sequence [EB682950]
AY748246	gb|Nicotiana tabacum peroxisomal acetoacetyl-coenzyme A thiolase (AACT2) mRNA, complete cds [AY748246]
AY748246	gb|Nicotiana tabacum peroxisomal acetoacetyl-coenzyme A thiolase (AACT2) mRNA, complete cds [AY748246]
EB438727	gb|KN6B.101I21F.051230T7 KN6B Nicotiana tabacum cDNA clone KN6B.101I21, mRNA sequence [EB438727]
DV159175	Unknown
CV020459	Unknown
EB438454	gb|KN6B.100N07F.051019T7 KN6B Nicotiana tabacum cDNA clone KN6B.100N07, mRNA sequence [EB438454]
EB438454	gb|KN6B.100N07F.051019T7 KN6B Nicotiana tabacum cDNA clone KN6B.100N07, mRNA sequence [EB438454]
CV019614	Unknown
BP526774	tc|Rep: Ribosomal protein S19 - Nicotiana tabacum (Common tobacco), complete [TC73162]
CV016999	Unknown
AF390556	gb|Nicotiana tabacum Bax inhibitor 1 (BI-1) mRNA, complete cds [AF390556]
AF390556	gb|Nicotiana tabacum Bax inhibitor 1 (BI-1) mRNA, complete cds [AF390556]
EB432682	Unknown
EB443281	gb|KR2B.001N02F.050815T7 KR2B Nicotiana tabacum cDNA clone KR2B.001N02, mRNA sequence [EB443281]
DV999054	tc|Rep: Protein kinase Ck2 regulatory subunit 2 - Nicotiana tabacum (Common tobacco), partial (38%) [TC48012]
BP134489	Unknown
FG638723	gb|TT-06_G09 Burley21 trichome library Nicotiana tabacum cDNA, mRNA sequence [FG638723]
BP132749	tc|Rep: Lon protease homolog - Vitis vinifera (Grape), partial (48%) [TC45253]
EB449740	gb|KT7C.104L09F.051219T7 KT7 Nicotiana tabacum cDNA clone KT7C.104L09, mRNA sequence [EB449740]
DW001113	tc|Rep: Syntaxin-like protein - Solanum tuberosum (Potato), partial (38%) [TC46504]
EB449091	tc|Rep: Syntaxin - Glycine max (Soybean), partial (87%) [TC44874]
BP130350	Unknown
DW000396	gb|KL4B.105L08F.051104T7 KL4B Nicotiana tabacum cDNA clone KL4B.105L08, mRNA sequence [DW000396]
DW000396	gb|KL4B.105L08F.051104T7 KL4B Nicotiana tabacum cDNA clone KL4B.105L08, mRNA sequence [DW000396]
EB449496	tc|Rep: Pyruvate kinase - Oryza sativa subsp. japonica (Rice), partial (28%) [TC74474]
CV020376	Unknown
BP130303	tc|Rep: Chromosome undetermined scaffold_143, whole genome shotgun sequence - Vitis vinifera (Grape), partial (14%) [TC57312]
CV021399	Unknown
DW003088	gb|KR3B.104M16F.051108T7 KR3B Nicotiana tabacum cDNA clone KR3B.104M16, mRNA sequence [DW003088]
CV017920	Unknown
EB450082	gb|KT7C.105L12F.051219T7 KT7 Nicotiana tabacum cDNA clone KT7C.105L12, mRNA sequence [EB450082]
EB426018	gb|KF8C.104P10F.051214T7 KF8 Nicotiana tabacum cDNA clone KF8C.104P10, mRNA sequence [EB426018]
EB447270	tc|Rep: Chromosome chr10 scaffold_81, whole genome shotgun sequence - Vitis vinifera (Grape), partial (79%) [TC64154]
EB425604	gb|KF8C.103M15F.051214T7 KF8 Nicotiana tabacum cDNA clone KF8C.103M15, mRNA sequence [EB425604]
EB682345	gb|KP1B.112E21F.060117T7 KP1B Nicotiana tabacum cDNA clone KP1B.112E21, mRNA sequence [EB682345]
CN498844	Unknown
EB679064	gb|KG9B.106D20F.051129T7 KG9B Nicotiana tabacum cDNA clone KG9B.106D20, mRNA sequence [EB679064]
BP133157	Unknown
DV161159	gb|KP1B.107E12F.050726T7 KP1B Nicotiana tabacum cDNA clone KP1B.107E12, mRNA sequence [DV161159]
FG639910	gb|TT-36_E22 Burley21 trichome library Nicotiana tabacum cDNA, mRNA sequence [FG639910]
EB428028	gb|KF8B.100O16F.051010T7 KF8 Nicotiana tabacum cDNA clone KF8B.100O16, mRNA sequence [EB428028]
EB437031	gb|BL12.103D22F.060309T7 BL12 Nicotiana tabacum cDNA clone BL12.103D22, mRNA sequence [EB437031]
DV157623	gb|KG9B.001G16F.050628T7 KG9B Nicotiana tabacum cDNA clone KG9B.001G16, mRNA sequence [DV157623]
DV157623	gb|KG9B.001G16F.050628T7 KG9B Nicotiana tabacum cDNA clone KG9B.001G16, mRNA sequence [DV157623]
EB426082	Unknown
EB435899	Unknown
AY640382	gb|Nicotiana tabacum NIM1-like protein 1 (NML1) mRNA, complete cds [AY640382]
FG645308	gb|TT-48_D03 K326 late senescent leaf library Nicotiana tabacum cDNA, mRNA sequence [FG645308]
FG645308	gb|TT-48_D03 K326 late senescent leaf library Nicotiana tabacum cDNA, mRNA sequence [FG645308]
EB424975	gb|KF8C.102A12F.051214T7 KF8 Nicotiana tabacum cDNA clone KF8C.102A12, mRNA sequence [EB424975]
DW001932	gb|KR3B.101I10F.051107T7 KR3B Nicotiana tabacum cDNA clone KR3B.101I10, mRNA sequence [DW001932]
EB452253	gb|KT7C.113P12F.051221T7 KT7 Nicotiana tabacum cDNA clone KT7C.113P12, mRNA sequence [EB452253]
DV160259	gb|KP1B.102L17F.050722T7 KP1B Nicotiana tabacum cDNA clone KP1B.102L17, mRNA sequence [DV160259]
AY627865	gb|Nicotiana tabacum ethylene-responsive element binding protein 5 mRNA, complete cds [AY627865]
EB679251	gb|KG9B.106L19F.051129T7 KG9B Nicotiana tabacum cDNA clone KG9B.106L19, mRNA sequence [EB679251]
EB679251	gb|KG9B.106L19F.051129T7 KG9B Nicotiana tabacum cDNA clone KG9B.106L19, mRNA sequence [EB679251]
FG635691	gb|TT-05_O02 Samsun trichome library Nicotiana tabacum cDNA, mRNA sequence [FG635691]
EB678659	gb|KG9B.105C09F.051128T7 KG9B Nicotiana tabacum cDNA clone KG9B.105C09, mRNA sequence [EB678659]
EB431745	Unknown
EB451875	gb|KT7C.112M21F.051221T7 KT7 Nicotiana tabacum cDNA clone KT7C.112M21, mRNA sequence [EB451875]
EB681870	gb|KP1B.105M23F.060116T7 KP1B Nicotiana tabacum cDNA clone KP1B.105M23, mRNA sequence [EB681870]
EB439109	tc|Rep: Chromosome chr18 scaffold_1, whole genome shotgun sequence - Vitis vinifera (Grape), partial (32%) [TC53401]
Z99173	gb|Nicotiana tabacum mRNA for cysteine proteinase precursor [Z99173]
DW002998	tc|Rep: Predicted protein - Physcomitrella patens subsp. patens, complete [TC53383]
EB678983	gb|KG9B.106A07F.051129T7 KG9B Nicotiana tabacum cDNA clone KG9B.106A07, mRNA sequence [EB678983]
DV157486	gb|KG9B.001A11F.050628T7 KG9B Nicotiana tabacum cDNA clone KG9B.001A11, mRNA sequence [DV157486]
EB445340	gb|KR2B.107N24F.051229T7 KR2B Nicotiana tabacum cDNA clone KR2B.107N24, mRNA sequence [EB445340]
EB445340	gb|KR2B.107N24F.051229T7 KR2B Nicotiana tabacum cDNA clone KR2B.107N24, mRNA sequence [EB445340]
EB447150	gb|KR2B.115B01F.051230T7 KR2B Nicotiana tabacum cDNA clone KR2B.115B01, mRNA sequence [EB447150]
EB447150	gb|KR2B.115B01F.051230T7 KR2B Nicotiana tabacum cDNA clone KR2B.115B01, mRNA sequence [EB447150]
BP527440	tc|Rep: Chromosome chr18 scaffold_1, whole genome shotgun sequence - Vitis vinifera (Grape), partial (11%) [TC74133]
FG642531	gb|TT-19_L02 K326 early senescent leaf library Nicotiana tabacum cDNA, mRNA sequence [FG642531]
EB439763	gb|KN6B.104G15F.060103T7 KN6B Nicotiana tabacum cDNA clone KN6B.104G15, mRNA sequence [EB439763]
EB439763	gb|KN6B.104G15F.060103T7 KN6B Nicotiana tabacum cDNA clone KN6B.104G15, mRNA sequence [EB439763]
EB439763	gb|KN6B.104G15F.060103T7 KN6B Nicotiana tabacum cDNA clone KN6B.104G15, mRNA sequence [EB439763]
AJ718012	Unknown
DW004697	Unknown
EB429696	tc|Rep: Glucose-6-phosphate isomerase - Solanum tuberosum (Potato), complete [TC42144]
EB440149	tc|Rep: GAGA-motif binding transcriptional activator - Populus trichocarpa (Western balsam poplar) (Populus balsamiferasubsp. trichocarpa), partial (33%) [TC54210]
DV159019	tc|Rep: Chromosome chr18 scaffold_137, whole genome shotgun sequence - Vitis vinifera (Grape), partial (59%) [TC68532]
EB429592	Unknown
CV018427	gb|tbt_007895 Normalized Nicotiana tabacum cDNA library Nicotiana tabacum cDNA clone tbt_007895 5', mRNA sequence [CV018427]
AJ244024	gb|Nicotiana tabacum mRNA for phragmoplastin, dynamin-like protein [AJ244024]
BP526066	Unknown
X60057	gb|Nicotiana tabacum blp4 mRNA for luminal binding protein (BiP) [X60057]
X60057	gb|Nicotiana tabacum blp4 mRNA for luminal binding protein (BiP) [X60057]
EB683490	Unknown
BP134763	Unknown
EB440622	tc|Rep: Mitochondrial import receptor subunit TOM7-1 - Solanum tuberosum (Potato), complete [TC57419]
BP530550	Unknown
DW000149	gb|KL4B.104P24F.051104T7 KL4B Nicotiana tabacum cDNA clone KL4B.104P24, mRNA sequence [DW000149]
EB439929	gb|KN6B.104N20F.060103T7 KN6B Nicotiana tabacum cDNA clone KN6B.104N20, mRNA sequence [EB439929]
DV162712	gb|KP1B.001O22F.050628T7 KP1B Nicotiana tabacum cDNA clone KP1B.001O22, mRNA sequence [DV162712]
DV162712	gb|KP1B.001O22F.050628T7 KP1B Nicotiana tabacum cDNA clone KP1B.001O22, mRNA sequence [DV162712]
EB426727	gb|KF8C.106P01F.051215T7 KF8 Nicotiana tabacum cDNA clone KF8C.106P01, mRNA sequence [EB426727]
EB426727	gb|KF8C.106P01F.051215T7 KF8 Nicotiana tabacum cDNA clone KF8C.106P01, mRNA sequence [EB426727]
EB446140	tc|Rep: Glutathione S-transferase GST 23 - Glycine max (Soybean), partial (89%) [TC47349]
BP526620	Unknown
CV016321	Unknown
DV161248	gb|KP1B.107I12F.050726T7 KP1B Nicotiana tabacum cDNA clone KP1B.107I12, mRNA sequence [DV161248]
DV161248	gb|KP1B.107I12F.050726T7 KP1B Nicotiana tabacum cDNA clone KP1B.107I12, mRNA sequence [DV161248]
EB431094	tc|Rep: Cytochrome c1-1, heme protein, mitochondrial precursor - Solanum tuberosum (Potato), partial (65%) [TC49936]
EB425159	gb|KF8C.102I23F.051214T7 KF8 Nicotiana tabacum cDNA clone KF8C.102I23, mRNA sequence [EB425159]
EB680967	gb|KL4B.111O15F.060128T7 KL4B Nicotiana tabacum cDNA clone KL4B.111O15, mRNA sequence [EB680967]
EB682996	tc|Rep: Prohibitin - Nicotiana tabacum (Common tobacco), complete [TC52074]
AJ001769	gb|Nicotiana tabacum mRNA cytosolic glucose-6-phosphate dehydrogenase TCG6 [AJ001769]
AJ001770	gb|Nicotiana tabacum mRNA for cytosolic glucose-6-phosphate dehydrogenase TCG9 [AJ001770]
AF211772	Unknown
BP131465	gb|BP131465 MAT001 Nicotiana tabacum cDNA clone BY3516, mRNA sequence [BP131465]
DV999762	gb|KL4B.103P04F.051103T7 KL4B Nicotiana tabacum cDNA clone KL4B.103P04, mRNA sequence [DV999762]
DV999762	gb|KL4B.103P04F.051103T7 KL4B Nicotiana tabacum cDNA clone KL4B.103P04, mRNA sequence [DV999762]
FG644018	gb|TT-14_P19 K326 late senescent leaf library Nicotiana tabacum cDNA, mRNA sequence [FG644018]
DV160394	gb|KP1B.103B19F.050725T7 KP1B Nicotiana tabacum cDNA clone KP1B.103B19, mRNA sequence [DV160394]
DV160394	gb|KP1B.103B19F.050725T7 KP1B Nicotiana tabacum cDNA clone KP1B.103B19, mRNA sequence [DV160394]
CV019552	tc|Rep: Glutaredoxin - Solanum lycopersicum (Tomato) (Lycopersicon esculentum), complete [TC57615]
EB427837	gb|KF8B.100E05F.051010T7 KF8 Nicotiana tabacum cDNA clone KF8B.100E05, mRNA sequence [EB427837]
EB427837	gb|KF8B.100E05F.051010T7 KF8 Nicotiana tabacum cDNA clone KF8B.100E05, mRNA sequence [EB427837]
EB678695	tc|Rep: Chromosome chr14 scaffold_21, whole genome shotgun sequence - Vitis vinifera (Grape), complete [TC50619]
FG637726	gb|TT-34_B02 Samsun trichome library Nicotiana tabacum cDNA, mRNA sequence [FG637726]
FG637726	gb|TT-34_B02 Samsun trichome library Nicotiana tabacum cDNA, mRNA sequence [FG637726]
FG644634	gb|TT-29_E16 K326 late senescent leaf library Nicotiana tabacum cDNA, mRNA sequence [FG644634]
FG644634	gb|TT-29_E16 K326 late senescent leaf library Nicotiana tabacum cDNA, mRNA sequence [FG644634]
EB679803	tc|Rep: Chromosome chr14 scaffold_21, whole genome shotgun sequence - Vitis vinifera (Grape), partial (33%) [TC60393]
BP131873	tc|Rep: Chromosome chr5 scaffold_72, whole genome shotgun sequence - Vitis vinifera (Grape), partial (93%) [TC77241]
BP131873	tc|Rep: Chromosome chr5 scaffold_72, whole genome shotgun sequence - Vitis vinifera (Grape), partial (93%) [TC77241]
DW000694	tc|Rep: Chromosome chr5 scaffold_72, whole genome shotgun sequence - Vitis vinifera (Grape), partial (92%) [TC68780]
EB677659	gb|KG9B.102G04F.051126T7 KG9B Nicotiana tabacum cDNA clone KG9B.102G04, mRNA sequence [EB677659]
DW003068	tc|Rep: Vesicle transport v-SNARE 11-like - Solanum tuberosum (Potato), complete [TC52470]
EB439049	gb|KN6B.102H06F.051230T7 KN6B Nicotiana tabacum cDNA clone KN6B.102H06, mRNA sequence [EB439049]
EB678939	gb|KG9B.105O10F.051128T7 KG9B Nicotiana tabacum cDNA clone KG9B.105O10, mRNA sequence [EB678939]
BP531337	tc|Rep: Chromosome chr14 scaffold_21, whole genome shotgun sequence - Vitis vinifera (Grape), partial (43%) [TC47183]
EB424762	tc|Rep: Chromosome chr14 scaffold_21, whole genome shotgun sequence - Vitis vinifera (Grape), partial (43%) [TC47183]
EB425446	gb|KF8C.103F17F.051214T7 KF8 Nicotiana tabacum cDNA clone KF8C.103F17, mRNA sequence [EB425446]
EB425446	gb|KF8C.103F17F.051214T7 KF8 Nicotiana tabacum cDNA clone KF8C.103F17, mRNA sequence [EB425446]
EB435854	gb|TL13.002J10F.060117T7 TL13 Nicotiana tabacum cDNA clone TL13.002J10, mRNA sequence [EB435854]
AB119475	gb|Nicotiana tabacum mRNA for 14-3-3 e-2 protein, complete cds [AB119475]
CV017108	tc|Rep: Pyridoxal kinase - Solanum tuberosum (Potato), partial (33%) [TC65370]
EB436307	tc|Rep: Chromosome chr8 scaffold_23, whole genome shotgun sequence - Vitis vinifera (Grape), partial (18%) [TC48537]
BP530961	Unknown
DW003746	gb|KR3B.106L15F.051109T7 KR3B Nicotiana tabacum cDNA clone KR3B.106L15, mRNA sequence [DW003746]
EB425343	gb|KF8C.103B05F.051214T7 KF8 Nicotiana tabacum cDNA clone KF8C.103B05, mRNA sequence [EB425343]
DV999523	gb|KL4B.103E11F.051103T7 KL4B Nicotiana tabacum cDNA clone KL4B.103E11, mRNA sequence [DV999523]
EB428820	Unknown
EB439038	gb|KN6B.102G19F.051230T7 KN6B Nicotiana tabacum cDNA clone KN6B.102G19, mRNA sequence [EB439038]
BP131521	Unknown
EB678890	gb|KG9B.105M08F.051128T7 KG9B Nicotiana tabacum cDNA clone KG9B.105M08, mRNA sequence [EB678890]
CV016343	tc|Rep: Chromosome chr4 scaffold_32, whole genome shotgun sequence - Vitis vinifera (Grape), partial (83%) [TC50137]
FG636230	gb|TT-12_N13 Samsun trichome library Nicotiana tabacum cDNA, mRNA sequence [FG636230]
DW002466	gb|KR3B.102P21F.051107T7 KR3B Nicotiana tabacum cDNA clone KR3B.102P21, mRNA sequence [DW002466]
FG636196	gb|TT-12_I01 Samsun trichome library Nicotiana tabacum cDNA, mRNA sequence [FG636196]
BP130380	Unknown
EB432554	gb|KL5B.118B19F.060217T7 KL5B Nicotiana tabacum cDNA clone KL5B.118B19, mRNA sequence [EB432554]
EB424930	gb|KF8C.101O13F.051214T7 KF8 Nicotiana tabacum cDNA clone KF8C.101O13, mRNA sequence [EB424930]
BP530106	Unknown
AF246967	gb|Nicotiana tabacum receptor-like protein kinase (PRK2) mRNA, partial cds [AF246967]
L38260	gb|Nicotiana tabacum acetyl-CoA carboxylase (biotin carboxylase subunit) mRNA, complete cds [L38260]
DW001352	gb|KL4B.110O11F.051106T7 KL4B Nicotiana tabacum cDNA clone KL4B.110O11, mRNA sequence [DW001352]
EB451107	tc|Rep: Chromosome chr6 scaffold_25, whole genome shotgun sequence - Vitis vinifera (Grape), partial (8%) [TC73766]
DV999704	gb|KL4B.103M12F.051103T7 KL4B Nicotiana tabacum cDNA clone KL4B.103M12, mRNA sequence [DV999704]
BP532841	tc|Rep: Endosomal protein-like - Arabidopsis thaliana (Mouse-ear cress), partial (33%) [TC69362]
EB428396	gb|KF8B.201C21F.060124T7 KF8 Nicotiana tabacum cDNA clone KF8B.201C21, mRNA sequence [EB428396]
EB683651	Unknown
FG640200	gb|TT-48_F19 Burley21 trichome library Nicotiana tabacum cDNA, mRNA sequence [FG640200]
U66402	gb|Nicotiana tabacum plastid phosphate [U66402]
U66402	gb|Nicotiana tabacum plastid phosphate [U66402]
EB678788	gb|KG9B.105H20F.051128T7 KG9B Nicotiana tabacum cDNA clone KG9B.105H20, mRNA sequence [EB678788]
EB680314	gb|KL4B.106M24F.051125T7 KL4B Nicotiana tabacum cDNA clone KL4B.106M24, mRNA sequence [EB680314]
AY061648	gb|Nicotiana tabacum bZIP transcription factor (BZI-1) mRNA, complete cds [AY061648]
X60059	gb|Nicotiana tabacum blp2 mRNA for luminal binding protein (BiP), partial [X60059]
EB426940	gb|KF8C.108I23F.051215T7 KF8 Nicotiana tabacum cDNA clone KF8C.108I23, mRNA sequence [EB426940]
BP525771	Unknown
BP533913	tc|Rep: Hypoxia-responsive family protein - Citrus sinensis (Sweet orange), partial (91%) [TC54816]
X83731	gb|N.tabacum mRNA for glycine rich protein [X83731]
BP533540	Unknown
EB683967	gb|KR3B.114A02F.060119T7 KR3B Nicotiana tabacum cDNA clone KR3B.114A02, mRNA sequence [EB683967]
EB683967	gb|KR3B.114A02F.060119T7 KR3B Nicotiana tabacum cDNA clone KR3B.114A02, mRNA sequence [EB683967]
BP528728	gb|BP528728 MAT001 Nicotiana tabacum cDNA clone BY13589, mRNA sequence [BP528728]
EB680121	gb|KL4B.106D03F.051125T7 KL4B Nicotiana tabacum cDNA clone KL4B.106D03, mRNA sequence [EB680121]
FG642298	gb|TT-11_H14 K326 early senescent leaf library Nicotiana tabacum cDNA, mRNA sequence [FG642298]
FG642298	gb|TT-11_H14 K326 early senescent leaf library Nicotiana tabacum cDNA, mRNA sequence [FG642298]
BP533597	Unknown
BP528314	Unknown
BP527293	Unknown
EB442705	tc|Rep: Chromosome chr14 scaffold_27, whole genome shotgun sequence - Vitis vinifera (Grape), partial (84%) [TC57482]
DW003929	gb|KR3B.107E09F.051110T7 KR3B Nicotiana tabacum cDNA clone KR3B.107E09, mRNA sequence [DW003929]
DW003811	Unknown
DV158089	gb|KG9B.002K23F.050720T7 KG9B Nicotiana tabacum cDNA clone KG9B.002K23, mRNA sequence [DV158089]
DW003077	Unknown
EB428791	gb|KF8B.202F11F.060124T7 KF8 Nicotiana tabacum cDNA clone KF8B.202F11, mRNA sequence [EB428791]
EB678111	gb|KG9B.103J21F.051128T7 KG9B Nicotiana tabacum cDNA clone KG9B.103J21, mRNA sequence [EB678111]
CV016350	Unknown
EB424981	gb|KF8C.102A19F.051214T7 KF8 Nicotiana tabacum cDNA clone KF8C.102A19, mRNA sequence [EB424981]
FG643795	gb|TT-10_O13 K326 late senescent leaf library Nicotiana tabacum cDNA, mRNA sequence [FG643795]
EB446890	Unknown
EB679961	gb|KL4B.102L15F.051125T7 KL4B Nicotiana tabacum cDNA clone KL4B.102L15, mRNA sequence [EB679961]
EB679961	gb|KL4B.102L15F.051125T7 KL4B Nicotiana tabacum cDNA clone KL4B.102L15, mRNA sequence [EB679961]
EB439273	gb|KN6B.103B02F.060103T7 KN6B Nicotiana tabacum cDNA clone KN6B.103B02, mRNA sequence [EB439273]
EB439273	gb|KN6B.103B02F.060103T7 KN6B Nicotiana tabacum cDNA clone KN6B.103B02, mRNA sequence [EB439273]
EB429308	tc|Rep: Cytochrome b-c1 complex subunit 7 - Solanum tuberosum (Potato), complete [TC54491]
FG637455	gb|TT-30_F03 Samsun trichome library Nicotiana tabacum cDNA, mRNA sequence [FG637455]
BP135507	tc|Rep: Chromosome chr4 scaffold_6, whole genome shotgun sequence - Vitis vinifera (Grape), partial (62%) [TC52857]
DW002140	Unknown
EB427870	gb|KF8B.100G01F.051010T7 KF8 Nicotiana tabacum cDNA clone KF8B.100G01, mRNA sequence [EB427870]
AB004797	gb|Nicotiana tabacum NTH23 mRNA, complete cds [AB004797]
EB679195	gb|KG9B.106J08F.051129T7 KG9B Nicotiana tabacum cDNA clone KG9B.106J08, mRNA sequence [EB679195]
EB679195	gb|KG9B.106J08F.051129T7 KG9B Nicotiana tabacum cDNA clone KG9B.106J08, mRNA sequence [EB679195]
EB679195	gb|KG9B.106J08F.051129T7 KG9B Nicotiana tabacum cDNA clone KG9B.106J08, mRNA sequence [EB679195]
EB433422	tc|Rep: Chromosome chr4 scaffold_6, whole genome shotgun sequence - Vitis vinifera (Grape), partial (29%) [TC57631]
EB681861	gb|KP1B.105M14F.060116T7 KP1B Nicotiana tabacum cDNA clone KP1B.105M14, mRNA sequence [EB681861]
EB678502	gb|KG9B.104L10F.060120T7 KG9B Nicotiana tabacum cDNA clone KG9B.104L10, mRNA sequence [EB678502]
DV157585	gb|KG9B.001E24F.050628T7 KG9B Nicotiana tabacum cDNA clone KG9B.001E24, mRNA sequence [DV157585]
EB643469	gb|ntsm41 embryogenic microspores Nicotiana tabacum cDNA, mRNA sequence [EB643469]
DV157679	gb|KG9B.001J01F.050628T7 KG9B Nicotiana tabacum cDNA clone KG9B.001J01, mRNA sequence [DV157679]
DV159511	gb|KP1B.037J20F.050628T7 KP1B Nicotiana tabacum cDNA clone KP1B.037J20, mRNA sequence [DV159511]
FG638357	gb|TT-47_H20 Samsun trichome library Nicotiana tabacum cDNA, mRNA sequence [FG638357]
BP133353	Unknown
EB427252	gb|KF8C.109H20F.051215T7 KF8 Nicotiana tabacum cDNA clone KF8C.109H20, mRNA sequence [EB427252]
EB430176	gb|KL5B.105P16F.060207T7 KL5B Nicotiana tabacum cDNA clone KL5B.105P16, mRNA sequence [EB430176]
CV019936	Unknown
BP135790	Unknown
BP133677	Unknown
U91562	Unknown
FG639922	gb|TT-36_N18 Burley21 trichome library Nicotiana tabacum cDNA, mRNA sequence [FG639922]
EB449923	gb|KT7C.105D13F.051219T7 KT7 Nicotiana tabacum cDNA clone KT7C.105D13, mRNA sequence [EB449923]
EB442237	Unknown
BP128540	Unknown
BP533749	Unknown
EB435352	gb|TL13.110I04F.060320T7 TL13 Nicotiana tabacum cDNA clone TL13.110I04, mRNA sequence [EB435352]
BP525566	gb|BP525566 MAT001 Nicotiana tabacum cDNA clone BY10248, mRNA sequence [BP525566]
EB426600	gb|KF8C.106J03F.051215T7 KF8 Nicotiana tabacum cDNA clone KF8C.106J03, mRNA sequence [EB426600]
EB428075	tc|Rep: Chromosome chr6 scaffold_25, whole genome shotgun sequence - Vitis vinifera (Grape), partial (38%) [TC52747]
BP129237	Unknown
EB434716	tc|Rep: At5g22480 - Arabidopsis thaliana (Mouse-ear cress), partial (35%) [TC50117]
EB439658	gb|KN6B.104C03F.060103T7 KN6B Nicotiana tabacum cDNA clone KN6B.104C03, mRNA sequence [EB439658]
EB448178	Unknown
EB681439	Unknown
EB426417	gb|KF8C.106B04F.051215T7 KF8 Nicotiana tabacum cDNA clone KF8C.106B04, mRNA sequence [EB426417]
EB426417	gb|KF8C.106B04F.051215T7 KF8 Nicotiana tabacum cDNA clone KF8C.106B04, mRNA sequence [EB426417]
BP135343	tc|Rep: Transcription factor - Nicotiana tabacum (Common tobacco), partial (33%) [TC67754]
EB441981	gb|KN6B.110L20F.060106T7 KN6B Nicotiana tabacum cDNA clone KN6B.110L20, mRNA sequence [EB441981]
DV159857	gb|KP1B.101J08F.050722T7 KP1B Nicotiana tabacum cDNA clone KP1B.101J08, mRNA sequence [DV159857]
DV159857	gb|KP1B.101J08F.050722T7 KP1B Nicotiana tabacum cDNA clone KP1B.101J08, mRNA sequence [DV159857]
CV017249	Unknown
DV160221	tc|Rep: Chromosome chr6 scaffold_15, whole genome shotgun sequence - Vitis vinifera (Grape), partial (64%) [TC71434]
EB677243	gb|KG9B.101D11F.060120T7 KG9B Nicotiana tabacum cDNA clone KG9B.101D11, mRNA sequence [EB677243]
EB677243	gb|KG9B.101D11F.060120T7 KG9B Nicotiana tabacum cDNA clone KG9B.101D11, mRNA sequence [EB677243]
DW003643	tc|Rep: Chromosome chr6 scaffold_15, whole genome shotgun sequence - Vitis vinifera (Grape), partial (7%) [TC73131]
EB428317	gb|KF8B.200P05F.060120T7 KF8 Nicotiana tabacum cDNA clone KF8B.200P05, mRNA sequence [EB428317]
DV158914	gb|KG9B.004P01F.050721T7 KG9B Nicotiana tabacum cDNA clone KG9B.004P01, mRNA sequence [DV158914]
EB677577	gb|KG9B.102C17F.051126T7 KG9B Nicotiana tabacum cDNA clone KG9B.102C17, mRNA sequence [EB677577]
BP135675	tc|Rep: Chromosome chr18 scaffold_1, whole genome shotgun sequence - Vitis vinifera (Grape), partial (28%) [TC55734]
EB438347	gb|KN6B.100I14F.051019T7 KN6B Nicotiana tabacum cDNA clone KN6B.100I14, mRNA sequence [EB438347]
BP136023	Unknown
DV158612	gb|KG9B.004B18F.050721T7 KG9B Nicotiana tabacum cDNA clone KG9B.004B18, mRNA sequence [DV158612]
EB678787	gb|KG9B.105H19F.051128T7 KG9B Nicotiana tabacum cDNA clone KG9B.105H19, mRNA sequence [EB678787]
EB451750	gb|KT7C.112H06F.051221T7 KT7 Nicotiana tabacum cDNA clone KT7C.112H06, mRNA sequence [EB451750]
EB451750	gb|KT7C.112H06F.051221T7 KT7 Nicotiana tabacum cDNA clone KT7C.112H06, mRNA sequence [EB451750]
AB180675	gb|Nicotiana tabacum Ntmy170 mRNA for myosin XI, complete cds [AB180675]
BP527676	Unknown
EB445505	tc|Rep: Chromosome chr11 scaffold_170, whole genome shotgun sequence - Vitis vinifera (Grape), partial (14%) [TC48518]
FG635915	gb|TT-08_M12 Samsun trichome library Nicotiana tabacum cDNA, mRNA sequence [FG635915]
FG638324	gb|TT-47_B22 Samsun trichome library Nicotiana tabacum cDNA, mRNA sequence [FG638324]
FG638324	gb|TT-47_B22 Samsun trichome library Nicotiana tabacum cDNA, mRNA sequence [FG638324]
EB445175	tc|Rep: Chromosome chr4 scaffold_6, whole genome shotgun sequence - Vitis vinifera (Grape), partial (45%) [TC41295]
EB438987	gb|KN6B.102E13F.051230T7 KN6B Nicotiana tabacum cDNA clone KN6B.102E13, mRNA sequence [EB438987]
EB439968	gb|KN6B.104P14F.060103T7 KN6B Nicotiana tabacum cDNA clone KN6B.104P14, mRNA sequence [EB439968]
DV158054	gb|KG9B.002J10F.050720T7 KG9B Nicotiana tabacum cDNA clone KG9B.002J10, mRNA sequence [DV158054]
EB424693	gb|KF8C.101E01F.051214T7 KF8 Nicotiana tabacum cDNA clone KF8C.101E01, mRNA sequence [EB424693]
EB444096	Unknown
BP530974	Unknown
AJ299250	gb|Nicotiana tabacum mRNA for mitochondrial 2-oxoglutarate [AJ299250]
AJ299250	gb|Nicotiana tabacum mRNA for mitochondrial 2-oxoglutarate [AJ299250]
EB450582	tc|Rep: AT5g19750/T29J13_170 - Arabidopsis thaliana (Mouse-ear cress), partial (38%) [TC45226]
EB427794	gb|KF8B.100B17F.051010T7 KF8 Nicotiana tabacum cDNA clone KF8B.100B17, mRNA sequence [EB427794]
EB427794	gb|KF8B.100B17F.051010T7 KF8 Nicotiana tabacum cDNA clone KF8B.100B17, mRNA sequence [EB427794]
CV016769	Unknown
EB448999	tc|Rep: Calcium-dependent protein kinase 8 - Nicotiana plumbaginifolia (Leadwort-leaved tobacco), partial (62%) [TC76371]
BP130835	tc|Rep: Chromosome chr5 scaffold_2, whole genome shotgun sequence - Vitis vinifera (Grape), partial (26%) [TC52758]
AJ717913	tc|Rep: Chromosome chr5 scaffold_2, whole genome shotgun sequence - Vitis vinifera (Grape), partial (91%) [TC68165]
EB436469	tc|Rep: Chromosome chr5 scaffold_2, whole genome shotgun sequence - Vitis vinifera (Grape), partial (97%) [TC40977]
FG644705	gb|TT-30_M14 K326 late senescent leaf library Nicotiana tabacum cDNA, mRNA sequence [FG644705]
EB447902	gb|KT7B.103H05F.060124T7 KT7 Nicotiana tabacum cDNA clone KT7B.103H05, mRNA sequence [EB447902]
EB447902	gb|KT7B.103H05F.060124T7 KT7 Nicotiana tabacum cDNA clone KT7B.103H05, mRNA sequence [EB447902]
BP135950	Unknown
DW000429	gb|KL4B.105M20F.051104T7 KL4B Nicotiana tabacum cDNA clone KL4B.105M20, mRNA sequence [DW000429]
DV159872	gb|KP1B.101J23F.050722T7 KP1B Nicotiana tabacum cDNA clone KP1B.101J23, mRNA sequence [DV159872]
EB432321	gb|KL5B.117D22F.060217T7 KL5B Nicotiana tabacum cDNA clone KL5B.117D22, mRNA sequence [EB432321]
EB432321	gb|KL5B.117D22F.060217T7 KL5B Nicotiana tabacum cDNA clone KL5B.117D22, mRNA sequence [EB432321]
EB437390	tc|Rep: Chromosome chr5 scaffold_2, whole genome shotgun sequence - Vitis vinifera (Grape), partial (16%) [TC66957]
EB426242	gb|KF8C.105J07F.051215T7 KF8 Nicotiana tabacum cDNA clone KF8C.105J07, mRNA sequence [EB426242]
EB428912	tc|Rep: Protein kinase-like protein - Vitis aestivalis (Grape), partial (89%) [TC45399]
EB443604	tc|Rep: Chromosome chr5 scaffold_2, whole genome shotgun sequence - Vitis vinifera (Grape), partial (42%) [TC49396]
FG644329	gb|TT-21_K22 K326 late senescent leaf library Nicotiana tabacum cDNA, mRNA sequence [FG644329]
FG644329	gb|TT-21_K22 K326 late senescent leaf library Nicotiana tabacum cDNA, mRNA sequence [FG644329]
BP535472	tc|Rep: Expressed protein - Oryza sativa subsp. japonica (Rice), partial (60%) [TC47488]
EB451173	gb|KT7C.109N01F.051221T7 KT7 Nicotiana tabacum cDNA clone KT7C.109N01, mRNA sequence [EB451173]
EB451173	gb|KT7C.109N01F.051221T7 KT7 Nicotiana tabacum cDNA clone KT7C.109N01, mRNA sequence [EB451173]
EB447898	gb|KT7B.103H01F.060124T7 KT7 Nicotiana tabacum cDNA clone KT7B.103H01, mRNA sequence [EB447898]
BP128427	Unknown
FG644639	gb|TT-29_G12 K326 late senescent leaf library Nicotiana tabacum cDNA, mRNA sequence [FG644639]
EB442731	Unknown
EB679203	gb|KG9B.106J17F.051129T7 KG9B Nicotiana tabacum cDNA clone KG9B.106J17, mRNA sequence [EB679203]
DW002697	Unknown
EB683598	gb|KR3B.113A02F.060119T7 KR3B Nicotiana tabacum cDNA clone KR3B.113A02, mRNA sequence [EB683598]
BP527826	tc|Rep: Chromosome chr6 scaffold_28, whole genome shotgun sequence - Vitis vinifera (Grape), partial (44%) [TC67624]
DV158550	gb|KG9B.003P01F.050720T7 KG9B Nicotiana tabacum cDNA clone KG9B.003P01, mRNA sequence [DV158550]
FG643167	gb|TT-40_K13 K326 early senescent leaf library Nicotiana tabacum cDNA, mRNA sequence [FG643167]
DV159051	Unknown
EB428913	Unknown
AB055502	gb|Nicotiana tabacum NtUGPase mRNA for UDP-glucose pyrophosphorylase, partial cds [AB055502]
DW002148	tc|Rep: Erwinia induced protein 2 - Solanum tuberosum (Potato), complete [TC56581]
FG635425	gb|TT-02_K02 Samsun trichome library Nicotiana tabacum cDNA, mRNA sequence [FG635425]
EB438993	gb|KN6B.102E19F.051230T7 KN6B Nicotiana tabacum cDNA clone KN6B.102E19, mRNA sequence [EB438993]
BP532446	tc|Rep: Chromosome chr19 scaffold_4, whole genome shotgun sequence - Vitis vinifera (Grape), partial (60%) [TC44099]
EB451548	gb|KT7C.110O09F.051221T7 KT7 Nicotiana tabacum cDNA clone KT7C.110O09, mRNA sequence [EB451548]
BP526954	tc|Rep: Chromosome chr16 scaffold_10, whole genome shotgun sequence - Vitis vinifera (Grape), partial (73%) [TC75278]
CV016117	Unknown
FG645304	gb|TT-48_C09 K326 late senescent leaf library Nicotiana tabacum cDNA, mRNA sequence [FG645304]
FG645304	gb|TT-48_C09 K326 late senescent leaf library Nicotiana tabacum cDNA, mRNA sequence [FG645304]
AB049816	gb|Nicotiana tabacum ipi2 mRNA for isopentenyl diphosphate isomerase 2, complete cds [AB049816]
EB445781	Unknown
DW005219	gb|KR3B.110O13F.051111T7 KR3B Nicotiana tabacum cDNA clone KR3B.110O13, mRNA sequence [DW005219]
DW005219	gb|KR3B.110O13F.051111T7 KR3B Nicotiana tabacum cDNA clone KR3B.110O13, mRNA sequence [DW005219]
AF215852	gb|Nicotiana tabacum hexose transporter (pGlcT) mRNA, partial cds; nuclear gene for chloroplast product [AF215852]
AJ632788	Unknown
EB428319	gb|KF8B.200P07F.060120T7 KF8 Nicotiana tabacum cDNA clone KF8B.200P07, mRNA sequence [EB428319]
EB428319	gb|KF8B.200P07F.060120T7 KF8 Nicotiana tabacum cDNA clone KF8B.200P07, mRNA sequence [EB428319]
CV019939	tc|Rep: Chromosome chr1 scaffold_5, whole genome shotgun sequence - Vitis vinifera (Grape), partial (24%) [TC68292]
EB450283	gb|KT7C.106E15F.051219T7 KT7 Nicotiana tabacum cDNA clone KT7C.106E15, mRNA sequence [EB450283]
AB119480	gb|Nicotiana tabacum mRNA for 14-3-3 i-1 protein, complete cds [AB119480]
EB446416	Unknown
AJ718686	Unknown
EB680800	gb|KL4B.111G14F.060128T7 KL4B Nicotiana tabacum cDNA clone KL4B.111G14, mRNA sequence [EB680800]
EB449864	tc|Rep: Chromosome chr14 scaffold_9, whole genome shotgun sequence - Vitis vinifera (Grape), partial (49%) [TC52908]
EB426179	gb|KF8C.105G12F.051215T7 KF8 Nicotiana tabacum cDNA clone KF8C.105G12, mRNA sequence [EB426179]
EB426179	gb|KF8C.105G12F.051215T7 KF8 Nicotiana tabacum cDNA clone KF8C.105G12, mRNA sequence [EB426179]
BP135474	Unknown
DV159496	gb|KP1B.037J03F.050628T7 KP1B Nicotiana tabacum cDNA clone KP1B.037J03, mRNA sequence [DV159496]
EB446733	tc|Rep: Chromosome chr14 scaffold_9, whole genome shotgun sequence - Vitis vinifera (Grape), partial (43%) [TC61538]
DW001268	tc|Rep: Chromosome chr14 scaffold_21, whole genome shotgun sequence - Vitis vinifera (Grape), partial (11%) [TC54938]
EB680370	tc|Rep: Biotin carboxylase carrier protein - Solanum lycopersicum (Tomato) (Lycopersicon esculentum), partial (88%) [TC44563]
AY619948	gb|Nicotiana tabacum putative UDP-glucose dehydrogenase 1 mRNA, complete cds [AY619948]
BP534255	tc|Rep: Chromosome chr14 scaffold_21, whole genome shotgun sequence - Vitis vinifera (Grape), partial (31%) [TC54368]
EB450178	tc|Rep: Membrane-anchored ubiquitin-fold protein 2 - Arabidopsis thaliana (Mouse-ear cress), partial (90%) [TC71389]
EB445170	tc|Rep: Ubiquitin-fusion degradation protein-like - Arabidopsis thaliana (Mouse-ear cress), partial (42%) [TC69853]
DW005127	gb|KR3B.110K10F.051111T7 KR3B Nicotiana tabacum cDNA clone KR3B.110K10, mRNA sequence [DW005127]
DW005127	gb|KR3B.110K10F.051111T7 KR3B Nicotiana tabacum cDNA clone KR3B.110K10, mRNA sequence [DW005127]
EB427133	gb|KF8C.109C04F.051215T7 KF8 Nicotiana tabacum cDNA clone KF8C.109C04, mRNA sequence [EB427133]
EB427133	gb|KF8C.109C04F.051215T7 KF8 Nicotiana tabacum cDNA clone KF8C.109C04, mRNA sequence [EB427133]
EB428011	Unknown
EB449027	gb|KT7C.101K21F.051216T7 KT7 Nicotiana tabacum cDNA clone KT7C.101K21, mRNA sequence [EB449027]
DV158177	gb|KG9B.002O20F.050720T7 KG9B Nicotiana tabacum cDNA clone KG9B.002O20, mRNA sequence [DV158177]
EB446058	gb|KR2B.110E10F.051229T7 KR2B Nicotiana tabacum cDNA clone KR2B.110E10, mRNA sequence [EB446058]
CV021486	Unknown
CV020316	tc|Rep: Chromosome undetermined scaffold_186, whole genome shotgun sequence - Vitis vinifera (Grape), partial (28%) [TC49829]
Y13466	gb|Nicotiana tabacum mRNA for protoporphyrin IX oxidase, ppxII gene [Y13466]
Y13466	gb|Nicotiana tabacum mRNA for protoporphyrin IX oxidase, ppxII gene [Y13466]
EB440987	tc|Rep: Chromosome chr14 scaffold_21, whole genome shotgun sequence - Vitis vinifera (Grape), partial (55%) [TC43934]
BP525938	Unknown
EB428347	gb|KF8B.201A17F.060124T7 KF8 Nicotiana tabacum cDNA clone KF8B.201A17, mRNA sequence [EB428347]
BP530118	gb|BP530118 MAT005 Nicotiana tabacum cDNA clone BY21102, mRNA sequence [BP530118]
EB439961	Unknown
CV021255	Unknown
DV157807	gb|KG9B.001O11F.050628T7 KG9B Nicotiana tabacum cDNA clone KG9B.001O11, mRNA sequence [DV157807]
DV157807	gb|KG9B.001O11F.050628T7 KG9B Nicotiana tabacum cDNA clone KG9B.001O11, mRNA sequence [DV157807]
EB434850	Unknown
AF053766	gb|Nicotiana tabacum S-adenosyl-methionine cycloartenol-C24-methyltransferase mRNA, complete cds [AF053766]
EB439469	Unknown
EB682424	gb|KP1B.112I24F.060117T7 KP1B Nicotiana tabacum cDNA clone KP1B.112I24, mRNA sequence [EB682424]
AY341252	gb|Nicotiana tabacum stigma [AY341252]
EB426067	gb|KF8C.105B14F.051215T7 KF8 Nicotiana tabacum cDNA clone KF8C.105B14, mRNA sequence [EB426067]
BP136976	Unknown
EB678678	gb|KG9B.105D04F.051128T7 KG9B Nicotiana tabacum cDNA clone KG9B.105D04, mRNA sequence [EB678678]
EB678678	gb|KG9B.105D04F.051128T7 KG9B Nicotiana tabacum cDNA clone KG9B.105D04, mRNA sequence [EB678678]
M77225	gb|Nicotiana tabacum mitochondrial Rieske Fe-S protein mRNA, complete cds [M77225]
BP133380	Unknown
BP136757	Unknown
BP526138	Unknown
X99405	gb|N.tabacum mRNA for chloroplast glucose-6-phosphate dehydrogenase [X99405]
EB449863	tc|Rep: Chromosome chr1 scaffold_180, whole genome shotgun sequence - Vitis vinifera (Grape), partial (43%) [TC46931]
CV019640	Unknown
EB440257	gb|KN6B.105M11F.060104T7 KN6B Nicotiana tabacum cDNA clone KN6B.105M11, mRNA sequence [EB440257]
DW005183	tc|Rep: Chromosome chr13 scaffold_149, whole genome shotgun sequence - Vitis vinifera (Grape), partial (22%) [TC43291]
EB449275	tc|Rep: YA4 - Antirrhinum majus (Garden snapdragon), partial (50%) [TC77063]
EB439426	tc|Rep: Chromosome chr6 scaffold_3, whole genome shotgun sequence - Vitis vinifera (Grape), partial (30%) [TC43996]
EB439855	tc|Rep: Chromosome chr6 scaffold_25, whole genome shotgun sequence - Vitis vinifera (Grape), partial (88%) [TC48679]
DV999620	gb|KL4B.103I17F.051103T7 KL4B Nicotiana tabacum cDNA clone KL4B.103I17, mRNA sequence [DV999620]
DW002421	tc|Rep: Chromosome chr6 scaffold_15, whole genome shotgun sequence - Vitis vinifera (Grape), partial (36%) [TC53626]
EB426879	gb|KF8C.108G03F.051215T7 KF8 Nicotiana tabacum cDNA clone KF8C.108G03, mRNA sequence [EB426879]
FG637017	gb|TT-23_O11 Samsun trichome library Nicotiana tabacum cDNA, mRNA sequence [FG637017]
EB430087	gb|KL5B.105J24F.060207T7 KL5B Nicotiana tabacum cDNA clone KL5B.105J24, mRNA sequence [EB430087]
EB437920	gb|KN6B.009A01F.050901T7 KN6B Nicotiana tabacum cDNA clone KN6B.009A01, mRNA sequence [EB437920]
DV159941	gb|KP1B.101N06F.050722T7 KP1B Nicotiana tabacum cDNA clone KP1B.101N06, mRNA sequence [DV159941]
EB426714	gb|KF8C.106O11F.051215T7 KF8 Nicotiana tabacum cDNA clone KF8C.106O11, mRNA sequence [EB426714]
EB450494	Unknown
EB679710	gb|KL4B.102A12F.051125T7 KL4B Nicotiana tabacum cDNA clone KL4B.102A12, mRNA sequence [EB679710]
Y10472	gb|N.tabacum mRNA for ornithine decarboxylase [Y10472]
Y10472	gb|N.tabacum mRNA for ornithine decarboxylase [Y10472]
BP534517	gb|BP534517 MAT005 Nicotiana tabacum cDNA clone BY33097, mRNA sequence [BP534517]
EB430886	gb|KL5B.111A10F.060117T7 KL5B Nicotiana tabacum cDNA clone KL5B.111A10, mRNA sequence [EB430886]
EB430886	gb|KL5B.111A10F.060117T7 KL5B Nicotiana tabacum cDNA clone KL5B.111A10, mRNA sequence [EB430886]
EB448935	Unknown
BP530922	Unknown
EB424783	gb|KF8C.101H24F.051214T7 KF8 Nicotiana tabacum cDNA clone KF8C.101H24, mRNA sequence [EB424783]
EB424783	gb|KF8C.101H24F.051214T7 KF8 Nicotiana tabacum cDNA clone KF8C.101H24, mRNA sequence [EB424783]
EB678009	gb|KG9B.103F12F.051128T7 KG9B Nicotiana tabacum cDNA clone KG9B.103F12, mRNA sequence [EB678009]
DW003387	gb|KR3B.105K07F.051109T7 KR3B Nicotiana tabacum cDNA clone KR3B.105K07, mRNA sequence [DW003387]
FG637905	gb|TT-36_I01 Samsun trichome library Nicotiana tabacum cDNA, mRNA sequence [FG637905]
BP134818	Unknown
EB444300	tc|Rep: Chromosome chr4 scaffold_6, whole genome shotgun sequence - Vitis vinifera (Grape), partial (46%) [TC56167]
FG638642	gb|TT-04_G22 Burley21 trichome library Nicotiana tabacum cDNA, mRNA sequence [FG638642]
EB445607	gb|KR2B.108M01F.051229T7 KR2B Nicotiana tabacum cDNA clone KR2B.108M01, mRNA sequence [EB445607]
EB677628	tc|Rep: Chromosome chr4 scaffold_6, whole genome shotgun sequence - Vitis vinifera (Grape), partial (96%) [TC54893]
EB442889	tc|Rep: Histone H3 - Vitis vinifera (Grape), complete [TC47009]
EB681051	Unknown
EB446390	gb|KR2B.111F22F.060128T7 KR2B Nicotiana tabacum cDNA clone KR2B.111F22, mRNA sequence [EB446390]
BP135314	tc|Rep: Chromosome chr4 scaffold_208, whole genome shotgun sequence - Vitis vinifera (Grape), partial (94%) [TC43007]
BP129928	Unknown
CV017195	Unknown
EB442219	Unknown
FG636015	gb|TT-10_A10 Samsun trichome library Nicotiana tabacum cDNA, mRNA sequence [FG636015]
AY061820	gb|Nicotiana tabacum asparagine synthetase (din6) mRNA, partial cds [AY061820]
DV161142	tc|Rep: Asparagine synthetase - Striga hermonthica (Purple witchweed), partial (34%) [TC52079]
DV999667	gb|KL4B.103K19F.051103T7 KL4B Nicotiana tabacum cDNA clone KL4B.103K19, mRNA sequence [DV999667]
DV999667	gb|KL4B.103K19F.051103T7 KL4B Nicotiana tabacum cDNA clone KL4B.103K19, mRNA sequence [DV999667]
DV157622	gb|KG9B.001G15F.050628T7 KG9B Nicotiana tabacum cDNA clone KG9B.001G15, mRNA sequence [DV157622]
DW002976	Unknown
FG640275	gb|TT-50_C08 Burley21 trichome library Nicotiana tabacum cDNA, mRNA sequence [FG640275]
AF154640	gb|Nicotiana tabacum clone PR15 mRNA sequence [AF154640]
BP192486	tc|Rep: Actin - Phalaenopsis hybrid cultivar, partial (39%) [TC69811]
DW003889	tc|Rep: Actin - Phalaenopsis hybrid cultivar, partial (39%) [TC69811]
DW003889	tc|Rep: Actin - Phalaenopsis hybrid cultivar, partial (39%) [TC69811]
EB450695	tc|Rep: Actin-101 - Solanum tuberosum (Potato), partial (19%) [TC62782]
EB682455	tc|Rep: Actin-7 - Arabidopsis thaliana (Mouse-ear cress), complete [TC40665]
EB427345	tc|Rep: MYST-type acetyltransferase - Solanum chacoense (Chaco potato), partial (57%) [TC42460]
FG644381	gb|TT-22_M21 K326 late senescent leaf library Nicotiana tabacum cDNA, mRNA sequence [FG644381]
DV160886	gb|KP1B.104H19F.050725T7 KP1B Nicotiana tabacum cDNA clone KP1B.104H19, mRNA sequence [DV160886]
EB433227	Unknown
EB681278	gb|KL4B.112P14F.060131T7 KL4B Nicotiana tabacum cDNA clone KL4B.112P14, mRNA sequence [EB681278]
BP528071	tc|Rep: 40S ribosomal protein S15-like - Solanum tuberosum (Potato), complete [TC56988]
EB446038	gb|KR2B.110D07F.051229T7 KR2B Nicotiana tabacum cDNA clone KR2B.110D07, mRNA sequence [EB446038]
EB446038	gb|KR2B.110D07F.051229T7 KR2B Nicotiana tabacum cDNA clone KR2B.110D07, mRNA sequence [EB446038]
BP533190	tc|Rep: Chromosome chr12 scaffold_103, whole genome shotgun sequence - Vitis vinifera (Grape), partial (72%) [TC75595]
EB431715	Unknown
FG638602	gb|TT-03_G14 Burley21 trichome library Nicotiana tabacum cDNA, mRNA sequence [FG638602]
FG638602	gb|TT-03_G14 Burley21 trichome library Nicotiana tabacum cDNA, mRNA sequence [FG638602]
FG638602	gb|TT-03_G14 Burley21 trichome library Nicotiana tabacum cDNA, mRNA sequence [FG638602]
DV159809	tc|Rep: Uncharacterized protein At5g09230.6 - Arabidopsis thaliana (Mouse-ear cress), partial (44%) [TC46067]
EB431359	tc|Rep: Chromosome undetermined scaffold_133, whole genome shotgun sequence - Vitis vinifera (Grape), partial (50%) [TC52545]
EB434371	tc|Rep: Chromosome undetermined scaffold_133, whole genome shotgun sequence - Vitis vinifera (Grape), partial (76%) [TC56344]
EB682010	Unknown
EB443279	Unknown
FG635982	gb|TT-09_J11 Samsun trichome library Nicotiana tabacum cDNA, mRNA sequence [FG635982]
DV158875	Unknown
EB681361	gb|KL4B.113D18F.060131T7 KL4B Nicotiana tabacum cDNA clone KL4B.113D18, mRNA sequence [EB681361]
DV160581	tc|Rep: Chromosome undetermined scaffold_133, whole genome shotgun sequence - Vitis vinifera (Grape), partial (80%) [TC59244]
CV020574	Unknown
EB432436	gb|KL5B.117K21F.060217T7 KL5B Nicotiana tabacum cDNA clone KL5B.117K21, mRNA sequence [EB432436]
EB435329	gb|TL13.110G08F.060320T7 TL13 Nicotiana tabacum cDNA clone TL13.110G08, mRNA sequence [EB435329]
EB435329	gb|TL13.110G08F.060320T7 TL13 Nicotiana tabacum cDNA clone TL13.110G08, mRNA sequence [EB435329]
FG643952	gb|TT-13_M02 K326 late senescent leaf library Nicotiana tabacum cDNA, mRNA sequence [FG643952]
BP531178	Unknown
DW000646	gb|KL4B.108H18F.051105T7 KL4B Nicotiana tabacum cDNA clone KL4B.108H18, mRNA sequence [DW000646]
DW000646	gb|KL4B.108H18F.051105T7 KL4B Nicotiana tabacum cDNA clone KL4B.108H18, mRNA sequence [DW000646]
EB429802	tc|Rep: Chromosome chr17 scaffold_101, whole genome shotgun sequence - Vitis vinifera (Grape), partial (95%) [TC52449]
EB677824	gb|KG9B.102N08F.051126T7 KG9B Nicotiana tabacum cDNA clone KG9B.102N08, mRNA sequence [EB677824]
BP533685	Unknown
BP528997	Unknown
BP535477	Unknown
CV016949	Unknown
DV162419	tc|Rep: 40S ribosomal protein S4 - Solanum tuberosum (Potato), complete [TC40763]
EB677187	gb|KG9B.101A23F.060120T7 KG9B Nicotiana tabacum cDNA clone KG9B.101A23, mRNA sequence [EB677187]
EB680522	gb|KL4B.107I09F.051126T7 KL4B Nicotiana tabacum cDNA clone KL4B.107I09, mRNA sequence [EB680522]
BP534117	gb|BP534117 MAT005 Nicotiana tabacum cDNA clone BY32072, mRNA sequence [BP534117]
EB677959	gb|KG9B.103D09F.051128T7 KG9B Nicotiana tabacum cDNA clone KG9B.103D09, mRNA sequence [EB677959]
EB425603	gb|KF8C.103M14F.051214T7 KF8 Nicotiana tabacum cDNA clone KF8C.103M14, mRNA sequence [EB425603]
EB425603	gb|KF8C.103M14F.051214T7 KF8 Nicotiana tabacum cDNA clone KF8C.103M14, mRNA sequence [EB425603]
EB425603	gb|KF8C.103M14F.051214T7 KF8 Nicotiana tabacum cDNA clone KF8C.103M14, mRNA sequence [EB425603]
BP530279	tc|Rep: KH domain-containing protein-like - Oryza sativa subsp. japonica (Rice), partial (47%) [TC49388]
EB428655	gb|KF8B.201O22F.060124T7 KF8 Nicotiana tabacum cDNA clone KF8B.201O22, mRNA sequence [EB428655]
EB682588	gb|KP1B.113B11F.060117T7 KP1B Nicotiana tabacum cDNA clone KP1B.113B11, mRNA sequence [EB682588]
DV161188	Unknown
CN498791	Unknown
EB426328	gb|KF8C.105N05F.051215T7 KF8 Nicotiana tabacum cDNA clone KF8C.105N05, mRNA sequence [EB426328]
AJ309009	gb|Nicotiana tabacum mRNA for thioredoxin peroxidase [AJ309009]
EB426408	gb|KF8C.106A19F.051215T7 KF8 Nicotiana tabacum cDNA clone KF8C.106A19, mRNA sequence [EB426408]
EB683497	gb|KR3B.112L17F.060119T7 KR3B Nicotiana tabacum cDNA clone KR3B.112L17, mRNA sequence [EB683497]
Z37978	gb|Nicotiana tabacum mRNA for cyclin B1 (cycB1 gene) [Z37978]
DV158544	gb|KG9B.003O19F.050720T7 KG9B Nicotiana tabacum cDNA clone KG9B.003O19, mRNA sequence [DV158544]
EB426644	tc|Rep: Chromosome chr13 scaffold_48, whole genome shotgun sequence - Vitis vinifera (Grape), partial (66%) [TC45282]
BP526941	tc|Rep: Signal recognition particle receptor beta subunit-like protein - Arabidopsis thaliana (Mouse-ear cress), partial (76%) [TC59302]
DW004715	gb|KR3B.109I13F.051111T7 KR3B Nicotiana tabacum cDNA clone KR3B.109I13, mRNA sequence [DW004715]
BP530008	tc|Rep: Chromosome chr8 scaffold_88, whole genome shotgun sequence - Vitis vinifera (Grape), partial (84%) [TC46974]
DW004634	gb|KR3B.109F02F.051111T7 KR3B Nicotiana tabacum cDNA clone KR3B.109F02, mRNA sequence [DW004634]
DW004634	gb|KR3B.109F02F.051111T7 KR3B Nicotiana tabacum cDNA clone KR3B.109F02, mRNA sequence [DW004634]
BP535201	gb|BP535201 MAT005 Nicotiana tabacum cDNA clone BY35035, mRNA sequence [BP535201]
BP535201	gb|BP535201 MAT005 Nicotiana tabacum cDNA clone BY35035, mRNA sequence [BP535201]
FG635924	gb|TT-08_O04 Samsun trichome library Nicotiana tabacum cDNA, mRNA sequence [FG635924]
AB178953	gb|Nicotiana tabacum NtPOX1 mRNA for peroxidase, complete cds [AB178953]
AF211726	Unknown
BP529878	Unknown
EB437209	tc|Rep: Uncharacterized aarF domain-containing protein kinase At5g05200, chloroplast precursor - Arabidopsis thaliana (Mouse-ear cress), partial (88%) [TC62280]
BP135831	tc|Rep: Cellulose synthase - Solanum tuberosum (Potato), partial (9%) [TC56534]
DW003354	tc|Rep: SNF2-related; Zinc finger, RING-type; ATP-requiring DNA helicase RecQ - Medicago truncatula (Barrel medic), partial (9%) [TC58320]
BP526376	Unknown
CV507090	Unknown
DW002773	gb|KR3B.103O03F.051108T7 KR3B Nicotiana tabacum cDNA clone KR3B.103O03, mRNA sequence [DW002773]
EB680558	Unknown
DW002157	gb|KR3B.102C05F.051107T7 KR3B Nicotiana tabacum cDNA clone KR3B.102C05, mRNA sequence [DW002157]
BP535291	Unknown
DW002686	tc|Rep: Chromosome chr8 scaffold_23, whole genome shotgun sequence - Vitis vinifera (Grape), partial (20%) [TC63148]
BP527531	tc|Rep: Chromosome chr13 scaffold_74, whole genome shotgun sequence - Vitis vinifera (Grape), partial (82%) [TC46421]
BP530599	Unknown
DW003261	gb|KR3B.105E15F.051109T7 KR3B Nicotiana tabacum cDNA clone KR3B.105E15, mRNA sequence [DW003261]
DW003261	gb|KR3B.105E15F.051109T7 KR3B Nicotiana tabacum cDNA clone KR3B.105E15, mRNA sequence [DW003261]
EB426079	gb|KF8C.105C04F.051215T7 KF8 Nicotiana tabacum cDNA clone KF8C.105C04, mRNA sequence [EB426079]
EB681680	Unknown
EB683366	Unknown
DW001600	tc|Rep: Chromosome chr8 scaffold_23, whole genome shotgun sequence - Vitis vinifera (Grape), partial (62%) [TC60644]
EB450931	gb|KT7C.109C01F.051221T7 KT7 Nicotiana tabacum cDNA clone KT7C.109C01, mRNA sequence [EB450931]
DV160192	gb|KP1B.102I17F.050722T7 KP1B Nicotiana tabacum cDNA clone KP1B.102I17, mRNA sequence [DV160192]
FG637459	gb|TT-30_F22 Samsun trichome library Nicotiana tabacum cDNA, mRNA sequence [FG637459]
DW000060	gb|KL4B.104M03F.051104T7 KL4B Nicotiana tabacum cDNA clone KL4B.104M03, mRNA sequence [DW000060]
BP532289	tc|Rep: Chromosome chr8 scaffold_106, whole genome shotgun sequence - Vitis vinifera (Grape), partial (73%) [TC65908]
EB440332	gb|KN6B.105P19F.060104T7 KN6B Nicotiana tabacum cDNA clone KN6B.105P19, mRNA sequence [EB440332]
FG643712	gb|TT-09_E17 K326 late senescent leaf library Nicotiana tabacum cDNA, mRNA sequence [FG643712]
AY695053	gb|Nicotiana tabacum adenosine kinase isoform 2S mRNA, complete cds [AY695053]
AY695053	gb|Nicotiana tabacum adenosine kinase isoform 2S mRNA, complete cds [AY695053]
CV021164	tc|Rep: Isocitrate dehydrogenase (NAD+) precursor - Nicotiana tabacum (Common tobacco), partial (61%) [TC46049]
X96727	gb|N.tabacum mRNA for NAD-dependent isocitrate dehydrogenase [X96727]
X96727	gb|N.tabacum mRNA for NAD-dependent isocitrate dehydrogenase [X96727]
EB679313	tc|Rep: Chromosome chr13 scaffold_17, whole genome shotgun sequence - Vitis vinifera (Grape), partial (29%) [TC72732]
EB438786	tc|Rep: AT4g05320/C17L7_240 - Arabidopsis thaliana (Mouse-ear cress), partial (98%) [TC76250]
EB677789	gb|KG9B.102L19F.051126T7 KG9B Nicotiana tabacum cDNA clone KG9B.102L19, mRNA sequence [EB677789]
AJ344584	tc|Rep: Os07g0192300 protein - Oryza sativa subsp. japonica (Rice), partial (68%) [TC66546]
DV161730	gb|KP1B.109A05F.050727T7 KP1B Nicotiana tabacum cDNA clone KP1B.109A05, mRNA sequence [DV161730]
EB425964	gb|KF8C.104N01F.051214T7 KF8 Nicotiana tabacum cDNA clone KF8C.104N01, mRNA sequence [EB425964]
EB435295	Unknown
FG635677	gb|TT-05_M08 Samsun trichome library Nicotiana tabacum cDNA, mRNA sequence [FG635677]
FG638049	gb|TT-38_K16 Samsun trichome library Nicotiana tabacum cDNA, mRNA sequence [FG638049]
BP530686	tc|Rep: Histone H2A - Euphorbia esula (Leafy spurge), partial (95%) [TC53700]
EB447792	gb|KT7B.103C07F.060124T7 KT7 Nicotiana tabacum cDNA clone KT7B.103C07, mRNA sequence [EB447792]
EB447792	gb|KT7B.103C07F.060124T7 KT7 Nicotiana tabacum cDNA clone KT7B.103C07, mRNA sequence [EB447792]
EB444809	Unknown
CV016540	Unknown
CV017464	Unknown
CV021496	Unknown
BP129660	Unknown
EB428295	gb|KF8B.200N17F.060120T7 KF8 Nicotiana tabacum cDNA clone KF8B.200N17, mRNA sequence [EB428295]
BP532292	Unknown
DV999092	gb|KL4B.101A05F.051103T7 KL4B Nicotiana tabacum cDNA clone KL4B.101A05, mRNA sequence [DV999092]
EB426399	gb|KF8C.106A10F.051215T7 KF8 Nicotiana tabacum cDNA clone KF8C.106A10, mRNA sequence [EB426399]
EB449539	Unknown
EB424909	tc|Rep: Chromosome chr8 scaffold_68, whole genome shotgun sequence - Vitis vinifera (Grape), partial (41%) [TC54015]
EB449498	tc|Rep: Chromosome chr8 scaffold_68, whole genome shotgun sequence - Vitis vinifera (Grape), partial (48%) [TC74168]
EB425643	tc|Rep: Chromosome chr8 scaffold_88, whole genome shotgun sequence - Vitis vinifera (Grape), partial (28%) [TC50364]
EB681052	tc|Rep: Chromosome chr8 scaffold_88, whole genome shotgun sequence - Vitis vinifera (Grape), partial (58%) [TC52348]
EB436553	tc|Rep: Chromosome chr8 scaffold_88, whole genome shotgun sequence - Vitis vinifera (Grape), partial (66%) [TC64094]
BP534468	gb|BP534468 MAT005 Nicotiana tabacum cDNA clone BY33047, mRNA sequence [BP534468]
BP534468	gb|BP534468 MAT005 Nicotiana tabacum cDNA clone BY33047, mRNA sequence [BP534468]
BP534468	gb|BP534468 MAT005 Nicotiana tabacum cDNA clone BY33047, mRNA sequence [BP534468]
BP527954	Unknown
CV016224	Unknown
DV159290	tc|Rep: Chromosome chr8 scaffold_23, whole genome shotgun sequence - Vitis vinifera (Grape), partial (28%) [TC48665]
DW003798	tc|Rep: Chromosome chr8 scaffold_115, whole genome shotgun sequence - Vitis vinifera (Grape), partial (27%) [TC59552]
EB429767	gb|KL5B.104B08F.060207T7 KL5B Nicotiana tabacum cDNA clone KL5B.104B08, mRNA sequence [EB429767]
EB429767	gb|KL5B.104B08F.060207T7 KL5B Nicotiana tabacum cDNA clone KL5B.104B08, mRNA sequence [EB429767]
EB442001	Unknown
CV018933	Unknown
CV017422	Unknown
DV161017	gb|KP1B.104N22F.050725T7 KP1B Nicotiana tabacum cDNA clone KP1B.104N22, mRNA sequence [DV161017]
DV161017	gb|KP1B.104N22F.050725T7 KP1B Nicotiana tabacum cDNA clone KP1B.104N22, mRNA sequence [DV161017]
DV161017	gb|KP1B.104N22F.050725T7 KP1B Nicotiana tabacum cDNA clone KP1B.104N22, mRNA sequence [DV161017]
EB679951	gb|KL4B.102L05F.051125T7 KL4B Nicotiana tabacum cDNA clone KL4B.102L05, mRNA sequence [EB679951]
EB679951	gb|KL4B.102L05F.051125T7 KL4B Nicotiana tabacum cDNA clone KL4B.102L05, mRNA sequence [EB679951]
BP128325	Unknown
EB679693	tc|Rep: Ribosomal protein L23 family protein - Solanum tuberosum (Potato), partial (90%) [TC49560]
DV160093	gb|KP1B.102E02F.050722T7 KP1B Nicotiana tabacum cDNA clone KP1B.102E02, mRNA sequence [DV160093]
EB431109	Unknown
EB439602	tc|Rep: Chromosome chr7 scaffold_20, whole genome shotgun sequence - Vitis vinifera (Grape), partial (35%) [TC60847]
EB681910	gb|KP1B.105O22F.060116T7 KP1B Nicotiana tabacum cDNA clone KP1B.105O22, mRNA sequence [EB681910]
BP131437	Unknown
DV157786	gb|KG9B.001N14F.050628T7 KG9B Nicotiana tabacum cDNA clone KG9B.001N14, mRNA sequence [DV157786]
EB443003	Unknown
DW000640	gb|KL4B.108H11F.051105T7 KL4B Nicotiana tabacum cDNA clone KL4B.108H11, mRNA sequence [DW000640]
EB450584	Unknown
CV021296	Unknown
DV159885	gb|KP1B.101K12F.050722T7 KP1B Nicotiana tabacum cDNA clone KP1B.101K12, mRNA sequence [DV159885]
EB428177	gb|KF8B.200H02F.060120T7 KF8 Nicotiana tabacum cDNA clone KF8B.200H02, mRNA sequence [EB428177]
EB428177	gb|KF8B.200H02F.060120T7 KF8 Nicotiana tabacum cDNA clone KF8B.200H02, mRNA sequence [EB428177]
EB428177	gb|KF8B.200H02F.060120T7 KF8 Nicotiana tabacum cDNA clone KF8B.200H02, mRNA sequence [EB428177]
EB428179	Unknown
EB439032	gb|KN6B.102G12F.051230T7 KN6B Nicotiana tabacum cDNA clone KN6B.102G12, mRNA sequence [EB439032]
EB439032	gb|KN6B.102G12F.051230T7 KN6B Nicotiana tabacum cDNA clone KN6B.102G12, mRNA sequence [EB439032]
EB683159	gb|KR3B.111M22F.060119T7 KR3B Nicotiana tabacum cDNA clone KR3B.111M22, mRNA sequence [EB683159]
FG641718	gb|TT-02_M14 K326 early senescent leaf library Nicotiana tabacum cDNA, mRNA sequence [FG641718]
EB451919	gb|KT7C.112O19F.051221T7 KT7 Nicotiana tabacum cDNA clone KT7C.112O19, mRNA sequence [EB451919]
EB451987	gb|KT7C.113C07F.051221T7 KT7 Nicotiana tabacum cDNA clone KT7C.113C07, mRNA sequence [EB451987]
EB426443	Unknown
EB678171	gb|KG9B.103M10F.051128T7 KG9B Nicotiana tabacum cDNA clone KG9B.103M10, mRNA sequence [EB678171]
EB678171	gb|KG9B.103M10F.051128T7 KG9B Nicotiana tabacum cDNA clone KG9B.103M10, mRNA sequence [EB678171]
EB424707	gb|KF8C.101E17F.051214T7 KF8 Nicotiana tabacum cDNA clone KF8C.101E17, mRNA sequence [EB424707]
EB682934	tc|Rep: Chromosome chr6 scaffold_25, whole genome shotgun sequence - Vitis vinifera (Grape), partial (52%) [TC63210]
CV018922	Unknown
DW004204	tc|Rep: Chromosome chr4 scaffold_83, whole genome shotgun sequence - Vitis vinifera (Grape), partial (28%) [TC54656]
EB679747	gb|KL4B.102C04F.051125T7 KL4B Nicotiana tabacum cDNA clone KL4B.102C04, mRNA sequence [EB679747]
EB425395	gb|KF8C.103D11F.051214T7 KF8 Nicotiana tabacum cDNA clone KF8C.103D11, mRNA sequence [EB425395]
EB425395	gb|KF8C.103D11F.051214T7 KF8 Nicotiana tabacum cDNA clone KF8C.103D11, mRNA sequence [EB425395]
AF220611	gb|Nicotiana tabacum vacuolar H+-ATPase B subunit mRNA, complete cds [AF220611]
AF220611	gb|Nicotiana tabacum vacuolar H+-ATPase B subunit mRNA, complete cds [AF220611]
EB438840	gb|KN6B.101N24F.051230T7 KN6B Nicotiana tabacum cDNA clone KN6B.101N24, mRNA sequence [EB438840]
EB445720	tc|Rep: Vacuolar H(+)-ATPase subunit B - Suaeda salsa (Seepweed) (Chenopodium salsum), partial (56%) [TC46446]
EB426431	gb|KF8C.106B20F.051215T7 KF8 Nicotiana tabacum cDNA clone KF8C.106B20, mRNA sequence [EB426431]
EB426431	gb|KF8C.106B20F.051215T7 KF8 Nicotiana tabacum cDNA clone KF8C.106B20, mRNA sequence [EB426431]
FG637100	gb|TT-24_N22 Samsun trichome library Nicotiana tabacum cDNA, mRNA sequence [FG637100]
FG637100	gb|TT-24_N22 Samsun trichome library Nicotiana tabacum cDNA, mRNA sequence [FG637100]
FG635943	gb|TT-09_B21 Samsun trichome library Nicotiana tabacum cDNA, mRNA sequence [FG635943]
BQ842825	Unknown
EB677612	gb|KG9B.102E04F.051126T7 KG9B Nicotiana tabacum cDNA clone KG9B.102E04, mRNA sequence [EB677612]
EB684169	gb|KR3B.114K17F.060119T7 KR3B Nicotiana tabacum cDNA clone KR3B.114K17, mRNA sequence [EB684169]
DV999084	gb|KL4B.100P18F.050922T7 KL4B Nicotiana tabacum cDNA clone KL4B.100P18, mRNA sequence [DV999084]
BP531833	Unknown
DV999927	gb|KL4B.104G11F.051104T7 KL4B Nicotiana tabacum cDNA clone KL4B.104G11, mRNA sequence [DV999927]
DW003209	Unknown
DV162200	gb|KP1B.110G13F.050727T7 KP1B Nicotiana tabacum cDNA clone KP1B.110G13, mRNA sequence [DV162200]
FG645381	gb|TT-49_J01 K326 late senescent leaf library Nicotiana tabacum cDNA, mRNA sequence [FG645381]
EB439792	Unknown
EB451306	gb|KT7C.110D02F.051221T7 KT7 Nicotiana tabacum cDNA clone KT7C.110D02, mRNA sequence [EB451306]
DV159376	gb|KP1B.037D10F.050628T7 KP1B Nicotiana tabacum cDNA clone KP1B.037D10, mRNA sequence [DV159376]
BP530876	tc|Rep: Chloroplast heavy metal P-type ATPase precursor - Arabidopsis thaliana (Mouse-ear cress), partial (16%) [TC59570]
EB426943	tc|Rep: Chromosome chr7 scaffold_20, whole genome shotgun sequence - Vitis vinifera (Grape), partial (43%) [TC46517]
BP130288	tc|Rep: Xaa-Pro aminopeptidase 2 - Solanum lycopersicum (Tomato) (Lycopersicon esculentum), partial (21%) [TC64098]
DV162026	gb|KP1B.109O08F.050727T7 KP1B Nicotiana tabacum cDNA clone KP1B.109O08, mRNA sequence [DV162026]
DV162026	gb|KP1B.109O08F.050727T7 KP1B Nicotiana tabacum cDNA clone KP1B.109O08, mRNA sequence [DV162026]
EB681768	Unknown
BP528090	tc|Rep: Chromosome chr4 scaffold_83, whole genome shotgun sequence - Vitis vinifera (Grape), partial (97%) [TC57388]
EB445957	tc|Rep: Anionic peroxidase swpb1 - Ipomoea batatas (Sweet potato) (Batate), partial (34%) [TC67204]
DV162568	gb|KP1B.001I07F.050628T7 KP1B Nicotiana tabacum cDNA clone KP1B.001I07, mRNA sequence [DV162568]
DV162568	gb|KP1B.001I07F.050628T7 KP1B Nicotiana tabacum cDNA clone KP1B.001I07, mRNA sequence [DV162568]
X62500	gb|N.tabacum RL2 mRNA for 60S ribosomal protein L2 [X62500]
BP129587	tc|Rep: Small GTP-binding protein - Carica papaya (Papaya), complete [TC59352]
EB435249	Unknown
AJ632731	Unknown
EB425341	gb|KF8C.103B03F.051214T7 KF8 Nicotiana tabacum cDNA clone KF8C.103B03, mRNA sequence [EB425341]
BP533128	Unknown
EB683245	tc|Rep: Chromosome chr4 scaffold_443, whole genome shotgun sequence - Vitis vinifera (Grape), partial (87%) [TC45689]
BP527417	tc|Rep: Chromosome chr4 scaffold_443, whole genome shotgun sequence - Vitis vinifera (Grape), partial (68%) [TC52710]
EB425717	tc|Rep: Chromosome chr4 scaffold_443, whole genome shotgun sequence - Vitis vinifera (Grape), partial (96%) [TC49572]
EB439653	tc|Rep: Phosphoserine aminotransferase - Arabidopsis thaliana (Mouse-ear cress), partial (83%) [TC70507]
FG638289	gb|TT-41_K18 Samsun trichome library Nicotiana tabacum cDNA, mRNA sequence [FG638289]
EB683273	gb|KR3B.112B20F.060119T7 KR3B Nicotiana tabacum cDNA clone KR3B.112B20, mRNA sequence [EB683273]
EB681611	gb|KP1B.105A13F.060116T7 KP1B Nicotiana tabacum cDNA clone KP1B.105A13, mRNA sequence [EB681611]
Y14431	gb|Nicotiana tabacum mRNA for NAD-dependent isocitrate dehydrogenase, clone pnadidh-c [Y14431]
Y14432	gb|Nicotiana tabacum mRNA for NAD-dependent isocitrate dehydrogenase, clone pnadidh-b [Y14432]
Y14432	gb|Nicotiana tabacum mRNA for NAD-dependent isocitrate dehydrogenase, clone pnadidh-b [Y14432]
EB447314	Unknown
EB432848	tc|Rep: Catalase isozyme 3 - Nicotiana plumbaginifolia (Leadwort-leaved tobacco), partial (62%) [TC49150]
EB432848	tc|Rep: Catalase isozyme 3 - Nicotiana plumbaginifolia (Leadwort-leaved tobacco), partial (62%) [TC49150]
BP131006	gb|BP131006 MAT001 Nicotiana tabacum cDNA clone BY3027, mRNA sequence [BP131006]
U64924	gb|Nicotiana tabacum geranylgeranylated protein NTGP3 mRNA, complete cds [U64924]
U64924	gb|Nicotiana tabacum geranylgeranylated protein NTGP3 mRNA, complete cds [U64924]
U64924	gb|Nicotiana tabacum geranylgeranylated protein NTGP3 mRNA, complete cds [U64924]
DV159023	gb|KG9B.005D18F.050721T7 KG9B Nicotiana tabacum cDNA clone KG9B.005D18, mRNA sequence [DV159023]
BP130895	Unknown
BP133943	Unknown
DW000413	tc|Rep: Chromosome chr3 scaffold_8, whole genome shotgun sequence - Vitis vinifera (Grape), partial (28%) [TC48514]
AB110952	gb|Nicotiana tabacum adc mRNA for arginine decarboxylase, complete cds [AB110952]
AB110952	gb|Nicotiana tabacum adc mRNA for arginine decarboxylase, complete cds [AB110952]
AF321137	gb|Nicotiana tabacum arginine decarboxylase mRNA, complete cds [AF321137]
EB678578	gb|KG9B.104O21F.060120T7 KG9B Nicotiana tabacum cDNA clone KG9B.104O21, mRNA sequence [EB678578]
EB678578	gb|KG9B.104O21F.060120T7 KG9B Nicotiana tabacum cDNA clone KG9B.104O21, mRNA sequence [EB678578]
EB435095	Unknown
EB451842	Unknown
U60057	gb|Nicotiana tabacum squalene synthase mRNA, complete cds [U60057]
U60057	gb|Nicotiana tabacum squalene synthase mRNA, complete cds [U60057]
U60057	gb|Nicotiana tabacum squalene synthase mRNA, complete cds [U60057]
DV998783	gb|KL4B.100C13F.050922T7 KL4B Nicotiana tabacum cDNA clone KL4B.100C13, mRNA sequence [DV998783]
BP535332	tc|Rep: 40S ribosomal protein S25 - Solanum lycopersicum (Tomato) (Lycopersicon esculentum), partial (94%) [TC57973]
Z84821	tc|Rep: Guanine nucleotide-binding protein subunit beta-2 - Nicotiana tabacum (Common tobacco), complete [TC40915]
BP533642	tc|Rep: Chromosome chr3 scaffold_8, whole genome shotgun sequence - Vitis vinifera (Grape), partial (44%) [TC49169]
DV162021	gb|KP1B.109O02F.050727T7 KP1B Nicotiana tabacum cDNA clone KP1B.109O02, mRNA sequence [DV162021]
EB444350	Unknown
DW000754	gb|KL4B.108M21F.051105T7 KL4B Nicotiana tabacum cDNA clone KL4B.108M21, mRNA sequence [DW000754]
DW000754	gb|KL4B.108M21F.051105T7 KL4B Nicotiana tabacum cDNA clone KL4B.108M21, mRNA sequence [DW000754]
DV159527	gb|KP1B.037K14F.050623T7 KP1B Nicotiana tabacum cDNA clone KP1B.037K14, mRNA sequence [DV159527]
DV159955	gb|KP1B.101N21F.050722T7 KP1B Nicotiana tabacum cDNA clone KP1B.101N21, mRNA sequence [DV159955]
EB425095	gb|KF8C.102F19F.051214T7 KF8 Nicotiana tabacum cDNA clone KF8C.102F19, mRNA sequence [EB425095]
EB425095	gb|KF8C.102F19F.051214T7 KF8 Nicotiana tabacum cDNA clone KF8C.102F19, mRNA sequence [EB425095]
BP528217	tc|Rep: Chromosome chr7 scaffold_20, whole genome shotgun sequence - Vitis vinifera (Grape), partial (78%) [TC46283]
EB441030	gb|KN6B.108A05F.060106T7 KN6B Nicotiana tabacum cDNA clone KN6B.108A05, mRNA sequence [EB441030]
BP531341	Unknown
DV162339	gb|KP1B.110N05F.050727T7 KP1B Nicotiana tabacum cDNA clone KP1B.110N05, mRNA sequence [DV162339]
FG635761	gb|TT-06_K13 Samsun trichome library Nicotiana tabacum cDNA, mRNA sequence [FG635761]
BP136933	Unknown
BP135422	Unknown
EB681289	gb|KL4B.113A05F.060131T7 KL4B Nicotiana tabacum cDNA clone KL4B.113A05, mRNA sequence [EB681289]
EB442374	tc|Rep: Striated muscle activator-like protein - Oryza sativa subsp. japonica (Rice), partial (93%) [TC65878]
EB430391	gb|KL5B.106O03F.060215T7 KL5B Nicotiana tabacum cDNA clone KL5B.106O03, mRNA sequence [EB430391]
AJ719171	gb|Nicotiana tabacum cDNA-AFLP-fragment BSTT22-1-360, cultivar Bright Yellow 2 [AJ719171]
DV158862	gb|KG9B.004M18F.050721T7 KG9B Nicotiana tabacum cDNA clone KG9B.004M18, mRNA sequence [DV158862]
DV159765	gb|KP1B.101F06F.050722T7 KP1B Nicotiana tabacum cDNA clone KP1B.101F06, mRNA sequence [DV159765]
DV158317	gb|KG9B.003F02F.050720T7 KG9B Nicotiana tabacum cDNA clone KG9B.003F02, mRNA sequence [DV158317]
DV158833	gb|KG9B.004L12F.050721T7 KG9B Nicotiana tabacum cDNA clone KG9B.004L12, mRNA sequence [DV158833]
DV160358	tc|Rep: Eukaryotic translation initiation factor 3 subunit K - Oryza sativa subsp. japonica (Rice), partial (94%) [TC49521]
DV162199	gb|KP1B.110G12F.050727T7 KP1B Nicotiana tabacum cDNA clone KP1B.110G12, mRNA sequence [DV162199]
BP129401	Unknown
X81855	gb|N.tabacum mRNA for pyruvate decarboxylase 2 [X81855]
EB444132	gb|KR2B.102L10F.051227T7 KR2B Nicotiana tabacum cDNA clone KR2B.102L10, mRNA sequence [EB444132]
DW000972	tc|Rep: Glycine dehydrogenase [decarboxylating], mitochondrial precursor - Solanum tuberosum (Potato), partial (27%) [TC45251]
EB680319	gb|KL4B.106N10F.051125T7 KL4B Nicotiana tabacum cDNA clone KL4B.106N10, mRNA sequence [EB680319]
AB075947	gb|Nicotiana tabacum NtVPE-1a mRNA for vacuolar processing enzyme-1a complete cds [AB075947]
EB429764	tc|Rep: Chromosome chr4 scaffold_6, whole genome shotgun sequence - Vitis vinifera (Grape), partial (80%) [TC77061]
DW004809	tc|Rep: Decreased apical dominance protein - Petunia hybrida (Petunia), partial (47%) [TC43224]
AB056123	gb|Nicotiana tabacum NtmybA2 mRNA for Myb, complete cds [AB056123]
EB447783	gb|KT7B.103B20F.060124T7 KT7 Nicotiana tabacum cDNA clone KT7B.103B20, mRNA sequence [EB447783]
BP533086	tc|Rep: STYLOSA protein - Antirrhinum majus (Garden snapdragon), partial (45%) [TC70328]
EB679132	gb|KG9B.106G16F.051129T7 KG9B Nicotiana tabacum cDNA clone KG9B.106G16, mRNA sequence [EB679132]
AJ718543	gb|Nicotiana tabacum cDNA-AFLP-fragment BSTC2-23-220, cultivar Bright Yellow 2 [AJ718543]
EB678607	gb|KG9B.105A02F.051128T7 KG9B Nicotiana tabacum cDNA clone KG9B.105A02, mRNA sequence [EB678607]
DV160992	gb|KP1B.104M15F.050725T7 KP1B Nicotiana tabacum cDNA clone KP1B.104M15, mRNA sequence [DV160992]
DV160992	gb|KP1B.104M15F.050725T7 KP1B Nicotiana tabacum cDNA clone KP1B.104M15, mRNA sequence [DV160992]
EB427867	gb|KF8B.100F20F.151010T7 KF8 Nicotiana tabacum cDNA clone KF8B.100F20, mRNA sequence [EB427867]
EB441379	gb|KN6B.109A10F.060106T7 KN6B Nicotiana tabacum cDNA clone KN6B.109A10, mRNA sequence [EB441379]
DV998765	gb|KL4B.100C09F.050922T7 KL4B Nicotiana tabacum cDNA clone KL4B.100C09, mRNA sequence [DV998765]
EB428190	tc|Rep: Chromosome chr4 scaffold_6, whole genome shotgun sequence - Vitis vinifera (Grape), complete [TC47920]
EB426716	gb|KF8C.106O13F.051215T7 KF8 Nicotiana tabacum cDNA clone KF8C.106O13, mRNA sequence [EB426716]
FG642881	gb|TT-36_F22 K326 early senescent leaf library Nicotiana tabacum cDNA, mRNA sequence [FG642881]
AB126259	gb|Nicotiana tabacum mRNA for aspartate aminotransferase, partial cds [AB126259]
CV017286	Unknown
FG640832	gb|TT-08_D11 K326 trichome library Nicotiana tabacum cDNA, mRNA sequence [FG640832]
FG638862	gb|TT-09_J12 Burley21 trichome library Nicotiana tabacum cDNA, mRNA sequence [FG638862]
FG638862	gb|TT-09_J12 Burley21 trichome library Nicotiana tabacum cDNA, mRNA sequence [FG638862]
AJ632711	Unknown
EB677529	gb|KG9B.102A15F.051126T7 KG9B Nicotiana tabacum cDNA clone KG9B.102A15, mRNA sequence [EB677529]
EB429793	Unknown
BP133356	Unknown
EB437528	gb|BL12.104N17F.060309T7 BL12 Nicotiana tabacum cDNA clone BL12.104N17, mRNA sequence [EB437528]
EB436513	gb|BL12.101J09F.060309T7 BL12 Nicotiana tabacum cDNA clone BL12.101J09, mRNA sequence [EB436513]
EB683280	gb|KR3B.112C03F.060119T7 KR3B Nicotiana tabacum cDNA clone KR3B.112C03, mRNA sequence [EB683280]
EB681442	gb|KL4B.113H18F.060131T7 KL4B Nicotiana tabacum cDNA clone KL4B.113H18, mRNA sequence [EB681442]
EB437588	tc|Rep: Proteasome subunit beta type-6 precursor - Nicotiana tabacum (Common tobacco), partial (62%) [TC58953]
Y09505	gb|N.tabacum mRNA for delta proteasome subunit [Y09505]
DV161215	gb|KP1B.107H01F.050726T7 KP1B Nicotiana tabacum cDNA clone KP1B.107H01, mRNA sequence [DV161215]
DV161215	gb|KP1B.107H01F.050726T7 KP1B Nicotiana tabacum cDNA clone KP1B.107H01, mRNA sequence [DV161215]
DV161215	gb|KP1B.107H01F.050726T7 KP1B Nicotiana tabacum cDNA clone KP1B.107H01, mRNA sequence [DV161215]
DW000289	gb|KL4B.105G10F.051104T7 KL4B Nicotiana tabacum cDNA clone KL4B.105G10, mRNA sequence [DW000289]
DV160091	gb|KP1B.102D24F.050722T7 KP1B Nicotiana tabacum cDNA clone KP1B.102D24, mRNA sequence [DV160091]
DW000648	gb|KL4B.108H20F.051105T7 KL4B Nicotiana tabacum cDNA clone KL4B.108H20, mRNA sequence [DW000648]
DW001145	gb|KL4B.110E10F.051106T7 KL4B Nicotiana tabacum cDNA clone KL4B.110E10, mRNA sequence [DW001145]
EB427721	gb|KF8C.110N22F.051216T7 KF8 Nicotiana tabacum cDNA clone KF8C.110N22, mRNA sequence [EB427721]
DV160789	gb|KP1B.104D09F.050725T7 KP1B Nicotiana tabacum cDNA clone KP1B.104D09, mRNA sequence [DV160789]
DV160789	gb|KP1B.104D09F.050725T7 KP1B Nicotiana tabacum cDNA clone KP1B.104D09, mRNA sequence [DV160789]
EB681080	Unknown
BP128705	Unknown
DV158412	gb|KG9B.003J03F.050720T7 KG9B Nicotiana tabacum cDNA clone KG9B.003J03, mRNA sequence [DV158412]
DV158412	gb|KG9B.003J03F.050720T7 KG9B Nicotiana tabacum cDNA clone KG9B.003J03, mRNA sequence [DV158412]
DW002401	tc|Rep: Chromosome chr11 scaffold_14, whole genome shotgun sequence - Vitis vinifera (Grape), partial (69%) [TC64207]
FG644203	gb|TT-18_O23 K326 late senescent leaf library Nicotiana tabacum cDNA, mRNA sequence [FG644203]
CV018587	tc|Rep: UDP-glucuronic acid 4-epimerase - Zea mays (Maize), partial (84%) [TC52776]
EB429834	gb|KL5B.104G02F.060207T7 KL5B Nicotiana tabacum cDNA clone KL5B.104G02, mRNA sequence [EB429834]
EB429834	gb|KL5B.104G02F.060207T7 KL5B Nicotiana tabacum cDNA clone KL5B.104G02, mRNA sequence [EB429834]
FG638986	gb|TT-12_E09 Burley21 trichome library Nicotiana tabacum cDNA, mRNA sequence [FG638986]
FG638986	gb|TT-12_E09 Burley21 trichome library Nicotiana tabacum cDNA, mRNA sequence [FG638986]
FG638986	gb|TT-12_E09 Burley21 trichome library Nicotiana tabacum cDNA, mRNA sequence [FG638986]
DW001874	gb|KR3B.101F21F.051107T7 KR3B Nicotiana tabacum cDNA clone KR3B.101F21, mRNA sequence [DW001874]
FG640417	gb|TT-17_E04 Burley21 trichome library Nicotiana tabacum cDNA, mRNA sequence [FG640417]
FG640417	gb|TT-17_E04 Burley21 trichome library Nicotiana tabacum cDNA, mRNA sequence [FG640417]
EB435358	gb|TL13.110I15F.060320T7 TL13 Nicotiana tabacum cDNA clone TL13.110I15, mRNA sequence [EB435358]
BP531801	Unknown
DV159157	gb|KG9B.005J14F.050721T7 KG9B Nicotiana tabacum cDNA clone KG9B.005J14, mRNA sequence [DV159157]
DV159157	gb|KG9B.005J14F.050721T7 KG9B Nicotiana tabacum cDNA clone KG9B.005J14, mRNA sequence [DV159157]
BP526052	Unknown
CV019930	Unknown
DW000208	gb|KL4B.105C19F.051104T7 KL4B Nicotiana tabacum cDNA clone KL4B.105C19, mRNA sequence [DW000208]
DW000412	gb|KL4B.105M02F.051104T7 KL4B Nicotiana tabacum cDNA clone KL4B.105M02, mRNA sequence [DW000412]
EB440534	gb|KN6B.106I24F.060104T7 KN6B Nicotiana tabacum cDNA clone KN6B.106I24, mRNA sequence [EB440534]
DV157952	gb|KG9B.002E23F.050720T7 KG9B Nicotiana tabacum cDNA clone KG9B.002E23, mRNA sequence [DV157952]
EB449886	gb|KT7C.105B24F.051219T7 KT7 Nicotiana tabacum cDNA clone KT7C.105B24, mRNA sequence [EB449886]
EB449886	gb|KT7C.105B24F.051219T7 KT7 Nicotiana tabacum cDNA clone KT7C.105B24, mRNA sequence [EB449886]
EB679494	gb|KG9B.107G17F.060120T7 KG9B Nicotiana tabacum cDNA clone KG9B.107G17, mRNA sequence [EB679494]
EB425232	gb|KF8C.102M09F.051214T7 KF8 Nicotiana tabacum cDNA clone KF8C.102M09, mRNA sequence [EB425232]
AY553214	gb|Nicotiana tabacum hexokinase 1a (Hxk1a) mRNA, complete cds [AY553214]
AY553214	gb|Nicotiana tabacum hexokinase 1a (Hxk1a) mRNA, complete cds [AY553214]
BP526271	tc|Rep: Chromosome chr11 scaffold_13, whole genome shotgun sequence - Vitis vinifera (Grape), partial (74%) [TC72980]
BP530270	tc|Rep: Chromosome chr11 scaffold_13, whole genome shotgun sequence - Vitis vinifera (Grape), complete [TC54350]
EB679541	tc|Rep: Chromosome chr11 scaffold_13, whole genome shotgun sequence - Vitis vinifera (Grape), partial (47%) [TC66118]
DW002236	tc|Rep: Chromosome chr11 scaffold_13, whole genome shotgun sequence - Vitis vinifera (Grape), partial (70%) [TC57385]
EB426581	tc|Rep: Chromosome chr11 scaffold_13, whole genome shotgun sequence - Vitis vinifera (Grape), partial (17%) [TC49510]
AB017693	gb|Nicotiana tabacum WERBP-1 mRNA, complete cds [AB017693]
EB446978	gb|KR2B.113H17F.060128T7 KR2B Nicotiana tabacum cDNA clone KR2B.113H17, mRNA sequence [EB446978]
EB435122	gb|TL13.109H18F.060320T7 TL13 Nicotiana tabacum cDNA clone TL13.109H18, mRNA sequence [EB435122]
DV162605	gb|KP1B.001J23F.050628T7 KP1B Nicotiana tabacum cDNA clone KP1B.001J23, mRNA sequence [DV162605]
EB425138	Unknown
BP531203	tc|Rep: Chromosome chr12 scaffold_18, whole genome shotgun sequence - Vitis vinifera (Grape), partial (68%) [TC48132]
BP135813	Unknown
DV159096	Unknown
DW002719	tc|Rep: Chromosome chr11 scaffold_14, whole genome shotgun sequence - Vitis vinifera (Grape), partial (69%) [TC69139]
CV016132	Unknown
CV018833	Unknown
EB677495	gb|KG9B.101P02F.060120T7 KG9B Nicotiana tabacum cDNA clone KG9B.101P02, mRNA sequence [EB677495]
EB677495	gb|KG9B.101P02F.060120T7 KG9B Nicotiana tabacum cDNA clone KG9B.101P02, mRNA sequence [EB677495]
EB442966	Unknown
EB449806	tc|Rep: Chromosome chr4 scaffold_32, whole genome shotgun sequence - Vitis vinifera (Grape), partial (35%) [TC46315]
EB437660	tc|Rep: Chromosome chr19 scaffold_4, whole genome shotgun sequence - Vitis vinifera (Grape), partial (47%) [TC74955]
EB428286	gb|KF8B.200N06F.060120T7 KF8 Nicotiana tabacum cDNA clone KF8B.200N06, mRNA sequence [EB428286]
EB428286	gb|KF8B.200N06F.060120T7 KF8 Nicotiana tabacum cDNA clone KF8B.200N06, mRNA sequence [EB428286]
EB679258	tc|Rep: Chromosome undetermined scaffold_252, whole genome shotgun sequence - Vitis vinifera (Grape), partial (46%) [TC60293]
EB441754	gb|KN6B.110B11F.060106T7 KN6B Nicotiana tabacum cDNA clone KN6B.110B11, mRNA sequence [EB441754]
EB441754	gb|KN6B.110B11F.060106T7 KN6B Nicotiana tabacum cDNA clone KN6B.110B11, mRNA sequence [EB441754]
CV015908	Unknown
BP525645	Unknown
CV016386	Unknown
EB679468	gb|KG9B.107F14F.060120T7 KG9B Nicotiana tabacum cDNA clone KG9B.107F14, mRNA sequence [EB679468]
EB446908	tc|Rep: At4g27040 - Arabidopsis thaliana (Mouse-ear cress), complete [TC56578]
DV159253	gb|KG9B.005N18F.050721T7 KG9B Nicotiana tabacum cDNA clone KG9B.005N18, mRNA sequence [DV159253]
DV158949	gb|KG9B.005A12F.050721T7 KG9B Nicotiana tabacum cDNA clone KG9B.005A12, mRNA sequence [DV158949]
EB430421	gb|KL5B.109A12F.060215T7 KL5B Nicotiana tabacum cDNA clone KL5B.109A12, mRNA sequence [EB430421]
EB430421	gb|KL5B.109A12F.060215T7 KL5B Nicotiana tabacum cDNA clone KL5B.109A12, mRNA sequence [EB430421]
EB432202	tc|Rep: Chromosome chr19 scaffold_4, whole genome shotgun sequence - Vitis vinifera (Grape), partial (98%) [TC52560]
EB432693	tc|Rep: Chromosome chr14 scaffold_26, whole genome shotgun sequence - Vitis vinifera (Grape), partial (29%) [TC51363]
FG640232	gb|TT-49_B08 Burley21 trichome library Nicotiana tabacum cDNA, mRNA sequence [FG640232]
DW002306	tc|Rep: SWIb domain-containing protein - Solanum chacoense (Chaco potato), complete [TC62615]
AF098635	gb|Nicotiana tabacum chaperone GrpE type 1 (GrpE1) mRNA, nuclear gene encoding mitochondrial protein, complete cds [AF098635]
BP133151	tc|Rep: Chaperone GrpE type 1 - Nicotiana tabacum (Common tobacco), partial (97%) [TC52077]
CV018789	Unknown
DV161010	gb|KP1B.104N15F.050725T7 KP1B Nicotiana tabacum cDNA clone KP1B.104N15, mRNA sequence [DV161010]
DV998904	gb|KL4B.100H13F.050922T7 KL4B Nicotiana tabacum cDNA clone KL4B.100H13, mRNA sequence [DV998904]
EB449689	gb|KT7C.104J03F.051219T7 KT7 Nicotiana tabacum cDNA clone KT7C.104J03, mRNA sequence [EB449689]
EB449689	gb|KT7C.104J03F.051219T7 KT7 Nicotiana tabacum cDNA clone KT7C.104J03, mRNA sequence [EB449689]
EB432791	tc|Rep: Chromosome undetermined scaffold_142, whole genome shotgun sequence - Vitis vinifera (Grape), partial (87%) [TC44276]
EB438979	gb|KN6B.102E03F.051230T7 KN6B Nicotiana tabacum cDNA clone KN6B.102E03, mRNA sequence [EB438979]
EB426699	gb|KF8C.106N19F.051215T7 KF8 Nicotiana tabacum cDNA clone KF8C.106N19, mRNA sequence [EB426699]
DV159937	gb|KP1B.101N01F.050722T7 KP1B Nicotiana tabacum cDNA clone KP1B.101N01, mRNA sequence [DV159937]
EB435759	tc|Rep: Chromosome chr11 scaffold_13, whole genome shotgun sequence - Vitis vinifera (Grape), partial (74%) [TC54281]
DW003734	Unknown
EB428048	gb|KF8B.100P17F.051010T7 KF8 Nicotiana tabacum cDNA clone KF8B.100P17, mRNA sequence [EB428048]
EB428048	gb|KF8B.100P17F.051010T7 KF8 Nicotiana tabacum cDNA clone KF8B.100P17, mRNA sequence [EB428048]
BP534952	Unknown
FG635853	gb|TT-08_A20 Samsun trichome library Nicotiana tabacum cDNA, mRNA sequence [FG635853]
DW000434	gb|KL4B.105N01F.051104T7 KL4B Nicotiana tabacum cDNA clone KL4B.105N01, mRNA sequence [DW000434]
EB440248	gb|KN6B.105M02F.060104T7 KN6B Nicotiana tabacum cDNA clone KN6B.105M02, mRNA sequence [EB440248]
EB450833	gb|KT7C.108N20F.051219T7 KT7 Nicotiana tabacum cDNA clone KT7C.108N20, mRNA sequence [EB450833]
DW003318	tc|Rep: Genomic DNA, chromosome 5, BAC clone:F6N7 - Arabidopsis thaliana (Mouse-ear cress), partial (54%) [TC50580]
EB427799	gb|KF8B.100B22F.151010T7 KF8 Nicotiana tabacum cDNA clone KF8B.100B22, mRNA sequence [EB427799]
DV999599	gb|KL4B.103H20F.051103T7 KL4B Nicotiana tabacum cDNA clone KL4B.103H20, mRNA sequence [DV999599]
DW000465	tc|Rep: Chromosome undetermined scaffold_91, whole genome shotgun sequence - Vitis vinifera (Grape), partial (48%) [TC43106]
AY081941	gb|Nicotiana tabacum pollen specific actin-depolymerizing factor 1 (ADF1) mRNA, complete cds [AY081941]
EB425874	tc|Rep: Pollen specific actin-depolymerizing factor 2 - Nicotiana tabacum (Common tobacco), complete [TC64937]
EB426312	gb|KF8C.105M11F.051215T7 KF8 Nicotiana tabacum cDNA clone KF8C.105M11, mRNA sequence [EB426312]
EB425041	gb|KF8C.102D11F.051214T7 KF8 Nicotiana tabacum cDNA clone KF8C.102D11, mRNA sequence [EB425041]
EB425373	tc|Rep: Chromosome chr15 scaffold_40, whole genome shotgun sequence - Vitis vinifera (Grape), partial (98%) [TC72482]
EB450058	gb|KT7C.105K09F.051219T7 KT7 Nicotiana tabacum cDNA clone KT7C.105K09, mRNA sequence [EB450058]
EB449328	Unknown
EB427333	gb|KF8C.109L18F.051215T7 KF8 Nicotiana tabacum cDNA clone KF8C.109L18, mRNA sequence [EB427333]
EB429852	tc|Rep: Chromosome chr12 scaffold_38, whole genome shotgun sequence - Vitis vinifera (Grape), partial (84%) [TC76616]
DV159363	gb|KP1B.037C20F.050623T7 KP1B Nicotiana tabacum cDNA clone KP1B.037C20, mRNA sequence [DV159363]
BP532056	tc|Rep: AT5g51450/MFG13_16 - Arabidopsis thaliana (Mouse-ear cress), partial (21%) [TC47801]
EB677483	gb|KG9B.101O13F.060120T7 KG9B Nicotiana tabacum cDNA clone KG9B.101O13, mRNA sequence [EB677483]
EB678509	Unknown
EB443151	gb|KR2B.001F01F.050815T7 KR2B Nicotiana tabacum cDNA clone KR2B.001F01, mRNA sequence [EB443151]
EB425191	gb|KF8C.102K09F.051214T7 KF8 Nicotiana tabacum cDNA clone KF8C.102K09, mRNA sequence [EB425191]
EB425191	gb|KF8C.102K09F.051214T7 KF8 Nicotiana tabacum cDNA clone KF8C.102K09, mRNA sequence [EB425191]
EB439244	Unknown
EB430499	tc|Rep: Protein kinase MK5 - Mesembryanthemum crystallinum (Common ice plant), partial (84%) [TC51914]
U73937	gb|Nicotiana tabacum PK12 protein kinase (PK12) mRNA, complete cds [U73937]
BP533238	tc|Rep: Chromosome chr17 scaffold_12, whole genome shotgun sequence - Vitis vinifera (Grape), partial (88%) [TC58966]
BP132397	Unknown
BP192587	tc|Rep: Chromosome chr18 scaffold_1, whole genome shotgun sequence - Vitis vinifera (Grape), partial (17%) [TC65455]
BP136841	tc|Rep: Transcription initiation factor - Plantago major (Common plantain), partial (65%) [TC59489]
EB684093	Unknown
EB440231	tc|Rep: WRKY transcription factor NtEIG-D48 - Nicotiana tabacum (Common tobacco), complete [TC50612]
DV159465	gb|KP1B.037H17F.050628T7 KP1B Nicotiana tabacum cDNA clone KP1B.037H17, mRNA sequence [DV159465]
X97946	gb|N.tabacum mRNA for zinc finger protein, BBF2b [X97946]
FG635539	gb|TT-04_E09 Samsun trichome library Nicotiana tabacum cDNA, mRNA sequence [FG635539]
FG640616	gb|TT-04_E07 K326 trichome library Nicotiana tabacum cDNA, mRNA sequence [FG640616]
FG645407	gb|TT-49_O20 K326 late senescent leaf library Nicotiana tabacum cDNA, mRNA sequence [FG645407]
FG645407	gb|TT-49_O20 K326 late senescent leaf library Nicotiana tabacum cDNA, mRNA sequence [FG645407]
EB442895	gb|KN6B.115H07F.060127T7 KN6B Nicotiana tabacum cDNA clone KN6B.115H07, mRNA sequence [EB442895]
EB430299	tc|Rep: SGT1-2 - Solanum lycopersicum (Tomato) (Lycopersicon esculentum), partial (60%) [TC41230]
DV159321	Unknown
EB447941	gb|KT7B.103I24F.060124T7 KT7 Nicotiana tabacum cDNA clone KT7B.103I24, mRNA sequence [EB447941]
EB429556	gb|KL5B.103C20F.060207T7 KL5B Nicotiana tabacum cDNA clone KL5B.103C20, mRNA sequence [EB429556]
EB429556	gb|KL5B.103C20F.060207T7 KL5B Nicotiana tabacum cDNA clone KL5B.103C20, mRNA sequence [EB429556]
DV999621	gb|KL4B.103I18F.051103T7 KL4B Nicotiana tabacum cDNA clone KL4B.103I18, mRNA sequence [DV999621]
EB678352	tc|Rep: Chromosome chr2 scaffold_187, whole genome shotgun sequence - Vitis vinifera (Grape), partial (89%) [TC52474]
EB677687	gb|KG9B.102H09F.051126T7 KG9B Nicotiana tabacum cDNA clone KG9B.102H09, mRNA sequence [EB677687]
BP534904	gb|BP534904 MAT005 Nicotiana tabacum cDNA clone BY34113, mRNA sequence [BP534904]
BP534904	gb|BP534904 MAT005 Nicotiana tabacum cDNA clone BY34113, mRNA sequence [BP534904]
EB425680	tc|Rep: Plastid quinol oxidase - Solanum lycopersicum (Tomato) (Lycopersicon esculentum), partial (96%) [TC53526]
DV999569	gb|KL4B.103G13F.051103T7 KL4B Nicotiana tabacum cDNA clone KL4B.103G13, mRNA sequence [DV999569]
EB678636	gb|KG9B.105B07F.051128T7 KG9B Nicotiana tabacum cDNA clone KG9B.105B07, mRNA sequence [EB678636]
BP532903	Unknown
EB681340	gb|KL4B.113C20F.060131T7 KL4B Nicotiana tabacum cDNA clone KL4B.113C20, mRNA sequence [EB681340]
CV021104	Unknown
EB439621	gb|KN6B.104A12F.060103T7 KN6B Nicotiana tabacum cDNA clone KN6B.104A12, mRNA sequence [EB439621]
EB443904	tc|Rep: Chromosome chr10 scaffold_433, whole genome shotgun sequence - Vitis vinifera (Grape), partial (51%) [TC54993]
EB677605	gb|KG9B.102D21F.051126T7 KG9B Nicotiana tabacum cDNA clone KG9B.102D21, mRNA sequence [EB677605]
EB677605	gb|KG9B.102D21F.051126T7 KG9B Nicotiana tabacum cDNA clone KG9B.102D21, mRNA sequence [EB677605]
BP130775	tc|Rep: PSP, proline-rich - Medicago truncatula (Barrel medic), partial (21%) [TC65911]
EB677223	tc|Rep: Chromosome undetermined scaffold_252, whole genome shotgun sequence - Vitis vinifera (Grape), partial (46%) [TC56587]
BP526582	tc|Rep: Chromosome undetermined scaffold_247, whole genome shotgun sequence - Vitis vinifera (Grape), partial (28%) [TC62851]
CN949756	tc|Rep: Chromosome chr7 scaffold_44, whole genome shotgun sequence - Vitis vinifera (Grape), partial (24%) [TC58769]
EB681947	gb|KP1B.111A19F.060116T7 KP1B Nicotiana tabacum cDNA clone KP1B.111A19, mRNA sequence [EB681947]
EB683360	gb|KR3B.112F15F.060119T7 KR3B Nicotiana tabacum cDNA clone KR3B.112F15, mRNA sequence [EB683360]
FG637879	gb|TT-36_B15 Samsun trichome library Nicotiana tabacum cDNA, mRNA sequence [FG637879]
FG637879	gb|TT-36_B15 Samsun trichome library Nicotiana tabacum cDNA, mRNA sequence [FG637879]
FG637879	gb|TT-36_B15 Samsun trichome library Nicotiana tabacum cDNA, mRNA sequence [FG637879]
FG637879	gb|TT-36_B15 Samsun trichome library Nicotiana tabacum cDNA, mRNA sequence [FG637879]
BP135271	Unknown
DW005177	tc|Rep: Avr9/Cf-9 rapidly elicited protein 31 - Nicotiana tabacum (Common tobacco), complete [TC49068]
EB425233	gb|KF8C.102M10F.051214T7 KF8 Nicotiana tabacum cDNA clone KF8C.102M10, mRNA sequence [EB425233]
DV999565	gb|KL4B.103G09F.051103T7 KL4B Nicotiana tabacum cDNA clone KL4B.103G09, mRNA sequence [DV999565]
EB679714	gb|KL4B.102A16F.051125T7 KL4B Nicotiana tabacum cDNA clone KL4B.102A16, mRNA sequence [EB679714]
EB679714	gb|KL4B.102A16F.051125T7 KL4B Nicotiana tabacum cDNA clone KL4B.102A16, mRNA sequence [EB679714]
EB679714	gb|KL4B.102A16F.051125T7 KL4B Nicotiana tabacum cDNA clone KL4B.102A16, mRNA sequence [EB679714]
EB439796	gb|KN6B.104I03F.060103T7 KN6B Nicotiana tabacum cDNA clone KN6B.104I03, mRNA sequence [EB439796]
DV162646	gb|KP1B.001L22F.050628T7 KP1B Nicotiana tabacum cDNA clone KP1B.001L22, mRNA sequence [DV162646]
DV162646	gb|KP1B.001L22F.050628T7 KP1B Nicotiana tabacum cDNA clone KP1B.001L22, mRNA sequence [DV162646]
DV162646	gb|KP1B.001L22F.050628T7 KP1B Nicotiana tabacum cDNA clone KP1B.001L22, mRNA sequence [DV162646]
EB449854	gb|KT7C.105A16F.051219T7 KT7 Nicotiana tabacum cDNA clone KT7C.105A16, mRNA sequence [EB449854]
BP526418	tc|Rep: Lecithine cholesterol acyltransferase-like protein - Solanum lycopersicum (Tomato) (Lycopersicon esculentum), complete [TC47495]
BP526418	tc|Rep: Lecithine cholesterol acyltransferase-like protein - Solanum lycopersicum (Tomato) (Lycopersicon esculentum), complete [TC47495]
EB451002	tc|Rep: Chromosome chr10 scaffold_76, whole genome shotgun sequence - Vitis vinifera (Grape), partial (17%) [TC51885]
EB427326	gb|KF8C.109L11F.051215T7 KF8 Nicotiana tabacum cDNA clone KF8C.109L11, mRNA sequence [EB427326]
EB424698	gb|KF8C.101E06F.051214T7 KF8 Nicotiana tabacum cDNA clone KF8C.101E06, mRNA sequence [EB424698]
EB424698	gb|KF8C.101E06F.051214T7 KF8 Nicotiana tabacum cDNA clone KF8C.101E06, mRNA sequence [EB424698]
EB427886	gb|KF8B.100G17F.051010T7 KF8 Nicotiana tabacum cDNA clone KF8B.100G17, mRNA sequence [EB427886]
FG640556	gb|TT-03_E01 K326 trichome library Nicotiana tabacum cDNA, mRNA sequence [FG640556]
BP135370	tc|Rep: Chromosome chr2 scaffold_140, whole genome shotgun sequence - Vitis vinifera (Grape), partial (62%) [TC72693]
AB120529	gb|Nicotiana tabacum mRNA, transcriptionally up-regulated region associated with genomic hypomethylation, clone: G14 [AB120529]
EB450549	gb|KT7C.108A21F.051219T7 KT7 Nicotiana tabacum cDNA clone KT7C.108A21, mRNA sequence [EB450549]
AB014484	gb|Nicotiana tabacum NtHSF2 mRNA for heat shock factor, complete cds [AB014484]
BP128546	tc|Rep: Chromosome chr10 scaffold_81, whole genome shotgun sequence - Vitis vinifera (Grape), partial (17%) [TC65113]
DW001357	gb|KL4B.110O19F.051106T7 KL4B Nicotiana tabacum cDNA clone KL4B.110O19, mRNA sequence [DW001357]
DW001357	gb|KL4B.110O19F.051106T7 KL4B Nicotiana tabacum cDNA clone KL4B.110O19, mRNA sequence [DW001357]
DW003716	tc|Rep: SNI1 - Solanum tuberosum (Potato), partial (65%) [TC64571]
FG644713	gb|TT-31_A03 K326 late senescent leaf library Nicotiana tabacum cDNA, mRNA sequence [FG644713]
BP534589	Unknown
BP527740	tc|Rep: Chromosome undetermined scaffold_143, whole genome shotgun sequence - Vitis vinifera (Grape), partial (30%) [TC59449]
BP135860	Unknown
CV020938	Unknown
CV021106	Unknown
DW003491	gb|KR3B.105P09F.051109T7 KR3B Nicotiana tabacum cDNA clone KR3B.105P09, mRNA sequence [DW003491]
BP135650	tc|Rep: Chromosome chr1 scaffold_84, whole genome shotgun sequence - Vitis vinifera (Grape), partial (15%) [TC75040]
EB425360	gb|KF8C.103B23F.051214T7 KF8 Nicotiana tabacum cDNA clone KF8C.103B23, mRNA sequence [EB425360]
EB451943	gb|KT7C.112P22F.051221T7 KT7 Nicotiana tabacum cDNA clone KT7C.112P22, mRNA sequence [EB451943]
EB440010	gb|KN6B.105B12F.060104T7 KN6B Nicotiana tabacum cDNA clone KN6B.105B12, mRNA sequence [EB440010]
EB425928	gb|KF8C.104L08F.051214T7 KF8 Nicotiana tabacum cDNA clone KF8C.104L08, mRNA sequence [EB425928]
EB681917	gb|KP1B.105P05F.060116T7 KP1B Nicotiana tabacum cDNA clone KP1B.105P05, mRNA sequence [EB681917]
EB681917	gb|KP1B.105P05F.060116T7 KP1B Nicotiana tabacum cDNA clone KP1B.105P05, mRNA sequence [EB681917]
DV160506	gb|KP1B.103G20F.050725T7 KP1B Nicotiana tabacum cDNA clone KP1B.103G20, mRNA sequence [DV160506]
FG643973	gb|TT-14_C11 K326 late senescent leaf library Nicotiana tabacum cDNA, mRNA sequence [FG643973]
EB424986	gb|KF8C.102A24F.051214T7 KF8 Nicotiana tabacum cDNA clone KF8C.102A24, mRNA sequence [EB424986]
EB450019	tc|Rep: Chromosome undetermined scaffold_435, whole genome shotgun sequence - Vitis vinifera (Grape), partial (40%) [TC76309]
EB449711	gb|KT7C.104K01F.051219T7 KT7 Nicotiana tabacum cDNA clone KT7C.104K01, mRNA sequence [EB449711]
EB449711	gb|KT7C.104K01F.051219T7 KT7 Nicotiana tabacum cDNA clone KT7C.104K01, mRNA sequence [EB449711]
BP133384	Unknown
EB679198	gb|KG9B.106J11F.051129T7 KG9B Nicotiana tabacum cDNA clone KG9B.106J11, mRNA sequence [EB679198]
DV157555	tc|Rep: Ribosomal protein L15 - Vitis vinifera (Grape), partial (60%) [TC52772]
DV157680	gb|KG9B.001J02F.050628T7 KG9B Nicotiana tabacum cDNA clone KG9B.001J02, mRNA sequence [DV157680]
DV157680	gb|KG9B.001J02F.050628T7 KG9B Nicotiana tabacum cDNA clone KG9B.001J02, mRNA sequence [DV157680]
DV160879	gb|KP1B.104H11F.050725T7 KP1B Nicotiana tabacum cDNA clone KP1B.104H11, mRNA sequence [DV160879]
DV160879	gb|KP1B.104H11F.050725T7 KP1B Nicotiana tabacum cDNA clone KP1B.104H11, mRNA sequence [DV160879]
DV160879	gb|KP1B.104H11F.050725T7 KP1B Nicotiana tabacum cDNA clone KP1B.104H11, mRNA sequence [DV160879]
DV160879	gb|KP1B.104H11F.050725T7 KP1B Nicotiana tabacum cDNA clone KP1B.104H11, mRNA sequence [DV160879]
FG636182	gb|TT-12_E19 Samsun trichome library Nicotiana tabacum cDNA, mRNA sequence [FG636182]
FG642462	gb|TT-18_H11 K326 early senescent leaf library Nicotiana tabacum cDNA, mRNA sequence [FG642462]
BP535041	gb|BP535041 MAT005 Nicotiana tabacum cDNA clone BY34252, mRNA sequence [BP535041]
EB449557	tc|Rep: Chromosome chr18 scaffold_1, whole genome shotgun sequence - Vitis vinifera (Grape), partial (37%) [TC52256]
DW003404	tc|Rep: Microtubule associated protein - Cicer arietinum (Chickpea) (Garbanzo), partial (98%) [TC57960]
FG641869	gb|TT-04_O15 K326 early senescent leaf library Nicotiana tabacum cDNA, mRNA sequence [FG641869]
FG641869	gb|TT-04_O15 K326 early senescent leaf library Nicotiana tabacum cDNA, mRNA sequence [FG641869]
EB681275	gb|KL4B.112P08F.060131T7 KL4B Nicotiana tabacum cDNA clone KL4B.112P08, mRNA sequence [EB681275]
FG643424	gb|TT-03_K11 K326 late senescent leaf library Nicotiana tabacum cDNA, mRNA sequence [FG643424]
EB425809	gb|KF8C.104F18F.051214T7 KF8 Nicotiana tabacum cDNA clone KF8C.104F18, mRNA sequence [EB425809]
EB425809	gb|KF8C.104F18F.051214T7 KF8 Nicotiana tabacum cDNA clone KF8C.104F18, mRNA sequence [EB425809]
EB425809	gb|KF8C.104F18F.051214T7 KF8 Nicotiana tabacum cDNA clone KF8C.104F18, mRNA sequence [EB425809]
DV158776	tc|Rep: SNF1-related kinase complex anchoring protein SIP1 - Solanum lycopersicum (Tomato) (Lycopersicon esculentum), complete [TC69896]
FG640803	gb|TT-07_G04 K326 trichome library Nicotiana tabacum cDNA, mRNA sequence [FG640803]
EB680330	gb|KL4B.106N22F.051125T7 KL4B Nicotiana tabacum cDNA clone KL4B.106N22, mRNA sequence [EB680330]
EB684086	Unknown
EB679579	gb|KG9B.107K13F.060120T7 KG9B Nicotiana tabacum cDNA clone KG9B.107K13, mRNA sequence [EB679579]
EB437215	tc|Rep: Chromosome chr5 scaffold_64, whole genome shotgun sequence - Vitis vinifera (Grape), partial (28%) [TC59128]
FG642353	gb|TT-16_K24 K326 early senescent leaf library Nicotiana tabacum cDNA, mRNA sequence [FG642353]
FG642353	gb|TT-16_K24 K326 early senescent leaf library Nicotiana tabacum cDNA, mRNA sequence [FG642353]
EB680018	gb|KL4B.102O04F.051125T7 KL4B Nicotiana tabacum cDNA clone KL4B.102O04, mRNA sequence [EB680018]
BP128398	tc|Rep: Dynein light chain - Lupinus albus (White lupin), partial (71%) [TC70067]
EB438469	tc|Rep: Chromosome chr5 scaffold_64, whole genome shotgun sequence - Vitis vinifera (Grape), partial (86%) [TC73413]
BP531401	tc|Rep: PRL1 protein - Arabidopsis thaliana (Mouse-ear cress), partial (83%) [TC58735]
DQ129870	gb|Nicotiana tabacum fatty acid hydroperoxide lyase mRNA, complete cds [DQ129870]
EB435594	gb|TL13.111K09F.060320T7 TL13 Nicotiana tabacum cDNA clone TL13.111K09, mRNA sequence [EB435594]
AB052822	gb|Nicotiana tabacum BYtuba mRNA for alpha tubulin, complete cds [AB052822]
AB052822	gb|Nicotiana tabacum BYtuba mRNA for alpha tubulin, complete cds [AB052822]
AJ421412	gb|Nicotiana tabacum mRNA for alpha-tubulin (tubA2 gene) [AJ421412]
AJ421412	gb|Nicotiana tabacum mRNA for alpha-tubulin (tubA2 gene) [AJ421412]
CV018133	Unknown
CV019083	Unknown
DW001649	tc|Rep: Alpha-tubulin - Nicotiana tabacum (Common tobacco), complete [TC41070]
EB441978	gb|KN6B.110L17F.060106T7 KN6B Nicotiana tabacum cDNA clone KN6B.110L17, mRNA sequence [EB441978]
FG636756	gb|TT-20_E11 Samsun trichome library Nicotiana tabacum cDNA, mRNA sequence [FG636756]
EB425508	gb|KF8C.103I12F.051214T7 KF8 Nicotiana tabacum cDNA clone KF8C.103I12, mRNA sequence [EB425508]
EB680374	gb|KL4B.107A04F.051126T7 KL4B Nicotiana tabacum cDNA clone KL4B.107A04, mRNA sequence [EB680374]
EB680374	gb|KL4B.107A04F.051126T7 KL4B Nicotiana tabacum cDNA clone KL4B.107A04, mRNA sequence [EB680374]
AM087458	gb|Nicotiana tabacum mRNA for putative cytosolic cysteine synthase 7 (oas7 gene) [AM087458]
AM087458	gb|Nicotiana tabacum mRNA for putative cytosolic cysteine synthase 7 (oas7 gene) [AM087458]
AM087458	gb|Nicotiana tabacum mRNA for putative cytosolic cysteine synthase 7 (oas7 gene) [AM087458]
BP535496	Unknown
U66266	gb|Nicotiana tabacum ORF mRNA, complete cds [U66266]
DW004733	tc|Rep: Chromosome chr7 scaffold_44, whole genome shotgun sequence - Vitis vinifera (Grape), partial (91%) [TC55245]
EB424705	gb|KF8C.101E15F.051214T7 KF8 Nicotiana tabacum cDNA clone KF8C.101E15, mRNA sequence [EB424705]
EB424705	gb|KF8C.101E15F.051214T7 KF8 Nicotiana tabacum cDNA clone KF8C.101E15, mRNA sequence [EB424705]
BP526623	Unknown
DV161566	gb|KP1B.108I06F.050726T7 KP1B Nicotiana tabacum cDNA clone KP1B.108I06, mRNA sequence [DV161566]
BP135605	Unknown
EB446415	Unknown
D45204	gb|Nicotiana tabacum mRNA for S-adenosyl-L-homocysteine hydrolase, complete cds [D45204]
EB450673	tc|Rep: Serine hydroxymethyltransferase - Populus tremuloides (Quaking aspen), partial (95%) [TC42485]
DV158042	gb|KG9B.002I22F.050720T7 KG9B Nicotiana tabacum cDNA clone KG9B.002I22, mRNA sequence [DV158042]
DV158042	gb|KG9B.002I22F.050720T7 KG9B Nicotiana tabacum cDNA clone KG9B.002I22, mRNA sequence [DV158042]
DV158042	gb|KG9B.002I22F.050720T7 KG9B Nicotiana tabacum cDNA clone KG9B.002I22, mRNA sequence [DV158042]
DV160326	gb|KP1B.102O17F.050722T7 KP1B Nicotiana tabacum cDNA clone KP1B.102O17, mRNA sequence [DV160326]
BP526578	Unknown
BP533691	gb|BP533691 MAT005 Nicotiana tabacum cDNA clone BY31006, mRNA sequence [BP533691]
EB439709	tc|Rep: Chromosome chr5 scaffold_2, whole genome shotgun sequence - Vitis vinifera (Grape), partial (97%) [TC48935]
DV160289	tc|Rep: Chromosome undetermined scaffold_342, whole genome shotgun sequence - Vitis vinifera (Grape), partial (66%) [TC63529]
EB448393	tc|Rep: Chromosome undetermined scaffold_342, whole genome shotgun sequence - Vitis vinifera (Grape), partial (66%) [TC59942]
CV021703	tc|Rep: Chromosome chr5 scaffold_2, whole genome shotgun sequence - Vitis vinifera (Grape), partial (34%) [TC71890]
EB434138	tc|Rep: Ammonium transporter 1 member 1 - Solanum lycopersicum (Tomato) (Lycopersicon esculentum), partial (48%) [TC55432]
EB450252	tc|Rep: Predicted protein - Physcomitrella patens subsp. patens, partial (32%) [TC48685]
EB426685	gb|KF8C.106N01F.051215T7 KF8 Nicotiana tabacum cDNA clone KF8C.106N01, mRNA sequence [EB426685]
EB450304	tc|Rep: Chromosome chr11 scaffold_13, whole genome shotgun sequence - Vitis vinifera (Grape), partial (41%) [TC49013]
EB680347	tc|Rep: Chromosome chr11 scaffold_13, whole genome shotgun sequence - Vitis vinifera (Grape), partial (30%) [TC50024]
EB681029	gb|KL4B.112B22F.060131T7 KL4B Nicotiana tabacum cDNA clone KL4B.112B22, mRNA sequence [EB681029]
EB430441	gb|KL5B.109B20F.060215T7 KL5B Nicotiana tabacum cDNA clone KL5B.109B20, mRNA sequence [EB430441]
EB430441	gb|KL5B.109B20F.060215T7 KL5B Nicotiana tabacum cDNA clone KL5B.109B20, mRNA sequence [EB430441]
DW001160	gb|KL4B.110F03F.051106T7 KL4B Nicotiana tabacum cDNA clone KL4B.110F03, mRNA sequence [DW001160]
BP129594	tc|Rep: Predicted protein - Physcomitrella patens subsp. patens, partial (93%) [TC54949]
BP129594	tc|Rep: Predicted protein - Physcomitrella patens subsp. patens, partial (93%) [TC54949]
DV158876	tc|Rep: Predicted protein - Physcomitrella patens subsp. patens, partial (93%) [TC54949]
EB444504	gb|KR2B.104A09F.051227T7 KR2B Nicotiana tabacum cDNA clone KR2B.104A09, mRNA sequence [EB444504]
EB428093	gb|KF8B.200C05F.060120T7 KF8 Nicotiana tabacum cDNA clone KF8B.200C05, mRNA sequence [EB428093]
BP530342	tc|Rep: Chromosome chr2 scaffold_187, whole genome shotgun sequence - Vitis vinifera (Grape), partial (19%) [TC69781]
DV160447	gb|KP1B.103E06F.050725T7 KP1B Nicotiana tabacum cDNA clone KP1B.103E06, mRNA sequence [DV160447]
EB440321	tc|Rep: Chromosome chr16 scaffold_94, whole genome shotgun sequence - Vitis vinifera (Grape), partial (43%) [TC70508]
EB427237	tc|Rep: Chromosome chr2 scaffold_112, whole genome shotgun sequence - Vitis vinifera (Grape), partial (64%) [TC72478]
BP528510	tc|Rep: 3-hydroxy-3-methylglutaryl coenzyme A synthase - Solanum lycopersicum (Tomato) (Lycopersicon esculentum), partial (34%) [TC55536]
BP533257	Unknown
EB449449	gb|KT7C.102N18F.051216T7 KT7 Nicotiana tabacum cDNA clone KT7C.102N18, mRNA sequence [EB449449]
X79794	gb|N.tabacum mRNA pNLA-35 [X79794]
EB431045	tc|Rep: Short-chain dehydrogenase Tic32 - Pisum sativum (Garden pea), partial (23%) [TC75967]
EB428682	gb|KF8B.202A03F.060124T7 KF8 Nicotiana tabacum cDNA clone KF8B.202A03, mRNA sequence [EB428682]
DV157686	gb|KG9B.001J08F.050628T7 KG9B Nicotiana tabacum cDNA clone KG9B.001J08, mRNA sequence [DV157686]
EB680718	gb|KL4B.111C19F.060128T7 KL4B Nicotiana tabacum cDNA clone KL4B.111C19, mRNA sequence [EB680718]
EB445773	tc|Rep: F2P3.9 protein - Arabidopsis thaliana (Mouse-ear cress), partial (24%) [TC63950]
DW004048	tc|Rep: Chromosome chr2 scaffold_132, whole genome shotgun sequence - Vitis vinifera (Grape), complete [TC42188]
DV158504	gb|KG9B.003N01F.050720T7 KG9B Nicotiana tabacum cDNA clone KG9B.003N01, mRNA sequence [DV158504]
DV158504	gb|KG9B.003N01F.050720T7 KG9B Nicotiana tabacum cDNA clone KG9B.003N01, mRNA sequence [DV158504]
DV158504	gb|KG9B.003N01F.050720T7 KG9B Nicotiana tabacum cDNA clone KG9B.003N01, mRNA sequence [DV158504]
EB446681	Unknown
EB446681	Unknown
AY740530	gb|Nicotiana tabacum Fas-associated factor-like protein mRNA, partial cds [AY740530]
AY740530	gb|Nicotiana tabacum Fas-associated factor-like protein mRNA, partial cds [AY740530]
BP135001	Unknown
DV161227	gb|KP1B.107H13F.050726T7 KP1B Nicotiana tabacum cDNA clone KP1B.107H13, mRNA sequence [DV161227]
EB683289	Unknown
EB436838	tc|Rep: Chromosome chr18 scaffold_61, whole genome shotgun sequence - Vitis vinifera (Grape), partial (91%) [TC54022]
DW004694	gb|KR3B.109H16F.051111T7 KR3B Nicotiana tabacum cDNA clone KR3B.109H16, mRNA sequence [DW004694]
DW004694	gb|KR3B.109H16F.051111T7 KR3B Nicotiana tabacum cDNA clone KR3B.109H16, mRNA sequence [DW004694]
T18330	Unknown
EB427949	Unknown
EB440252	Unknown
DV999689	gb|KL4B.103L20F.051103T7 KL4B Nicotiana tabacum cDNA clone KL4B.103L20, mRNA sequence [DV999689]
DV999689	gb|KL4B.103L20F.051103T7 KL4B Nicotiana tabacum cDNA clone KL4B.103L20, mRNA sequence [DV999689]
DV999689	gb|KL4B.103L20F.051103T7 KL4B Nicotiana tabacum cDNA clone KL4B.103L20, mRNA sequence [DV999689]
DV157864	gb|KG9B.002B01F.050720T7 KG9B Nicotiana tabacum cDNA clone KG9B.002B01, mRNA sequence [DV157864]
DV157864	gb|KG9B.002B01F.050720T7 KG9B Nicotiana tabacum cDNA clone KG9B.002B01, mRNA sequence [DV157864]
DV157864	gb|KG9B.002B01F.050720T7 KG9B Nicotiana tabacum cDNA clone KG9B.002B01, mRNA sequence [DV157864]
DV157864	gb|KG9B.002B01F.050720T7 KG9B Nicotiana tabacum cDNA clone KG9B.002B01, mRNA sequence [DV157864]
EB680653	gb|KL4B.107P19F.051126T7 KL4B Nicotiana tabacum cDNA clone KL4B.107P19, mRNA sequence [EB680653]
EB683477	tc|Rep: Chromosome chr18 scaffold_24, whole genome shotgun sequence - Vitis vinifera (Grape), partial (28%) [TC58562]
EB677971	gb|KG9B.103D21F.051128T7 KG9B Nicotiana tabacum cDNA clone KG9B.103D21, mRNA sequence [EB677971]
EB677971	gb|KG9B.103D21F.051128T7 KG9B Nicotiana tabacum cDNA clone KG9B.103D21, mRNA sequence [EB677971]
DV158972	tc|Rep: Chromosome undetermined scaffold_91, whole genome shotgun sequence - Vitis vinifera (Grape), partial (32%) [TC62511]
EB426389	gb|KF8C.105P23F.051215T7 KF8 Nicotiana tabacum cDNA clone KF8C.105P23, mRNA sequence [EB426389]
EB438829	Unknown
DV158478	gb|KG9B.003L23F.050720T7 KG9B Nicotiana tabacum cDNA clone KG9B.003L23, mRNA sequence [DV158478]
DV158478	gb|KG9B.003L23F.050720T7 KG9B Nicotiana tabacum cDNA clone KG9B.003L23, mRNA sequence [DV158478]
DV159000	gb|KG9B.005C17F.050721T7 KG9B Nicotiana tabacum cDNA clone KG9B.005C17, mRNA sequence [DV159000]
DW003915	gb|KR3B.107D17F.051110T7 KR3B Nicotiana tabacum cDNA clone KR3B.107D17, mRNA sequence [DW003915]
DW003915	gb|KR3B.107D17F.051110T7 KR3B Nicotiana tabacum cDNA clone KR3B.107D17, mRNA sequence [DW003915]
DV159964	gb|KP1B.101O07F.050722T7 KP1B Nicotiana tabacum cDNA clone KP1B.101O07, mRNA sequence [DV159964]
EB678167	tc|Rep: Chromosome undetermined scaffold_466, whole genome shotgun sequence - Vitis vinifera (Grape), partial (64%) [TC50271]
DV999016	gb|KL4B.100M14F.050922T7 KL4B Nicotiana tabacum cDNA clone KL4B.100M14, mRNA sequence [DV999016]
DV160534	tc|Rep: Chromosome chr12 scaffold_38, whole genome shotgun sequence - Vitis vinifera (Grape), partial (23%) [TC54263]
DV157751	tc|Rep: Chromosome chr18 scaffold_1, whole genome shotgun sequence - Vitis vinifera (Grape), partial (56%) [TC44805]
BP128614	Unknown
EB679403	gb|KG9B.107C11F.060120T7 KG9B Nicotiana tabacum cDNA clone KG9B.107C11, mRNA sequence [EB679403]
DV999136	tc|Rep: Chromosome chr18 scaffold_1, whole genome shotgun sequence - Vitis vinifera (Grape), partial (53%) [TC45460]
EB444524	Unknown
EB683600	gb|KR3B.113A04F.060119T7 KR3B Nicotiana tabacum cDNA clone KR3B.113A04, mRNA sequence [EB683600]
DV157619	tc|Rep: Chromosome chr18 scaffold_1, whole genome shotgun sequence - Vitis vinifera (Grape), partial (83%) [TC55621]
BP526170	Unknown
BP535351	Unknown
EB439485	gb|KN6B.103K11F.060103T7 KN6B Nicotiana tabacum cDNA clone KN6B.103K11, mRNA sequence [EB439485]
DW004091	tc|Rep: Chromosome chr18 scaffold_1, whole genome shotgun sequence - Vitis vinifera (Grape), partial (97%) [TC61050]
AB017694	gb|Nicotiana tabacum WREBP-2 mRNA, complete cds [AB017694]
AB017694	gb|Nicotiana tabacum WREBP-2 mRNA, complete cds [AB017694]
EB451564	gb|KT7C.110P04F.051221T7 KT7 Nicotiana tabacum cDNA clone KT7C.110P04, mRNA sequence [EB451564]
EB678186	gb|KG9B.103N02F.051128T7 KG9B Nicotiana tabacum cDNA clone KG9B.103N02, mRNA sequence [EB678186]
AB032546	gb|AB032546 Nicotiana tabacum immature pollen grains Nicotiana tabacum cDNA clone C24 similar to ubiquitin polyprotein precursor (C24), mRNA sequence [AB032546]
AB032546	gb|AB032546 Nicotiana tabacum immature pollen grains Nicotiana tabacum cDNA clone C24 similar to ubiquitin polyprotein precursor (C24), mRNA sequence [AB032546]
BP528513	tc|Rep: Chromosome undetermined scaffold_448, whole genome shotgun sequence - Vitis vinifera (Grape), partial (75%) [TC47895]
CV019402	Unknown
EB438078	tc|Rep: Fatty acid desaturase; Peptidase M, neutral zinc metallopeptidases, zinc-binding site - Medicago truncatula (Barrel medic), complete [TC49649]
EB451261	gb|KT7C.110B02F.051221T7 KT7 Nicotiana tabacum cDNA clone KT7C.110B02, mRNA sequence [EB451261]
EB677671	gb|KG9B.102G16F.051126T7 KG9B Nicotiana tabacum cDNA clone KG9B.102G16, mRNA sequence [EB677671]
BP129197	tc|Rep: Non-intrinsic ABC protein - Nicotiana benthamiana, partial (30%) [TC71223]
BP534494	Unknown
DW000156	gb|KL4B.105A08F.051104T7 KL4B Nicotiana tabacum cDNA clone KL4B.105A08, mRNA sequence [DW000156]
AB124647	gb|Nicotiana tabacum NtTPC1B mRNA for two-pore calcium channel, complete cds [AB124647]
BP131365	Unknown
EB432490	gb|KL5B.117N23F.060217T7 KL5B Nicotiana tabacum cDNA clone KL5B.117N23, mRNA sequence [EB432490]
EB450084	gb|KT7C.105L14F.051219T7 KT7 Nicotiana tabacum cDNA clone KT7C.105L14, mRNA sequence [EB450084]
DV161271	gb|KP1B.107J12F.050726T7 KP1B Nicotiana tabacum cDNA clone KP1B.107J12, mRNA sequence [DV161271]
AJ718275	tc|Rep: Chromosome chr5 scaffold_2, whole genome shotgun sequence - Vitis vinifera (Grape), partial (20%) [TC50586]
EB450705	tc|Rep: F15K9.3 - Arabidopsis thaliana (Mouse-ear cress), partial (16%) [TC72181]
BP132130	Unknown
DW001771	gb|KR3B.101B02F.051107T7 KR3B Nicotiana tabacum cDNA clone KR3B.101B02, mRNA sequence [DW001771]
EB451710	gb|KT7C.112F11F.051221T7 KT7 Nicotiana tabacum cDNA clone KT7C.112F11, mRNA sequence [EB451710]
EB451710	gb|KT7C.112F11F.051221T7 KT7 Nicotiana tabacum cDNA clone KT7C.112F11, mRNA sequence [EB451710]
DV159064	gb|KG9B.005F13F.050721T7 KG9B Nicotiana tabacum cDNA clone KG9B.005F13, mRNA sequence [DV159064]
EB681198	tc|Rep: Chromosome chr7 scaffold_31, whole genome shotgun sequence - Vitis vinifera (Grape), partial (64%) [TC63860]
EB424813	gb|KF8C.101J09F.051214T7 KF8 Nicotiana tabacum cDNA clone KF8C.101J09, mRNA sequence [EB424813]
EB425378	gb|KF8C.103C17F.051214T7 KF8 Nicotiana tabacum cDNA clone KF8C.103C17, mRNA sequence [EB425378]
FG644533	gb|TT-26_M08 K326 late senescent leaf library Nicotiana tabacum cDNA, mRNA sequence [FG644533]
EB680885	gb|KL4B.111K19F.060128T7 KL4B Nicotiana tabacum cDNA clone KL4B.111K19, mRNA sequence [EB680885]
EB680364	gb|KL4B.106P14F.051125T7 KL4B Nicotiana tabacum cDNA clone KL4B.106P14, mRNA sequence [EB680364]
DV162733	gb|KP1B.001P21F.050628T7 KP1B Nicotiana tabacum cDNA clone KP1B.001P21, mRNA sequence [DV162733]
DV162733	gb|KP1B.001P21F.050628T7 KP1B Nicotiana tabacum cDNA clone KP1B.001P21, mRNA sequence [DV162733]
AJ344534	gb|Nicotiana tabacum mRNA for cullin 1B (cul1B gene) [AJ344534]
AJ344534	gb|Nicotiana tabacum mRNA for cullin 1B (cul1B gene) [AJ344534]
BP135949	tc|Rep: Chromosome chr17 scaffold_16, whole genome shotgun sequence - Vitis vinifera (Grape), partial (35%) [TC54139]
FG645377	gb|TT-49_H17 K326 late senescent leaf library Nicotiana tabacum cDNA, mRNA sequence [FG645377]
AB095098	gb|Nicotiana tabacum NtRSH1 mRNA for RelA-SpoT like protein RSH1, complete cds [AB095098]
AB095098	gb|Nicotiana tabacum NtRSH1 mRNA for RelA-SpoT like protein RSH1, complete cds [AB095098]
D87821	gb|Nicotiana tabacum mRNA for NtSar1 protein, complete cds [D87821]
D87821	gb|Nicotiana tabacum mRNA for NtSar1 protein, complete cds [D87821]
EB679955	gb|KL4B.102L09F.051125T7 KL4B Nicotiana tabacum cDNA clone KL4B.102L09, mRNA sequence [EB679955]
X97967	gb|N.tabacum mRNA for GTP-binding protein, SAR1 [X97967]
X97967	gb|N.tabacum mRNA for GTP-binding protein, SAR1 [X97967]
DW002316	Unknown
BP530859	Unknown
EB430245	gb|KL5B.106E03F.060215T7 KL5B Nicotiana tabacum cDNA clone KL5B.106E03, mRNA sequence [EB430245]
EB680520	Unknown
Y13465	gb|Nicotiana tabacum mRNA for protoporphyrin IX oxidase, ppxI gene [Y13465]
BP529347	gb|BP529347 MAT001 Nicotiana tabacum cDNA clone BY14241, mRNA sequence [BP529347]
DV158163	gb|KG9B.002O05F.050720T7 KG9B Nicotiana tabacum cDNA clone KG9B.002O05, mRNA sequence [DV158163]
BP533889	tc|Rep: Mitochondrial carrier-like protein - Solanum tuberosum (Potato), partial (8%) [TC64144]
BP527532	tc|Rep: Chromosome undetermined scaffold_87, whole genome shotgun sequence - Vitis vinifera (Grape), partial (76%) [TC47547]
EB681708	Unknown
BP137042	tc|Rep: Chromosome chr16 scaffold_189, whole genome shotgun sequence - Vitis vinifera (Grape), partial (28%) [TC57733]
DW004791	gb|KR3B.109L19F.051111T7 KR3B Nicotiana tabacum cDNA clone KR3B.109L19, mRNA sequence [DW004791]
DW002104	tc|Rep: DEAD-box ATP-dependent RNA helicase 8 - Arabidopsis thaliana (Mouse-ear cress), partial (25%) [TC55369]
DW004722	tc|Rep: Digalactosyldiacylglycerol synthase 2, chloroplast - Glycine max (Soybean), partial (27%) [TC51705]
DV999402	gb|KL4B.101O20F.051103T7 KL4B Nicotiana tabacum cDNA clone KL4B.101O20, mRNA sequence [DV999402]
DV999402	gb|KL4B.101O20F.051103T7 KL4B Nicotiana tabacum cDNA clone KL4B.101O20, mRNA sequence [DV999402]
DW001038	gb|KL4B.109O09F.051105T7 KL4B Nicotiana tabacum cDNA clone KL4B.109O09, mRNA sequence [DW001038]
DV159002	gb|KG9B.005C19F.050721T7 KG9B Nicotiana tabacum cDNA clone KG9B.005C19, mRNA sequence [DV159002]
BP529991	Unknown
EB438484	gb|KN6B.100O15F.051019T7 KN6B Nicotiana tabacum cDNA clone KN6B.100O15, mRNA sequence [EB438484]
EB438484	gb|KN6B.100O15F.051019T7 KN6B Nicotiana tabacum cDNA clone KN6B.100O15, mRNA sequence [EB438484]
BP526474	tc|Rep: Chromosome chr13 scaffold_45, whole genome shotgun sequence - Vitis vinifera (Grape), partial (9%) [TC59071]
EB679204	gb|KG9B.106J18F.051129T7 KG9B Nicotiana tabacum cDNA clone KG9B.106J18, mRNA sequence [EB679204]
EB444567	Unknown
DV159880	gb|KP1B.101K07F.050722T7 KP1B Nicotiana tabacum cDNA clone KP1B.101K07, mRNA sequence [DV159880]
CV021245	Unknown
EB425650	gb|KF8C.103O13F.051214T7 KF8 Nicotiana tabacum cDNA clone KF8C.103O13, mRNA sequence [EB425650]
EB425650	gb|KF8C.103O13F.051214T7 KF8 Nicotiana tabacum cDNA clone KF8C.103O13, mRNA sequence [EB425650]
DV160709	tc|Rep: Gibberellic acid receptor - Gossypium hirsutum (Upland cotton) (Gossypium mexicanum), complete [TC50429]
BP133729	tc|Rep: Chromosome chr7 scaffold_31, whole genome shotgun sequence - Vitis vinifera (Grape), partial (47%) [TC48750]
DV160978	gb|KP1B.104L24F.050725T7 KP1B Nicotiana tabacum cDNA clone KP1B.104L24, mRNA sequence [DV160978]
EB678861	tc|Rep: Chromosome chr7 scaffold_31, whole genome shotgun sequence - Vitis vinifera (Grape), partial (89%) [TC57902]
DV158709	gb|KG9B.004G03F.050721T7 KG9B Nicotiana tabacum cDNA clone KG9B.004G03, mRNA sequence [DV158709]
EB432656	Unknown
EB435631	Unknown
DW000043	gb|KL4B.104L10F.051104T7 KL4B Nicotiana tabacum cDNA clone KL4B.104L10, mRNA sequence [DW000043]
DW000043	gb|KL4B.104L10F.051104T7 KL4B Nicotiana tabacum cDNA clone KL4B.104L10, mRNA sequence [DW000043]
EB681159	tc|Rep: Chromosome chr7 scaffold_42, whole genome shotgun sequence - Vitis vinifera (Grape), partial (77%) [TC73525]
BP534267	Unknown
DV158120	gb|KG9B.002M07F.050720T7 KG9B Nicotiana tabacum cDNA clone KG9B.002M07, mRNA sequence [DV158120]
T18328	Unknown
T18337	Unknown
EB683024	gb|KR3B.111G24F.060119T7 KR3B Nicotiana tabacum cDNA clone KR3B.111G24, mRNA sequence [EB683024]
EB683024	gb|KR3B.111G24F.060119T7 KR3B Nicotiana tabacum cDNA clone KR3B.111G24, mRNA sequence [EB683024]
AY045572	tc|Rep: BZIP transcription factor BZI-4 - Nicotiana tabacum (Common tobacco), complete [TC70192]
DV158064	gb|KG9B.002J21F.050720T7 KG9B Nicotiana tabacum cDNA clone KG9B.002J21, mRNA sequence [DV158064]
DV162691	gb|KP1B.001N23F.050628T7 KP1B Nicotiana tabacum cDNA clone KP1B.001N23, mRNA sequence [DV162691]
CV016597	Unknown
EB445231	gb|KR2B.107H19F.051229T7 KR2B Nicotiana tabacum cDNA clone KR2B.107H19, mRNA sequence [EB445231]
EB428657	gb|KF8B.201P01F.060124T7 KF8 Nicotiana tabacum cDNA clone KF8B.201P01, mRNA sequence [EB428657]
DV160995	tc|Rep: Chromosome chr7 scaffold_42, whole genome shotgun sequence - Vitis vinifera (Grape), partial (44%) [TC46531]
DV161163	tc|Rep: Chromosome chr7 scaffold_42, whole genome shotgun sequence - Vitis vinifera (Grape), partial (96%) [TC60182]
DV160701	tc|Rep: Arginine/serine-rich-splicing factor RSP31 - Arabidopsis thaliana (Mouse-ear cress), partial (73%) [TC69290]
EB677597	gb|KG9B.102D13F.051126T7 KG9B Nicotiana tabacum cDNA clone KG9B.102D13, mRNA sequence [EB677597]
BP534310	Unknown
DV157633	gb|KG9B.001H02F.050628T7 KG9B Nicotiana tabacum cDNA clone KG9B.001H02, mRNA sequence [DV157633]
DV157776	gb|KG9B.001N04F.050628T7 KG9B Nicotiana tabacum cDNA clone KG9B.001N04, mRNA sequence [DV157776]
CV016579	Unknown
CV016932	Unknown
DW004835	gb|KR3B.109N15F.051111T7 KR3B Nicotiana tabacum cDNA clone KR3B.109N15, mRNA sequence [DW004835]
EB437936	gb|KN6B.009B01F.050901T7 KN6B Nicotiana tabacum cDNA clone KN6B.009B01, mRNA sequence [EB437936]
EB677793	gb|KG9B.102L23F.051126T7 KG9B Nicotiana tabacum cDNA clone KG9B.102L23, mRNA sequence [EB677793]
FG637808	gb|TT-35_A06 Samsun trichome library Nicotiana tabacum cDNA, mRNA sequence [FG637808]
CV019867	Unknown
BP136643	Unknown
EB438961	gb|KN6B.102D06F.051230T7 KN6B Nicotiana tabacum cDNA clone KN6B.102D06, mRNA sequence [EB438961]
EB432254	gb|KL5B.117A02F.060217T7 KL5B Nicotiana tabacum cDNA clone KL5B.117A02, mRNA sequence [EB432254]
FG637143	gb|TT-25_K04 Samsun trichome library Nicotiana tabacum cDNA, mRNA sequence [FG637143]
FG645494	gb|TT-14_N05 K326 late senescent leaf library Nicotiana tabacum cDNA, mRNA sequence [FG645494]
DW000523	gb|KL4B.108B07F.051105T7 KL4B Nicotiana tabacum cDNA clone KL4B.108B07, mRNA sequence [DW000523]
EB682547	gb|KP1B.112P05F.060117T7 KP1B Nicotiana tabacum cDNA clone KP1B.112P05, mRNA sequence [EB682547]
EB682547	gb|KP1B.112P05F.060117T7 KP1B Nicotiana tabacum cDNA clone KP1B.112P05, mRNA sequence [EB682547]
BP533705	gb|BP533705 MAT005 Nicotiana tabacum cDNA clone BY31021, mRNA sequence [BP533705]
BP533705	gb|BP533705 MAT005 Nicotiana tabacum cDNA clone BY31021, mRNA sequence [BP533705]
CV021013	Unknown
DW000599	tc|Rep: Methylenetetrahydrofolate reductase - Vitis vinifera (Grape), partial (34%) [TC52651]
EB433061	gb|TL13.101P14F.060313T7 TL13 Nicotiana tabacum cDNA clone TL13.101P14, mRNA sequence [EB433061]
AF012823	gb|Nicotiana tabacum GDP dissociation inhibitor (GDI) mRNA, complete cds [AF012823]
AJ966362	gb|Nicotiana tabacum mRNA for hypothetical protein (mc307 gene) [AJ966362]
DW003998	tc|Rep: Chromosome chr5 scaffold_72, whole genome shotgun sequence - Vitis vinifera (Grape), partial (29%) [TC54174]
DW003998	tc|Rep: Chromosome chr5 scaffold_72, whole genome shotgun sequence - Vitis vinifera (Grape), partial (29%) [TC54174]
AM087457	gb|Nicotiana tabacum partial mRNA for putative chloroplast cysteine synthase 1 precursor (oas1 gene) [AM087457]
FG638997	gb|TT-12_J07 Burley21 trichome library Nicotiana tabacum cDNA, mRNA sequence [FG638997]
CV017813	Unknown
CV019440	Unknown
DV161386	gb|KP1B.107P09F.050726T7 KP1B Nicotiana tabacum cDNA clone KP1B.107P09, mRNA sequence [DV161386]
EB439439	gb|KN6B.103I10F.060103T7 KN6B Nicotiana tabacum cDNA clone KN6B.103I10, mRNA sequence [EB439439]
FG635787	gb|TT-06_P10 Samsun trichome library Nicotiana tabacum cDNA, mRNA sequence [FG635787]
EB678646	gb|KG9B.105B20F.051128T7 KG9B Nicotiana tabacum cDNA clone KG9B.105B20, mRNA sequence [EB678646]
BP535500	Unknown
EB450661	gb|KT7C.108F18F.051219T7 KT7 Nicotiana tabacum cDNA clone KT7C.108F18, mRNA sequence [EB450661]
EB450661	gb|KT7C.108F18F.051219T7 KT7 Nicotiana tabacum cDNA clone KT7C.108F18, mRNA sequence [EB450661]
EB683624	gb|KR3B.113B04F.060119T7 KR3B Nicotiana tabacum cDNA clone KR3B.113B04, mRNA sequence [EB683624]
DV162407	gb|KP1B.001A12F.050628T7 KP1B Nicotiana tabacum cDNA clone KP1B.001A12, mRNA sequence [DV162407]
EB447413	tc|Rep: Chromosome chr12 scaffold_18, whole genome shotgun sequence - Vitis vinifera (Grape), partial (27%) [TC73370]
AB072391	gb|Nicotiana tabacum NtSIP1 mRNA for 6b-interacting protein 1, complete cds [AB072391]
EB433675	tc|Rep: Chromosome chr8 scaffold_34, whole genome shotgun sequence - Vitis vinifera (Grape), partial (24%) [TC53958]
EB677889	tc|Rep: Chromosome chr6 scaffold_3, whole genome shotgun sequence - Vitis vinifera (Grape), partial (84%) [TC47417]
AJ007496	gb|Nicotiana tabacum mRNA for protein phosphatase 2A catalytic subunit [AJ007496]
EB449944	tc|Rep: Serine/threonine-protein phosphatase PP2A catalytic subunit - Nicotiana tabacum (Common tobacco), partial (71%) [TC63718]
FG641774	gb|TT-03_J18 K326 early senescent leaf library Nicotiana tabacum cDNA, mRNA sequence [FG641774]
FG641774	gb|TT-03_J18 K326 early senescent leaf library Nicotiana tabacum cDNA, mRNA sequence [FG641774]
BP530626	Unknown
EB424649	gb|KF8C.101C03F.051214T7 KF8 Nicotiana tabacum cDNA clone KF8C.101C03, mRNA sequence [EB424649]
BP132720	tc|Rep: Chromosome chr6 scaffold_3, whole genome shotgun sequence - Vitis vinifera (Grape), partial (64%) [TC55896]
EB681365	gb|KL4B.113D22F.060131T7 KL4B Nicotiana tabacum cDNA clone KL4B.113D22, mRNA sequence [EB681365]
EB679470	tc|Rep: Chromosome chr8 scaffold_34, whole genome shotgun sequence - Vitis vinifera (Grape), partial (50%) [TC50749]
BP528131	tc|Rep: Chromosome chr8 scaffold_34, whole genome shotgun sequence - Vitis vinifera (Grape), partial (89%) [TC67958]
DW001385	tc|Rep: Chromosome chr8 scaffold_34, whole genome shotgun sequence - Vitis vinifera (Grape), partial (15%) [TC46599]
FG643580	gb|TT-06_N13 K326 late senescent leaf library Nicotiana tabacum cDNA, mRNA sequence [FG643580]
FG643580	gb|TT-06_N13 K326 late senescent leaf library Nicotiana tabacum cDNA, mRNA sequence [FG643580]
AF205130	gb|Nicotiana tabacum guanylate kinase (GK-1) mRNA, complete cds [AF205130]
AF205130	gb|Nicotiana tabacum guanylate kinase (GK-1) mRNA, complete cds [AF205130]
DV162604	gb|KP1B.001J22F.050628T7 KP1B Nicotiana tabacum cDNA clone KP1B.001J22, mRNA sequence [DV162604]
EB439893	tc|Rep: Chromosome chr8 scaffold_34, whole genome shotgun sequence - Vitis vinifera (Grape), partial (67%) [TC67012]
AJ577853	gb|Nicotiana tabacum partial mRNA for villin 2 (vln2 gene) [AJ577853]
EB424706	gb|KF8C.101E16F.051214T7 KF8 Nicotiana tabacum cDNA clone KF8C.101E16, mRNA sequence [EB424706]
BP529167	Unknown
FG636399	gb|TT-15_B05 Samsun trichome library Nicotiana tabacum cDNA, mRNA sequence [FG636399]
AF154642	gb|Nicotiana tabacum clone PR18 mRNA sequence [AF154642]
FG645607	gb|TT-39_B06 K326 late senescent leaf library Nicotiana tabacum cDNA, mRNA sequence [FG645607]
DV161802	gb|KP1B.109D18F.050727T7 KP1B Nicotiana tabacum cDNA clone KP1B.109D18, mRNA sequence [DV161802]
DV998978	gb|KL4B.100K21F.050922T7 KL4B Nicotiana tabacum cDNA clone KL4B.100K21, mRNA sequence [DV998978]
DV159037	gb|KG9B.005E09F.050721T7 KG9B Nicotiana tabacum cDNA clone KG9B.005E09, mRNA sequence [DV159037]
EB681839	Unknown
DW003255	gb|KR3B.105E09F.051109T7 KR3B Nicotiana tabacum cDNA clone KR3B.105E09, mRNA sequence [DW003255]
BP128741	gb|BP128741 MAT001 Nicotiana tabacum cDNA clone BY522, mRNA sequence [BP128741]
FG640166	gb|TT-47_I23 Burley21 trichome library Nicotiana tabacum cDNA, mRNA sequence [FG640166]
FG640166	gb|TT-47_I23 Burley21 trichome library Nicotiana tabacum cDNA, mRNA sequence [FG640166]
CV018003	Unknown
DW001539	tc|Rep: Alpha-soluble NSF attachment protein - Solanum tuberosum (Potato), partial (93%) [TC56045]
EB684268	gb|KR3B.114P19F.060119T7 KR3B Nicotiana tabacum cDNA clone KR3B.114P19, mRNA sequence [EB684268]
BP529995	Unknown
DV157963	gb|KG9B.002F12F.050720T7 KG9B Nicotiana tabacum cDNA clone KG9B.002F12, mRNA sequence [DV157963]
EB427773	gb|KF8B.100A11F.051010T7 KF8 Nicotiana tabacum cDNA clone KF8B.100A11, mRNA sequence [EB427773]
EB426388	tc|Rep: Chromosome chr2 scaffold_112, whole genome shotgun sequence - Vitis vinifera (Grape), partial (72%) [TC47437]
DV157804	tc|Rep: Chromosome chr13 scaffold_17, whole genome shotgun sequence - Vitis vinifera (Grape), partial (93%) [TC43541]
DV160624	Unknown
EB426276	gb|KF8C.105K17F.051215T7 KF8 Nicotiana tabacum cDNA clone KF8C.105K17, mRNA sequence [EB426276]
DW000571	gb|KL4B.108D20F.051105T7 KL4B Nicotiana tabacum cDNA clone KL4B.108D20, mRNA sequence [DW000571]
BP129193	Unknown
EB451287	gb|KT7C.110C06F.051221T7 KT7 Nicotiana tabacum cDNA clone KT7C.110C06, mRNA sequence [EB451287]
EB434087	gb|TL13.106A20F.060315T7 TL13 Nicotiana tabacum cDNA clone TL13.106A20, mRNA sequence [EB434087]
AB213651	gb|Nicotiana tabacum NtCHI1 mRNA for chalcone isomerase, complete cds [AB213651]
DW002302	tc|Rep: Chromosome chr13 scaffold_48, whole genome shotgun sequence - Vitis vinifera (Grape), partial (53%) [TC77059]
EB443154	gb|KR2B.001F05F.050815T7 KR2B Nicotiana tabacum cDNA clone KR2B.001F05, mRNA sequence [EB443154]
EB443154	gb|KR2B.001F05F.050815T7 KR2B Nicotiana tabacum cDNA clone KR2B.001F05, mRNA sequence [EB443154]
EB424993	gb|KF8C.102B07F.051214T7 KF8 Nicotiana tabacum cDNA clone KF8C.102B07, mRNA sequence [EB424993]
FG643622	gb|TT-07_L07 K326 late senescent leaf library Nicotiana tabacum cDNA, mRNA sequence [FG643622]
DW004385	tc|Rep: Chromosome undetermined scaffold_89, whole genome shotgun sequence - Vitis vinifera (Grape), partial (20%) [TC43112]
DV158629	gb|KG9B.004C13F.050721T7 KG9B Nicotiana tabacum cDNA clone KG9B.004C13, mRNA sequence [DV158629]
DV158629	gb|KG9B.004C13F.050721T7 KG9B Nicotiana tabacum cDNA clone KG9B.004C13, mRNA sequence [DV158629]
FG641047	gb|TT-22_B20 K326 trichome library Nicotiana tabacum cDNA, mRNA sequence [FG641047]
CV507122	tc|Rep: Chromosome undetermined scaffold_53, whole genome shotgun sequence - Vitis vinifera (Grape), partial (20%) [TC61137]
EB450884	tc|Rep: Chromosome undetermined scaffold_116, whole genome shotgun sequence - Vitis vinifera (Grape), partial (97%) [TC50521]
AF289466	gb|Nicotiana tabacum cyclin-dependent kinase B1-2 (CdkB1-2) mRNA, complete cds [AF289466]
AF289466	gb|Nicotiana tabacum cyclin-dependent kinase B1-2 (CdkB1-2) mRNA, complete cds [AF289466]
EB433922	gb|TL13.105J04F.060313T7 TL13 Nicotiana tabacum cDNA clone TL13.105J04, mRNA sequence [EB433922]
EB440007	gb|KN6B.105B09F.060104T7 KN6B Nicotiana tabacum cDNA clone KN6B.105B09, mRNA sequence [EB440007]
EB425632	gb|KF8C.103N19F.051214T7 KF8 Nicotiana tabacum cDNA clone KF8C.103N19, mRNA sequence [EB425632]
DV159134	gb|KG9B.005I12F.050721T7 KG9B Nicotiana tabacum cDNA clone KG9B.005I12, mRNA sequence [DV159134]
FG639260	gb|TT-19_B02 Burley21 trichome library Nicotiana tabacum cDNA, mRNA sequence [FG639260]
FG643022	gb|TT-38_H12 K326 early senescent leaf library Nicotiana tabacum cDNA, mRNA sequence [FG643022]
EB425859	gb|KF8C.104I01F.051214T7 KF8 Nicotiana tabacum cDNA clone KF8C.104I01, mRNA sequence [EB425859]
EB425859	gb|KF8C.104I01F.051214T7 KF8 Nicotiana tabacum cDNA clone KF8C.104I01, mRNA sequence [EB425859]
DV999391	tc|Rep: Chromosome chr8 scaffold_29, whole genome shotgun sequence - Vitis vinifera (Grape), partial (83%) [TC46110]
AY619953	gb|Nicotiana tabacum putative UDP-glucuronate decarboxylase 4 mRNA, partial cds [AY619953]
AY619953	gb|Nicotiana tabacum putative UDP-glucuronate decarboxylase 4 mRNA, partial cds [AY619953]
DW005140	tc|Rep: UDP-glucuronic acid decarboxylase 1 - Populus tomentosa (Chinese white poplar), partial (85%) [TC47598]
EB677939	gb|KG9B.103C12F.051128T7 KG9B Nicotiana tabacum cDNA clone KG9B.103C12, mRNA sequence [EB677939]
EB677939	gb|KG9B.103C12F.051128T7 KG9B Nicotiana tabacum cDNA clone KG9B.103C12, mRNA sequence [EB677939]
EB448422	gb|KT7B.107O10F.060124T7 KT7 Nicotiana tabacum cDNA clone KT7B.107O10, mRNA sequence [EB448422]
EB448422	gb|KT7B.107O10F.060124T7 KT7 Nicotiana tabacum cDNA clone KT7B.107O10, mRNA sequence [EB448422]
EB450993	tc|Rep: Chromosome chr8 scaffold_29, whole genome shotgun sequence - Vitis vinifera (Grape), partial (68%) [TC60402]
EB434177	Unknown
DW001947	gb|KR3B.101J01F.051107T7 KR3B Nicotiana tabacum cDNA clone KR3B.101J01, mRNA sequence [DW001947]
FG645534	gb|TT-13_C05 K326 late senescent leaf library Nicotiana tabacum cDNA, mRNA sequence [FG645534]
EB425998	gb|KF8C.104O14F.051214T7 KF8 Nicotiana tabacum cDNA clone KF8C.104O14, mRNA sequence [EB425998]
CN498817	Unknown
EB438212	gb|KN6B.100C14F.051019T7 KN6B Nicotiana tabacum cDNA clone KN6B.100C14, mRNA sequence [EB438212]
DV999531	gb|KL4B.103E19F.051103T7 KL4B Nicotiana tabacum cDNA clone KL4B.103E19, mRNA sequence [DV999531]
EB426615	gb|KF8C.106J19F.051215T7 KF8 Nicotiana tabacum cDNA clone KF8C.106J19, mRNA sequence [EB426615]
EB439039	gb|KN6B.102G20F.051230T7 KN6B Nicotiana tabacum cDNA clone KN6B.102G20, mRNA sequence [EB439039]
BP534811	Unknown
BP130890	tc|Rep: Ubiquitin fusion protein - Arachis hypogaea (Peanut), complete [TC53803]
DW002185	gb|KR3B.102D10F.051107T7 KR3B Nicotiana tabacum cDNA clone KR3B.102D10, mRNA sequence [DW002185]
EB678378	tc|Rep: Chromosome chr13 scaffold_286, whole genome shotgun sequence - Vitis vinifera (Grape), partial (33%) [TC41913]
EB680934	gb|KL4B.111M23F.060128T7 KL4B Nicotiana tabacum cDNA clone KL4B.111M23, mRNA sequence [EB680934]
DW002636	gb|KR3B.103H22F.051108T7 KR3B Nicotiana tabacum cDNA clone KR3B.103H22, mRNA sequence [DW002636]
BP137025	Unknown
EB678067	gb|KG9B.103I01F.051128T7 KG9B Nicotiana tabacum cDNA clone KG9B.103I01, mRNA sequence [EB678067]
EB678067	gb|KG9B.103I01F.051128T7 KG9B Nicotiana tabacum cDNA clone KG9B.103I01, mRNA sequence [EB678067]
DW003058	Unknown
DV161889	gb|KP1B.109H20F.050727T7 KP1B Nicotiana tabacum cDNA clone KP1B.109H20, mRNA sequence [DV161889]
EB448343	tc|Rep: Chromosome chr13 scaffold_48, whole genome shotgun sequence - Vitis vinifera (Grape), partial (78%) [TC44480]
DV159878	gb|KP1B.101K05F.050722T7 KP1B Nicotiana tabacum cDNA clone KP1B.101K05, mRNA sequence [DV159878]
EB678357	gb|KG9B.104E17F.060120T7 KG9B Nicotiana tabacum cDNA clone KG9B.104E17, mRNA sequence [EB678357]
DV159817	gb|KP1B.101H12F.050722T7 KP1B Nicotiana tabacum cDNA clone KP1B.101H12, mRNA sequence [DV159817]
DV160564	gb|KP1B.103J10F.050725T7 KP1B Nicotiana tabacum cDNA clone KP1B.103J10, mRNA sequence [DV160564]
AJ717947	gb|Nicotiana tabacum cDNA-AFLP-fragment BSTT2-24-350, cultivar Bright Yellow 2 [AJ717947]
EB439026	gb|KN6B.102G06F.051230T7 KN6B Nicotiana tabacum cDNA clone KN6B.102G06, mRNA sequence [EB439026]
CV021361	tc|Rep: Chromosome chr4 scaffold_162, whole genome shotgun sequence - Vitis vinifera (Grape), partial (69%) [TC48115]
DV158596	tc|Rep: Chromosome chr4 scaffold_162, whole genome shotgun sequence - Vitis vinifera (Grape), partial (80%) [TC47428]
BP531111	tc|Rep: Chromosome undetermined scaffold_345, whole genome shotgun sequence - Vitis vinifera (Grape), partial (93%) [TC42070]
DV160831	tc|Rep: Protein phosphatase 2C - Fagus sylvatica (Beechnut), partial (54%) [TC44623]
AJ250174	gb|Nicotiana tabacum mRNA for putative rac protein (rac gene) [AJ250174]
AY029330	gb|Nicotiana tabacum Rac-like GTPase 1 mRNA, complete cds [AY029330]
AY029330	gb|Nicotiana tabacum Rac-like GTPase 1 mRNA, complete cds [AY029330]
DV157497	gb|KG9B.001A24F.050628T7 KG9B Nicotiana tabacum cDNA clone KG9B.001A24, mRNA sequence [DV157497]
DV158532	gb|KG9B.003O07F.050720T7 KG9B Nicotiana tabacum cDNA clone KG9B.003O07, mRNA sequence [DV158532]
DV158532	gb|KG9B.003O07F.050720T7 KG9B Nicotiana tabacum cDNA clone KG9B.003O07, mRNA sequence [DV158532]
DV998762	gb|KL4B.100B12F.050922T7 KL4B Nicotiana tabacum cDNA clone KL4B.100B12, mRNA sequence [DV998762]
DV998762	gb|KL4B.100B12F.050922T7 KL4B Nicotiana tabacum cDNA clone KL4B.100B12, mRNA sequence [DV998762]
EB425819	tc|Rep: Thioredoxin H-type 1 - Nicotiana tabacum (Common tobacco), partial (71%) [TC51795]
EB429906	Unknown
DW002968	gb|KR3B.104H05F.051108T7 KR3B Nicotiana tabacum cDNA clone KR3B.104H05, mRNA sequence [DW002968]
FG636985	gb|TT-23_H09 Samsun trichome library Nicotiana tabacum cDNA, mRNA sequence [FG636985]
DV160976	gb|KP1B.104L22F.050725T7 KP1B Nicotiana tabacum cDNA clone KP1B.104L22, mRNA sequence [DV160976]
DV160976	gb|KP1B.104L22F.050725T7 KP1B Nicotiana tabacum cDNA clone KP1B.104L22, mRNA sequence [DV160976]
EB428527	gb|KF8B.201I21F.060124T7 KF8 Nicotiana tabacum cDNA clone KF8B.201I21, mRNA sequence [EB428527]
AF435452	gb|Nicotiana tabacum calcium [AF435452]
AF435452	gb|Nicotiana tabacum calcium [AF435452]
BP526356	gb|BP526356 MAT001 Nicotiana tabacum cDNA clone BY11073, mRNA sequence [BP526356]
BP526356	gb|BP526356 MAT001 Nicotiana tabacum cDNA clone BY11073, mRNA sequence [BP526356]
EB450467	gb|KT7C.106N04F.051219T7 KT7 Nicotiana tabacum cDNA clone KT7C.106N04, mRNA sequence [EB450467]
EB450467	gb|KT7C.106N04F.051219T7 KT7 Nicotiana tabacum cDNA clone KT7C.106N04, mRNA sequence [EB450467]
EB440885	Unknown
EB682378	gb|KP1B.112G11F.060117T7 KP1B Nicotiana tabacum cDNA clone KP1B.112G11, mRNA sequence [EB682378]
EB682378	gb|KP1B.112G11F.060117T7 KP1B Nicotiana tabacum cDNA clone KP1B.112G11, mRNA sequence [EB682378]
DV160535	Unknown
EB447431	gb|KT7B.100A12F.051010T7 KT7 Nicotiana tabacum cDNA clone KT7B.100A12, mRNA sequence [EB447431]
FG643286	gb|TT-47_E02 K326 early senescent leaf library Nicotiana tabacum cDNA, mRNA sequence [FG643286]
BP531059	tc|Rep: Ubiquitin carboxyl-terminal hydrolase - Vitis vinifera (Grape), partial (7%) [TC69246]
DW005137	gb|KR3B.110K20F.051111T7 KR3B Nicotiana tabacum cDNA clone KR3B.110K20, mRNA sequence [DW005137]
DW005137	gb|KR3B.110K20F.051111T7 KR3B Nicotiana tabacum cDNA clone KR3B.110K20, mRNA sequence [DW005137]
EB449682	tc|Rep: Nascent polypeptide-associated complex subunit alpha-like protein 2 - Arabidopsis thaliana (Mouse-ear cress), partial (78%) [TC41966]
EB428797	gb|KF8B.202F17F.060124T7 KF8 Nicotiana tabacum cDNA clone KF8B.202F17, mRNA sequence [EB428797]
EB683269	Unknown
BP528864	Unknown
EB429241	gb|KL5B.001P11F.050901T7 KL5B Nicotiana tabacum cDNA clone KL5B.001P11, mRNA sequence [EB429241]
EB429241	gb|KL5B.001P11F.050901T7 KL5B Nicotiana tabacum cDNA clone KL5B.001P11, mRNA sequence [EB429241]
EB426653	gb|KF8C.106L14F.051215T7 KF8 Nicotiana tabacum cDNA clone KF8C.106L14, mRNA sequence [EB426653]
BP531163	Unknown
BP533879	Unknown
CV018662	Unknown
DV999783	gb|KL4B.104A02F.051104T7 KL4B Nicotiana tabacum cDNA clone KL4B.104A02, mRNA sequence [DV999783]
BP132534	Unknown
BP527351	tc|Rep: Acetolactate synthase 1, chloroplast precursor - Nicotiana tabacum (Common tobacco), complete [TC74758]
EB682146	gb|KP1B.111K20F.060116T7 KP1B Nicotiana tabacum cDNA clone KP1B.111K20, mRNA sequence [EB682146]
EB682146	gb|KP1B.111K20F.060116T7 KP1B Nicotiana tabacum cDNA clone KP1B.111K20, mRNA sequence [EB682146]
EB682146	gb|KP1B.111K20F.060116T7 KP1B Nicotiana tabacum cDNA clone KP1B.111K20, mRNA sequence [EB682146]
DV999306	gb|KL4B.101K10F.051103T7 KL4B Nicotiana tabacum cDNA clone KL4B.101K10, mRNA sequence [DV999306]
BP531878	Unknown
DV158160	gb|KG9B.002O02F.050720T7 KG9B Nicotiana tabacum cDNA clone KG9B.002O02, mRNA sequence [DV158160]
FG638062	gb|TT-38_N21 Samsun trichome library Nicotiana tabacum cDNA, mRNA sequence [FG638062]
FG635844	gb|TT-07_N20 Samsun trichome library Nicotiana tabacum cDNA, mRNA sequence [FG635844]
EB679817	Unknown
EB438594	gb|KN6B.101D07F.051230T7 KN6B Nicotiana tabacum cDNA clone KN6B.101D07, mRNA sequence [EB438594]
EB680073	gb|KL4B.106A13F.051125T7 KL4B Nicotiana tabacum cDNA clone KL4B.106A13, mRNA sequence [EB680073]
BP532842	tc|Rep: Chromosome chr17 scaffold_12, whole genome shotgun sequence - Vitis vinifera (Grape), partial (68%) [TC57327]
EB425050	gb|KF8C.102D20F.051214T7 KF8 Nicotiana tabacum cDNA clone KF8C.102D20, mRNA sequence [EB425050]
CV019724	Unknown
DV999732	gb|KL4B.103N21F.051103T7 KL4B Nicotiana tabacum cDNA clone KL4B.103N21, mRNA sequence [DV999732]
AJ006974	gb|Nicotiana tabacum mRNA for NAD-malate dehydrogenase [AJ006974]
BP132857	tc|Rep: Chromosome chr17 scaffold_12, whole genome shotgun sequence - Vitis vinifera (Grape), partial (29%) [TC74795]
FG641760	gb|TT-03_F12 K326 early senescent leaf library Nicotiana tabacum cDNA, mRNA sequence [FG641760]
FG642795	gb|TT-35_B02 K326 early senescent leaf library Nicotiana tabacum cDNA, mRNA sequence [FG642795]
FG642795	gb|TT-35_B02 K326 early senescent leaf library Nicotiana tabacum cDNA, mRNA sequence [FG642795]
DW003300	tc|Rep: Asparagine synthetase - Helianthus annuus (Common sunflower), partial (25%) [TC50215]
FG635964	gb|TT-09_F04 Samsun trichome library Nicotiana tabacum cDNA, mRNA sequence [FG635964]
DV160716	tc|Rep: Chromosome chr6 scaffold_3, whole genome shotgun sequence - Vitis vinifera (Grape), partial (70%) [TC60699]
DV161417	gb|KP1B.108A18F.050726T7 KP1B Nicotiana tabacum cDNA clone KP1B.108A18, mRNA sequence [DV161417]
DW001798	tc|Rep: Chromosome chr6 scaffold_3, whole genome shotgun sequence - Vitis vinifera (Grape), partial (24%) [TC43754]
EB440145	gb|KN6B.105H12F.060104T7 KN6B Nicotiana tabacum cDNA clone KN6B.105H12, mRNA sequence [EB440145]
DW003697	tc|Rep: UDP-glucuronate decarboxylase 1 - Nicotiana tabacum (Common tobacco), complete [TC74220]
AY329066	gb|Nicotiana tabacum clone pHSM4 cytosolic class I small heat shock protein 6 mRNA, partial cds [AY329066]
EB445504	tc|Rep: Chromosome chr6 scaffold_3, whole genome shotgun sequence - Vitis vinifera (Grape), partial (19%) [TC56599]
AB079021	gb|Nicotiana tabacum mRNA for ras-related protein RAB8-2, complete cds [AB079021]
AB079023	gb|Nicotiana tabacum mRNA for ras-related protein RAB8-4, complete cds [AB079023]
AB079023	gb|Nicotiana tabacum mRNA for ras-related protein RAB8-4, complete cds [AB079023]
BP531102	tc|Rep: Ras-related protein RAB8-4 - Nicotiana tabacum (Common tobacco), complete [TC40444]
DV161349	gb|KP1B.107N10F.050726T7 KP1B Nicotiana tabacum cDNA clone KP1B.107N10, mRNA sequence [DV161349]
EB437405	tc|Rep: Chromosome chr6 scaffold_3, whole genome shotgun sequence - Vitis vinifera (Grape), partial (35%) [TC56316]
DV157790	Unknown
EB430793	tc|Rep: Lipoxygenase - Nicotiana attenuata, partial (32%) [TC51546]
EB435986	tc|Rep: Cycloartenol synthase - Dioscorea zingiberensis, partial (24%) [TC52278]
BP526381	Unknown
BP533801	gb|BP533801 MAT005 Nicotiana tabacum cDNA clone BY31121, mRNA sequence [BP533801]
DV162582	gb|KP1B.001I21F.050628T7 KP1B Nicotiana tabacum cDNA clone KP1B.001I21, mRNA sequence [DV162582]
DV162582	gb|KP1B.001I21F.050628T7 KP1B Nicotiana tabacum cDNA clone KP1B.001I21, mRNA sequence [DV162582]
BP129353	tc|Rep: Chromosome chr15 scaffold_19, whole genome shotgun sequence - Vitis vinifera (Grape), partial (35%) [TC51717]
DV158351	gb|KG9B.003G13F.050720T7 KG9B Nicotiana tabacum cDNA clone KG9B.003G13, mRNA sequence [DV158351]
CV018266	Unknown
EB677940	gb|KG9B.103C13F.051128T7 KG9B Nicotiana tabacum cDNA clone KG9B.103C13, mRNA sequence [EB677940]
EB443753	gb|KR2B.101G09F.060128T7 KR2B Nicotiana tabacum cDNA clone KR2B.101G09, mRNA sequence [EB443753]
BP531930	Unknown
EB449797	gb|KT7C.104N24F.051219T7 KT7 Nicotiana tabacum cDNA clone KT7C.104N24, mRNA sequence [EB449797]
AJ299254	gb|Nicotiana tabacum mRNA for putative DNAJ protein [AJ299254]
AB050837	gb|Nicotiana tabacum mRNA for calmodulin NtCaM1, complete cds [AB050837]
AB050843	gb|Nicotiana tabacum mRNA for calmodulin NtCaM7, complete cds [AB050843]
DW000215	gb|KL4B.105D03F.051104T7 KL4B Nicotiana tabacum cDNA clone KL4B.105D03, mRNA sequence [DW000215]
DW000215	gb|KL4B.105D03F.051104T7 KL4B Nicotiana tabacum cDNA clone KL4B.105D03, mRNA sequence [DW000215]
DW000215	gb|KL4B.105D03F.051104T7 KL4B Nicotiana tabacum cDNA clone KL4B.105D03, mRNA sequence [DW000215]
DW000215	gb|KL4B.105D03F.051104T7 KL4B Nicotiana tabacum cDNA clone KL4B.105D03, mRNA sequence [DW000215]
DW000215	gb|KL4B.105D03F.051104T7 KL4B Nicotiana tabacum cDNA clone KL4B.105D03, mRNA sequence [DW000215]
EB431255	gb|KL5B.112K19F.060210T7 KL5B Nicotiana tabacum cDNA clone KL5B.112K19, mRNA sequence [EB431255]
EB442502	tc|Rep: Calmodulin-related protein - Petunia hybrida (Petunia), partial (83%) [TC70687]
EB443800	tc|Rep: Calmodulin-related protein - Petunia hybrida (Petunia), partial (83%) [TC70687]
EB677957	gb|KG9B.103D07F.051128T7 KG9B Nicotiana tabacum cDNA clone KG9B.103D07, mRNA sequence [EB677957]
BP533450	tc|Rep: Chromosome chr9 scaffold_7, whole genome shotgun sequence - Vitis vinifera (Grape), partial (23%) [TC68167]
EB677167	tc|Rep: Chromosome chr11 scaffold_13, whole genome shotgun sequence - Vitis vinifera (Grape), partial (94%) [TC54892]
EB427846	gb|KF8B.100E16F.051010T7 KF8 Nicotiana tabacum cDNA clone KF8B.100E16, mRNA sequence [EB427846]
AJ718674	tc|Rep: AT3g42050/F4M19_10 - Arabidopsis thaliana (Mouse-ear cress), complete [TC57493]
DW002444	tc|Rep: Chromosome chr14 scaffold_9, whole genome shotgun sequence - Vitis vinifera (Grape), partial (97%) [TC54529]
BP529881	Unknown
EB433693	tc|Rep: Chromosome chr14 scaffold_9, whole genome shotgun sequence - Vitis vinifera (Grape), partial (56%) [TC75387]
FG640186	gb|TT-47_P04 Burley21 trichome library Nicotiana tabacum cDNA, mRNA sequence [FG640186]
FG640186	gb|TT-47_P04 Burley21 trichome library Nicotiana tabacum cDNA, mRNA sequence [FG640186]
EB426741	gb|KF8C.106P16F.051215T7 KF8 Nicotiana tabacum cDNA clone KF8C.106P16, mRNA sequence [EB426741]
DW002885	gb|KR3B.104D11F.051108T7 KR3B Nicotiana tabacum cDNA clone KR3B.104D11, mRNA sequence [DW002885]
DW002575	gb|KR3B.103F05F.051108T7 KR3B Nicotiana tabacum cDNA clone KR3B.103F05, mRNA sequence [DW002575]
EB428537	gb|KF8B.201J09F.060124T7 KF8 Nicotiana tabacum cDNA clone KF8B.201J09, mRNA sequence [EB428537]
EB450574	tc|Rep: Chromosome chr14 scaffold_21, whole genome shotgun sequence - Vitis vinifera (Grape), partial (94%) [TC53236]
EB679681	tc|Rep: Chromosome chr14 scaffold_21, whole genome shotgun sequence - Vitis vinifera (Grape), partial (17%) [TC55016]
EB682350	tc|Rep: Chromosome chr14 scaffold_21, whole genome shotgun sequence - Vitis vinifera (Grape), partial (94%) [TC53236]
CV019776	tc|Rep: H+-transporting two-sector ATPase, C (AC39) subunit - Medicago truncatula (Barrel medic), partial (45%) [TC49092]
EB439462	tc|Rep: H+-transporting two-sector ATPase, C (AC39) subunit - Medicago truncatula (Barrel medic), partial (42%) [TC59107]
EB680202	tc|Rep: Chromosome chr14 scaffold_21, whole genome shotgun sequence - Vitis vinifera (Grape), partial (25%) [TC47185]
AF211536	gb|Nicotiana tabacum Avr9 [AF211536]
FG642661	gb|TT-21_K15 K326 early senescent leaf library Nicotiana tabacum cDNA, mRNA sequence [FG642661]
BP192601	tc|Rep: Chromosome chr14 scaffold_21, whole genome shotgun sequence - Vitis vinifera (Grape), partial (43%) [TC68247]
EB428919	tc|Rep: Chromosome chr14 scaffold_21, whole genome shotgun sequence - Vitis vinifera (Grape), partial (47%) [TC52300]
BP527198	tc|Rep: Chromosome chr17 scaffold_12, whole genome shotgun sequence - Vitis vinifera (Grape), partial (35%) [TC68262]
AJ319873	gb|Nicotiana tabacum mRNA for carbamoyl phosphate synthase small subunit [AJ319873]
AJ319873	gb|Nicotiana tabacum mRNA for carbamoyl phosphate synthase small subunit [AJ319873]
EB425509	gb|KF8C.103I13F.051214T7 KF8 Nicotiana tabacum cDNA clone KF8C.103I13, mRNA sequence [EB425509]
EB425509	gb|KF8C.103I13F.051214T7 KF8 Nicotiana tabacum cDNA clone KF8C.103I13, mRNA sequence [EB425509]
DV159682	gb|KP1B.101B18F.050722T7 KP1B Nicotiana tabacum cDNA clone KP1B.101B18, mRNA sequence [DV159682]
EB425035	gb|KF8C.102D02F.051214T7 KF8 Nicotiana tabacum cDNA clone KF8C.102D02, mRNA sequence [EB425035]
BP130871	Unknown
BP530158	gb|BP530158 MAT005 Nicotiana tabacum cDNA clone BY21148, mRNA sequence [BP530158]
EB439580	gb|KN6B.103O15F.060103T7 KN6B Nicotiana tabacum cDNA clone KN6B.103O15, mRNA sequence [EB439580]
FG644183	gb|TT-18_I13 K326 late senescent leaf library Nicotiana tabacum cDNA, mRNA sequence [FG644183]
EB677791	gb|KG9B.102L21F.051126T7 KG9B Nicotiana tabacum cDNA clone KG9B.102L21, mRNA sequence [EB677791]
DW000310	gb|KL4B.105H09F.051104T7 KL4B Nicotiana tabacum cDNA clone KL4B.105H09, mRNA sequence [DW000310]
DW000310	gb|KL4B.105H09F.051104T7 KL4B Nicotiana tabacum cDNA clone KL4B.105H09, mRNA sequence [DW000310]
X92443	gb|N.tabacum mRNA for ribonucleotide reductase R2 protein [X92443]
EB684183	tc|Rep: Chromosome chr14 scaffold_9, whole genome shotgun sequence - Vitis vinifera (Grape), partial (43%) [TC50559]
BP534702	Unknown
DV160352	gb|KP1B.102P22F.050722T7 KP1B Nicotiana tabacum cDNA clone KP1B.102P22, mRNA sequence [DV160352]
DV160352	gb|KP1B.102P22F.050722T7 KP1B Nicotiana tabacum cDNA clone KP1B.102P22, mRNA sequence [DV160352]
EB679730	gb|KL4B.102B08F.051125T7 KL4B Nicotiana tabacum cDNA clone KL4B.102B08, mRNA sequence [EB679730]
EB679730	gb|KL4B.102B08F.051125T7 KL4B Nicotiana tabacum cDNA clone KL4B.102B08, mRNA sequence [EB679730]
EB681060	Unknown
DV162553	gb|KP1B.001H14F.050628T7 KP1B Nicotiana tabacum cDNA clone KP1B.001H14, mRNA sequence [DV162553]
CV016663	Unknown
EB447262	Unknown
FG635590	gb|TT-04_N05 Samsun trichome library Nicotiana tabacum cDNA, mRNA sequence [FG635590]
FG635590	gb|TT-04_N05 Samsun trichome library Nicotiana tabacum cDNA, mRNA sequence [FG635590]
CV017227	Unknown
DW002152	tc|Rep: Chromosome chr17 scaffold_16, whole genome shotgun sequence - Vitis vinifera (Grape), partial (23%) [TC69269]
X97913	gb|N.tabacum mRNA for protein phosphatase 2A, 65kD regulatory subunit [X97913]
X97913	gb|N.tabacum mRNA for protein phosphatase 2A, 65kD regulatory subunit [X97913]
EB451542	gb|KT7C.110O01F.051221T7 KT7 Nicotiana tabacum cDNA clone KT7C.110O01, mRNA sequence [EB451542]
BP529831	tc|Rep: Aminoalcoholphosphotransferase - Brassica campestris (Field mustard), partial (36%) [TC48352]
DW002310	tc|Rep: S-adenosylmethionine decarboxylase proenzyme (AdoMetDC) (SamDC) [Contains: S-adenosylmethionine decarboxylase alpha chain; S- adenosylmethionine decarboxylase beta chain] - Nicotiana tabacum (Common tobacco), partial (42%) [TC51555]
DW001786	Unknown
CN949739	tc|Rep: Chromosome undetermined scaffold_734, whole genome shotgun sequence - Vitis vinifera (Grape), partial (79%) [TC49244]
EB446173	gb|KR2B.110K09F.051229T7 KR2B Nicotiana tabacum cDNA clone KR2B.110K09, mRNA sequence [EB446173]
EB426380	gb|KF8C.105P14F.051215T7 KF8 Nicotiana tabacum cDNA clone KF8C.105P14, mRNA sequence [EB426380]
BP535420	tc|Rep: ER lumen protein retaining receptor - Petunia hybrida (Petunia), partial (27%) [TC69963]
EB678998	gb|KG9B.106A24F.051129T7 KG9B Nicotiana tabacum cDNA clone KG9B.106A24, mRNA sequence [EB678998]
EB678998	gb|KG9B.106A24F.051129T7 KG9B Nicotiana tabacum cDNA clone KG9B.106A24, mRNA sequence [EB678998]
EB678847	gb|KG9B.105K12F.051128T7 KG9B Nicotiana tabacum cDNA clone KG9B.105K12, mRNA sequence [EB678847]
EB442754	gb|KN6B.115A02F.060127T7 KN6B Nicotiana tabacum cDNA clone KN6B.115A02, mRNA sequence [EB442754]
FG642155	gb|TT-09_A07 K326 early senescent leaf library Nicotiana tabacum cDNA, mRNA sequence [FG642155]
FG642155	gb|TT-09_A07 K326 early senescent leaf library Nicotiana tabacum cDNA, mRNA sequence [FG642155]
FG642155	gb|TT-09_A07 K326 early senescent leaf library Nicotiana tabacum cDNA, mRNA sequence [FG642155]
EB444533	tc|Rep: Chromosome chr9 scaffold_7, whole genome shotgun sequence - Vitis vinifera (Grape), partial (55%) [TC49191]
EB446936	tc|Rep: Chromosome chr4 scaffold_6, whole genome shotgun sequence - Vitis vinifera (Grape), partial (81%) [TC56571]
DW003303	tc|AAD27719.1 - Arabidopsis thaliana (Mouse-ear cress), partial (46%) [TC55496]
DV161230	gb|KP1B.107H16F.050726T7 KP1B Nicotiana tabacum cDNA clone KP1B.107H16, mRNA sequence [DV161230]
DV161230	gb|KP1B.107H16F.050726T7 KP1B Nicotiana tabacum cDNA clone KP1B.107H16, mRNA sequence [DV161230]
DW004209	tc|Rep: Chromosome chr5 scaffold_58, whole genome shotgun sequence - Vitis vinifera (Grape), partial (63%) [TC44584]
DW004209	tc|Rep: Chromosome chr5 scaffold_58, whole genome shotgun sequence - Vitis vinifera (Grape), partial (63%) [TC44584]
DV161551	gb|KP1B.108H13F.050726T7 KP1B Nicotiana tabacum cDNA clone KP1B.108H13, mRNA sequence [DV161551]
FG643114	gb|TT-39_O03 K326 early senescent leaf library Nicotiana tabacum cDNA, mRNA sequence [FG643114]
DW002855	tc|Rep: AG-motif binding protein-2 - Nicotiana tabacum (Common tobacco), complete [TC46337]
EB441079	gb|KN6B.108C13F.060106T7 KN6B Nicotiana tabacum cDNA clone KN6B.108C13, mRNA sequence [EB441079]
AY169238	gb|Nicotiana tabacum DNA topoisomerase II mRNA, complete cds [AY169238]
BP533466	tc|Rep: Chromosome chr5 scaffold_58, whole genome shotgun sequence - Vitis vinifera (Grape), partial (63%) [TC56346]
DV160054	gb|KP1B.102C06F.050722T7 KP1B Nicotiana tabacum cDNA clone KP1B.102C06, mRNA sequence [DV160054]
EB677936	gb|KG9B.103C09F.051128T7 KG9B Nicotiana tabacum cDNA clone KG9B.103C09, mRNA sequence [EB677936]
DV999850	Unknown
DV999851	gb|KL4B.104D04F.051104T7 KL4B Nicotiana tabacum cDNA clone KL4B.104D04, mRNA sequence [DV999851]
EB425536	gb|KF8C.103J17F.051214T7 KF8 Nicotiana tabacum cDNA clone KF8C.103J17, mRNA sequence [EB425536]
EB425536	gb|KF8C.103J17F.051214T7 KF8 Nicotiana tabacum cDNA clone KF8C.103J17, mRNA sequence [EB425536]
AF211537	gb|Nicotiana tabacum Avr9 [AF211537]
AF211537	gb|Nicotiana tabacum Avr9 [AF211537]
DV162283	gb|KP1B.110K12F.050727T7 KP1B Nicotiana tabacum cDNA clone KP1B.110K12, mRNA sequence [DV162283]
DV162283	gb|KP1B.110K12F.050727T7 KP1B Nicotiana tabacum cDNA clone KP1B.110K12, mRNA sequence [DV162283]
EB677705	Unknown
DV158613	gb|KG9B.004B19F.050721T7 KG9B Nicotiana tabacum cDNA clone KG9B.004B19, mRNA sequence [DV158613]
Z28373	gb|N.tabacum mRNA for pyruvate kinase (plastid isozyme) [Z28373]
EB684143	tc|Rep: Sulfate adenylyltransferase - Solanum tuberosum (Potato), partial (37%) [TC53372]
DW001953	Unknown
DW001957	Unknown
EB678453	gb|KG9B.104J04F.060120T7 KG9B Nicotiana tabacum cDNA clone KG9B.104J04, mRNA sequence [EB678453]
EB678453	gb|KG9B.104J04F.060120T7 KG9B Nicotiana tabacum cDNA clone KG9B.104J04, mRNA sequence [EB678453]
EB446869	Unknown
EB678294	tc|Rep: Chromosome chr5 scaffold_2, whole genome shotgun sequence - Vitis vinifera (Grape), partial (49%) [TC47362]
FG637271	gb|TT-27_L08 Samsun trichome library Nicotiana tabacum cDNA, mRNA sequence [FG637271]
EB449312	Unknown
AJ718098	Unknown
EB431310	gb|KL5B.112O22F.060215T7 KL5B Nicotiana tabacum cDNA clone KL5B.112O22, mRNA sequence [EB431310]
FG642798	gb|TT-35_B11 K326 early senescent leaf library Nicotiana tabacum cDNA, mRNA sequence [FG642798]
DV161260	gb|KP1B.107J01F.050726T7 KP1B Nicotiana tabacum cDNA clone KP1B.107J01, mRNA sequence [DV161260]
CV019872	Unknown
EB444033	gb|KR2B.102F18F.051227T7 KR2B Nicotiana tabacum cDNA clone KR2B.102F18, mRNA sequence [EB444033]
EB679766	gb|KL4B.102D03F.051125T7 KL4B Nicotiana tabacum cDNA clone KL4B.102D03, mRNA sequence [EB679766]
AF026389	gb|Nicotiana tabacum adenyl cyclase (Axi 141) mRNA, complete cds [AF026389]
BP128858	Unknown
DV157663	gb|KG9B.001I09F.050628T7 KG9B Nicotiana tabacum cDNA clone KG9B.001I09, mRNA sequence [DV157663]
EB444167	tc|Rep: Chromosome chr6 scaffold_3, whole genome shotgun sequence - Vitis vinifera (Grape), partial (75%) [TC42883]
EB683191	Unknown
EB425810	gb|KF8C.104F20F.051214T7 KF8 Nicotiana tabacum cDNA clone KF8C.104F20, mRNA sequence [EB425810]
DW005018	tc|Rep: Chromosome chr19 scaffold_4, whole genome shotgun sequence - Vitis vinifera (Grape), partial (52%) [TC58848]
DV157784	gb|KG9B.001N12F.050628T7 KG9B Nicotiana tabacum cDNA clone KG9B.001N12, mRNA sequence [DV157784]
BP529632	Unknown
EB435538	Unknown
BP133533	tc|Rep: Chromosome chr10 scaffold_179, whole genome shotgun sequence - Vitis vinifera (Grape), partial (10%) [TC73812]
BP134363	Unknown
AJ549110	gb|Nicotiana tabacum partial mRNA for putative calcium dependent protein kinase (cdpk2 gene) [AJ549110]
DV157600	gb|KG9B.001F17F.050628T7 KG9B Nicotiana tabacum cDNA clone KG9B.001F17, mRNA sequence [DV157600]
BP134661	tc|Rep: Similarity to EH domain containing proteins - Arabidopsis thaliana (Mouse-ear cress), partial (36%) [TC60702]
EB439646	gb|KN6B.104B13F.060103T7 KN6B Nicotiana tabacum cDNA clone KN6B.104B13, mRNA sequence [EB439646]
EB678368	tc|Rep: Chromosome undetermined scaffold_139, whole genome shotgun sequence - Vitis vinifera (Grape), partial (64%) [TC70471]
EB425028	tc|Rep: Sugar transport protein 10 - Arabidopsis thaliana (Mouse-ear cress), partial (88%) [TC62188]
BP531123	tc|Rep: Chromosome undetermined scaffold_60, whole genome shotgun sequence - Vitis vinifera (Grape), partial (63%) [TC46344]
CV016160	Unknown
BP534194	tc|Rep: Chromosome chr3 scaffold_117, whole genome shotgun sequence - Vitis vinifera (Grape), partial (19%) [TC62247]
EB427823	gb|KF8B.100D08F.151010T7 KF8 Nicotiana tabacum cDNA clone KF8B.100D08, mRNA sequence [EB427823]
EB450449	gb|KT7C.106M08F.051219T7 KT7 Nicotiana tabacum cDNA clone KT7C.106M08, mRNA sequence [EB450449]
DV999401	gb|KL4B.101O19F.051103T7 KL4B Nicotiana tabacum cDNA clone KL4B.101O19, mRNA sequence [DV999401]
DV160694	tc|Rep: Chromosome chr3 scaffold_8, whole genome shotgun sequence - Vitis vinifera (Grape), partial (13%) [TC43468]
EB683472	Unknown
EB437619	tc|Rep: Chromosome chr3 scaffold_8, whole genome shotgun sequence - Vitis vinifera (Grape), partial (16%) [TC54820]
EB643434	gb|ntsm5 embryogenic microspores Nicotiana tabacum cDNA, mRNA sequence [EB643434]
EB428428	tc|Rep: Extensin-like protein - Solanum lycopersicum (Tomato) (Lycopersicon esculentum), partial (32%) [TC61359]
EB428503	Unknown
L29275	gb|Nicotiana tabacum SR1 Nt-rab7b mRNA, complete cds [L29275]
EB428119	gb|KF8B.200D19F.060120T7 KF8 Nicotiana tabacum cDNA clone KF8B.200D19, mRNA sequence [EB428119]
BP134955	tc|Rep: Chromosome chr18 scaffold_1, whole genome shotgun sequence - Vitis vinifera (Grape), partial (14%) [TC54959]
BP133938	Unknown
DV160431	gb|KP1B.103D12F.050725T7 KP1B Nicotiana tabacum cDNA clone KP1B.103D12, mRNA sequence [DV160431]
DV160431	gb|KP1B.103D12F.050725T7 KP1B Nicotiana tabacum cDNA clone KP1B.103D12, mRNA sequence [DV160431]
DW001858	gb|KR3B.101F03F.051107T7 KR3B Nicotiana tabacum cDNA clone KR3B.101F03, mRNA sequence [DW001858]
EB438255	gb|KN6B.100E12F.051019T7 KN6B Nicotiana tabacum cDNA clone KN6B.100E12, mRNA sequence [EB438255]
CV020004	Unknown
FG638547	gb|TT-01_C07 Burley21 trichome library Nicotiana tabacum cDNA, mRNA sequence [FG638547]
D17526	gb|Nicotiana tabacum arcA mRNA for G protein beta subunit-like protein, complete cds [D17526]
DV162033	gb|KP1B.109O15F.050727T7 KP1B Nicotiana tabacum cDNA clone KP1B.109O15, mRNA sequence [DV162033]
DV162033	gb|KP1B.109O15F.050727T7 KP1B Nicotiana tabacum cDNA clone KP1B.109O15, mRNA sequence [DV162033]
BP137203	tc|Rep: Chromosome chr1 scaffold_5, whole genome shotgun sequence - Vitis vinifera (Grape), partial (72%) [TC57619]
BP525731	Unknown
BP192559	Unknown
EB441159	gb|KN6B.108G03F.060106T7 KN6B Nicotiana tabacum cDNA clone KN6B.108G03, mRNA sequence [EB441159]
EB441159	gb|KN6B.108G03F.060106T7 KN6B Nicotiana tabacum cDNA clone KN6B.108G03, mRNA sequence [EB441159]
DW003166	gb|KR3B.105A04F.051109T7 KR3B Nicotiana tabacum cDNA clone KR3B.105A04, mRNA sequence [DW003166]
EB677948	tc|Rep: Chromosome chr17 scaffold_16, whole genome shotgun sequence - Vitis vinifera (Grape), partial (39%) [TC52186]
BP135239	tc|Rep: JPR ORF1 protein - Pyrus pyrifolia (Japanese pear) (Pyrus serotina), partial (89%) [TC41404]
DW002161	Unknown
EB424685	gb|KF8C.101D17F.051214T7 KF8 Nicotiana tabacum cDNA clone KF8C.101D17, mRNA sequence [EB424685]
DV999782	Unknown
EB427398	tc|Rep: Chromosome chr5 scaffold_2, whole genome shotgun sequence - Vitis vinifera (Grape), partial (53%) [TC67713]
FG643793	gb|TT-10_O03 K326 late senescent leaf library Nicotiana tabacum cDNA, mRNA sequence [FG643793]
DV162630	Unknown
[truncated: 7,814 more rows]
