# Supplementary material for: Comprehensive analysis of tobacco pollen transcriptome unveils common pathways in polar cell expansion and underlying heterochronic shift during spermatogenesis
Source: BMC Plant Biol. 2012 Feb 16;12:24. doi: 10.1186/1471-2229-12-24 (PMC3305590; doi:10.1186/1471-2229-12-24)
Supplement: Additional file 11 — Table S10 Missing file. [file 1471-2229-12-24-S11.XLSX]

## Sheet: PT4R_ATH
Table S10. PT4R overlapped genes with their corresponding Arabidopsis homolog were available
Gene name	Closest Arabidopsis homolog (Edward et al., 2010)
A16119	AT3G12500
AB001422	AT1G20200
AB001548	AT1G17100
AB003038	AT3G16060
AB004307	AT1G30510
AB004797	AT5G25220
AB010878	AT1G07320
AB014484	AT4G18880
AB015221	AT3G12280
AB017693	AT4G28610
AB017694	AT4G06634
AB017967	AT2G16430
AB020023	AT2G24570
AB022273	AT1G77490
AB022274	AT1G77490
AB023479	AT1G10200
AB023572	AT1G64860
AB024575	AT1G50640
AB025029	AT2G29570
AB029614	AT1G06760
AB031321	AT2G05830
AB032198	AT1G15550
AB032528	AT1G79800
AB032546	AT4G05320
AB041514	AT1G28680
AB049816	AT5G16440
AB050837	AT3G43810
AB050843	AT3G43810
AB052822	AT4G14960
AB055502	AT5G17310
AB056123	AT4G32730
AB063573	AT2G38470
AB066279	AT2G39770
AB071435	AT1G18370
AB072391	AT3G58630
AB075947	AT4G32940
AB079021	AT3G46060
AB079023	AT3G46060
AB079024	AT5G59840
AB084669	AT2G46530
AB095098	AT4G02260
AB102808	AT1G12110
AB107692	AT5G66320
AB110952	AT4G34710
AB119466	AT1G78300
AB119470	AT1G78300
AB119475	AT5G38480
AB119480	AT5G16050
AB120519	AT5G55480
AB120521	AT1G80550
AB120529	AT4G19120
AB120536	AT3G11130
AB124647	AT4G03560
AB125233	AT1G30040
AB126259	AT4G31990
AB178953	AT5G05340
AB180675	AT5G20490
AB193040	AT1G14530
AB213651	AT3G55120
AB236951	AT1G06180
AF004232	AT1G76490
AF012823	AT3G59920
AF026389	AT3G21465
AF049355	AT2G28950
AF053104	AT5G56290
AF053766	AT5G13710
AF068724	AT1G69120
AF081794	AT3G02580
AF097180	AT3G01120
AF098635	AT4G26780
AF113545	AT5G65020
AF116915	AT1G11680
AF120093	AT5G60390
AF124369	AT1G03080
AF124370	AT3G02420
AF129003	AT2G19450
AF149981	AT1G22710
AF153278	AT5G51940
AF154640	AT5G09810
AF154642	AT3G57000
AF154643	AT1G52500
AF154656	AT3G16770
AF190657	AT1G49760
AF191497	AT2G20560
AF194945	AT2G05710
AF197567	AT1G10200
AF197568	AT1G10200
AF203476	AT3G04580
AF205130	AT3G57550
AF211536	AT3G28340
AF211537	AT3G23160
AF211726	AT5G05250
AF211772	AT5G40670
AF215852	AT5G16150
AF220611	AT4G38510
AF223573	AT3G08510
AF246967	AT5G35390
AF289466	AT3G54180
AF316320	AT2G45670
AF321137	AT4G34710
AF321140	AT2G36880
AF333386	AT1G65680
AF352797	AT2G17390
AF390556	AT5G47120
AF426837	AT2G45500
AF435451	AT2G17890
AF435452	AT3G50530
AF520810	AT2G25620
AJ001769	AT5G40760
AJ001770	AT5G40760
AJ006974	AT3G47520
AJ007496	AT3G58500
AJ133422	AT1G13440
AJ244024	AT5G42080
AJ250174	AT3G51300
AJ271748	AT5G55280
AJ271749	AT5G55280
AJ276035	AT3G07880
AJ289864	AT5G55230
AJ294474	AT1G73100
AJ299250	AT5G19760
AJ299254	AT3G44110
AJ299256	AT1G04410
AJ309009	AT5G06290
AJ319873	AT3G27740
AJ344534	AT4G02570
AJ344584	AT5G03030
AJ344596	AT5G49480
AJ414051	AT1G55920
AJ414052	AT1G55920
AJ414053	AT5G56760
AJ421412	AT4G14960
AJ438264	AT5G67380
AJ438265	AT2G44680
AJ438614	AT2G19480
AJ438615	AT2G19480
AJ549110	AT3G20410
AJ577852	AT2G41740
AJ577853	AT3G57410
AJ608157	AT2G41970
AJ627182	AT5G55500
AJ632711	AT4G31700
AJ632718	AT1G53280
AJ632731	AT4G35800
AJ632746	AT1G21080
AJ632788	AT5G16150
AJ632843	AT1G72680
AJ632852	AT2G34090
AJ632879	AT2G07180
AJ632965	AT5G49060
AJ633029	AT2G19740
AJ717873	AT1G07790
AJ717913	AT5G19200
AJ717916	AT1G76400
AJ717947	AT3G51740
AJ718012	AT5G42870
AJ718017	AT1G07790
AJ718098	AT3G22370
AJ718115	AT2G42500
AJ718275	AT4G03000
AJ718327	AT2G36930
AJ718371	AT3G01780
AJ718543	AT4G32440
AJ718624	AT2G01970
AJ718638	AT5G65630
AJ718674	AT3G42050
AJ718686	AT5G15920
AJ719171	AT4G33430
AJ719181	AT3G02090
AJ966361	AT3G07470
AJ966362	AT3G59910
AM087457	AT3G59760
AM087458	AT4G14880
AY029330	AT3G51300
AY029749	AT2G40410
AY045572	AT3G62420
AY046898	AT1G54130
AY061648	AT5G28770
AY061820	AT5G10240
AY074787	AT1G75270
AY081175	AT1G10940
AY081941	AT4G25590
AY083924	AT2G40300
AY123847	AT5G64290
AY141105	AT2G40300
AY169238	AT3G23890
AY183721	AT2G03060
AY220479	AT5G67250
AY220480	AT2G30360
AY220483	AT1G29340
AY286010	AT1G53910
AY329066	AT3G46230
AY341252	AT5G13580
AY433959	AT1G16350
AY553214	AT4G29130
AY567977	AT5G49160
AY578143	AT3G06350
AY619948	AT5G15490
AY619950	AT2G28760
AY619953	AT3G53520
AY627865	AT5G44210
AY640382	AT5G45110
AY660024	AT3G12120
AY695053	AT5G03300
AY729656	AT2G35840
AY740530	AT4G10790
AY748245	AT5G48230
AY748246	AT5G47720
AY911854	AT1G51410
AY971376	AT2G17890
BP128325	AT4G39880
BP128327	AT1G14420
BP128353	AT2G33630
BP128355	AT3G14790
BP128398	AT4G15930
BP128427	AT5G18110
BP128466	AT5G61500
BP128480	AT2G35910
BP128511	AT1G65040
BP128540	AT5G23250
BP128546	AT4G18810
BP128595	AT1G60080
BP128614	AT4G08850
BP128656	AT2G28520
BP128677	AT3G12460
BP128698	AT1G25540
BP128705	AT4G30610
BP128714	AT3G06180
BP128717	AT2G38280
BP128741	AT3G56240
BP128858	AT3G21180
BP128945	AT1G04700
BP129016	AT1G19920
BP129019	AT5G58860
BP129099	AT5G66380
BP129193	AT3G55390
BP129197	AT4G04770
BP129237	AT5G22830
BP129353	AT3G44660
BP129365	AT2G03820
BP129401	AT4G33070
BP129459	AT1G61620
BP129464	AT5G51460
BP129482	AT2G25560
BP129511	AT2G45500
BP129535	AT5G60040
BP129538	AT1G13820
BP129587	AT4G35860
BP129594	AT4G12790
BP129660	AT5G02280
BP129674	AT1G62305
BP129677	AT3G07890
BP129683	AT1G58330
BP129717	AT2G21990
BP129722	AT2G19430
BP129900	AT1G09830
BP129902	AT2G22740
BP129928	AT5G10710
BP130144	AT5G49680
BP130287	AT2G35010
BP130288	AT4G36760
BP130292	AT2G40090
BP130303	AT5G46330
BP130345	AT5G52970
BP130350	AT5G46850
BP130356	AT2G01050
BP130380	AT5G35700
BP130384	AT5G67320
BP130458	AT1G72330
BP130479	AT1G79650
BP130693	AT2G26990
BP130739	AT1G17720
BP130755	AT5G54650
BP130775	AT4G21660
BP130835	AT5G19330
BP130856	AT2G20390
BP130871	AT3G27325
BP130890	AT3G52590
BP130895	AT4G34960
BP131006	AT4G35070
BP131040	AT1G48160
BP131076	AT3G11130
BP131079	AT3G09580
BP131165	AT1G55520
BP131175	AT1G06950
BP131186	AT1G34760
BP131257	AT1G72960
BP131262	AT2G35190
BP131286	AT1G15120
BP131301	AT2G44890
BP131365	AT4G03550
BP131435	AT1G20960
BP131437	AT4G39670
BP131465	AT5G40670
BP131476	AT2G27470
BP131493	AT3G15900
BP131521	AT5G36950
BP131572	AT3G09090
BP131613	AT1G64790
BP131668	AT3G05710
BP131844	AT1G27910
BP131873	AT5G39740
BP131967	AT5G49900
BP132041	AT1G63900
BP132130	AT4G02900
BP132154	AT5G61790
BP132172	AT1G48550
BP132189	AT1G77590
BP132397	AT4G24550
BP132409	AT1G72210
BP132468	AT1G73090
BP132516	AT5G64290
BP132534	AT3G48560
BP132720	AT3G58040
BP132737	AT1G08730
BP132744	AT1G14360
BP132749	AT5G47040
BP132804	AT1G20110
BP132857	AT3G47490
BP132898	AT3G07880
BP132930	AT2G35610
BP133122	AT1G54140
BP133124	AT5G59370
BP133151	AT4G26780
BP133157	AT5G45760
BP133167	AT2G44660
BP133240	AT2G31270
BP133272	AT2G11890
BP133329	AT1G77770
BP133353	AT5G24318
BP133356	AT4G31570
BP133380	AT5G13300
BP133384	AT4G16990
BP133394	AT1G74390
BP133478	AT2G40116
BP133516	AT2G16920
BP133533	AT3G20580
BP133541	AT1G06560
BP133602	AT3G01510
BP133677	AT5G23870
BP133729	AT3G63000
BP133737	AT5G63880
BP133887	AT1G73820
BP133938	AT3G18480
BP133943	AT4G34880
BP134096	AT3G03790
BP134217	ATMG00410
BP134324	AT3G02630
BP134363	AT3G20580
BP134388	AT1G14610
BP134441	AT2G45720
BP134489	AT5G47060
BP134501	AT2G30920
BP134553	AT2G34380
BP134571	AT2G38670
BP134645	AT5G63160
BP134661	AT3G20290
BP134714	AT3G14930
BP134763	AT5G41730
BP134818	AT5G11330
BP134886	AT1G15060
BP134955	AT3G18640
BP134999	AT1G44170
BP135001	AT4G10710
BP135059	AT5G51030
BP135107	AT1G30400
BP135164	AT5G53350
BP135165	AT5G60670
BP135171	AT5G59960
BP135186	AT5G59780
BP135239	AT3G17810
BP135271	AT4G20940
BP135314	AT5G10730
BP135343	AT5G22220
BP135370	AT4G19140
BP135407	AT3G16560
BP135410	AT2G46000
BP135422	AT4G33700
BP135474	AT5G15640
BP135507	AT5G25360
BP135605	AT4G14160
BP135650	AT4G18030
BP135665	AT5G67630
BP135675	AT5G20890
BP135790	AT5G23910
BP135813	AT4G28190
BP135831	AT5G05170
BP135860	AT4G18230
BP135872	AT3G12260
BP135878	AT5G54280
BP135949	AT4G02480
BP135950	AT5G18840
BP136023	AT5G20660
BP136063	AT3G05970
BP136135	AT2G06005
BP136168	AT1G72730
BP136345	AT2G44850
BP136535	AT1G56450
BP136610	AT2G34590
BP136643	AT3G61080
BP136744	AT2G44310
BP136757	AT5G13210
BP136776	AT1G80350
BP136841	AT4G24440
BP136903	AT2G18460
BP136933	AT4G33865
BP136944	AT1G05790
BP136976	AT5G13500
BP137025	AT3G52040
BP137042	AT4G00750
BP137067	AT1G17860
BP137159	AT1G76270
BP137203	AT3G18040
BP137226	AT1G04290
BP192486	AT5G09810
BP192513	AT5G60790
BP192518	AT1G78570
BP192543	AT5G54810
BP192547	AT2G24170
BP192559	AT3G18000
BP192587	AT4G24480
BP192601	AT3G27930
BP192672	AT3G01450
BP192703	AT3G09630
BP525523	AT1G28560
BP525545	AT1G07870
BP525566	AT5G22875
BP525578	AT3G15920
BP525645	AT4G27190
BP525667	AT3G05625
BP525694	AT1G02890
BP525717	AT5G65180
BP525731	AT3G18030
BP525771	AT5G27860
BP525788	AT3G04500
BP525792	AT1G75390
BP525820	AT3G13160
BP525841	AT1G06900
BP525845	AT5G66290
BP525938	AT5G14170
BP526052	AT4G29735
BP526066	AT5G42020
BP526132	AT5G63490
BP526138	AT5G13150
BP526170	AT4G08170
BP526248	AT3G01100
BP526251	AT2G26980
BP526268	AT1G51760
BP526269	AT5G62810
BP526271	AT4G29120
BP526296	AT5G55060
BP526298	AT5G59080
BP526307	AT5G61140
BP526356	AT3G49910
BP526374	AT1G49410
BP526376	AT5G04940
BP526381	AT3G45100
BP526401	AT1G11060
BP526418	AT4G19860
BP526474	AT3G63500
BP526533	AT2G22740
BP526578	AT4G13780
BP526582	AT4G21540
BP526620	AT5G41080
BP526623	AT4G14310
BP526774	AT5G47320
BP526781	AT1G50480
BP526806	AT1G04790
BP526933	AT3G03610
BP526941	AT5G05670
BP526954	AT5G16800
BP527114	AT3G11520
BP527116	AT2G18465
BP527174	AT5G65460
BP527198	AT3G27770
BP527293	AT5G26710
BP527294	AT1G27700
BP527351	AT3G48560
BP527417	AT4G35760
BP527440	AT5G42970
BP527443	AT1G67930
BP527495	AT1G04350
BP527531	AT5G04540
BP527532	AT4G00830
BP527676	AT5G20490
BP527740	AT4G18260
BP527771	AT1G14220
BP527826	AT5G17660
BP527848	ATMG00180
BP527852	AT3G05760
BP527906	AT1G51450
BP527954	AT5G01620
BP528020	AT2G37980
BP528060	AT2G45240
BP528067	ATMG01360
BP528071	AT5G09510
BP528090	AT4G36440
BP528099	AT2G07680
BP528131	AT3G57890
BP528156	AT5G47760
BP528217	AT4G34120
BP528224	AT3G02740
BP528313	AT1G51390
BP528314	AT5G26740
BP528510	AT4G11820
BP528513	AT4G05130
BP528649	AT2G33540
BP528728	AT5G27680
BP528771	AT2G42710
BP528826	AT1G54280
BP528864	AT3G48770
BP528947	AT1G04010
BP528951	AT1G69800
BP528970	AT1G30000
BP528995	AT1G20925
BP528997	AT5G07590
BP529013	AT1G51160
BP529066	AT2G33770
BP529140	AT5G66810
BP529167	AT3G57340
BP529212	AT5G65200
BP529221	AT2G42260
BP529241	AT2G38480
BP529267	AT3G07700
BP529346	AT2G36290
BP529347	AT4G01400
BP529432	AT1G03540
BP529523	AT1G67190
BP529632	AT3G20740
BP529725	AT3G14290
BP529755	AT5G64740
BP529831	AT3G25585
BP529878	AT5G05250
BP529881	AT3G29765
BP529899	AT2G28420
BP529991	AT4G00110
BP529995	AT3G56130
BP530000	AT1G67480
BP530008	AT5G05380
BP530065	AT2G44190
BP530081	AT3G08710
BP530106	AT5G35460
BP530118	AT5G14030
BP530134	AT5G58640
BP530137	AT1G21380
BP530158	AT3G27260
BP530161	AT2G03150
BP530240	AT1G72810
BP530270	AT4G29010
BP530279	AT5G06770
BP530317	AT3G02885
BP530340	AT1G50490
BP530342	AT4G12130
BP530364	AT1G49410
BP530396	AT1G04850
BP530421	AT5G59613
BP530512	AT1G56220
BP530524	AT1G56220
BP530550	AT5G41670
BP530599	AT5G04490
BP530605	AT1G24706
BP530626	AT3G58130
BP530686	AT5G02560
BP530698	AT3G12260
BP530775	AT1G77140
BP530777	AT3G09010
BP530782	AT1G53310
BP530798	AT2G35795
BP530801	AT1G31070
BP530836	AT5G58290
BP530859	AT4G01935
BP530876	AT4G37270
BP530900	AT5G58490
BP530921	AT1G18560
BP530922	AT5G11520
BP530961	AT5G37770
BP530974	AT5G19830
BP531027	AT1G12310
BP531034	AT5G65290
BP531059	AT3G49600
BP531089	AT3G12600
BP531102	AT3G46060
BP531111	AT3G51390
BP531123	AT3G19910
BP531163	AT3G48660
BP531178	AT5G08160
BP531192	AT3G07860
BP531203	AT4G28300
BP531272	AT3G08890
BP531337	AT5G39410
BP531341	AT4G34100
BP531401	AT4G15900
BP531505	AT1G76630
BP531559	AT2G39970
BP531595	AT3G16270
BP531801	AT4G29880
BP531833	AT4G37880
BP531878	AT3G48380
BP531930	AT3G44260
BP531978	AT2G28600
BP532056	AT4G25230
BP532063	AT2G22480
BP532146	AT2G04030
BP532157	AT3G13080
BP532213	AT3G10530
BP532250	AT3G13110
BP532277	AT2G46000
BP532289	AT5G03530
BP532292	AT5G02270
BP532334	AT2G35100
BP532343	AT1G08310
BP532365	AT3G03380
BP532446	AT5G16880
BP532490	AT1G48320
BP532496	AT2G29080
BP532509	AT1G01170
BP532581	AT5G63880
BP532590	AT2G38280
BP532606	AT1G26880
BP532613	AT1G80360
BP532651	AT1G50410
BP532669	AT1G10030
BP532677	AT2G33040
BP532734	AT5G58560
BP532761	AT2G17705
BP532774	AT2G35170
BP532793	AT5G62575
BP532841	AT5G35160
BP532842	AT3G47833
BP532881	AT1G22450
BP532903	AT4G22140
BP532985	AT2G46540
BP533084	AT2G20585
BP533086	AT4G32551
BP533092	AT3G07560
BP533102	AT1G07080
BP533128	AT4G35780
BP533162	AT3G04780
BP533184	AT1G79000
BP533190	AT5G09430
BP533209	AT1G60690
BP533238	AT4G24730
BP533240	AT3G14890
BP533257	AT4G11820
BP533342	AT5G62640
BP533379	AT1G51630
BP533450	AT3G43240
BP533466	AT3G23800
BP533513	AT1G50480
BP533540	AT5G27700
BP533597	AT5G27280
BP533623	AT5G47960
BP533642	AT4G34450
BP533648	AT1G53750
BP533685	AT5G07940
BP533691	AT4G13730
BP533705	AT3G60210
BP533749	AT5G23070
BP533776	AT2G04350
BP533801	AT3G45040
BP533879	AT3G48660
BP533889	AT4G01100
BP533913	AT5G27760
BP533925	AT3G13930
BP533931	AT1G76940
BP533941	AT1G52360
BP533981	AT2G45300
BP534113	AT2G27450
BP534117	AT5G06910
BP534127	AT1G65700
BP534171	AT3G02750
BP534194	AT3G19650
BP534228	AT1G21750
BP534255	AT5G15470
BP534257	AT1G76010
BP534267	AT3G62600
BP534280	AT2G20450
BP534292	AT2G15910
BP534310	AT3G61710
BP534328	AT3G15395
BP534389	AT5G58290
BP534443	AT2G09990
BP534452	AT1G15370
BP534468	AT5G01650
BP534475	AT5G51960
BP534491	AT3G01120
BP534494	AT4G04180
BP534506	AT1G14620
BP534515	AT1G07470
BP534517	AT5G11680
BP534535	AT1G14510
BP534568	AT5G49940
BP534589	AT4G18400
BP534630	AT1G56590
BP534702	AT3G26980
BP534727	AT5G48930
BP534747	AT2G28060
BP534811	AT3G52730
BP534847	AT1G20200
BP534854	AT1G01910
BP534893	AT2G41790
BP534904	AT4G22310
BP534952	AT4G26000
BP535041	AT4G16660
BP535069	AT1G23290
BP535201	AT5G05370
BP535291	AT5G04590
BP535310	AT2G45490
BP535332	AT4G34555
BP535351	AT4G08170
BP535420	AT3G25040
BP535437	AT1G77490
BP535445	AT1G02840
BP535472	AT5G18420
BP535477	AT5G07440
BP535496	AT4G14790
BP535500	AT3G58680
BQ842825	AT4G38230
BQ842950	AT5G64140
BQ843069	AT3G15390
CN498791	AT5G06320
CN498813	AT1G01140
CN498817	AT3G53000
CN498829	AT1G12230
CN498832	AT3G05170
CN498844	AT5G45775
CN498847	AT1G23290
CN498848	AT1G57860
CN824887	AT1G62940
CN949697	AT3G07450
CN949739	AT3G25230
CN949756	AT4G21150
CV015908	AT4G27280
CV015940	AT2G19740
CV016020	AT3G16640
CV016069	AT5G59950
CV016096	AT3G09440
CV016115	AT1G60950
CV016117	AT5G16450
CV016132	AT4G27960
CV016160	AT3G19760
CV016224	AT5G01530
CV016239	AT5G64500
CV016307	AT1G64230
CV016321	AT5G41080
CV016329	AT5G55160
CV016343	AT5G36290
CV016350	AT5G26220
CV016369	AT5G61170
CV016386	AT4G27130
CV016395	AT2G26980
CV016408	AT5G58420
CV016450	AT1G52720
CV016454	AT1G15250
CV016479	AT3G12630
CV016487	AT1G27385
CV016502	AT1G64230
CV016540	AT5G02380
CV016555	AT2G42210
CV016564	AT1G32050
CV016579	AT3G61200
CV016589	AT1G71260
CV016595	AT2G36300
CV016597	AT3G62250
CV016617	AT2G33855
CV016628	AT1G80780
CV016656	AT1G49670
CV016663	AT3G26420
CV016717	AT5G52540
CV016769	AT5G19510
CV016776	AT3G12290
CV016812	AT3G16640
CV016814	AT1G29930
CV016859	AT1G77940
CV016932	AT3G61200
CV016949	AT5G07090
CV016999	AT5G47200
CV017014	AT1G32150
CV017044	AT1G27390
CV017065	AT1G06900
CV017108	AT5G37850
CV017132	AT1G17100
CV017195	AT5G10620
CV017227	AT3G25980
CV017244	AT3G11940
CV017249	AT5G22060
CV017286	AT4G31985
CV017354	AT2G18770
CV017355	AT5G59970
CV017393	AT1G08380
CV017422	AT4G40030
CV017445	AT3G14067
CV017464	AT5G02380
CV017494	AT3G12500
CV017561	AT1G04290
CV017611	AT1G74670
CV017736	AT1G69960
CV017757	AT1G66580
CV017813	AT3G59540
CV017816	AT1G50010
CV017874	AT1G04920
CV017890	AT1G02620
CV017912	AT2G23090
CV017920	AT5G46110
CV018003	AT3G56190
CV018062	AT2G02100
CV018094	AT5G62640
CV018133	AT4G14960
CV018189	AT2G21800
CV018222	AT5G55160
CV018234	AT3G16640
CV018252	AT5G59613
CV018266	AT3G44590
CV018357	AT3G16640
CV018400	AT5G53300
CV018401	AT2G40610
CV018414	AT2G01650
CV018424	AT3G16640
CV018427	AT5G42300
CV018461	AT1G26880
CV018510	AT1G76240
CV018541	AT1G74270
CV018587	AT4G30440
CV018662	AT3G48660
CV018754	AT1G57680
CV018789	AT4G26710
CV018824	AT5G61170
CV018832	AT1G67410
CV018833	AT4G27960
CV018856	AT2G02250
CV018922	AT4G38690
CV018933	AT4G40042
CV019009	AT5G53300
CV019083	AT4G14960
CV019192	AT3G06680
CV019336	AT5G59970
CV019339	AT5G59613
CV019402	AT4G05050
CV019426	AT1G60950
CV019435	AT2G42680
CV019440	AT3G59540
CV019475	AT1G62020
CV019552	AT5G40370
CV019614	AT5G47530
CV019640	AT5G13070
CV019713	AT3G16640
CV019724	AT3G47650
CV019776	AT3G28710
CV019867	AT3G61110
CV019872	AT3G22110
CV019886	AT1G54290
CV019930	AT4G29735
CV019936	AT5G24105
CV019939	AT5G16110
CV019945	AT1G41880
CV019986	AT2G41470
CV020004	AT3G18280
CV020010	AT2G36880
CV020023	AT2G19600
CV020046	AT3G15450
CV020125	AT5G65020
CV020163	AT1G79040
CV020183	AT2G27710
CV020187	AT1G48030
CV020289	AT1G18210
CV020294	AT2G38870
CV020316	AT5G14270
CV020369	AT2G24765
CV020376	AT5G46430
CV020422	AT2G31490
CV020459	AT5G47570
CV020493	AT1G27100
CV020558	AT2G42500
CV020573	AT2G47110
CV020574	AT5G08290
CV020750	AT1G51400
CV020782	AT2G17380
CV020938	AT4G18100
CV020953	AT2G37220
CV020985	AT5G62890
CV021010	AT1G67940
CV021013	AT3G60210
CV021072	AT1G67250
CV021104	AT4G21860
CV021106	AT4G18100
CV021131	AT1G64230
CV021164	AT5G03290
CV021194	AT1G06760
CV021245	AT3G63080
CV021255	AT5G13870
CV021296	AT4G39220
CV021361	AT3G51520
CV021399	AT5G46230
CV021400	AT5G55190
CV021408	AT1G11650
CV021429	AT1G27330
CV021434	AT1G77710
CV021486	AT5G14670
CV021495	AT1G23750
CV021496	AT5G02380
CV021551	AT5G51260
CV021619	AT1G78720
CV021637	AT5G61170
CV021663	AT1G13950
CV021675	AT1G23290
CV021703	AT4G13520
CV021749	AT1G01170
CV021755	AT3G12630
CV021807	AT3G11510
CV021825	AT3G12500
CV507090	AT5G04930
CV507105	AT2G23890
CV507122	AT3G54460
D17526	AT3G18130
D26509	AT2G29980
D45204	AT4G13940
D83711	AT2G36200
D85912	AT1G07890
D86722	AT1G55520
D87821	AT4G02080
DQ129870	AT4G15440
DQ156499	AT3G16630
DQ213015	AT1G04920
DQ218337	AT5G60010
DQ229077	AT2G43790
DV157481	AT5G59240
DV157486	AT5G42990
DV157490	AT3G12490
DV157497	AT3G51270
DV157514	AT1G11650
DV157540	AT1G20110
DV157550	AT1G48130
DV157555	AT4G16720
DV157557	AT1G27530
DV157565	AT2G42210
DV157572	AT2G32260
DV157585	AT5G24650
DV157598	AT3G04600
DV157600	AT3G20390
DV157619	AT4G08240
DV157622	AT5G09900
DV157623	AT5G45130
DV157626	AT2G43770
DV157633	AT3G61690
DV157649	AT1G80750
DV157653	AT2G39460
DV157663	AT3G20920
DV157679	AT5G24400
DV157680	AT4G16720
DV157686	AT4G11220
DV157707	AT1G08360
DV157710	AT1G26910
DV157719	AT1G01100
DV157720	AT1G05720
DV157724	AT3G02100
DV157743	AT3G11940
DV157751	AT4G09060
DV157755	AT2G16595
DV157766	AT5G51700
DV157767	AT2G31610
DV157776	AT3G61370
DV157784	AT3G20790
DV157786	AT4G39520
DV157790	AT3G45310
DV157797	AT1G04780
DV157804	AT3G55530
DV157807	AT5G13780
DV157830	AT1G78630
DV157860	AT2G01190
DV157864	AT4G10110
DV157889	AT5G58420
DV157903	AT2G41530
DV157952	AT4G29330
DV157963	AT3G56130
DV157983	AT5G54280
DV157984	AT2G22780
DV157993	AT5G66860
DV157996	AT1G31817
DV158042	AT4G13850
DV158054	AT5G19930
DV158064	AT3G62300
DV158084	AT5G64360
DV158089	AT5G26360
DV158120	AT3G62600
DV158122	AT2G42560
DV158142	AT1G19910
DV158160	AT3G48240
DV158163	AT4G01310
DV158177	AT5G14800
DV158186	AT2G19950
DV158249	AT3G13200
DV158308	AT2G32520
DV158317	AT4G33355
DV158330	AT1G59820
DV158351	AT3G44620
DV158352	AT1G25510
DV158374	AT5G48480
DV158401	AT5G54800
DV158412	AT4G30600
DV158451	AT3G02220
DV158457	AT1G60900
DV158470	AT2G13690
DV158478	AT4G09800
DV158504	AT4G11010
DV158506	AT1G57820
DV158510	AT1G77840
DV158532	AT3G51260
DV158544	AT5G05780
DV158550	AT5G17640
DV158578	AT2G35010
DV158596	AT3G51520
DV158612	AT5G20570
DV158613	AT3G22960
DV158629	AT3G54560
DV158634	AT2G45730
DV158655	AT2G02090
DV158658	AT2G31140
DV158664	AT3G12390
DV158709	AT3G62880
DV158739	AT1G23280
DV158744	AT2G47580
DV158761	AT3G13235
DV158776	AT4G16360
DV158833	AT4G33250
DV158848	AT1G05150
DV158862	AT4G33430
DV158867	AT2G34470
DV158875	AT5G08460
DV158876	AT4G12790
DV158884	AT3G04560
DV158890	AT5G49510
DV158914	AT5G21090
DV158949	AT4G26910
DV158952	AT1G04560
DV158972	AT4G09980
DV158997	AT2G24940
DV159000	AT4G09800
DV159002	AT4G00170
DV159019	AT5G42420
DV159023	AT4G35000
DV159037	AT3G56640
DV159051	AT5G17530
DV159064	AT4G02725
DV159065	AT3G15670
DV159070	AT1G17070
DV159096	AT4G28190
DV159115	AT5G64140
DV159117	AT1G56070
DV159134	AT3G54020
DV159141	AT1G36240
DV159143	AT1G16430
DV159148	AT1G13950
DV159157	AT4G29870
DV159175	AT5G47700
DV159219	AT1G80750
DV159237	AT5G65860
DV159239	AT1G72750
DV159253	AT4G26965
DV159284	AT5G63120
DV159290	AT5G01460
DV159293	AT2G32060
DV159294	AT2G28490
DV159298	AT1G09575
DV159321	AT4G23180
DV159323	AT1G43710
DV159325	AT3G02750
DV159351	AT2G43850
DV159363	AT4G25290
DV159365	AT2G25737
DV159376	AT4G37280
DV159437	AT1G32230
DV159446	AT1G17210
DV159465	AT4G24190
DV159496	AT5G15610
DV159511	AT5G24400
DV159518	AT1G32230
DV159527	AT4G34350
DV159539	AT5G56360
DV159609	AT1G67680
DV159622	AT5G55070
DV159666	AT2G19690
DV159682	AT3G27530
DV159689	AT1G12360
DV159699	AT1G80070
DV159714	AT1G22770
DV159738	AT5G58490
DV159765	AT4G33380
DV159766	AT2G33540
DV159788	AT1G58684
DV159790	AT2G33180
DV159792	AT2G13840
DV159809	AT5G09230
DV159810	AT1G17980
DV159817	AT3G51780
DV159843	AT1G67620
DV159852	AT1G09580
DV159856	AT1G20110
DV159857	AT5G22080
DV159872	AT5G18650
DV159878	AT3G51840
DV159880	AT3G63170
DV159885	AT4G39220
DV159900	AT1G64980
DV159903	AT2G42590
DV159906	AT1G18440
DV159937	AT4G26300
DV159941	AT5G11910
DV159955	AT4G34290
DV159956	AT5G55140
DV159964	AT4G09730
DV159985	AT3G11620
DV160005	AT3G09740
DV160010	AT2G32380
DV160053	AT2G44680
DV160054	AT3G23640
DV160063	AT1G51200
DV160091	AT4G30996
DV160093	AT4G39850
DV160097	AT3G14310
DV160117	AT2G01670
DV160122	AT2G41020
DV160140	AT2G13560
DV160152	AT1G34770
DV160165	AT3G17170
DV160171	AT1G27400
DV160192	AT5G03900
DV160201	AT2G28320
DV160203	AT5G65290
DV160221	AT5G22040
DV160229	AT1G73440
DV160233	AT2G24940
DV160259	AT5G44650
DV160268	AT1G12310
DV160284	AT1G56450
DV160289	AT4G13640
DV160311	AT1G21570
DV160325	AT1G49350
DV160326	AT4G13830
DV160337	AT1G61790
DV160352	AT3G26900
DV160358	AT4G33250
DV160394	AT5G40530
DV160403	AT3G03100
DV160404	AT1G52800
DV160405	AT1G60420
DV160408	AT2G01670
DV160431	AT3G18480
DV160447	AT4G12060
DV160448	AT1G04680
DV160487	AT2G39270
DV160506	AT4G17510
DV160512	AT3G16560
DV160534	AT4G09150
DV160535	AT3G49670
DV160550	AT2G35680
DV160564	AT3G51770
DV160581	AT5G08400
DV160583	AT2G18040
DV160624	AT3G55530
DV160640	AT1G44170
DV160694	AT3G19420
DV160701	AT3G61860
DV160704	AT2G48040
DV160709	AT3G63010
DV160716	AT3G47060
DV160754	AT2G28390
DV160757	AT5G65260
DV160789	AT4G30710
DV160831	AT3G51370
DV160841	AT2G17420
DV160851	AT2G20410
DV160860	AT2G36880
DV160879	AT4G16720
DV160886	AT5G09650
DV160926	AT2G45360
DV160934	AT3G07720
DV160940	AT2G29390
DV160976	AT3G50830
DV160978	AT3G62940
DV160992	AT4G32400
DV160995	AT3G62120
DV161010	AT4G26550
DV161013	AT5G51880
DV161017	AT4G40030
DV161102	AT5G63930
DV161115	AT3G16570
DV161142	AT5G10240
DV161159	AT5G45620
DV161163	AT3G62120
DV161185	AT1G16290
DV161188	AT5G06430
DV161189	AT1G52870
DV161194	AT2G34590
DV161198	AT5G49030
DV161215	AT4G31180
DV161227	AT4G10570
DV161230	AT3G24160
DV161240	AT2G37510
DV161248	AT5G40850
DV161255	AT5G56740
DV161260	AT3G22200
DV161271	AT4G03110
DV161275	AT3G13062
DV161279	AT1G04980
DV161328	AT1G03030
DV161341	AT1G67230
DV161349	AT3G45850
DV161350	AT2G03820
DV161386	AT3G59350
DV161398	AT5G62890
DV161417	AT3G47060
DV161437	AT2G17530
DV161441	AT2G16750
DV161442	AT1G47310
DV161448	AT1G27510
DV161452	AT1G48900
DV161485	AT2G02970
DV161522	AT1G72550
DV161544	AT5G60990
DV161551	AT3G24090
DV161566	AT4G14300
DV161692	AT2G01720
DV161712	AT2G43070
DV161730	AT5G02800
DV161781	AT2G13620
DV161797	AT1G60420
DV161802	AT3G56680
DV161814	AT1G21690
DV161823	AT2G18960
DV161861	AT2G26430
DV161885	AT3G06720
DV161889	AT3G51990
DV161898	AT1G25440
DV161900	AT1G56460
DV161940	AT1G77940
DV161947	AT1G53730
DV162021	AT4G34450
DV162026	AT4G36480
DV162033	AT3G18060
DV162062	AT5G65940
DV162086	AT1G09810
DV162099	AT5G56360
DV162116	AT1G13250
DV162128	AT1G53910
DV162199	AT4G33210
DV162200	AT4G37830
DV162231	AT2G31060
DV162248	AT1G14000
DV162283	AT3G22990
DV162291	AT1G80910
DV162331	AT3G05545
DV162334	AT5G60390
DV162339	AT4G34100
DV162340	AT3G13870
DV162343	AT1G76940
DV162345	AT3G15610
DV162351	AT1G53380
DV162407	AT3G58660
DV162419	AT5G07090
DV162449	AT1G26340
DV162480	AT5G58740
DV162505	AT2G04700
DV162520	AT1G55160
DV162548	AT3G01390
DV162553	AT3G26560
DV162558	AT1G52980
DV162559	AT2G45790
DV162568	AT4G36130
DV162582	AT3G44890
DV162599	AT3G11530
DV162604	AT3G57530
DV162605	AT4G28540
DV162630	AT3G17205
DV162646	AT4G20070
DV162658	AT2G16405
DV162682	AT1G26940
DV162691	AT3G62290
DV162696	AT2G37660
DV162700	AT5G53070
DV162712	AT5G41210
DV162718	AT1G55310
DV162733	AT4G02580
DV998762	AT3G51100
DV998765	AT4G32150
DV998783	AT4G34630
DV998827	AT3G09890
DV998886	AT1G68310
DV998904	AT4G26530
DV998963	AT2G33800
DV998978	AT3G56650
DV998989	AT2G44520
DV999016	AT4G09650
DV999026	AT1G54050
DV999054	AT5G47080
DV999084	AT4G37930
DV999089	AT3G16140
DV999092	AT5G02230
DV999112	AT1G79940
DV999134	AT2G41410
DV999136	AT4G08500
DV999152	AT1G70760
DV999189	AT1G49950
DV999190	AT1G63970
DV999212	AT1G71350
DV999233	AT5G62100
DV999246	AT1G69680
DV999247	AT1G09740
DV999273	AT3G15360
DV999286	AT1G62640
DV999306	AT3G48420
DV999307	AT1G02130
DV999315	AT1G55670
DV999323	AT5G59840
DV999348	AT1G68590
DV999391	AT3G53580
DV999401	AT3G19460
DV999402	AT4G00430
DV999409	AT2G29960
DV999410	AT2G39470
DV999447	AT1G11755
DV999471	AT1G27400
DV999474	AT5G64130
DV999488	AT1G12820
DV999505	AT2G45740
DV999523	AT5G37540
DV999530	AT1G79940
DV999531	AT3G52960
DV999544	AT2G32070
DV999555	AT1G74960
DV999561	AT2G36485
DV999565	AT4G20410
DV999569	AT4G22220
DV999585	AT3G12620
DV999592	AT1G32400
DV999599	AT4G25620
DV999602	AT1G65820
DV999620	AT5G12310
DV999621	AT4G22756
DV999623	AT1G27180
DV999635	AT2G47730
DV999648	AT5G64030
DV999667	AT5G10160
DV999689	AT4G10130
DV999697	AT1G17100
DV999704	AT5G35170
DV999732	AT3G47560
DV999762	AT5G40650
DV999782	AT3G17611
DV999783	AT3G48590
DV999793	AT2G39570
DV999821	AT1G09510
DV999838	AT1G29040
DV999846	AT2G37970
DV999850	AT3G23600
DV999851	AT3G23600
DV999902	AT1G07830
DV999904	AT1G05575
DV999924	AT2G23070
DV999927	AT4G37880
DV999934	AT3G14050
DV999954	AT2G23150
DV999956	AT3G11730
DV999990	AT1G44920
DW000005	AT2G43360
DW000017	AT5G50740
DW000043	AT3G62840
DW000060	AT5G03740
DW000065	AT1G23740
DW000074	AT1G74700
DW000079	AT5G60160
DW000090	AT3G16785
DW000135	AT2G42750
DW000149	AT5G41350
DW000156	AT4G04020
DW000208	AT4G29670
DW000214	AT2G29630
DW000215	AT3G43810
DW000285	AT1G09870
DW000289	AT4G31010
DW000294	AT3G10130
DW000310	AT3G27080
DW000312	AT2G16370
DW000313	AT5G56860
DW000343	AT5G63460
DW000372	AT3G01210
DW000377	AT1G56700
DW000395	AT1G16970
DW000396	AT5G46800
DW000398	AT1G08200
DW000412	AT4G29590
DW000413	AT4G34880
DW000428	AT3G04310
DW000429	AT5G18790
DW000434	AT4G25910
DW000445	AT1G06690
DW000465	AT4G25600
DW000472	AT2G20740
DW000475	AT1G67580
DW000523	AT3G60300
DW000571	AT3G55410
DW000595	AT1G34750
DW000599	AT3G59970
DW000640	AT4G39280
DW000646	AT5G08080
DW000648	AT4G30960
DW000694	AT5G39740
DW000704	AT1G09770
DW000726	AT2G37150
DW000754	AT4G34360
DW000794	AT3G14067
DW000809	AT5G53850
DW000811	AT1G12050
DW000825	AT2G26800
DW000842	AT2G20860
DW000863	AT3G15010
DW000954	AT1G64430
DW000972	AT4G33010
DW001038	AT4G00400
DW001078	AT3G06820
DW001087	AT3G12110
DW001094	AT2G26490
DW001113	AT5G46860
DW001145	AT4G30950
DW001160	AT4G12830
DW001202	AT3G05170
DW001268	AT5G15540
DW001320	AT3G03790
DW001352	AT5G35330
DW001357	AT4G18810
DW001385	AT3G57890
DW001404	AT1G29990
DW001436	AT1G48850
DW001476	AT1G71260
DW001479	AT1G77400
DW001539	AT3G56190
DW001549	AT1G77180
DW001572	AT1G51550
DW001600	AT5G03905
DW001629	AT5G67480
DW001649	AT4G14960
DW001697	AT1G73325
DW001744	AT1G60170
DW001771	AT4G02890
DW001774	AT2G28230
DW001776	AT2G39080
DW001777	AT2G20930
DW001786	AT3G25400
DW001798	AT3G46620
DW001848	AT1G27450
DW001858	AT3G18480
DW001874	AT4G30220
DW001876	AT1G04950
DW001932	AT5G44710
DW001947	AT3G53220
DW001948	AT1G10950
DW001953	AT3G22630
DW001957	AT3G22600
DW002014	AT1G10865
DW002097	AT5G60640
DW002104	AT4G00660
DW002115	AT1G01710
DW002140	AT5G25360
DW002148	AT5G17190
DW002152	AT3G25800
DW002157	AT5G04600
DW002161	AT3G17740
DW002182	AT2G02050
DW002185	AT3G52590
DW002236	AT4G28880
DW002302	AT3G55030
DW002306	AT4G26810
DW002310	AT3G25570
DW002313	AT3G10920
DW002316	AT4G02030
DW002352	AT1G76020
DW002359	AT1G69485
DW002401	AT4G30480
DW002421	AT5G12290
DW002444	AT3G30390
DW002466	AT5G36110
DW002470	AT1G49400
DW002506	AT2G27490
DW002519	AT5G61150
DW002575	AT3G29130
DW002580	AT2G02760
DW002623	AT1G62640
DW002636	AT3G52090
DW002651	AT1G29330
DW002686	AT5G04560
DW002697	AT5G17840
DW002719	AT4G28025
DW002756	AT3G06340
DW002770	AT2G39770
DW002771	AT5G66320
DW002773	AT5G04920
DW002824	AT1G74920
DW002855	AT3G24050
DW002857	AT1G44170
DW002883	AT3G07400
DW002885	AT3G29170
DW002919	AT1G24360
DW002968	AT3G50860
DW002976	AT5G09900
DW002998	AT5G43050
DW003058	AT3G52030
DW003068	AT5G39510
DW003077	AT5G26360
DW003088	AT5G46210
DW003092	AT2G30780
DW003166	AT3G17980
DW003167	AT1G18720
DW003209	AT4G37880
DW003255	AT3G56340
DW003261	AT5G04490
DW003300	AT3G47340
DW003303	AT3G24200
DW003318	AT4G25690
DW003321	AT2G21190
DW003354	AT5G05130
DW003366	AT2G47730
DW003368	AT1G01140
DW003379	AT5G65360
DW003387	AT5G11340
DW003404	AT4G16520
DW003446	AT2G33550
DW003455	AT5G60390
DW003467	AT5G58420
DW003491	AT4G18100
DW003497	AT1G05070
DW003534	AT3G14080
DW003542	AT2G39130
DW003603	AT5G49930
DW003636	AT2G32060
DW003643	AT5G22010
DW003680	AT3G10985
DW003697	AT3G46440
DW003703	AT1G52360
DW003716	AT4G18470
DW003721	AT3G14290
DW003728	AT5G65750
DW003734	AT4G26180
DW003746	AT5G37680
DW003750	AT3G09880
DW003798	AT5G01310
DW003808	AT2G30050
DW003811	AT5G26600
DW003889	AT5G09810
DW003915	AT4G09800
DW003919	AT2G33845
DW003929	AT5G26667
DW003989	AT2G17380
DW003998	AT3G59780
DW004009	AT5G59870
DW004048	AT4G11150
DW004091	AT4G07390
DW004103	AT1G79200
DW004188	AT3G01850
DW004189	AT2G32280
DW004204	AT4G38630
DW004209	AT3G24160
DW004210	AT5G51940
DW004227	AT2G26570
DW004236	AT5G53560
DW004247	AT1G23750
DW004310	AT2G27600
DW004322	AT2G02050
DW004385	AT3G54750
DW004395	AT5G54750
DW004416	AT1G10200
DW004426	AT3G05530
DW004427	AT1G18210
DW004487	AT3G13930
DW004524	AT1G52600
DW004634	AT5G05380
DW004645	AT1G76810
DW004687	AT1G53900
DW004694	AT4G10320
DW004697	AT5G42810
DW004715	AT5G05610
DW004722	AT4G00550
DW004723	AT2G19740
DW004733	AT4G14385
DW004791	AT4G00750
DW004809	AT4G32810
DW004835	AT3G61200
DW004949	AT5G55290
DW004969	AT1G20510
DW005018	AT3G20800
DW005032	AT2G17370
DW005053	AT2G34560
DW005060	AT1G07140
DW005082	AT1G01225
DW005088	AT5G59850
DW005098	AT3G03000
DW005102	AT5G55610
DW005127	AT5G15220
DW005137	AT3G49470
DW005140	AT3G53520
DW005177	AT4G20780
DW005183	AT5G13020
DW005192	AT1G48830
DW005212	AT3G16050
DW005219	AT5G16160
DW005223	AT2G20840
DW005234	AT2G38280
DW005235	AT1G29850
DW005252	AT1G79940
EB424607	AT2G27020
EB424612	AT2G38740
EB424649	AT3G58060
EB424654	AT2G45980
EB424657	AT1G21460
EB424685	AT3G17660
EB424693	AT5G19855
EB424698	AT4G19410
EB424704	AT3G05500
EB424705	AT4G14340
EB424706	AT3G57410
EB424707	AT4G38790
EB424731	AT1G75210
EB424751	AT5G59880
EB424762	AT5G39410
EB424783	AT5G11520
EB424796	AT3G15210
EB424800	AT3G11690
EB424807	AT1G55340
EB424810	AT2G02240
EB424813	AT4G02720
EB424825	AT3G08550
EB424826	AT1G80670
EB424837	AT2G45520
EB424838	AT2G35800
EB424878	AT1G19600
EB424895	AT2G34770
EB424907	AT1G62020
EB424909	AT5G01990
EB424928	AT1G30910
EB424930	AT5G35560
EB424940	AT3G06470
EB424967	AT1G02090
EB424969	AT2G21160
EB424974	AT2G26670
EB424975	AT5G44730
EB424981	AT5G26220
EB424984	AT1G79010
EB424986	AT4G17190
EB424993	AT3G54840
EB424994	AT5G63060
EB424997	AT1G21460
EB425013	AT5G53400
EB425016	AT5G51510
EB425028	AT3G19940
EB425031	AT3G12660
EB425035	AT3G27430
EB425041	AT4G25550
EB425045	AT1G60970
EB425050	AT3G47810
EB425062	AT1G09560
EB425084	AT1G72650
EB425095	AT4G34215
EB425115	AT2G47710
EB425136	AT1G14700
EB425137	AT1G06760
EB425138	AT4G28520
EB425143	AT2G27510
EB425159	AT5G40780
EB425191	AT4G25030
EB425232	AT4G29160
EB425233	AT4G20760
EB425283	AT1G12520
EB425325	AT5G60860
EB425341	AT4G35785
EB425343	AT5G37600
EB425346	AT2G22475
EB425359	AT3G02050
EB425360	AT4G17920
EB425363	AT3G15290
EB425373	AT4G25550
EB425378	AT4G02620
EB425387	AT2G27080
EB425395	AT4G38570
EB425445	AT5G57490
EB425446	AT5G38900
EB425471	AT1G04690
EB425483	AT5G59780
EB425508	AT4G14930
EB425509	AT3G27540
EB425523	AT1G71170
EB425527	AT2G04240
EB425528	AT3G03980
EB425536	AT3G23490
EB425537	AT2G02760
EB425538	AT2G23810
EB425543	AT1G65690
EB425577	AT1G52340
EB425594	AT2G31670
EB425603	AT5G06860
EB425604	AT5G45880
EB425632	AT3G54040
EB425633	AT2G25280
EB425643	AT5G01820
EB425650	AT3G63080
EB425654	AT3G07890
EB425680	AT4G22260
EB425717	AT4G35750
EB425754	AT2G04240
EB425762	AT1G17500
EB425766	AT1G03070
EB425796	AT1G73010
EB425809	AT4G16444
EB425810	AT3G20820
EB425819	AT3G51030
EB425832	AT5G64460
EB425838	AT2G47210
EB425857	AT2G07040
EB425859	AT3G53620
EB425874	AT4G25590
EB425896	AT5G48850
EB425900	AT2G34470
EB425904	AT1G73090
EB425907	AT1G77930
EB425928	AT4G17650
EB425931	AT1G03070
EB425964	AT5G02740
EB425986	AT3G01640
EB425998	AT3G53010
EB426018	AT5G46020
EB426048	AT1G29050
EB426067	AT5G13540
EB426079	AT5G04370
EB426082	AT5G45130
EB426099	AT1G66070
EB426141	AT3G17000
EB426145	AT2G48150
EB426152	AT1G57610
EB426179	AT5G15800
EB426182	AT1G47420
EB426202	AT1G70180
EB426212	AT1G07470
EB426220	AT5G58640
EB426241	AT1G01050
EB426242	AT5G18610
EB426249	AT2G16460
EB426276	AT3G55440
EB426308	AT5G51120
EB426312	AT4G25590
EB426328	AT5G06320
EB426347	AT5G51440
EB426348	AT2G39725
EB426356	AT1G73010
EB426369	AT1G68090
EB426380	AT3G25120
EB426381	AT3G12390
EB426388	AT3G55770
EB426389	AT4G09830
EB426399	AT5G02040
EB426400	AT1G60810
EB426408	AT5G06290
EB426416	AT1G32410
EB426417	AT5G22360
EB426431	AT4G38460
EB426443	AT4G39110
EB426455	AT2G27210
EB426542	AT2G27260
EB426581	AT4G28880
EB426600	AT5G22875
EB426615	AT3G52850
EB426628	AT2G45380
EB426644	AT5G05760
EB426653	AT3G48680
EB426680	AT3G10572
EB426682	AT5G52200
EB426685	AT4G13420
EB426686	AT1G58210
EB426697	AT1G72410
EB426699	AT4G26400
EB426714	AT5G11900
EB426716	AT4G32140
EB426727	AT5G41210
EB426741	AT3G29280
EB426796	AT1G34630
EB426833	AT2G25100
EB426854	AT3G13390
EB426879	AT5G12230
EB426901	AT1G45170
EB426940	AT5G27870
EB426943	AT4G36945
EB426979	AT1G14570
EB427008	AT2G28370
EB427017	AT1G64660
EB427027	AT1G80660
EB427062	AT2G47760
EB427133	AT5G15110
EB427201	AT1G29140
EB427237	AT4G11970
EB427252	AT5G24318
EB427326	AT4G19420
EB427333	AT4G25330
EB427335	AT1G77670
EB427345	AT5G09740
EB427398	AT3G17330
EB427401	AT2G23150
EB427451	AT2G39890
EB427456	AT1G30690
EB427498	AT5G64370
EB427581	AT2G01050
EB427587	AT1G14620
EB427619	AT1G14420
EB427700	AT1G12370
EB427708	AT1G09070
EB427721	AT4G30920
EB427742	AT1G72660
EB427773	AT3G55960
EB427794	AT5G19600
EB427795	AT1G12640
EB427799	AT4G25650
EB427823	AT3G19640
EB427837	AT5G40190
EB427846	AT3G42640
EB427867	AT4G32390
EB427870	AT5G25360
EB427886	AT4G19410
EB427889	AT2G01770
EB427949	AT4G10260
EB427969	AT3G15430
EB427980	AT1G68490
EB427988	AT1G63780
EB427992	AT5G58710
EB427996	AT1G13700
EB428011	AT5G15110
EB428028	AT5G45390
EB428048	AT4G26100
EB428069	AT3G10620
EB428075	AT5G22840
EB428087	AT5G50870
EB428093	AT4G12320
EB428101	AT5G63180
EB428119	AT3G18750
EB428123	AT2G25720
EB428134	AT3G02800
EB428150	AT1G06570
EB428177	AT4G39220
EB428179	AT4G39220
EB428190	AT4G32150
EB428246	AT1G32490
EB428278	AT5G52970
EB428286	AT4G27470
EB428295	AT5G02280
EB428306	AT2G25570
EB428312	AT3G05590
EB428317	AT5G21940
EB428319	AT5G16120
EB428320	AT1G02130
EB428347	AT5G14120
EB428386	AT5G50840
EB428396	AT5G35160
EB428409	AT1G68370
EB428428	AT3G19020
EB428458	AT3G11510
EB428460	AT2G26920
EB428497	AT5G60670
EB428503	AT3G19020
EB428527	AT3G50830
EB428537	AT3G28917
EB428605	AT2G30360
EB428655	AT5G06600
EB428657	AT3G62130
EB428663	AT3G16090
EB428682	AT4G11290
EB428726	AT5G59030
EB428739	AT1G01580
EB428754	AT1G76150
EB428777	AT3G02600
EB428791	AT5G26250
EB428794	AT1G14420
EB428797	AT3G49350
EB428815	AT1G49820
EB428820	AT5G37510
EB428846	AT2G36290
EB428912	AT5G18610
EB428913	AT5G17420
EB428919	AT3G27930
EB428951	AT3G08890
EB429008	AT2G19770
EB429028	AT3G12580
EB429134	AT3G11780
EB429168	AT3G14290
EB429193	AT2G33470
EB429241	AT3G48700
EB429308	AT5G25450
EB429518	AT2G06025
EB429539	AT1G63220
EB429556	AT4G22890
EB429581	AT2G34660
EB429592	AT5G42390
EB429696	AT5G42740
EB429702	AT1G74920
EB429718	AT5G63690
EB429764	AT4G32900
EB429767	AT5G01260
EB429793	AT4G31600
EB429800	AT3G08730
EB429802	AT5G08060
EB429803	AT3G07270
EB429818	AT1G19150
EB429834	AT4G30330
EB429842	AT5G61410
EB429850	AT1G07790
EB429852	AT4G25315
EB429857	AT2G03150
EB429906	AT3G51010
EB429909	AT2G19730
EB429945	AT3G10920
EB430087	AT5G12020
EB430176	AT5G24314
EB430218	AT5G58510
EB430245	AT4G01810
EB430285	AT5G49940
EB430299	AT4G23570
EB430391	AT4G33460
EB430421	AT4G26860
EB430441	AT4G13010
EB430490	AT1G60900
EB430499	AT4G24740
EB430513	AT1G29810
EB430594	AT1G73480
EB430603	AT3G05580
EB430609	AT1G03330
EB430793	AT3G45140
EB430886	AT5G11680
EB430965	AT1G13120
EB431036	AT1G64230
EB431045	AT4G11410
EB431060	AT1G11930
EB431094	AT5G40810
EB431109	AT4G39820
EB431202	AT3G15360
EB431255	AT3G43810
EB431310	AT3G22320
EB431311	AT5G53850
EB431314	AT3G10420
EB431321	AT3G15620
EB431359	AT5G08560
EB431362	AT1G12370
EB431369	AT1G80530
EB431415	AT1G80380
EB431631	AT2G06520
EB431715	AT5G09310
EB431745	AT5G43830
EB431800	AT1G75310
EB431914	AT1G12390
EB431969	AT1G47420
EB432004	AT3G11750
EB432066	AT1G07700
EB432106	AT5G59850
EB432138	AT1G78300
EB432143	AT1G13060
EB432202	AT4G26860
EB432254	AT3G60820
EB432321	AT5G18650
EB432436	AT5G08290
EB432445	AT5G50320
EB432449	AT2G17510
EB432485	AT1G59750
EB432490	AT4G03550
EB432554	AT5G35690
EB432650	AT3G01090
EB432654	AT1G69800
EB432656	AT3G62870
EB432660	AT1G03140
EB432682	AT5G47120
EB432691	AT2G20120
EB432693	AT4G26850
EB432747	AT2G05620
EB432791	AT4G26430
EB432848	AT4G35090
EB432975	AT5G51290
EB432993	AT2G31140
EB433061	AT3G59950
EB433168	AT1G03910
EB433227	AT5G09650
EB433245	AT1G56500
EB433422	AT5G24870
EB433468	AT1G18080
EB433494	AT1G36310
EB433498	AT1G09630
EB433675	AT3G58580
EB433693	AT3G29575
EB433720	AT1G05060
EB433802	AT5G54640
EB433813	AT1G07010
EB433922	AT3G54170
EB434087	AT3G55140
EB434138	AT4G13510
EB434140	AT2G47490
EB434170	AT1G77840
EB434177	AT3G53230
EB434344	AT1G22660
[truncated: 1,266 more rows]
