# Supplementary material for: Comprehensive analysis of tobacco pollen transcriptome unveils common pathways in polar cell expansion and underlying heterochronic shift during spermatogenesis
Source: BMC Plant Biol. 2012 Feb 16;12:24. doi: 10.1186/1471-2229-12-24 (PMC3305590; doi:10.1186/1471-2229-12-24)
Supplement: Additional file 12 — Table S11 A list of tobacco acessions with significant Arabidopsis homologs that had reliable microarray expression in PT4, root/root hairs and overlapped with Arabidopsis root-hair specific transcriptome and virtual proteome. [file 1471-2229-12-24-S12.XLSX]

## Sheet: Table S11 
Table S11. A list of tobacco acessions with significant Arabidopsis homologs that had reliable microarray expression in PT4, root/root hairs and overlapped with Arabidopsis root-hair specific transcriptome and virtual proteome.
				Normalized expression levels				qPCR test	Functional test
Overlap with Arabidopsis root hair RHE- transcriptome (Wong et al.,2009)	Tobacco accession	Closest Arabidopsis homolog (<10e-10)	Gene description	MP	PT4	LF	RT
	BP130384	AT5G67320	WD-40 repeat family protein	244.653	287.968	98.4398	185.053	YES	YES/Aberrant
	EB446619	AT5G66030	ATGRIP/GRIP; protein binding	915.295	1451.54	133.63	378.216
	EB443430	AT5G63620	oxidoreductase, zinc-binding dehydrogenase family protein	227.873	54.4525	288.784	990.927
	AB120519	AT5G55480	glycerophosphoryl diester phosphodiesterase family protein	17.3725	35.2648	179.816	135.083
	DW004949	AT5G55290	ATP synthase subunit H family protein	6836.52	4486	244.615	143.839
	CV016717	AT5G52540	0	509.986	195.327	103.991	104.827
	EB425016	AT5G51510	0	342.656	234.155	3.53638	3.78271
	EB680397	AT5G50530	CBS domain-containing protein / octicosapeptide/Phox/Bemp1 (PB1) domain	1887.24	733.477	25.1637	54.1594	YES
	EB449740	AT5G47030	ATP synthase delta' chain, mitochondrial	437.418	529.774	69.0171	48.9678
	AY640382	AT5G45110	NPR3 (NPR1-LIKE PROTEIN 3); protein binding	104.001	91.8402	54.6885	140.297
	CV016343	AT5G36290	0	555.274	977.427	142.639	284.354
	BP135790	AT5G23910	microtubule motor	41.2533	27.129	4.31904	4.09217
	EB448178	AT5G22400	rac GTPase activating protein, putative	40.9413	110.14	25.541	16.6594
	DW003643	AT5G22010	ATRFC1 (REPLICATION FACTOR C 1); ATP binding	701.125	426.947	415.6	1025.37		YES/Aberrant
	DW005183	AT5G13020	emsy N terminus domain-containing protein	255.995	270.775	153.327	115.098
	EB448935	AT5G11620	SWIM zinc finger family/ (MAPKKK)-related	58.3721	55.369	5.23747	3.29767
	EB678009	AT5G11490	adaptin family protein	54.5365	92.27	335.156	615.794
	BP528997	AT5G07590	WD-40 repeat protein family	8.97833	23.0621	90.2015	13.8491
	EB681910	AT4G39690	0	38.7056	75.9556	22.6851	25.0545
	EB425138	AT4G28520	CRU3 (CRUCIFERIN 3); nutrient reservoir	73.51	62.144	2.7881	10.7717
	EB437660	AT4G27540	prenylated rab acceptor (PRA1) protein-related	91.7545	104.199	9.4355	6.93376
	EB677605	AT4G21670	CPL1 (FIERY 2); double-stranded RNA binding	129.626	102.311	20.7477	72.1377
	BP130775	AT4G21660	proline-rich spliceosome-associated (PSP) family protein	79.7512	176.03	146.268	119.514
	EB679714	AT4G20380	LSD1 (LESION SIMULATING DISEASE)	2718.91	3261.14	437.889	237.672
	CV020938	AT4G18100	60S ribosomal protein L32 (RPL32A)	469.75	243.806	842.275	535.985
	EB424986	AT4G17190	FPS2 (FARNESYL DIPHOSPHATE SYNTHASE 2)	885.39	726.919	62.5175	302.803
	EB680347	AT4G13250	short-chain dehydrogenase/reductase (SDR) family protein	20.1278	30.3759	847.005	356.091
	DV999136	AT4G08500	MEKK1 (MYTOGEN ACTIVATED PROTEIN KINASE KINASE); DNA binding	256.108	220.683	144.765	279.536	YES
	EB438078	AT4G04930	DES-1-LIKE (fatty acid desaturase 1-like); oxidoreductase	11109.7	8488.36	445.318	135.286	YES
	BP133729	AT3G63000	NPL41 (NPL4-LIKE PROTEIN 1)	40.0177	60.6932	109.003	68.8785
	FG641047	AT3G54480	SKIP5 (SKP1-INTERACTING PARTNER 5)	175.322	149.055	147.975	126.178
	EB425632	AT3G54040	photoassimilate-responsive protein-related	260040	113651	15.6068	26.4144
	DV157790	AT3G45310	cysteine proteinase, putative	142.274	77.9647	858.255	878.932
	AJ299254	AT3G44110	ATJ3 (Arabidopsis thaliana DnaJ homologue 3)	1.53167	2.185	0.885339	11.4584
	DV161551	AT3G24090	transaminase	32.4828	75.9049	12.492	13.7388
	DV162283	AT3G22990	binding	20.6938	46.7561	6.24241	17.6575
	EB449312	AT3G22380	TIC (TIME FOR COFFEE)	95.162	108.464	372.673	1114.89
	BP529632	AT3G20740	FIE (FERTILIZATION-INDEPENDENT ENDOSPERM 1)/ transcription factor	35.568	40.4318	13.1658	36.9055
	BP137203	AT3G18040	MPK9 (MAP KINASE 9); MAP kinase	145.173	446.12	7.58138	10.838
	EB426141	AT3G17000	UBC32 (UBIQUITIN-CONJUGATING ENZYME 32); ubiquitin-protein ligase	350.364	1420.86	113.757	847.695
	EB451916	AT3G15160	binding	354.427	231.849	25.2604	33.599
	AF223573	AT3G08510	ATPLC2 (PHOSPHOLIPASE C 2); phospholipase C	78.5206	28.4642	14652	8.72165
	DV158451	AT3G02220	0	132.827	103.909	138.113	114.186
	BP529221	AT2G42260	UVI4 (UV-B-INSENSITIVE 4)	22.972	24.5756	3.64995	2.33959
	DV999793	AT2G39570	ACT domain-containing protein	127.614	238.488	247.302	50.5155
	DV999410	AT2G39470	PPL2 (PSBP-LIKE PROTEIN 2); calcium ion binding	46.4415	87.1162	5927.47	0
	DW005053	AT2G34560	katanin, putative	802.193	849.318	89.6677	45.4938
	BP529066	AT2G33770	ATUBC24/PHO2/UBC24 (PHOSPHATE 2); ubiquitin-protein ligase	301.664	189.051	4.56339	10.3536
	FG636650	AT2G21600	ATRER1B (Arabidopsis thaliana endoplasmatic reticulum retrieval protein 1B)	22.39	27.3686	5.19405	32.514
	EB426249	AT2G16460	0	2116.38	1450.8	52.9455	83.4214
	DV160140	AT2G13560	malate oxidoreductase, putative	27.7208	88.2082	394.913	702.189
	EB432747	AT2G05620	PGR5 (PROTON GRADIENT REGULATION 5)	125.58	297.817	104.878	0
	BP129365	AT2G03820	nonsense-mediated mRNA decay NMD3 family protein	281.018	581.033	4.52756	4.73217
	EB451426	AT1G79260	0	51.5504	81.484	5.09638	4.05758
	DW001479	AT1G77400	0	38.2067	104.477	4.99575	9.89114
	BP534257	AT1G76010	nucleic acid binding	184.525	210.167	9.4678	82.3584
	EB430594	AT1G73480	hydrolase, alpha/beta fold family protein	1445.44	1723.21	3.88803	1.67261
	FG639256	AT1G69410	eukaryotic translation initiation factor 5A, putative / eIF-5A, putative	13121.6	7421.29	4361.39	6586.28		YES/normal
	EB449699	AT1G66680	AR401	380.406	40.6276	12.3354	154.524
	EB445104	AT1G64780	ATAMT1;2 (AMMONIUM TRANSPORTER 1;2); transmembrane transporter	67.2415	30.6982	3.87331	1.17743
	DV159788	AT1G58684	40S ribosomal protein S2, putative	7013.05	3400.3	1144.36	867.123	YES
	FG636077	AT1G55265	0	37.6843	77.5948	559.941	1371.98
	AY286010	AT1G53910	RAP2.12; DNA binding / transcription factor	24.5864	37.7109	290.152	1716.52
	EB448436	AT1G31660	0	15.56	16.6075	116.171	157.152
	EB444224	AT1G30630	coatomer protein epsilon subunit family protein / COPE family protein	1572.17	717.514	160.799	94.5302
	DV999838	AT1G29040	0	114.713	222.23	68.6984	27.6571
	EB444966	AT1G23440	pyrrolidone-carboxylate peptidase family protein	96.637	13.6426	42.6735	86.0525
	U64926	AT1G22050	MUB6 (MEMBRANE-ANCHORED UBIQUITIN-FOLD PROTEIN 6 PRECURSOR)	137.306	151.633	18.1408	76.5319
	EB678797	AT1G20670	DNA-binding bromodomain-containing protein	42.426	31.2061	4.11849	4.57591
	EB681018	AT1G18460	lipase family protein	676.888	882.769	76.0755	283.906
	DV159689	AT1G12360	KEU (KEULE); protein transporter	12.7625	46.9796	10.9736	18.1286
	EB439640	AT1G08830	CSD1 (COPPER/ZINC SUPEROXIDE DISMUTASE 1)	5571.96	2637.95	1612.85	4231.4	YES	YES/Aberrant
	AB010878	AT1G07320	RPL4(ribosomal protein L4);poly(U)binding,structural constituent of ribosome	5708.9	2149.86	7137.99	42.8289
	EB433813	AT1G07010	calcineurin-like phosphoesterase family protein	1.35	7.545	31.4311	8.96538
	FG642251	AT1G05970	nucleotide binding	40.4138	20.9217	145.45	233.87
	EB439696	AT1G05780	0	1531.04	752.494	152.252	156.652
	BP128945	AT1G04700	protein kinase family protein	335.64	377.374	13.6851	25.5275
	EB425766	AT1G03070	glutamate binding /	62.5156	97.8197	95.6402	158.792
Overlap with Arabidopsis root hair transcriptome and "virtual proteome" (Cvrčková et al.,2010)
	EB450542	AT5G65270	AtRABA4a (Arabidopsis Rab GTPase homolog A4a); GTP binding	14.75	15.7805	15.7448	19.0329
	EB427498	AT5G64370	BETA-UP (BETA-UREIDOPROPIONASE); beta-ureidopropionase	146.014	127.884	22.4824	118.757
	EB425325	AT5G60860	AtRABA1f (Arabidopsis Rab GTPase homolog A1f); GTP binding	266.835	293.163	104.482	153.12	YES
	BP534727	AT5G48930	transferase family protein	524.181	309.216	2.56126	2.89299
	DV157623	AT5G45130	RHA1	90.8439	169.424	29.2224	118.453
	BP136023	AT5G20660	24 kDa vacuolar protein, putative	21.9381	50.8498	8.17571	13.456
	BP136976	AT5G13500	0	104.889	81.369	14.3727	5.98001
	BP530922	AT5G11520	ASP3 (ASPARTATE AMINOTRANSFERASE 3)	456.142	227.628	40.9074	656.211
	EB681611	AT4G35360	pantothenate kinase family protein	221.275	129.125	150.082	93.5226
	Y14431	AT4G35260	IDH1 (ISOCITRATE DEHYDROGENASE 1); isocitrate dehydrogenase (NAD+)	191.504	299.714	127.751	130.216
	BP530270	AT4G29010	AIM1 (ABNORMAL INFLORESCENCE MERISTEM); enoyl-CoA hydratase	55.6343	62.5053	80.4379	218.286
	DV158949	AT4G26910	2-oxoacid dehydrogenase family protein	1471.57	376.324	77.4981	81.3216
	BP135239	AT3G17810	dihydroorotate dehydrogenase/oxidase family protein	71.0858	33.1268	133.834	111.945
	EB450443	AT3G15020	malate dehydrogenase (NAD), mitochondrial, putative	245.655	222.559	521.65	63.5547
	DW001087	AT3G12110	ACT11 (ACTIN-11); structural constituent of cytoskeleton	6710.24	5458.24	874.566	184.452
	EB439411	AT3G07680	emp24/gp25L/p24 family protein	2817.82	966.698	20.2959	5.17258
	CV020294	AT2G38870	protease inhibitor, putative	50.8629	17.9611	1.18158	105.768
	DV159294	AT2G28490	cupin family protein	1137.16	317.423	4.21959	4.17422
	Z48977	AT1G56190	phosphoglycerate kinase, putative	159.267	273.651	7074.72	87.1639
	EB450503	AT1G53580	ETHE1/GLX2-3/GLY3 (GLYOXALASE 2-3); hydroxyacylglutathione hydrolase	96.3755	164.81	4.78252	8.98408
	BP528970	AT1G30000	glycoside hydrolase family 47 protein	21.1607	33.2753	3.63829	3.89316
	Y09876	AT1G23800	ALDH2B7(Aldehyde dehydrogenase 2B7);3-chloroallyl aldehyde dehydrogenase	13241.6	1404.93	2.01532	0.494156
	EB443875	AT1G17745	PGDH (3-PHOSPHOGLYCERATE DEHYDROGENASE)	368.905	1988.73	1210.66	1512.76	YES
	CV021663	AT1G13950	EIF-5A (eukaryotic translation initiation factor 5A-1)	2546.82	1810.36	488.538	2316.28	YES
	DV999247	AT1G09740	ethylene-responsive protein, putative	123.586	117.23	35.6168	47.9861
	EB438565	AT1G02305	cathepsin B-like cysteine protease, putative	166.946	188.421	1548.84	4128.24
Some additional detected genes with known function in polarized growth, or without significant ATH homologs and/or are PT4 specifc
	EB425857	AT2G07040	ATPRK2A; ATP binding / protein serine/threonine kinase	646.11	1505.9	1.47	0
	AF246967	AT5G35390	leucine-rich repeat transmembrane protein kinase, putative	254.06	438.67	0	0.16
	EB444587	AT5G18280	ATAPY2 (APYRASE 2)	31.58	3.74	0	335.77
	AB196790	AT2G26650	AKT1 (ARABIDOPSIS K TRANSPORTER 1); inward rectifier potassium channel	153.53	42.62	0.74	0.97
	DW003458	AT1G52570	PLDALPHA2 (PHOSPHLIPASE D ALPHA 2); phospholipase D	9.01	0.04	205.88	283.05
	EF520731		Nicotiana tabacum GNOM-like 1 protein mRNA, complete cds	2147.45	3065	233.259	1245.89
	DV999409	AT2G29960	CYP5 (cyclophilin 5); peptidyl-prolyl cis-trans isomerase	117.046	109.626	84.0033	90.98
	Z84822	AT3G15730	PLDALPHA1 (PHOSPHOLIPASE D ALPHA 1); phospholipase D	1.305	0	603.201	1041.7
	BP128858	AT3G21180	ACA9 (autoinhibited Ca2+ -ATPase 9)/ calmodulin binding	145.01	266.11	3.06	2.94
	DW003458	AT1G52570	PLDALPHA2 (PHOSPHLIPASE D ALPHA 2); phospholipase D	9.01	0.04	205.88	283.05
	BP526181	AT4G13240	ATROPGEF9/ROPGEF9 (KINASE PARTNER PROTEIN-LIKE)	2.21	3.96	0.56	1.44
	EB447790	AT1G31650	ATROPGEF14/ROPGEF14 (KINASE PARTNER PROTEIN-LIKE)	1.76	0.31	3.14	1.94
	AF158027	AT2G26560	PLP2 (PHOSPHOLIPASE A 2A); nutrient reservoir	5.43	15.38	0.89	158.29
	BP133478	AT2G40116	phosphoinositide-specific phospholipase C family protein	112.82	173.56	2.35	3.07
	BP527644	AT3G54870	MRH2 (morphogenesis of root hair 2); microtubule motor	35.02	6.13	3.1	3.56
	DV162340	AT3G13870	RHD3 (ROOT HAIR DEFECTIVE 3)	76.8443	113.301	5.28232	7.72654
	EB425767	AT1G49590	formin-binding protein-related	35.85	19.62	4.28	4.66
	AF213695	AT3G25500	AFH1 (FORMIN HOMOLOGY 1); actin binding	5.08	2.61	209	48.82
	DQ198166	AT1G79840	GL2 (GLABRA 2); DNA binding / transcription factor	0	3.7085	3.51232	2.64234
	EB444057	AT1G12950	MATE efflux family protein	11.65	10.86	130.87	564.02
	CV018922	AT4G38690	1-phosphatidylinositol phosphodiesterase-related	2181.46	2652.82	13.69	37.76
	DW000090	AT3G16785	PLDP1 (PHOSPHOLIPASE D ZETA1); phospholipase D	426.38	153.92	16.59	120.7
	EB425860	AT3G62290	ATARFA1E (ADP-RIBOSYLATION FACTOR A1E)/phospholipase activator	14850.1	12660.5	661.03	1075.94
	EB438099	AT5G14670	ATARFA1B; GTP binding / phospholipase activator/ protein binding	8877.71	5380.38	363.07	877.83
	FG645031	AT2G42010	PLDBETA1 (PHOSPHOLIPASE D BETA 1); phospholipase D	2.41	0.7	19.81	88.09
	EB424750	AT2G47030	VGDH1; pectinesterase	56542.2	30990.5	1.53	1.58
	FG154607		FERONIA receptor-like kinase - Arabidopsis lyrata (Lyre-leaved rock-cress)	3.1	4.89	3.01	5.82
	DV161121	AT3G51550	FER (FERONIA); kinase/ protein kinase	1.82	0.97	103.19	118.92
