# Supplementary material for: Comprehensive analysis of tobacco pollen transcriptome unveils common pathways in polar cell expansion and underlying heterochronic shift during spermatogenesis
Source: BMC Plant Biol. 2012 Feb 16;12:24. doi: 10.1186/1471-2229-12-24 (PMC3305590; doi:10.1186/1471-2229-12-24)
Supplement: Additional file 13 — Table S12 List of significant Gene Ontology (GO) annotation of genes that showed overlap expression between PT4 and roots/root-hairs with significant arabidopsis homologs using gProfiler software [83]. [file 1471-2229-12-24-S13.XLSX]

## Sheet: _gPROFILER
Table S12.List of significant Gene Ontology (GO) annotation of genes that showed overlap expression between PT4 and roots/root-hairs with significant arabidopsis homologs using gProfiler software [79].
#		p-value	T	Q	Q&T	Q&T/Q	Q&T/T	term ID	GO		domain and name	#
1	!	1.17e-11	26084	125	123	0.984	0.005	GO:0008150	BP	2	biological_process	1		Key:
1	!	8.11e-08	7358	125	54	0.432	0.007	GO:0050896	BP	2	response to stimulus	2		T=total # of genes associated to functional terms
1	!	2.9e-06	3838	125	33	0.264	0.009	GO:0006950	BP	2	response to stress	3		Q=number of genes in input list
1	!	1.74e-08	14500	125	85	0.68	0.006	GO:0008152	BP	2	metabolic process	2		Q&T=# of genes in the list associated to functional term
1	!	1.12e-12	2529	125	36	0.288	0.014	GO:0044281	BP	2	small molecule metabolic process	3		Q&T/Q=fraction of genes in list with the functional term
1	!	3.77e-07	1175	125	18	0.144	0.015	GO:0044283	BP	2	small molecule biosynthetic process	4		Q&T/T=fraction of all functional genes detected in the list
1	!	4.95e-09	11839	125	76	0.608	0.006	GO:0044238	BP	2	primary metabolic process	3		BP=Biological process
1	!	3.55e-05	1479	125	17	0.136	0.011	GO:0006629	BP	2	lipid metabolic process	4		CC=Cellular component
1	!	4.68e-10	15261	125	91	0.728	0.006	GO:0009987	BP	2	cellular process	2		MF=Molecular function
1	!	2.15e-06	2893	125	28	0.224	0.01	GO:0051716	BP	2	cellular response to stimulus	3
1	!	5.25e-07	11519	125	70	0.56	0.006	GO:0044237	BP	2	cellular metabolic process	3
1	!	3.71e-08	1374	125	21	0.168	0.015	GO:0006082	BP	2	organic acid metabolic process	4
1	!	5.16e-08	1401	125	21	0.168	0.015	GO:0042180	BP	2	cellular ketone metabolic process	4
1	!	3.62e-08	1372	125	21	0.168	0.015	GO:0043436	BP	2	oxoacid metabolic process	5
1	!	3.62e-08	1372	125	21	0.168	0.015	GO:0019752	BP	2	carboxylic acid metabolic process	6
1	!	4.18e-07	25363	125	116	0.928	0.005	GO:0005575	CC	1	cellular_component	1
1	!	3.09e-05	12238	125	68	0.544	0.006	GO:0043226	CC	1	organelle	2
1	!	1.6e-05	11772	125	67	0.536	0.006	GO:0043227	CC	1	membrane-bounded organelle	3
1	!	1.19e-05	20231	125	98	0.784	0.005	GO:0005623	CC	1	cell	2
1	!	1.19e-05	20231	125	98	0.784	0.005	GO:0044464	CC	1	cell part	2
1	!	1.78e-06	13919	125	78	0.624	0.006	GO:0005622	CC	1	intracellular	3
1	!	1.06e-05	13428	125	74	0.592	0.006	GO:0044424	CC	1	intracellular part	4
1	!	3.07e-05	12236	125	68	0.544	0.006	GO:0043229	CC	1	intracellular organelle	5
1	!	1.59e-05	11770	125	67	0.536	0.006	GO:0043231	CC	1	intracellular membrane-bounded organelle	6
1	!	3.65e-06	10346	125	63	0.504	0.006	GO:0005737	CC	1	cytoplasm	5
1	!	4.08e-06	9662	125	60	0.48	0.006	GO:0044444	CC	1	cytoplasmic part	6
1	!	1.13e-06	8176	125	55	0.44	0.007	GO:0016020	CC	1	membrane	3
1	!	1.14e-13	26483	125	125	1	0.005	GO:0003674	MF	4	molecular_function	1
1	!	2.99e-09	13521	125	83	0.664	0.006	GO:0003824	MF	4	catalytic activity	2
1	!	1.26e-08	5562	125	47	0.376	0.008	GO:0016787	MF	4	hydrolase activity	3
1	!	6.08e-09	270	125	11	0.088	0.041	GO:0016298	MF	3	lipase activity	1
1	!	8.7e-08	98	125	7	0.056	0.071	GO:0004620	MF	3	phospholipase activity	2
1	!	1.33e-08	116	125	8	0.064	0.069	GO:0008081	MF	3	phosphoric diester hydrolase activity	1
1	!	1.53e-06	23	125	4	0.032	0.174	GO:0004630	MF	3	phospholipase D activity	2

## Sheet: _GoToolBox
Table S12. Similar analysis performed with GoToolBox software [26].
GO_ID	LEVEL(S)	TERM	NB_IN_REF	FREQ_IN_REF	NB_IN_SET	FREQ_IN_SET	Benjamini & Hochberg P_VALUE	ENRICHMENT/DEPLETION	GENES_IN_SET
GO:0008081	6	phosphoric diester hydrolase activity	79	0.002	7	0.0654	1.94902e-09	E	AT2G40116,AT3G16785,AT2G42010,AT1G52570,AT3G08510,AT3G15730,AT5G55480
GO:0004620	6	phospholipase activity	53	0.0013	6	0.0561	6.49698e-09	E	AT2G40116,AT3G16785,AT2G42010,AT1G52570,AT3G08510,AT3G15730
GO:0004630	7	phospholipase D activity	12	0.0003	4	0.0374	2.35097e-08	E	AT3G16785,AT2G42010,AT1G52570,AT3G15730
GO:0016298	5	lipase activity	189	0.0047	8	0.0748	4.46506e-08	E	AT2G40116,AT3G16785,AT2G42010,AT1G52570,AT3G08510,AT1G18460,AT2G26560,AT3G15730
GO:0042578	5	phosphoric ester hydrolase activity	489	0.0122	9	0.0841	6.23945e-06	E	AT2G40116,AT3G16785,AT2G42010,AT1G52570,AT3G08510,AT1G07010,AT4G21670,AT3G15730,AT5G55480
GO:0048730	7,6,8,9,5	epidermis morphogenesis	142	0.004	5	0.0521	4.14724e-05	E	AT3G54870,AT2G42260,AT2G26650,AT1G79840,AT5G55480
GO:0009913	5,8,7,9,10,6	epidermal cell differentiation	142	0.004	5	0.0521	4.14724e-05	E	AT3G54870,AT2G42260,AT2G26650,AT1G79840,AT5G55480
GO:0048729	6,5,7,4	tissue morphogenesis	142	0.004	5	0.0521	4.14724e-05	E	AT3G54870,AT2G42260,AT2G26650,AT1G79840,AT5G55480
GO:0008544	7,6,8,5	epidermis development	144	0.0041	5	0.0521	4.42915e-05	E	AT3G54870,AT2G42260,AT2G26650,AT1G79840,AT5G55480
GO:0007398	6,7,5	ectoderm development	144	0.0041	5	0.0521	4.42915e-05	E	AT3G54870,AT2G42260,AT2G26650,AT1G79840,AT5G55480
GO:0032502	2	developmental process	2021	0.0571	16	0.1667	7.43225e-05	E	AT4G28520,AT3G16785,AT3G54870,AT4G20380,AT5G11520,AT3G21180,AT2G07040,AT2G42260,AT2G26650,AT3G51550,AT1G13950,AT3G22990,AT1G79840,AT4G29010,AT3G15730,AT5G55480
GO:0048468	4,5	cell development	167	0.0047	5	0.0521	8.84118e-05	E	AT3G54870,AT2G07040,AT2G42260,AT2G26650,AT5G55480
GO:0060229	4	lipase activator activity	6	0.0002	2	0.0187	0.0001053	E	AT3G62290,AT5G14670
GO:0016004	5	phospholipase activator activity	6	0.0002	2	0.0187	0.0001053	E	AT3G62290,AT5G14670
GO:0016788	4	hydrolase activity, acting on ester bonds	1474	0.0369	13	0.1215	0.0001203	E	AT2G40116,AT3G16785,AT2G47030,AT2G42010,AT1G52570,AT3G08510,AT1G18460,AT2G26560,AT1G07010,AT4G21670,AT3G15730,AT1G53580,AT5G55480
GO:0009987	2	cellular process	12856	0.3631	52	0.5417	0.0001435	E	AT1G17745,AT2G03820,AT3G17000,AT1G30630,AT5G66030,AT4G21660,AT1G04700,AT2G33770,AT2G40116,AT5G35390,AT1G56190,AT3G16785,AT3G54870,AT4G27540,AT3G44110,AT3G25500,AT5G67320,AT4G04930,AT3G17810,AT4G20380,AT1G53910,AT4G18100,AT3G12110,AT5G18280,AT2G07040,AT2G42260,AT2G26650,AT1G08830,AT1G12360,AT3G08510,AT5G48930,AT3G18040,AT3G51550,AT2G13560,AT2G05620,AT1G13950,AT1G79840,AT1G69410,AT2G26560,AT4G29010…
GO:0048856	3	anatomical structure development	1506	0.0425	13	0.1354	0.0001593	E	AT4G28520,AT3G16785,AT3G54870,AT4G20380,AT5G11520,AT2G07040,AT2G42260,AT2G26650,AT1G13950,AT3G22990,AT1G79840,AT4G29010,AT5G55480
GO:0005739	8,7,6,5	mitochondrion	1348	0.0383	11	0.1392	0.0001612	E	AT1G56190,AT3G12110,AT4G26910,AT4G35260,AT3G15020,AT3G18040,AT4G39690,AT2G13560,AT2G16460,AT5G47030,AT3G15730
GO:0051704	2	multi-organism process	751	0.0212	9	0.0938	0.0001696	E	AT5G45110,AT1G64780,AT2G42010,AT4G20380,AT2G38870,AT5G18280,AT2G07040,AT1G08830,AT3G51550
GO:0030154	4	cell differentiation	311	0.0088	6	0.0625	0.0001859	E	AT3G54870,AT2G07040,AT2G42260,AT2G26650,AT1G79840,AT5G55480
GO:0009888	5,6,4	tissue development	311	0.0088	6	0.0625	0.0001859	E	AT3G54870,AT2G42260,AT2G26650,AT1G13950,AT1G79840,AT5G55480
GO:0010054	7,10,9,8,11,12,6	trichoblast differentiation	45	0.0013	3	0.0312	0.0002453	E	AT3G54870,AT2G26650,AT1G79840
GO:0006890	7,5,6	retrograde vesicle-mediated transport, Golgi to ER	9	0.0003	2	0.0208	0.000257	E	AT1G30630,AT2G21600
GO:0007275	3	multicellular organismal development	1835	0.0518	14	0.1458	0.0003008	E	AT4G28520,AT3G16785,AT3G54870,AT3G21180,AT2G07040,AT2G42260,AT2G26650,AT3G51550,AT1G13950,AT3G22990,AT1G79840,AT4G29010,AT3G15730,AT5G55480
GO:0003824	2	catalytic activity	12253	0.3065	49	0.4579	0.0003487	E	AT1G17745,AT3G17000,AT3G24090,AT1G04700,AT2G33770,AT2G40116,AT5G35390,AT1G56190,AT3G16785,AT3G54870,AT1G23440,AT1G02305,AT2G47030,AT4G04930,AT2G42010,AT3G17810,AT5G11520,AT3G21180,AT5G18280,AT1G52570,AT2G07040,AT4G26910,AT5G23910,AT1G23800,AT1G08830,AT4G35260,AT3G08510,AT5G48930,AT1G18460,AT3G15020,AT3G18040,AT3G51550,AT2G13560,AT5G64370,AT4G13250,AT4G35360,AT3G45310,AT2G26560,AT4G29010,AT1G30000…
GO:0032501	2	multicellular organismal process	1896	0.0535	14	0.1458	0.0004102	E	AT4G28520,AT3G16785,AT3G54870,AT3G21180,AT2G07040,AT2G42260,AT2G26650,AT3G51550,AT1G13950,AT3G22990,AT1G79840,AT4G29010,AT3G15730,AT5G55480
GO:0048869	3	cellular developmental process	367	0.0104	6	0.0625	0.000438	E	AT3G54870,AT2G07040,AT2G42260,AT2G26650,AT1G79840,AT5G55480
GO:0016787	3	hydrolase activity	4545	0.1137	24	0.2243	0.0004785	E	AT2G40116,AT3G16785,AT3G54870,AT1G23440,AT1G02305,AT2G47030,AT2G42010,AT3G21180,AT5G18280,AT1G52570,AT5G23910,AT3G08510,AT1G18460,AT5G64370,AT3G45310,AT2G26560,AT1G30000,AT1G07010,AT4G21670,AT3G15730,AT2G34560,AT1G53580,AT5G55480,AT1G73480
GO:0048513	4,5	organ development	712	0.0201	8	0.0833	0.0005806	E	AT3G16785,AT3G54870,AT2G42260,AT2G26650,AT1G13950,AT3G22990,AT1G79840,AT5G55480
GO:0048731	4	system development	713	0.0201	8	0.0833	0.0005857	E	AT3G16785,AT3G54870,AT2G42260,AT2G26650,AT1G13950,AT3G22990,AT1G79840,AT5G55480
GO:0005088	6	Ras guanyl-nucleotide exchange factor activity	15	0.0004	2	0.0187	0.00072	E	AT4G13240,AT1G31650
GO:0005089	7	Rho guanyl-nucleotide exchange factor activity	15	0.0004	2	0.0187	0.00072	E	AT4G13240,AT1G31650
GO:0010053	6,9,8,7,10,11,5	root epidermal cell differentiation	66	0.0019	3	0.0312	0.0007485	E	AT3G54870,AT2G26650,AT1G79840
GO:0048193	6,4,5	Golgi vesicle transport	69	0.0019	3	0.0312	0.0008503	E	AT1G30630,AT5G66030,AT2G21600
GO:0009887	5,6,4	organ morphogenesis	282	0.008	5	0.0521	0.0009239	E	AT3G54870,AT2G42260,AT2G26650,AT1G79840,AT5G55480
GO:0045735	2	nutrient reservoir activity	72	0.0018	3	0.028	0.0009285	E	AT4G28520,AT2G28490,AT2G26560
GO:0048588	6,4,5	developmental cell growth	73	0.0021	3	0.0312	0.0009988	E	AT3G54870,AT2G07040,AT2G26650
GO:0009653	4,3	anatomical structure morphogenesis	442	0.0125	6	0.0625	0.0011098	E	AT3G54870,AT4G20380,AT2G42260,AT2G26650,AT1G79840,AT5G55480
GO:0007154	3	cell communication	1414	0.0399	11	0.1146	0.0011193	E	AT2G33770,AT2G40116,AT5G35390,AT3G16785,AT4G20380,AT2G07040,AT3G08510,AT3G18040,AT4G21670,AT3G15730,AT4G08500
GO:0044424	5,4,3	intracellular part	10892	0.3093	37	0.4684	0.0011381	E	AT1G17745,AT4G28520,AT5G66030,AT1G66680,AT1G04700,AT1G56190,AT2G39470,AT4G27540,AT5G67320,AT5G11520,AT1G53910,AT4G18100,AT3G22380,AT3G12110,AT5G18280,AT4G26910,AT1G08830,AT4G35260,AT1G12360,AT3G15020,AT3G18040,AT4G39690,AT2G13560,AT2G05620,AT2G16460,AT5G47030,AT3G22990,AT1G79840,AT2G26560,AT1G30000,AT2G21600,AT3G20740,AT5G07590,AT3G15730,AT1G58684,AT4G08500,AT1G07320
GO:0044444	7,6,5,4	cytoplasmic part	7464	0.212	28	0.3544	0.0013563	E	AT1G17745,AT4G28520,AT5G66030,AT1G66680,AT1G04700,AT1G56190,AT2G39470,AT4G27540,AT5G11520,AT4G18100,AT3G12110,AT5G18280,AT4G26910,AT1G08830,AT4G35260,AT1G12360,AT3G15020,AT3G18040,AT4G39690,AT2G13560,AT2G05620,AT2G16460,AT5G47030,AT1G30000,AT2G21600,AT3G15730,AT1G58684,AT1G07320
GO:0030234	2	enzyme regulator activity	474	0.0119	6	0.0561	0.0014783	E	AT3G62290,AT5G22400,AT2G38870,AT4G13240,AT5G14670,AT1G31650
GO:0005737	6,5,4	cytoplasm	7948	0.2257	29	0.3671	0.0016471	E	AT1G17745,AT4G28520,AT5G66030,AT1G66680,AT1G04700,AT1G56190,AT2G39470,AT4G27540,AT5G11520,AT4G18100,AT3G12110,AT5G18280,AT4G26910,AT1G08830,AT4G35260,AT1G12360,AT3G15020,AT3G18040,AT4G39690,AT2G13560,AT2G05620,AT2G16460,AT5G47030,AT2G26560,AT1G30000,AT2G21600,AT3G15730,AT1G58684,AT1G07320
GO:0016614	4	oxidoreductase activity, acting on CH-OH group of donors	196	0.0049	4	0.0374	0.0017596	E	AT1G17745,AT4G35260,AT3G15020,AT2G13560
GO:0005794	8,7,6,5	Golgi apparatus	239	0.0068	4	0.0506	0.001881	E	AT5G66030,AT5G18280,AT1G30000,AT2G21600
GO:0008047	3	enzyme activator activity	94	0.0024	3	0.028	0.0019705	E	AT3G62290,AT5G22400,AT5G14670
GO:0006950	3	response to stress	2270	0.0641	14	0.1458	0.0020464	E	AT5G45110,AT2G33770,AT3G16785,AT5G67320,AT2G42010,AT4G20380,AT2G38870,AT2G26650,AT1G08830,AT2G05620,AT2G26560,AT1G09740,AT3G20740,AT4G08500
GO:0048767	7,5,8,6,9,10,13,12,11,14,15	root hair elongation	25	0.0007	2	0.0208	0.0020525	E	AT3G54870,AT2G26650
GO:0032561	6	guanyl ribonucleotide binding	345	0.0086	5	0.0467	0.0020656	E	AT3G62290,AT5G60860,AT5G45130,AT5G65270,AT5G14670
GO:0005525	7	GTP binding	345	0.0086	5	0.0467	0.0020656	E	AT3G62290,AT5G60860,AT5G45130,AT5G65270,AT5G14670
GO:0016615	5	malate dehydrogenase activity	26	0.0007	2	0.0187	0.0021651	E	AT3G15020,AT2G13560
GO:0019001	5	guanyl nucleotide binding	349	0.0087	5	0.0467	0.0021665	E	AT3G62290,AT5G60860,AT5G45130,AT5G65270,AT5G14670
GO:0042735	8,7,6,5	protein body	1	0	1	0.0127	0.0022436	E	AT4G28520
GO:0044462	5,4,3	external encapsulating structure part	1	0	1	0.0127	0.0022436	E	AT3G51550
GO:0043680	7,6,5	filiform apparatus	1	0	1	0.0127	0.0022436	E	AT3G51550
GO:0044426	6,5,4	cell wall part	1	0	1	0.0127	0.0022436	E	AT3G51550
GO:0048364	5,6	root development	212	0.006	4	0.0417	0.0024109	E	AT3G16785,AT3G54870,AT2G26650,AT1G79840
GO:0022622	5	root system development	212	0.006	4	0.0417	0.0024109	E	AT3G16785,AT3G54870,AT2G26650,AT1G79840
GO:0080008	8,7,6	CUL4 RING ubiquitin ligase complex	122	0.0035	3	0.038	0.0024802	E	AT5G67320,AT3G20740,AT5G07590
GO:0005085	5	guanyl-nucleotide exchange factor activity	28	0.0007	2	0.0187	0.002505	E	AT4G13240,AT1G31650
GO:0005829	8,7,6,5	cytosol	861	0.0245	7	0.0886	0.0025199	E	AT1G17745,AT1G66680,AT1G04700,AT4G18100,AT1G08830,AT1G12360,AT1G58684
GO:0005083	5	small GTPase regulator activity	103	0.0026	3	0.028	0.0025393	E	AT5G22400,AT4G13240,AT1G31650
GO:0047205	9	quinate O-hydroxycinnamoyltransferase activity	1	0	1	0.0093	0.0026763	E	AT5G48930
GO:0050737	8	O-hydroxycinnamoyltransferase activity	1	0	1	0.0093	0.0026763	E	AT5G48930
GO:0003837	6	beta-ureidopropionase activity	1	0	1	0.0093	0.0026763	E	AT5G64370
GO:0047172	9	shikimate O-hydroxycinnamoyltransferase activity	1	0	1	0.0093	0.0026763	E	AT5G48930
GO:0005622	4,3	intracellular	11436	0.3248	37	0.4684	0.0026767	E	AT1G17745,AT4G28520,AT5G66030,AT1G66680,AT1G04700,AT1G56190,AT2G39470,AT4G27540,AT5G67320,AT5G11520,AT1G53910,AT4G18100,AT3G22380,AT3G12110,AT5G18280,AT4G26910,AT1G08830,AT4G35260,AT1G12360,AT3G15020,AT3G18040,AT4G39690,AT2G13560,AT2G05620,AT2G16460,AT5G47030,AT3G22990,AT1G79840,AT2G26560,AT1G30000,AT2G21600,AT3G20740,AT5G07590,AT3G15730,AT1G58684,AT4G08500,AT1G07320
GO:0004629	7	phospholipase C activity	29	0.0007	2	0.0187	0.0026834	E	AT2G40116,AT3G08510
GO:0009996	8,7,6,5	negative regulation of cell fate specification	1	0	1	0.0104	0.002711	E	AT1G79840
GO:0007338	5,4	single fertilization	1	0	1	0.0104	0.002711	E	AT3G21180
GO:0018871	6,7	1-aminocyclopropane-1-carboxylate metabolic process	1	0	1	0.0104	0.002711	E	AT4G20380
GO:0015843	5,6	methylammonium transport	1	0	1	0.0104	0.002711	E	AT1G64780
GO:0051703	3	intraspecies interaction between organisms	1	0	1	0.0104	0.002711	E	AT3G51550
GO:0010602	7,6,8,5	regulation of 1-aminocyclopropane-1-carboxylate metabolic process	1	0	1	0.0104	0.002711	E	AT4G20380
GO:0010454	7,6,5	negative regulation of cell fate commitment	1	0	1	0.0104	0.002711	E	AT1G79840
GO:0010483	4,5	pollen tube reception	1	0	1	0.0104	0.002711	E	AT3G51550
GO:0010062	9,8,10,7,6,11,12,13,14,15	negative regulation of trichoblast fate specification	1	0	1	0.0104	0.002711	E	AT1G79840
GO:0010015	5,6,7,4	root morphogenesis	107	0.003	3	0.0312	0.0029142	E	AT3G54870,AT2G26650,AT1G79840
GO:0048589	3	developmental growth	107	0.003	3	0.0312	0.0029142	E	AT3G54870,AT2G07040,AT2G26650
GO:0030695	4	GTPase regulator activity	111	0.0028	3	0.028	0.0031191	E	AT5G22400,AT4G13240,AT1G31650
GO:0009816	6,5,7	defense response to bacterium, incompatible interaction	34	0.001	2	0.0208	0.0037474	E	AT5G45110,AT2G42010
GO:0060589	3	nucleoside-triphosphatase regulator activity	120	0.003	3	0.028	0.0038573	E	AT5G22400,AT4G13240,AT1G31650
GO:0051707	3,4	response to other organism	590	0.0167	6	0.0625	0.0043208	E	AT5G45110,AT1G64780,AT2G42010,AT4G20380,AT2G38870,AT1G08830
GO:0048469	5,6,4	cell maturation	37	0.001	2	0.0208	0.0044135	E	AT3G54870,AT2G26650
GO:0048764	6,7,8,5,11,10,9,12,13	trichoblast maturation	37	0.001	2	0.0208	0.0044135	E	AT3G54870,AT2G26650
GO:0048765	7,8,9,6,12,11,10,13,14	root hair cell differentiation	37	0.001	2	0.0208	0.0044135	E	AT3G54870,AT2G26650
GO:0000300	7,6	peripheral to membrane of membrane fraction	2	0.0001	1	0.0127	0.0044772	E	AT1G12360
GO:0043078	10,9,8,7	polar nucleus	2	0.0001	1	0.0127	0.0044772	E	AT3G20740
GO:0043076	9,8,7,6	megasporocyte nucleus	2	0.0001	1	0.0127	0.0044772	E	AT3G20740
GO:0009626	6,5	plant-type hypersensitive response	38	0.0011	2	0.0208	0.0046463	E	AT4G20380,AT2G26560
GO:0043229	6,5,4,3	intracellular organelle	9784	0.2779	32	0.4051	0.0047201	E	AT1G17745,AT4G28520,AT5G66030,AT1G66680,AT1G56190,AT2G39470,AT4G27540,AT5G67320,AT5G11520,AT1G53910,AT4G18100,AT3G22380,AT3G12110,AT5G18280,AT4G26910,AT4G35260,AT3G15020,AT3G18040,AT4G39690,AT2G13560,AT2G05620,AT2G16460,AT5G47030,AT3G22990,AT1G79840,AT1G30000,AT2G21600,AT3G20740,AT3G15730,AT1G58684,AT4G08500,AT1G07320
GO:0043226	2	organelle	9788	0.278	32	0.4051	0.004747	E	AT1G17745,AT4G28520,AT5G66030,AT1G66680,AT1G56190,AT2G39470,AT4G27540,AT5G67320,AT5G11520,AT1G53910,AT4G18100,AT3G22380,AT3G12110,AT5G18280,AT4G26910,AT4G35260,AT3G15020,AT3G18040,AT4G39690,AT2G13560,AT2G05620,AT2G16460,AT5G47030,AT3G22990,AT1G79840,AT1G30000,AT2G21600,AT3G20740,AT3G15730,AT1G58684,AT4G08500,AT1G07320
GO:0007165	5,4	signal transduction	1249	0.0353	9	0.0938	0.0047718	E	AT2G40116,AT5G35390,AT4G20380,AT2G07040,AT3G08510,AT3G18040,AT4G21670,AT3G15730,AT4G08500
GO:0007010	4	cytoskeleton organization	129	0.0036	3	0.0312	0.004842	E	AT3G54870,AT3G25500,AT3G12110
GO:0031461	7,6,5	cullin-RING ubiquitin ligase complex	156	0.0044	3	0.038	0.0048429	E	AT5G67320,AT3G20740,AT5G07590
GO:0034050	5	host programmed cell death induced by symbiont	39	0.0011	2	0.0208	0.0048844	E	AT4G20380,AT2G26560
GO:0004617	6	phosphoglycerate dehydrogenase activity	2	0.0001	1	0.0093	0.0053385	E	AT1G17745
GO:0042284	5	sphingolipid delta-4 desaturase activity	2	0.0001	1	0.0093	0.0053385	E	AT4G04930
GO:0009856	3,4	pollination	134	0.0038	3	0.0312	0.0053607	E	AT5G18280,AT2G07040,AT3G51550
GO:0010441	5,6,7,10,8,9,11,12	guard cell development	2	0.0001	1	0.0104	0.0054075	E	AT5G55480
GO:0000303	7	response to superoxide	2	0.0001	1	0.0104	0.0054075	E	AT4G20380
GO:0010442	5,6,7,8,11,9,10,12,13	guard cell morphogenesis	2	0.0001	1	0.0104	0.0054075	E	AT5G55480
GO:0045337	8,9,10	farnesyl diphosphate biosynthetic process	2	0.0001	1	0.0104	0.0054075	E	AT4G17190
GO:0052541	6,7,8	plant-type cell wall cellulose metabolic process	2	0.0001	1	0.0104	0.0054075	E	AT5G55480
GO:0002240	5,4,6	response to molecule of oomycetes origin	2	0.0001	1	0.0104	0.0054075	E	AT4G20380
GO:0000184	10,9	nuclear-transcribed mRNA catabolic process, nonsense-mediated decay	2	0.0001	1	0.0104	0.0054075	E	AT2G03820
GO:0000305	6	response to oxygen radical	2	0.0001	1	0.0104	0.0054075	E	AT4G20380
GO:0043231	7,6,5,4	intracellular membrane-bounded organelle	9074	0.2577	30	0.3797	0.0054107	E	AT1G17745,AT4G28520,AT5G66030,AT1G66680,AT1G56190,AT2G39470,AT4G27540,AT5G67320,AT5G11520,AT1G53910,AT3G22380,AT3G12110,AT5G18280,AT4G26910,AT4G35260,AT3G15020,AT3G18040,AT4G39690,AT2G13560,AT2G05620,AT2G16460,AT5G47030,AT3G22990,AT1G79840,AT1G30000,AT2G21600,AT3G20740,AT3G15730,AT4G08500,AT1G07320
GO:0009814	5,4,6	defense response, incompatible interaction	135	0.0038	3	0.0312	0.0054681	E	AT5G45110,AT2G42010,AT4G20380
GO:0043227	3	membrane-bounded organelle	9082	0.2579	30	0.3797	0.0054731	E	AT1G17745,AT4G28520,AT5G66030,AT1G66680,AT1G56190,AT2G39470,AT4G27540,AT5G67320,AT5G11520,AT1G53910,AT3G22380,AT3G12110,AT5G18280,AT4G26910,AT4G35260,AT3G15020,AT3G18040,AT4G39690,AT2G13560,AT2G05620,AT2G16460,AT5G47030,AT3G22990,AT1G79840,AT1G30000,AT2G21600,AT3G20740,AT3G15730,AT4G08500,AT1G07320
GO:0006800	4	oxygen and reactive oxygen species metabolic process	42	0.0012	2	0.0208	0.0056303	E	AT4G20380,AT1G08830
GO:0016036	7,6,8	cellular response to phosphate starvation	42	0.0012	2	0.0208	0.0056303	E	AT2G33770,AT3G16785
GO:0050896	2	response to stimulus	4012	0.1133	19	0.1979	0.0056938	E	AT4G28520,AT5G45110,AT2G33770,AT3G16785,AT5G67320,AT1G64780,AT2G42010,AT4G20380,AT2G38870,AT2G42260,AT2G26650,AT1G08830,AT2G05620,AT2G26560,AT1G09740,AT3G20740,AT4G21670,AT3G15730,AT4G08500
GO:0004702	8,5	receptor signaling protein serine/threonine kinase activity	44	0.0011	2	0.0187	0.0060105	E	AT3G18040,AT4G08500
GO:0009607	3	response to biotic stimulus	640	0.0181	6	0.0625	0.0061968	E	AT5G45110,AT1G64780,AT2G42010,AT4G20380,AT2G38870,AT1G08830
GO:0005057	4	receptor signaling protein activity	46	0.0012	2	0.0187	0.0065414	E	AT3G18040,AT4G08500
GO:0000003	2	reproduction	1086	0.0307	8	0.0833	0.0066363	E	AT4G28520,AT3G21180,AT5G18280,AT2G07040,AT3G51550,AT3G22990,AT4G29010,AT3G20740
GO:0005886	5,4	plasma membrane	2228	0.0633	11	0.1392	0.0068616	E	AT5G35390,AT5G67320,AT1G64780,AT3G21180,AT2G07040,AT2G26650,AT5G65270,AT3G51550,AT3G20740,AT3G15730,AT5G55480
GO:0021700	3	developmental maturation	47	0.0013	2	0.0208	0.0069755	E	AT3G54870,AT2G26650
GO:0008152	2	metabolic process	12357	0.349	44	0.4583	0.0071208	E	AT1G17745,AT2G03820,AT3G17000,AT4G21660,AT3G24090,AT1G04700,AT2G40116,AT5G35390,AT1G56190,AT1G23440,AT3G44110,AT5G67320,AT1G02305,AT4G04930,AT3G17810,AT4G20380,AT1G53910,AT4G18100,AT2G07040,AT4G26910,AT2G42260,AT1G08830,AT4G35260,AT5G48930,AT3G51550,AT2G13560,AT2G05620,AT1G13950,AT5G64370,AT3G45310,AT1G79840,AT1G69410,AT2G26560,AT4G29010,AT1G30000,AT3G20740,AT4G21670,AT3G15730,AT1G58684,AT1G07320…
GO:0065008	3	regulation of biological quality	671	0.0189	6	0.0625	0.007603	E	AT2G33770,AT3G54870,AT4G20380,AT2G07040,AT2G26650,AT5G48930
GO:0004337	6	geranyltranstransferase activity	3	0.0001	1	0.0093	0.0079865	E	AT4G17190
GO:0050734	7	hydroxycinnamoyltransferase activity	3	0.0001	1	0.0093	0.0079865	E	AT5G48930
GO:0004594	6	pantothenate kinase activity	3	0.0001	1	0.0093	0.0079865	E	AT4G35360
GO:0016192	3,4,5	vesicle-mediated transport	304	0.0086	4	0.0417	0.0080796	E	AT1G30630,AT5G66030,AT4G27540,AT2G21600
GO:0042659	7,6,5	regulation of cell fate specification	3	0.0001	1	0.0104	0.0080895	E	AT1G79840
GO:0010618	4,6,5	aerenchyma formation	3	0.0001	1	0.0104	0.0080895	E	AT4G20380
GO:0009963	8,7,9,10,6	positive regulation of flavonoid biosynthetic process	3	0.0001	1	0.0104	0.0080895	E	AT5G48930
GO:0010061	8,7,9,6,10,12,11,13,14	regulation of trichoblast fate specification	3	0.0001	1	0.0104	0.0080895	E	AT1G79840
GO:0010057	7,8,6,5,11,10,9,12,13	trichoblast fate specification	3	0.0001	1	0.0104	0.0080895	E	AT1G79840
GO:0005834	8,7,6,4	heterotrimeric G-protein complex	66	0.0019	2	0.0253	0.0092656	E	AT5G67320,AT3G20740
GO:0019897	7,6,5	extrinsic to plasma membrane	67	0.0019	2	0.0253	0.0095298	E	AT5G67320,AT3G20740
GO:0016570	8,9	histone modification	57	0.0016	2	0.0208	0.0100281	E	AT5G67320,AT3G20740
GO:0016595	5	glutamate binding	4	0.0001	1	0.0093	0.0106204	E	AT1G03070
GO:0051015	6	actin filament binding	4	0.0001	1	0.0093	0.0106204	E	AT3G25500
GO:0019900	5	kinase binding	4	0.0001	1	0.0093	0.0106204	E	AT4G08500
GO:0004161	6	dimethylallyltranstransferase activity	4	0.0001	1	0.0093	0.0106204	E	AT4G17190
GO:0045604	6,5,9,8,10,11,7	regulation of epidermal cell differentiation	4	0.0001	1	0.0104	0.010757	E	AT1G79840
GO:0006564	8,9	L-serine biosynthetic process	4	0.0001	1	0.0104	0.010757	E	AT1G17745
GO:0031110	8,7,6	regulation of microtubule polymerization or depolymerization	4	0.0001	1	0.0104	0.010757	E	AT3G54870
GO:0045682	5,8,7,9,6,4	regulation of epidermis development	4	0.0001	1	0.0104	0.010757	E	AT1G79840
GO:0010453	6,5	regulation of cell fate commitment	4	0.0001	1	0.0104	0.010757	E	AT1G79840
GO:0051716	3	cellular response to stimulus	733	0.0207	6	0.0625	0.0110202	E	AT2G33770,AT3G16785,AT4G20380,AT2G26560,AT4G21670,AT3G15730
GO:0016569	7	covalent chromatin modification	60	0.0017	2	0.0208	0.011033	E	AT5G67320,AT3G20740
GO:0045087	4,5	innate immune response	340	0.0096	4	0.0417	0.011526	E	AT5G45110,AT2G42010,AT4G20380,AT2G26560
GO:0009605	3	response to external stimulus	343	0.0097	4	0.0417	0.0118463	E	AT2G33770,AT3G16785,AT2G38870,AT4G08500
GO:0030036	5,4	actin cytoskeleton organization	64	0.0018	2	0.0208	0.0124332	E	AT3G25500,AT3G12110
GO:0008483	5	transaminase activity	66	0.0017	2	0.0187	0.0128614	E	AT3G24090,AT5G11520
GO:0019204	7	nucleotide phosphatase activity	5	0.0001	1	0.0093	0.0132403	E	AT4G21670
GO:0004709	9,6	MAP kinase kinase kinase activity	5	0.0001	1	0.0093	0.0132403	E	AT4G08500
GO:0004300	6	enoyl-CoA hydratase activity	5	0.0001	1	0.0093	0.0132403	E	AT4G29010
GO:0004416	6	hydroxyacylglutathione hydrolase activity	5	0.0001	1	0.0093	0.0132403	E	AT1G53580
GO:0030675	7,8	Rac GTPase activator activity	5	0.0001	1	0.0093	0.0132403	E	AT5G22400
GO:0006955	3	immune response	356	0.0101	4	0.0417	0.0132939	E	AT5G45110,AT2G42010,AT4G20380,AT2G26560
GO:0000275	13,12,11,10,14,9,8,7,6,5	mitochondrial proton-transporting ATP synthase complex, catalytic core F(1)	6	0.0002	1	0.0127	0.0133129	E	AT5G47030
GO:0002376	2	immune system process	357	0.0101	4	0.0417	0.0134093	E	AT5G45110,AT2G42010,AT4G20380,AT2G26560
GO:0015695	6,7	organic cation transport	5	0.0001	1	0.0104	0.0134102	E	AT1G64780
GO:0070507	7,6,5	regulation of microtubule cytoskeleton organization	5	0.0001	1	0.0104	0.0134102	E	AT3G54870
GO:0019856	7,8	pyrimidine base biosynthetic process	5	0.0001	1	0.0104	0.0134102	E	AT3G17810
GO:0006089	7	lactate metabolic process	5	0.0001	1	0.0104	0.0134102	E	AT1G53580
GO:0046185	5	aldehyde catabolic process	5	0.0001	1	0.0104	0.0134102	E	AT1G53580
GO:0051596	6	methylglyoxal catabolic process	5	0.0001	1	0.0104	0.0134102	E	AT1G53580
GO:0009438	5	methylglyoxal metabolic process	5	0.0001	1	0.0104	0.0134102	E	AT1G53580
GO:0015696	7,8	ammonium transport	5	0.0001	1	0.0104	0.0134102	E	AT1G64780
GO:0010310	7,6	regulation of hydrogen peroxide metabolic process	5	0.0001	1	0.0104	0.0134102	E	AT4G20380
GO:0019243	7,8	methylglyoxal catabolic process to D-lactate	5	0.0001	1	0.0104	0.0134102	E	AT1G53580
GO:0045338	8,9	farnesyl diphosphate metabolic process	5	0.0001	1	0.0104	0.0134102	E	AT4G17190
GO:0035315	6,9,8,10,11,7	hair cell differentiation	67	0.0019	2	0.0208	0.0135273	E	AT2G42260,AT5G55480
GO:0009267	6,5,7	cellular response to starvation	67	0.0019	2	0.0208	0.0135273	E	AT2G33770,AT3G16785
GO:0010026	7,10,9,8,11,12,6	trichome differentiation	67	0.0019	2	0.0208	0.0135273	E	AT2G42260,AT5G55480
GO:0008565	4	protein transporter activity	194	0.0049	3	0.028	0.0135613	E	AT1G30630,AT1G12360,AT3G07680
GO:0042742	5,6	defense response to bacterium	192	0.0054	3	0.0312	0.0136217	E	AT5G45110,AT2G42010,AT1G08830
GO:0000151	6,5,4	ubiquitin ligase complex	233	0.0066	3	0.038	0.0137383	E	AT5G67320,AT3G20740,AT5G07590
GO:0009628	3	response to abiotic stimulus	1258	0.0355	8	0.0833	0.0138687	E	AT5G67320,AT2G42260,AT2G26650,AT1G08830,AT2G05620,AT3G20740,AT4G21670,AT4G08500
GO:0033554	4	cellular response to stress	361	0.0102	4	0.0417	0.0138764	E	AT2G33770,AT3G16785,AT4G20380,AT2G26560
GO:0044459	6,5,4	plasma membrane part	234	0.0066	3	0.038	0.0138864	E	AT5G35390,AT5G67320,AT3G20740
GO:0009791	4,3	post-embryonic development	560	0.0158	5	0.0521	0.0140799	E	AT3G51550,AT3G22990,AT4G29010,AT3G15730,AT5G55480
GO:0032787	6	monocarboxylic acid metabolic process	363	0.0103	4	0.0417	0.0141134	E	AT4G20380,AT4G29010,AT3G15730,AT1G53580
GO:0009738	8,7,6	abscisic acid mediated signaling	69	0.0019	2	0.0208	0.014277	E	AT4G21670,AT3G15730
GO:0009845	5,4,3	seed germination	69	0.0019	2	0.0208	0.014277	E	AT4G29010,AT3G15730
GO:0019898	6,5,4	extrinsic to membrane	84	0.0024	2	0.0253	0.0144752	E	AT5G67320,AT3G20740
GO:0000902	4,5,6	cell morphogenesis	70	0.002	2	0.0208	0.0146579	E	AT2G42260,AT5G55480
GO:0022892	3	substrate-specific transporter activity	1042	0.0261	7	0.0654	0.0151053	E	AT1G30630,AT1G64780,AT3G21180,AT2G26650,AT1G12360,AT5G47030,AT3G07680
GO:0048366	7,5,8	leaf development	201	0.0057	3	0.0312	0.0152717	E	AT2G42260,AT3G22990,AT5G55480
GO:0051649	4,3	establishment of localization in cell	574	0.0162	5	0.0521	0.0153642	E	AT1G30630,AT5G66030,AT1G12360,AT2G21600,AT3G07680
GO:0005801	10,9,8,7,6,5	cis-Golgi network	7	0.0002	1	0.0127	0.0154973	E	AT2G21600
GO:0045261	7,6,5,8,4	proton-transporting ATP synthase complex, catalytic core F(1)	7	0.0002	1	0.0127	0.0154973	E	AT5G47030
GO:0042594	6,4	response to starvation	73	0.0021	2	0.0208	0.0158237	E	AT2G33770,AT3G16785
GO:0031669	5,6	cellular response to nutrient levels	73	0.0021	2	0.0208	0.0158237	E	AT2G33770,AT3G16785
GO:0016652	5	oxidoreductase activity, acting on NADH or NADPH, NAD or NADP as acceptor	6	0.0002	1	0.0093	0.0158463	E	AT2G13560
GO:0004470	6	malic enzyme activity	6	0.0002	1	0.0093	0.0158463	E	AT2G13560
GO:0008519	8	ammonium transmembrane transporter activity	6	0.0002	1	0.0093	0.0158463	E	AT1G64780
GO:0004618	6	phosphoglycerate kinase activity	6	0.0002	1	0.0093	0.0158463	E	AT1G56190
GO:0004029	6	aldehyde dehydrogenase (NAD) activity	6	0.0002	1	0.0093	0.0158463	E	AT1G23800
GO:0003779	5	actin binding	74	0.0019	2	0.0187	0.0158574	E	AT3G54870,AT3G25500
GO:0016769	4	transferase activity, transferring nitrogenous groups	74	0.0019	2	0.0187	0.0158574	E	AT3G24090,AT5G11520
GO:0033238	6,5	regulation of cellular amine metabolic process	6	0.0002	1	0.0104	0.0160491	E	AT4G20380
GO:0002239	4,5	response to oomycetes	6	0.0002	1	0.0104	0.0160491	E	AT4G20380
GO:0031109	6,5	microtubule polymerization or depolymerization	6	0.0002	1	0.0104	0.0160491	E	AT3G54870
GO:0032886	5,4	regulation of microtubule-based process	6	0.0002	1	0.0104	0.0160491	E	AT3G54870
GO:0009932	7,5	cell tip growth	76	0.0021	2	0.0208	0.0170239	E	AT3G54870,AT2G07040
GO:0006996	3	organelle organization	596	0.0168	5	0.0521	0.0175172	E	AT3G54870,AT3G25500,AT5G67320,AT3G12110,AT3G20740
GO:0033178	7,6,5,4	proton-transporting two-sector ATPase complex, catalytic domain	8	0.0002	1	0.0127	0.0176719	E	AT5G47030
GO:0022414	3,2	reproductive process	1069	0.0302	7	0.0729	0.0177078	E	AT4G28520,AT3G21180,AT5G18280,AT2G07040,AT3G51550,AT3G22990,AT4G29010
GO:0016043	2	cellular component organization	1078	0.0304	7	0.0729	0.0183476	E	AT3G54870,AT3G25500,AT5G67320,AT3G12110,AT2G42260,AT3G20740,AT5G55480
GO:0015101	7	organic cation transmembrane transporter activity	7	0.0002	1	0.0093	0.0184383	E	AT1G64780
GO:0004069	6	L-aspartate:2-oxoglutarate aminotransferase activity	7	0.0002	1	0.0093	0.0184383	E	AT5G11520
GO:0055062	9	phosphate ion homeostasis	7	0.0002	1	0.0104	0.0186737	E	AT2G33770
GO:0055061	8	di-, tri-valent inorganic anion homeostasis	7	0.0002	1	0.0104	0.0186737	E	AT2G33770
GO:0000956	9,8	nuclear-transcribed mRNA catabolic process	7	0.0002	1	0.0104	0.0186737	E	AT2G03820
GO:0032350	6,5,4	regulation of hormone metabolic process	7	0.0002	1	0.0104	0.0186737	E	AT4G20380
GO:0010052	6,9,7,8,10,11,5	guard cell differentiation	7	0.0002	1	0.0104	0.0186737	E	AT5G55480
GO:0009957	7,6,5,9,8,10,11	epidermal cell fate specification	7	0.0002	1	0.0104	0.0186737	E	AT1G79840
GO:0000165	8,7	MAPKKK cascade	7	0.0002	1	0.0104	0.0186737	E	AT4G08500
GO:0044238	3	primary metabolic process	10390	0.2934	36	0.375	0.0192176	E	AT1G17745,AT2G03820,AT3G17000,AT4G21660,AT1G04700,AT2G40116,AT5G35390,AT1G56190,AT1G23440,AT3G44110,AT5G67320,AT1G02305,AT4G04930,AT3G17810,AT4G20380,AT1G53910,AT4G18100,AT2G07040,AT2G42260,AT5G48930,AT3G51550,AT1G13950,AT3G45310,AT1G79840,AT1G69410,AT2G26560,AT4G29010,AT1G30000,AT3G20740,AT4G21670,AT3G15730,AT1G58684,AT1G07320,AT2G34560,AT5G55480,AT4G17190
GO:0048827	6,4,7	phyllome development	221	0.0062	3	0.0312	0.0192792	E	AT2G42260,AT3G22990,AT5G55480
GO:0051641	3	cellular localization	615	0.0174	5	0.0521	0.0195089	E	AT1G30630,AT5G66030,AT1G12360,AT2G21600,AT3G07680
GO:0019752	5	carboxylic acid metabolic process	848	0.0239	6	0.0625	0.0196404	E	AT1G17745,AT4G20380,AT2G13560,AT4G29010,AT3G15730,AT1G53580
GO:0006082	4	organic acid metabolic process	849	0.024	6	0.0625	0.0197287	E	AT1G17745,AT4G20380,AT2G13560,AT4G29010,AT3G15730,AT1G53580
GO:0044237	3	cellular metabolic process	9720	0.2745	34	0.3542	0.0198156	E	AT1G17745,AT2G03820,AT3G17000,AT4G21660,AT1G04700,AT5G35390,AT1G56190,AT3G44110,AT5G67320,AT4G04930,AT3G17810,AT4G20380,AT1G53910,AT4G18100,AT2G07040,AT2G42260,AT1G08830,AT5G48930,AT3G51550,AT2G13560,AT2G05620,AT1G13950,AT1G79840,AT1G69410,AT4G29010,AT1G30000,AT3G20740,AT4G21670,AT3G15730,AT1G58684,AT1G07320,AT1G53580,AT5G55480,AT4G17190
GO:0044431	9,8,7,6,5,4	Golgi apparatus part	100	0.0028	2	0.0253	0.019845	E	AT5G66030,AT2G21600
GO:0031668	4,5	cellular response to extracellular stimulus	84	0.0024	2	0.0208	0.0203838	E	AT2G33770,AT3G16785
GO:0030029	3	actin filament-based process	84	0.0024	2	0.0208	0.0203838	E	AT3G25500,AT3G12110
GO:0031667	5	response to nutrient levels	86	0.0024	2	0.0208	0.0212584	E	AT2G33770,AT3G16785
GO:0055081	7	anion homeostasis	8	0.0002	1	0.0104	0.0212841	E	AT2G33770
GO:0030148	6,7,8	sphingolipid biosynthetic process	8	0.0002	1	0.0104	0.0212841	E	AT4G04930
GO:0006206	6,7	pyrimidine base metabolic process	8	0.0002	1	0.0104	0.0212841	E	AT3G17810
GO:0019430	6	removal of superoxide radicals	8	0.0002	1	0.0104	0.0212841	E	AT1G08830
GO:0022890	7	inorganic cation transmembrane transporter activity	238	0.006	3	0.028	0.0223787	E	AT1G64780,AT3G21180,AT5G47030
GO:0006952	4	defense response	881	0.0249	6	0.0625	0.0226743	E	AT5G45110,AT2G42010,AT4G20380,AT2G38870,AT1G08830,AT2G26560
GO:0016568	6	chromatin modification	90	0.0025	2	0.0208	0.0230471	E	AT5G67320,AT3G20740
GO:0004551	7	nucleotide diphosphatase activity	9	0.0002	1	0.0093	0.0235808	E	AT5G18280
GO:0005100	6,7	Rho GTPase activator activity	9	0.0002	1	0.0093	0.0235808	E	AT5G22400
GO:0006402	8,7	mRNA catabolic process	9	0.0003	1	0.0104	0.0238804	E	AT2G03820
GO:0016091	6,7,8	prenol biosynthetic process	9	0.0003	1	0.0104	0.0238804	E	AT4G17190
GO:0010039	6	response to iron ion	9	0.0003	1	0.0104	0.0238804	E	AT1G08830
GO:0016094	7,8,9	polyprenol biosynthetic process	9	0.0003	1	0.0104	0.0238804	E	AT4G17190
GO:0009409	5,4	response to cold	242	0.0068	3	0.0312	0.0239735	E	AT5G67320,AT3G20740,AT4G08500
GO:0016324	5,7,6,4	apical plasma membrane	11	0.0003	1	0.0127	0.0241377	E	AT5G35390
GO:0032989	3,4,5	cellular component morphogenesis	93	0.0026	2	0.0208	0.0244221	E	AT2G42260,AT5G55480
GO:0007242	6,5	intracellular signaling cascade	659	0.0186	5	0.0521	0.0245859	E	AT2G40116,AT4G20380,AT4G21670,AT3G15730,AT4G08500
GO:0006629	4	lipid metabolic process	903	0.0255	6	0.0625	0.0248338	E	AT2G40116,AT4G04930,AT2G26560,AT4G29010,AT3G15730,AT4G17190
GO:0016049	5,3	cell growth	248	0.007	3	0.0312	0.0254022	E	AT3G54870,AT2G07040,AT2G26650
GO:0004434	7	inositol or phosphatidylinositol phosphodiesterase activity	10	0.0003	1	0.0093	0.0261314	E	AT2G40116
GO:0016721	4	oxidoreductase activity, acting on superoxide radicals as acceptor	10	0.0003	1	0.0093	0.0261314	E	AT1G08830
GO:0004784	5	superoxide dismutase activity	10	0.0003	1	0.0093	0.0261314	E	AT1G08830
GO:0004435	8	phosphoinositide phospholipase C activity	10	0.0003	1	0.0093	0.0261314	E	AT2G40116
GO:0004449	7	isocitrate dehydrogenase (NAD+) activity	10	0.0003	1	0.0093	0.0261314	E	AT4G35260
GO:0009991	4	response to extracellular stimulus	97	0.0027	2	0.0208	0.0262981	E	AT2G33770,AT3G16785
GO:0046112	6,7	nucleobase biosynthetic process	10	0.0003	1	0.0104	0.0264625	E	AT3G17810
GO:0008361	4	regulation of cell size	255	0.0072	3	0.0312	0.0271163	E	AT3G54870,AT2G07040,AT2G26650
GO:0005215	2	transporter activity	1481	0.037	8	0.0748	0.0274519	E	AT1G30630,AT1G64780,AT1G12950,AT3G21180,AT2G26650,AT1G12360,AT5G47030,AT3G07680
GO:0009755	7,6,5	hormone-mediated signaling	258	0.0073	3	0.0312	0.0278662	E	AT4G20380,AT4G21670,AT3G15730
GO:0032870	4,5	cellular response to hormone stimulus	258	0.0073	3	0.0312	0.0278662	E	AT4G20380,AT4G21670,AT3G15730
GO:0005802	10,9,8,7,6,5	trans-Golgi network	13	0.0004	1	0.0127	0.0284001	E	AT5G66030
GO:0005242	11,10,8,9	inward rectifier potassium channel activity	11	0.0003	1	0.0093	0.0286683	E	AT2G26650
GO:0006801	5	superoxide metabolic process	11	0.0003	1	0.0104	0.0290307	E	AT1G08830
GO:0034654	5	nucleobase, nucleoside, nucleotide and nucleic acid biosynthetic process	11	0.0003	1	0.0104	0.0290307	E	AT3G17810
GO:0007243	7,6	protein kinase cascade	11	0.0003	1	0.0104	0.0290307	E	AT4G08500
GO:0006349	8,5,7	genetic imprinting	11	0.0003	1	0.0104	0.0290307	E	AT3G20740
GO:0034404	6	nucleobase, nucleoside and nucleotide biosynthetic process	11	0.0003	1	0.0104	0.0290307	E	AT3G17810
GO:0033279	8,9,7,6,5,4	ribosomal subunit	324	0.0092	3	0.038	0.0304093	E	AT4G18100,AT1G58684,AT1G07320
GO:0009617	4,5	response to bacterium	269	0.0076	3	0.0312	0.0306921	E	AT5G45110,AT2G42010,AT1G08830
GO:0006413	8,3,6,7	translational initiation	107	0.003	2	0.0208	0.0311885	E	AT1G13950,AT1G69410
GO:0050832	5,6	defense response to fungus	107	0.003	2	0.0208	0.0311885	E	AT5G45110,AT2G38870
GO:0009789	8,6,9,10,7,4,5	positive regulation of abscisic acid mediated signaling	12	0.0003	1	0.0104	0.0315848	E	AT3G15730
GO:0048768	8,6,9,7,10,11,14,13,12,15,16	root hair cell tip growth	12	0.0003	1	0.0104	0.0315848	E	AT3G54870
GO:0016090	6,7	prenol metabolic process	12	0.0003	1	0.0104	0.0315848	E	AT4G17190
GO:0016093	7,8	polyprenol metabolic process	12	0.0003	1	0.0104	0.0315848	E	AT4G17190
GO:0008324	6	cation transmembrane transporter activity	490	0.0123	4	0.0374	0.0325828	E	AT1G64780,AT3G21180,AT2G26650,AT5G47030
GO:0005753	12,11,10,13,9,8,7,6,5	mitochondrial proton-transporting ATP synthase complex	15	0.0004	1	0.0127	0.0326243	E	AT5G47030
GO:0045177	4,3	apical part of cell	15	0.0004	1	0.0127	0.0326243	E	AT5G35390
GO:0009056	3	catabolic process	1530	0.0432	8	0.0833	0.0329506	E	AT2G03820,AT3G17000,AT1G56190,AT1G23440,AT1G02305,AT3G45310,AT4G29010,AT1G53580
GO:0065007	2	biological regulation	4363	0.1232	17	0.1771	0.033319	E	AT2G33770,AT2G40116,AT5G35390,AT3G54870,AT4G20380,AT1G53910,AT3G22380,AT2G07040,AT2G26650,AT3G08510,AT5G48930,AT3G18040,AT1G79840,AT3G20740,AT4G21670,AT3G15730,AT4G08500
GO:0008092	4	cytoskeletal protein binding	113	0.0028	2	0.0187	0.0335218	E	AT3G54870,AT3G25500
GO:0004559	7	alpha-mannosidase activity	13	0.0003	1	0.0093	0.0337013	E	AT1G30000
GO:0006401	7,6	RNA catabolic process	13	0.0004	1	0.0104	0.0341251	E	AT2G03820
GO:0010104	8,9,5,7,4	regulation of ethylene mediated signaling pathway	13	0.0004	1	0.0104	0.0341251	E	AT4G20380
GO:0046688	6	response to copper ion	13	0.0004	1	0.0104	0.0341251	E	AT1G08830
GO:0070297	7,6	regulation of two-component signal transduction	13	0.0004	1	0.0104	0.0341251	E	AT4G20380
GO:0046907	5,4	intracellular transport	493	0.0139	4	0.0417	0.0342472	E	AT1G30630,AT5G66030,AT2G21600,AT3G07680
GO:0044248	4	cellular catabolic process	732	0.0207	5	0.0521	0.0343765	E	AT2G03820,AT3G17000,AT1G56190,AT4G29010,AT1G53580
GO:0009737	5	response to abscisic acid stimulus	283	0.008	3	0.0312	0.0344552	E	AT4G28520,AT4G21670,AT3G15730
GO:0009654	9,8,7,6,5,4	oxygen evolving complex	16	0.0005	1	0.0127	0.0347222	E	AT2G39470
GO:0004028	6	3-chloroallyl aldehyde dehydrogenase activity	14	0.0004	1	0.0093	0.0361974	E	AT1G23800
GO:0080010	6,5	regulation of oxygen and reactive oxygen species metabolic process	14	0.0004	1	0.0104	0.0366515	E	AT4G20380
GO:0051493	6,5	regulation of cytoskeleton organization	14	0.0004	1	0.0104	0.0366515	E	AT3G54870
GO:0042743	5	hydrogen peroxide metabolic process	14	0.0004	1	0.0104	0.0366515	E	AT4G20380
GO:0009306	6,4,5,7	protein secretion	14	0.0004	1	0.0104	0.0366515	E	AT1G12360
GO:0009773	7,6	photosynthetic electron transport in photosystem I	14	0.0004	1	0.0104	0.0366515	E	AT2G05620
GO:0006817	7,8	phosphate transport	14	0.0004	1	0.0104	0.0366515	E	AT2G33770
GO:0016071	7,6	mRNA metabolic process	119	0.0034	2	0.0208	0.037397	E	AT2G03820,AT4G21660
GO:0048878	5	chemical homeostasis	120	0.0034	2	0.0208	0.0379296	E	AT2G33770,AT5G48930
GO:0003743	5,4	translation initiation factor activity	122	0.0031	2	0.0187	0.0381828	E	AT1G13950,AT1G69410
GO:0004448	6	isocitrate dehydrogenase activity	15	0.0004	1	0.0093	0.0386801	E	AT4G35260
GO:0016575	9,10	histone deacetylation	15	0.0004	1	0.0104	0.039164	E	AT5G67320
GO:0009962	7,6,9,8,5	regulation of flavonoid biosynthetic process	15	0.0004	1	0.0104	0.039164	E	AT5G48930
GO:0006108	7	malate metabolic process	15	0.0004	1	0.0104	0.039164	E	AT2G13560
GO:0010252	6	auxin homeostasis	15	0.0004	1	0.0104	0.039164	E	AT5G48930
GO:0010383	6,5	cell wall polysaccharide metabolic process	15	0.0004	1	0.0104	0.039164	E	AT5G55480
GO:0070482	4	response to oxygen levels	15	0.0004	1	0.0104	0.039164	E	AT4G20380
GO:0010089	7,8,6	xylem histogenesis	15	0.0004	1	0.0104	0.039164	E	AT1G13950
GO:0001666	5,4	response to hypoxia	15	0.0004	1	0.0104	0.039164	E	AT4G20380
GO:0040007	2	growth	302	0.0085	3	0.0312	0.0398408	E	AT3G54870,AT2G07040,AT2G26650
GO:0019538	5,4	protein metabolic process	4850	0.137	18	0.1875	0.0402459	E	AT3G17000,AT1G04700,AT5G35390,AT1G23440,AT3G44110,AT5G67320,AT1G02305,AT4G18100,AT2G07040,AT3G51550,AT1G13950,AT3G45310,AT1G69410,AT1G30000,AT3G20740,AT1G58684,AT1G07320,AT2G34560
GO:0016774	5	phosphotransferase activity, carboxyl group as acceptor	16	0.0004	1	0.0093	0.0411493	E	AT1G56190
GO:0005388	9,14,8,10	calcium-transporting ATPase activity	16	0.0004	1	0.0093	0.0411493	E	AT3G21180
GO:0009966	6,5	regulation of signal transduction	127	0.0036	2	0.0208	0.0417172	E	AT4G20380,AT3G15730
GO:0050789	3,2	regulation of biological process	3874	0.1094	15	0.1562	0.0422446	E	AT2G40116,AT5G35390,AT3G54870,AT4G20380,AT1G53910,AT3G22380,AT2G07040,AT3G08510,AT5G48930,AT3G18040,AT1G79840,AT3G20740,AT4G21670,AT3G15730,AT4G08500
GO:0009965	6,8,7,9,5	leaf morphogenesis	128	0.0036	2	0.0208	0.0422665	E	AT2G42260,AT5G55480
GO:0003777	9	microtubule motor activity	130	0.0033	2	0.0187	0.0424707	E	AT3G54870,AT5G23910
GO:0048367	5,6	shoot development	311	0.0088	3	0.0312	0.0424957	E	AT2G42260,AT3G22990,AT5G55480
GO:0016773	5	phosphotransferase activity, alcohol group as acceptor	1361	0.034	7	0.0654	0.043192	E	AT1G04700,AT5G35390,AT2G07040,AT3G18040,AT3G51550,AT4G35360,AT4G08500
GO:0007167	7,6	enzyme linked receptor protein signaling pathway	130	0.0037	2	0.0208	0.0433709	E	AT5G35390,AT2G07040
GO:0010646	5,4	regulation of cell communication	130	0.0037	2	0.0208	0.0433709	E	AT4G20380,AT3G15730
GO:0007169	8,7	transmembrane receptor protein tyrosine kinase signaling pathway	130	0.0037	2	0.0208	0.0433709	E	AT5G35390,AT2G07040
GO:0022621	5	shoot system development	314	0.0089	3	0.0312	0.0433946	E	AT2G42260,AT3G22990,AT5G55480
GO:0015085	9,8	calcium ion transmembrane transporter activity	17	0.0004	1	0.0093	0.0436052	E	AT3G21180
GO:0009967	7,6,5	positive regulation of signal transduction	17	0.0005	1	0.0104	0.044148	E	AT3G15730
GO:0005623	2	cell	19486	0.5534	49	0.6203	0.0446729	E	AT1G17745,AT4G28520,AT5G66030,AT1G66680,AT1G04700,AT5G35390,AT1G56190,AT2G39470,AT4G27540,AT3G25500,AT5G67320,AT1G64780,AT1G12950,AT2G47030,AT5G11520,AT1G53910,AT4G18100,AT3G21180,AT3G22380,AT3G12110,AT5G18280,AT2G07040,AT4G26910,AT2G26650,AT1G08830,AT4G35260,AT1G12360,AT5G65270,AT3G15020,AT3G18040,AT4G39690,AT3G51550,AT2G13560,AT2G05620,AT2G16460,AT5G47030,AT3G22990,AT1G79840,AT2G26560,AT1G30000…
GO:0044464	3,2	cell part	19486	0.5534	49	0.6203	0.0446729	E	AT1G17745,AT4G28520,AT5G66030,AT1G66680,AT1G04700,AT5G35390,AT1G56190,AT2G39470,AT4G27540,AT3G25500,AT5G67320,AT1G64780,AT1G12950,AT2G47030,AT5G11520,AT1G53910,AT4G18100,AT3G21180,AT3G22380,AT3G12110,AT5G18280,AT2G07040,AT4G26910,AT2G26650,AT1G08830,AT4G35260,AT1G12360,AT5G65270,AT3G15020,AT3G18040,AT4G39690,AT3G51550,AT2G13560,AT2G05620,AT2G16460,AT5G47030,AT3G22990,AT1G79840,AT2G26560,AT1G30000…
GO:0030095	11,13,12,10,9,8,7,6,5	chloroplast photosystem II	21	0.0006	1	0.0127	0.04507	E	AT2G39470
GO:0022857	3	transmembrane transporter activity	1094	0.0274	6	0.0561	0.0459523	E	AT1G64780,AT1G12950,AT3G21180,AT2G26650,AT5G47030,AT3G07680
GO:0006487	8,6,9,7	protein amino acid N-linked glycosylation	18	0.0005	1	0.0104	0.0466194	E	AT1G30000
GO:0046467	5,6,7	membrane lipid biosynthetic process	18	0.0005	1	0.0104	0.0466194	E	AT4G04930
GO:0010103	6,5,7,8,4	stomatal complex morphogenesis	18	0.0005	1	0.0104	0.0466194	E	AT5G55480
GO:0042752	4,3	regulation of circadian rhythm	18	0.0005	1	0.0104	0.0466194	E	AT3G22380
GO:0048522	5,3,4	positive regulation of cellular process	137	0.0039	2	0.0208	0.0472948	E	AT5G48930,AT3G15730
GO:0022891	4	substrate-specific transmembrane transporter activity	827	0.0207	5	0.0467	0.047661	E	AT1G64780,AT3G21180,AT2G26650,AT5G47030,AT3G07680
GO:0008187	6	poly-pyrimidine tract binding	19	0.0005	1	0.0093	0.048477	E	AT1G07320
GO:0015923	6	mannosidase activity	19	0.0005	1	0.0093	0.048477	E	AT1G30000
GO:0008266	7	poly(U) RNA binding	19	0.0005	1	0.0093	0.048477	E	AT1G07320
GO:0016491	3	oxidoreductase activity	2034	0.0509	9	0.0841	0.0490125	E	AT1G17745,AT4G04930,AT3G17810,AT1G23800,AT1G08830,AT4G35260,AT3G15020,AT2G13560,AT4G13250
GO:0006081	4	cellular aldehyde metabolic process	19	0.0005	1	0.0104	0.0490773	E	AT1G53580
GO:0006665	6,7	sphingolipid metabolic process	19	0.0005	1	0.0104	0.0490773	E	AT4G04930
GO:0000311	10,11,12,9,8,7,6,5	plastid large ribosomal subunit	23	0.0007	1	0.0127	0.0491439	E	AT1G07320
GO:0045259	6,5,7,4	proton-transporting ATP synthase complex	24	0.0007	1	0.0127	0.0511669	E	AT5G47030
GO:0051171	5,4	regulation of nitrogen compound metabolic process	20	0.0006	1	0.0104	0.0515217	E	AT4G20380
GO:0010647	6,4,5	positive regulation of cell communication	20	0.0006	1	0.0104	0.0515217	E	AT3G15730
GO:0004672	6	protein kinase activity	1144	0.0286	6	0.0561	0.052785	E	AT1G04700,AT5G35390,AT2G07040,AT3G18040,AT3G51550,AT4G08500
GO:0004707	9,6	MAP kinase activity	21	0.0005	1	0.0093	0.053296	E	AT3G18040
GO:0003774	8	motor activity	150	0.0038	2	0.0187	0.0536923	E	AT3G54870,AT5G23910
GO:0009611	4	response to wounding	149	0.0042	2	0.0208	0.0542117	E	AT2G38870,AT4G08500
GO:0016020	4,3	membrane	5785	0.1643	17	0.2152	0.0543748	E	AT5G35390,AT2G39470,AT3G25500,AT5G67320,AT1G64780,AT1G12950,AT3G21180,AT2G07040,AT2G26650,AT5G65270,AT3G51550,AT5G47030,AT2G26560,AT3G20740,AT3G07680,AT3G15730,AT5G55480
GO:0048583	4,3	regulation of response to stimulus	151	0.0043	2	0.0208	0.0553853	E	AT4G20380,AT3G15730
GO:0009112	5,6	nucleobase metabolic process	22	0.0006	1	0.0104	0.05637	E	AT3G17810
GO:0046777	10,8,9	protein amino acid autophosphorylation	22	0.0006	1	0.0104	0.05637	E	AT3G51550
GO:0015934	9,10,8,7,6,5	large ribosomal subunit	185	0.0053	2	0.0253	0.0566065	E	AT4G18100,AT1G07320
GO:0016469	6,5,4	proton-transporting two-sector ATPase complex	27	0.0008	1	0.0127	0.0571808	E	AT5G47030
GO:0030136	11,10,9,8,7	clathrin-coated vesicle	27	0.0008	1	0.0127	0.0571808	E	AT3G15730
GO:0008889	7	glycerophosphodiester phosphodiesterase activity	23	0.0006	1	0.0093	0.0580625	E	AT5G55480
GO:0044255	4,5	cellular lipid metabolic process	606	0.0171	4	0.0417	0.0581351	E	AT4G04930,AT4G29010,AT3G15730,AT4G17190
GO:0016616	5	oxidoreductase activity, acting on the CH-OH group of donors, NAD or NADP as acceptor	158	0.004	2	0.0187	0.0583471	E	AT1G17745,AT4G35260
GO:0009651	5	response to salt stress	362	0.0102	3	0.0312	0.0586108	E	AT2G26650,AT1G08830,AT4G08500
GO:0006476	9,8	protein amino acid deacetylation	23	0.0006	1	0.0104	0.058774	E	AT5G67320
GO:0009266	4	response to temperature stimulus	368	0.0104	3	0.0312	0.060608	E	AT5G67320,AT3G20740,AT4G08500
GO:0005634	8,7,6,5	nucleus	2984	0.0847	10	0.1266	0.0610841	E	AT1G17745,AT1G66680,AT5G67320,AT1G53910,AT3G22380,AT3G22990,AT1G79840,AT3G20740,AT3G15730,AT4G08500
GO:0000315	10,11,9,8,7,6	organellar large ribosomal subunit	29	0.0008	1	0.0127	0.0611444	E	AT1G07320
GO:0022603	5,4	regulation of anatomical structure morphogenesis	24	0.0007	1	0.0104	0.0611648	E	AT1G79840
GO:0016571	9,8,10,11	histone methylation	24	0.0007	1	0.0104	0.0611648	E	AT3G20740
GO:0010193	4	response to ozone	24	0.0007	1	0.0104	0.0611648	E	AT1G08830
GO:0009566	4,3	fertilization	24	0.0007	1	0.0104	0.0611648	E	AT3G21180
GO:0015075	5	ion transmembrane transporter activity	627	0.0157	4	0.0374	0.0612044	E	AT1G64780,AT3G21180,AT2G26650,AT5G47030
GO:0007166	6,5	cell surface receptor linked signal transduction	161	0.0045	2	0.0208	0.0613306	E	AT5G35390,AT2G07040
GO:0046873	7	metal ion transmembrane transporter activity	164	0.0041	2	0.0187	0.0618891	E	AT3G21180,AT2G26650
GO:0043170	3	macromolecule metabolic process	8246	0.2329	26	0.2708	0.0628472	E	AT2G03820,AT3G17000,AT4G21660,AT1G04700,AT5G35390,AT1G56190,AT1G23440,AT3G44110,AT5G67320,AT1G02305,AT1G53910,AT4G18100,AT2G07040,AT2G42260,AT3G51550,AT1G13950,AT3G45310,AT1G79840,AT1G69410,AT1G30000,AT3G20740,AT4G21670,AT1G58684,AT1G07320,AT2G34560,AT5G55480
GO:0005624	6,5	membrane fraction	31	0.0009	1	0.0127	0.0650717	E	AT1G12360
GO:0005626	5,4	insoluble fraction	31	0.0009	1	0.0127	0.0650717	E	AT1G12360
GO:0009620	4,5	response to fungus	168	0.0047	2	0.0208	0.06556	E	AT5G45110,AT2G38870
GO:0010374	4,5	stomatal complex development	26	0.0007	1	0.0104	0.0659066	E	AT5G55480
GO:0033043	5,4	regulation of organelle organization	26	0.0007	1	0.0104	0.0659066	E	AT3G54870
GO:0042023	5,4,9,8	DNA endoreduplication	26	0.0007	1	0.0104	0.0659066	E	AT2G42260
GO:0010150	6,5	leaf senescence	26	0.0007	1	0.0104	0.0659066	E	AT5G11520
GO:0009862	8,7,5,6	systemic acquired resistance, salicylic acid mediated signaling pathway	26	0.0007	1	0.0104	0.0659066	E	AT4G20380
GO:0009057	4	macromolecule catabolic process	1225	0.0346	6	0.0625	0.0667921	E	AT2G03820,AT3G17000,AT1G56190,AT1G23440,AT1G02305,AT3G45310
GO:0050794	4,3	regulation of cellular process	3582	0.1012	13	0.1354	0.0670958	E	AT2G40116,AT5G35390,AT3G54870,AT4G20380,AT1G53910,AT2G07040,AT3G08510,AT5G48930,AT3G18040,AT1G79840,AT4G21670,AT3G15730,AT4G08500
GO:0043283	4	biopolymer metabolic process	8000	0.2259	25	0.2604	0.0674495	E	AT2G03820,AT3G17000,AT4G21660,AT1G04700,AT5G35390,AT1G23440,AT3G44110,AT5G67320,AT1G02305,AT1G53910,AT4G18100,AT2G07040,AT2G42260,AT3G51550,AT1G13950,AT3G45310,AT1G79840,AT1G69410,AT1G30000,AT3G20740,AT4G21670,AT1G58684,AT1G07320,AT2G34560,AT5G55480
GO:0032991	2	macromolecular complex	2262	0.0642	8	0.1013	0.067832	E	AT2G39470,AT5G67320,AT4G18100,AT5G47030,AT3G20740,AT5G07590,AT1G58684,AT1G07320
GO:0009070	7,8	serine family amino acid biosynthetic process	27	0.0008	1	0.0104	0.0682577	E	AT1G17745
GO:0010119	5,4	regulation of stomatal movement	27	0.0008	1	0.0104	0.0682577	E	AT3G15730
GO:0010016	5,6,7,4	shoot morphogenesis	174	0.0049	2	0.0208	0.0692227	E	AT2G42260,AT5G55480
GO:0005249	10,9	voltage-gated potassium channel activity	28	0.0007	1	0.0093	0.0697521	E	AT2G26650
GO:0003727	5	single-stranded RNA binding	28	0.0007	1	0.0093	0.0697521	E	AT1G07320
GO:0003725	5	double-stranded RNA binding	28	0.0007	1	0.0093	0.0697521	E	AT4G21670
GO:0000166	3	nucleotide binding	2951	0.0738	11	0.1028	0.069773	E	AT5G35390,AT3G62290,AT5G60860,AT5G45130,AT5G22010,AT2G07040,AT2G26650,AT5G65270,AT5G14670,AT3G20740,AT2G34560
GO:0009826	6,4	unidimensional cell growth	175	0.0049	2	0.0208	0.0698362	E	AT3G54870,AT2G07040
GO:0006970	4	response to osmotic stress	396	0.0112	3	0.0312	0.070145	E	AT2G26650,AT1G08830,AT4G08500
GO:0045596	6,5,4	negative regulation of cell differentiation	28	0.0008	1	0.0104	0.0705957	E	AT1G79840
GO:0010260	5,4	organ senescence	28	0.0008	1	0.0104	0.0705957	E	AT5G11520
GO:0001708	6,5,4	cell fate specification	28	0.0008	1	0.0104	0.0705957	E	AT1G79840
GO:0043176	3	amine binding	29	0.0007	1	0.0093	0.0720516	E	AT1G03070
GO:0030551	4	cyclic nucleotide binding	29	0.0007	1	0.0093	0.0720516	E	AT2G26650
GO:0016597	4	amino acid binding	29	0.0007	1	0.0093	0.0720516	E	AT1G03070
GO:0022843	9,8	voltage-gated cation channel activity	29	0.0007	1	0.0093	0.0720516	E	AT2G26650
GO:0006563	7,8	L-serine metabolic process	29	0.0008	1	0.0104	0.0729206	E	AT1G17745
GO:0010091	6,7,8,9,12,11,10,13,14	trichome branching	29	0.0008	1	0.0104	0.0729206	E	AT2G42260
GO:0051128	4,3	regulation of cellular component organization	29	0.0008	1	0.0104	0.0729206	E	AT3G54870
GO:0032553	4	ribonucleotide binding	2285	0.0572	9	0.0841	0.0729704	E	AT5G35390,AT3G62290,AT5G60860,AT5G45130,AT5G22010,AT2G07040,AT5G65270,AT5G14670,AT2G34560
GO:0032555	5	purine ribonucleotide binding	2285	0.0572	9	0.0841	0.0729704	E	AT5G35390,AT3G62290,AT5G60860,AT5G45130,AT5G22010,AT2G07040,AT5G65270,AT5G14670,AT2G34560
GO:0005267	9,8	potassium channel activity	30	0.0008	1	0.0093	0.0743384	E	AT2G26650
GO:0005200	3	structural constituent of cytoskeleton	30	0.0008	1	0.0093	0.0743384	E	AT3G12110
GO:0000267	4,3	cell fraction	36	0.001	1	0.0127	0.0747331	E	AT1G12360
GO:0006325	5	establishment or maintenance of chromatin architecture	183	0.0052	2	0.0208	0.0747711	E	AT5G67320,AT3G20740
GO:0006643	5,6	membrane lipid metabolic process	30	0.0008	1	0.0104	0.0752326	E	AT4G04930
GO:0044267	6,5	cellular protein metabolic process	4077	0.1151	14	0.1458	0.0758473	E	AT3G17000,AT1G04700,AT5G35390,AT3G44110,AT5G67320,AT4G18100,AT2G07040,AT3G51550,AT1G13950,AT1G69410,AT1G30000,AT3G20740,AT1G58684,AT1G07320
GO:0022834	7	ligand-gated channel activity	31	0.0008	1	0.0093	0.0766125	E	AT2G26650
GO:0015276	7,8	ligand-gated ion channel activity	31	0.0008	1	0.0093	0.0766125	E	AT2G26650
GO:0008017	6	microtubule binding	31	0.0008	1	0.0093	0.0766125	E	AT3G54870
GO:0046933	10	hydrogen ion transporting ATP synthase activity, rotational mechanism	31	0.0008	1	0.0093	0.0766125	E	AT5G47030
GO:0009846	3,4,5	pollen germination	31	0.0009	1	0.0104	0.0775316	E	AT5G18280
GO:0006479	7,10,9	protein amino acid methylation	31	0.0009	1	0.0104	0.0775316	E	AT3G20740
GO:0006635	7,8,9	fatty acid beta-oxidation	31	0.0009	1	0.0104	0.0775316	E	AT4G29010
GO:0043067	6,5	regulation of programmed cell death	31	0.0009	1	0.0104	0.0775316	E	AT4G20380
GO:0008213	9,8	protein amino acid alkylation	31	0.0009	1	0.0104	0.0775316	E	AT3G20740
GO:0006810	3,4	transport	2321	0.0655	9	0.0938	0.0794886	E	AT1G30630,AT5G66030,AT2G33770,AT4G27540,AT1G64780,AT2G26650,AT1G12360,AT2G21600,AT3G07680
GO:0010941	5,4	regulation of cell death	32	0.0009	1	0.0104	0.0798177	E	AT4G20380
GO:0051234	2,3	establishment of localization	2326	0.0657	9	0.0938	0.0799859	E	AT1G30630,AT5G66030,AT2G33770,AT4G27540,AT1G64780,AT2G26650,AT1G12360,AT2G21600,AT3G07680
GO:0008135	4,3	translation factor activity, nucleic acid binding	196	0.0049	2	0.0187	0.0813132	E	AT1G13950,AT1G69410
GO:0045182	2	translation regulator activity	197	0.0049	2	0.0187	0.0819304	E	AT1G13950,AT1G69410
GO:0030243	7	cellulose metabolic process	33	0.0009	1	0.0104	0.082091	E	AT5G55480
GO:0044425	5,4,3	membrane part	1605	0.0456	6	0.0759	0.0827224	E	AT5G35390,AT2G39470,AT5G67320,AT5G47030,AT3G20740,AT5G55480
GO:0048523	5,3,4	negative regulation of cellular process	198	0.0056	2	0.0208	0.0841266	E	AT1G79840,AT4G21670
GO:0009523	7,6,5	photosystem II	41	0.0012	1	0.0127	0.0841732	E	AT2G39470
GO:0009767	6,5	photosynthetic electron transport chain	34	0.001	1	0.0104	0.0843515	E	AT2G05620
GO:0019395	6,7,8	fatty acid oxidation	34	0.001	1	0.0104	0.0843515	E	AT4G29010
GO:0010149	4	senescence	34	0.001	1	0.0104	0.0843515	E	AT5G11520
GO:0034440	6,7	lipid oxidation	34	0.001	1	0.0104	0.0843515	E	AT4G29010
GO:0009787	7,9,5,6,8,4	regulation of abscisic acid mediated signaling	34	0.001	1	0.0104	0.0843515	E	AT3G15730
GO:0045165	5,4	cell fate commitment	34	0.001	1	0.0104	0.0843515	E	AT1G79840
GO:0017076	4	purine nucleotide binding	2404	0.0601	9	0.0841	0.0845616	E	AT5G35390,AT3G62290,AT5G60860,AT5G45130,AT5G22010,AT2G07040,AT5G65270,AT5G14670,AT2G34560
GO:0008234	6	cysteine-type peptidase activity	202	0.0051	2	0.0187	0.0850219	E	AT1G02305,AT3G45310
GO:0009547	10,11,9,8,7,6,5	plastid ribosome	42	0.0012	1	0.0127	0.086035	E	AT1G07320
GO:0051179	2	localization	2391	0.0675	9	0.0938	0.0864022	E	AT1G30630,AT5G66030,AT2G33770,AT4G27540,AT1G64780,AT2G26650,AT1G12360,AT2G21600,AT3G07680
GO:0016301	5	kinase activity	2072	0.0518	8	0.0748	0.0874187	E	AT1G04700,AT5G35390,AT1G56190,AT2G07040,AT3G18040,AT3G51550,AT4G35360,AT4G08500
GO:0008374	7	O-acyltransferase activity	36	0.0009	1	0.0093	0.0877952	E	AT5G48930
GO:0009809	8,7,6	lignin biosynthetic process	36	0.001	1	0.0104	0.0888343	E	AT5G48930
GO:0016740	3	transferase activity	3969	0.0993	13	0.1215	0.0889109	E	AT3G24090,AT1G04700,AT5G35390,AT1G56190,AT5G11520,AT2G07040,AT4G26910,AT5G48930,AT3G18040,AT3G51550,AT4G35360,AT4G08500,AT4G17190
GO:0004659	5	prenyltransferase activity	37	0.0009	1	0.0093	0.0899945	E	AT4G17190
GO:0004867	6	serine-type endopeptidase inhibitor activity	37	0.0009	1	0.0093	0.0899945	E	AT2G38870
GO:0017111	7	nucleoside-triphosphatase activity	1066	0.0267	5	0.0467	0.0909946	E	AT3G54870,AT3G21180,AT5G18280,AT5G23910,AT2G34560
GO:0010087	6,7,5	phloem or xylem histogenesis	37	0.001	1	0.0104	0.0910568	E	AT1G13950
GO:0010224	7	response to UV-B	37	0.001	1	0.0104	0.0910568	E	AT2G42260
GO:0006071	6	glycerol metabolic process	37	0.001	1	0.0104	0.0910568	E	AT5G55480
GO:0043455	5,4	regulation of secondary metabolic process	37	0.001	1	0.0104	0.0910568	E	AT5G48930
GO:0045595	5,4	regulation of cell differentiation	38	0.0011	1	0.0104	0.0932666	E	AT1G79840
GO:0009062	6,7,8	fatty acid catabolic process	38	0.0011	1	0.0104	0.0932666	E	AT4G29010
GO:0044260	4	cellular macromolecule metabolic process	7308	0.2064	21	0.2188	0.0939576	E	AT2G03820,AT3G17000,AT4G21660,AT1G04700,AT5G35390,AT1G56190,AT3G44110,AT5G67320,AT1G53910,AT4G18100,AT2G07040,AT2G42260,AT3G51550,AT1G13950,AT1G79840,AT1G69410,AT1G30000,AT3G20740,AT4G21670,AT1G58684,AT1G07320
GO:0015631	5	tubulin binding	39	0.001	1	0.0093	0.0943563	E	AT3G54870
GO:0005261	8,7	cation channel activity	39	0.001	1	0.0093	0.0943563	E	AT2G26650
GO:0048518	4,2,3	positive regulation of biological process	217	0.0061	2	0.0208	0.0960844	E	AT5G48930,AT3G15730
GO:0016462	6	pyrophosphatase activity	1095	0.0274	5	0.0467	0.0964586	E	AT3G54870,AT3G21180,AT5G18280,AT5G23910,AT2G34560
GO:0044265	5	cellular macromolecule catabolic process	471	0.0133	3	0.0312	0.096779	E	AT2G03820,AT3G17000,AT1G56190
GO:0016818	5	hydrolase activity, acting on acid anhydrides, in phosphorus-containing anhydrides	1101	0.0275	5	0.0467	0.0975852	E	AT3G54870,AT3G21180,AT5G18280,AT5G23910,AT2G34560
GO:0016817	4	hydrolase activity, acting on acid anhydrides	1105	0.0276	5	0.0467	0.0983353	E	AT3G54870,AT3G21180,AT5G18280,AT5G23910,AT2G34560
GO:0030135	10,9,8,7,6	coated vesicle	49	0.0014	1	0.0127	0.0988261	E	AT3G15730
GO:0034960	5	cellular biopolymer metabolic process	7197	0.2032	20	0.2083	0.0991951	E	AT2G03820,AT3G17000,AT4G21660,AT1G04700,AT5G35390,AT3G44110,AT5G67320,AT1G53910,AT4G18100,AT2G07040,AT2G42260,AT3G51550,AT1G13950,AT1G79840,AT1G69410,AT1G30000,AT3G20740,AT4G21670,AT1G58684,AT1G07320
GO:0051276	4	chromosome organization	224	0.0063	2	0.0208	0.100499	E	AT5G67320,AT3G20740
GO:0019829	8,13,7,9	cation-transporting ATPase activity	42	0.0011	1	0.0093	0.100807	E	AT3G21180
GO:0006464	7,6	protein modification process	1807	0.051	7	0.0729	0.101567	E	AT1G04700,AT5G35390,AT5G67320,AT2G07040,AT3G51550,AT1G30000,AT3G20740
GO:0000226	5,4	microtubule cytoskeleton organization	42	0.0012	1	0.0104	0.101981	E	AT3G54870
GO:0043285	5	biopolymer catabolic process	1116	0.0315	5	0.0521	0.103145	E	AT2G03820,AT3G17000,AT1G23440,AT1G02305,AT3G45310
GO:0019899	4	enzyme binding	44	0.0011	1	0.0093	0.105048	E	AT4G08500
GO:0015662	8,13,7,9	ATPase activity, coupled to transmembrane movement of ions, phosphorylative mechanism	44	0.0011	1	0.0093	0.105048	E	AT3G21180
GO:0006631	5,7,6	fatty acid metabolic process	233	0.0066	2	0.0208	0.106168	E	AT4G29010,AT3G15730
GO:0009863	7,6,4,5	salicylic acid mediated signaling pathway	44	0.0012	1	0.0104	0.106264	E	AT4G20380
GO:0030258	5,6	lipid modification	44	0.0012	1	0.0104	0.106264	E	AT4G29010
GO:0009817	6,5,7	defense response to fungus, incompatible interaction	44	0.0012	1	0.0104	0.106264	E	AT5G45110
GO:0043234	3	protein complex	1370	0.0389	5	0.0633	0.106625	E	AT2G39470,AT5G67320,AT5G47030,AT3G20740,AT5G07590
GO:0005099	5,6	Ras GTPase activator activity	45	0.0011	1	0.0093	0.10715	E	AT5G22400
GO:0012501	4	programmed cell death	236	0.0067	2	0.0208	0.108055	E	AT4G20380,AT2G26560
GO:0046395	6	carboxylic acid catabolic process	45	0.0013	1	0.0104	0.108387	E	AT4G29010
GO:0009644	7	response to high light intensity	45	0.0013	1	0.0104	0.108387	E	AT2G05620
GO:0016054	5	organic acid catabolic process	45	0.0013	1	0.0104	0.108387	E	AT4G29010
GO:0010118	3	stomatal movement	45	0.0013	1	0.0104	0.108387	E	AT3G15730
GO:0044249	4	cellular biosynthetic process	5283	0.1492	15	0.1562	0.109594	E	AT1G17745,AT4G04930,AT3G17810,AT1G53910,AT4G18100,AT2G42260,AT5G48930,AT1G13950,AT1G79840,AT1G69410,AT1G30000,AT4G21670,AT1G58684,AT1G07320,AT4G17190
GO:0004674	7	protein serine/threonine kinase activity	827	0.0207	4	0.0374	0.109781	E	AT5G35390,AT2G07040,AT3G18040,AT4G08500
GO:0009058	3	biosynthetic process	5496	0.1552	15	0.1562	0.111608	E	AT1G17745,AT4G04930,AT3G17810,AT1G53910,AT4G18100,AT2G42260,AT5G48930,AT1G13950,AT1G79840,AT1G69410,AT1G30000,AT4G21670,AT1G58684,AT1G07320,AT4G17190
GO:0009725	4	response to hormone stimulus	827	0.0234	4	0.0417	0.112429	E	AT4G28520,AT4G20380,AT4G21670,AT3G15730
GO:0009627	6,5,7	systemic acquired resistance	47	0.0013	1	0.0104	0.112597	E	AT4G20380
GO:0016023	9,8,7,6,5	cytoplasmic membrane-bounded vesicle	58	0.0016	1	0.0127	0.114663	E	AT3G15730
GO:0000313	9,8,7,6,5	organellar ribosome	58	0.0016	1	0.0127	0.114663	E	AT1G07320
GO:0005244	7,8	voltage-gated ion channel activity	49	0.0012	1	0.0093	0.115441	E	AT2G26650
GO:0022832	7	voltage-gated channel activity	49	0.0012	1	0.0093	0.115441	E	AT2G26650
GO:0031988	4	membrane-bounded vesicle	59	0.0017	1	0.0127	0.116381	E	AT3G15730
GO:0043687	8,7	post-translational protein modification	1559	0.044	6	0.0625	0.117454	E	AT1G04700,AT5G35390,AT5G67320,AT2G07040,AT3G51550,AT3G20740
GO:0009521	6,5,4	photosystem	60	0.0017	1	0.0127	0.118091	E	AT2G39470
GO:0008415	6	acyltransferase activity	256	0.0064	2	0.0187	0.118505	E	AT4G26910,AT5G48930
GO:0006575	5	cellular amino acid derivative metabolic process	254	0.0072	2	0.0208	0.119315	E	AT4G20380,AT5G48930
GO:0043412	5	biopolymer modification	1962	0.0554	7	0.0729	0.119786	E	AT1G04700,AT5G35390,AT5G67320,AT2G07040,AT3G51550,AT1G30000,AT3G20740
GO:0031410	8,7,6,5,4	cytoplasmic vesicle	61	0.0017	1	0.0127	0.119793	E	AT3G15730
GO:0016772	4	transferase activity, transferring phosphorus-containing groups	2407	0.0602	8	0.0748	0.120496	E	AT1G04700,AT5G35390,AT1G56190,AT2G07040,AT3G18040,AT3G51550,AT4G35360,AT4G08500
GO:0009860	7,8,5,6	pollen tube growth	51	0.0014	1	0.0104	0.120872	E	AT2G07040
GO:0016887	8	ATPase activity	546	0.0137	3	0.028	0.121038	E	AT3G21180,AT5G18280,AT2G34560
GO:0006066	4	cellular alcohol metabolic process	259	0.0073	2	0.0208	0.122418	E	AT1G56190,AT5G55480
GO:0048511	2	rhythmic process	52	0.0015	1	0.0104	0.122911	E	AT3G22380
GO:0010090	6,7,8,11,10,9,12,13	trichome morphogenesis	52	0.0015	1	0.0104	0.122911	E	AT2G42260
GO:0009808	7,6,5	lignin metabolic process	52	0.0015	1	0.0104	0.122911	E	AT5G48930
GO:0007623	3	circadian rhythm	52	0.0015	1	0.0104	0.122911	E	AT3G22380
GO:0031982	3	vesicle	63	0.0018	1	0.0127	0.123172	E	AT3G15730
GO:0005198	2	structural molecule activity	889	0.0222	4	0.0374	0.124552	E	AT4G18100,AT3G12110,AT1G58684,AT1G07320
GO:0015082	8	di-, tri-valent inorganic cation transmembrane transporter activity	54	0.0014	1	0.0093	0.125541	E	AT3G21180
GO:0006811	4,5	ion transport	553	0.0156	3	0.0312	0.125974	E	AT2G33770,AT1G64780,AT2G26650
GO:0005840	8,7,6,5,4	ribosome	671	0.0191	3	0.038	0.126865	E	AT4G18100,AT1G58684,AT1G07320
GO:0000302	5	response to reactive oxygen species	54	0.0015	1	0.0104	0.126954	E	AT4G20380
GO:0044036	4	cell wall macromolecule metabolic process	54	0.0015	1	0.0104	0.126954	E	AT5G55480
GO:0000904	5,6,7	cell morphogenesis involved in differentiation	54	0.0015	1	0.0104	0.126954	E	AT2G42260
GO:0006261	8,7	DNA-dependent DNA replication	55	0.0016	1	0.0104	0.128957	E	AT2G42260
GO:0009624	4,5	response to nematode	55	0.0016	1	0.0104	0.128957	E	AT1G64780
GO:0004842	7	ubiquitin-protein ligase activity	274	0.0069	2	0.0187	0.129471	E	AT3G17000,AT2G33770
GO:0016620	5	oxidoreductase activity, acting on the aldehyde or oxo group of donors, NAD or NADP as acceptor	56	0.0014	1	0.0093	0.1295	E	AT1G23800
GO:0009719	3	response to endogenous stimulus	899	0.0254	4	0.0417	0.129649	E	AT4G28520,AT4G20380,AT4G21670,AT3G15730
GO:0006979	4	response to oxidative stress	272	0.0077	2	0.0208	0.13042	E	AT4G20380,AT1G08830
GO:0044446	7,6,5,4,3	intracellular organelle part	3005	0.0853	8	0.1013	0.130485	E	AT5G66030,AT2G39470,AT4G18100,AT2G05620,AT5G47030,AT2G21600,AT1G58684,AT1G07320
GO:0044422	3,2	organelle part	3006	0.0854	8	0.1013	0.130544	E	AT5G66030,AT2G39470,AT4G18100,AT2G05620,AT5G47030,AT2G21600,AT1G58684,AT1G07320
GO:0048584	5,3,4	positive regulation of response to stimulus	56	0.0016	1	0.0104	0.130949	E	AT3G15730
GO:0019751	5	polyol metabolic process	56	0.0016	1	0.0104	0.130949	E	AT5G55480
GO:0050793	4,3	regulation of developmental process	276	0.0078	2	0.0208	0.13286	E	AT4G20380,AT1G79840
GO:0009069	6,7	serine family amino acid metabolic process	57	0.0016	1	0.0104	0.132929	E	AT1G17745
GO:0004712	7	protein serine/threonine/tyrosine kinase activity	58	0.0015	1	0.0093	0.133414	E	AT1G04700
GO:0031978	11,10,9,8,7,6,5	plastid thylakoid lumen	70	0.002	1	0.0127	0.134746	E	AT2G39470
GO:0009543	12,11,10,9,8,7,6	chloroplast thylakoid lumen	70	0.002	1	0.0127	0.134746	E	AT2G39470
GO:0042592	4	homeostatic process	281	0.0079	2	0.0208	0.135894	E	AT2G33770,AT5G48930
GO:0006807	3	nitrogen compound metabolic process	585	0.0165	3	0.0312	0.136948	E	AT1G17745,AT4G20380,AT5G64370
GO:0004866	5	endopeptidase inhibitor activity	60	0.0015	1	0.0093	0.137282	E	AT2G38870
GO:0008219	3	cell death	284	0.008	2	0.0208	0.137705	E	AT4G20380,AT2G26560
GO:0016265	2	death	284	0.008	2	0.0208	0.137705	E	AT4G20380,AT2G26560
GO:0006813	7,8	potassium ion transport	60	0.0017	1	0.0104	0.138801	E	AT2G26650
GO:0015698	6,7	inorganic anion transport	60	0.0017	1	0.0104	0.138801	E	AT2G33770
GO:0019787	6	small conjugating protein ligase activity	292	0.0073	2	0.0187	0.140227	E	AT3G17000,AT2G33770
GO:0009873	8,7,6	ethylene mediated signaling pathway	62	0.0018	1	0.0104	0.142657	E	AT4G20380
GO:0044242	5,6	cellular lipid catabolic process	62	0.0018	1	0.0104	0.142657	E	AT4G29010
GO:0009908	5,4,6	flower development	295	0.0083	2	0.0208	0.144282	E	AT3G22990,AT4G29010
GO:0019953	3	sexual reproduction	63	0.0018	1	0.0104	0.144569	E	AT3G21180
GO:0009411	6	response to UV	63	0.0018	1	0.0104	0.144569	E	AT2G42260
GO:0006091	4	generation of precursor metabolites and energy	297	0.0084	2	0.0208	0.145466	E	AT1G56190,AT2G05620
GO:0006096	9,10,5	glycolysis	64	0.0018	1	0.0104	0.146469	E	AT1G56190
GO:0030414	4	peptidase inhibitor activity	65	0.0016	1	0.0093	0.146758	E	AT2G38870
GO:0006486	7,5,8,6	protein amino acid glycosylation	65	0.0018	1	0.0104	0.148358	E	AT1G30000
GO:0043413	6	biopolymer glycosylation	65	0.0018	1	0.0104	0.148358	E	AT1G30000
GO:0009101	6	glycoprotein biosynthetic process	65	0.0018	1	0.0104	0.148358	E	AT1G30000
GO:0070085	5	glycosylation	65	0.0018	1	0.0104	0.148358	E	AT1G30000
GO:0009813	8,7,6	flavonoid biosynthetic process	66	0.0019	1	0.0104	0.150235	E	AT5G48930
GO:0008320	4,5	protein transmembrane transporter activity	67	0.0017	1	0.0093	0.150472	E	AT3G07680
GO:0044455	11,10,9,12,8,7,6,5,4	mitochondrial membrane part	81	0.0023	1	0.0127	0.152154	E	AT5G47030
GO:0005096	4,5	GTPase activator activity	68	0.0017	1	0.0093	0.152312	E	AT5G22400
GO:0016881	5	acid-amino acid ligase activity	315	0.0079	2	0.0187	0.153578	E	AT3G17000,AT2G33770
GO:0042221	3	response to chemical stimulus	1888	0.0533	6	0.0625	0.153921	E	AT4G28520,AT4G20380,AT1G08830,AT4G21670,AT3G15730,AT4G08500
GO:0016481	8,9,6,7	negative regulation of transcription	68	0.0019	1	0.0104	0.153957	E	AT4G21670
GO:0042625	7,12,6,8	ATPase activity, coupled to transmembrane movement of ions	69	0.0017	1	0.0093	0.154141	E	AT3G21180
GO:0009100	5	glycoprotein metabolic process	69	0.0019	1	0.0104	0.155801	E	AT1G30000
GO:0015837	4,5	amine transport	70	0.002	1	0.0104	0.157634	E	AT1G64780
GO:0022836	6	gated channel activity	71	0.0018	1	0.0093	0.157768	E	AT2G26650
GO:0006519	4	cellular amino acid and derivative metabolic process	650	0.0184	3	0.0312	0.157942	E	AT1G17745,AT4G20380,AT5G48930
GO:0031328	7,5,6	positive regulation of cellular biosynthetic process	71	0.002	1	0.0104	0.159456	E	AT5G48930
GO:0009891	6,4,5	positive regulation of biosynthetic process	71	0.002	1	0.0104	0.159456	E	AT5G48930
GO:0006508	7,6	proteolysis	1050	0.0297	4	0.0417	0.161241	E	AT3G17000,AT1G23440,AT1G02305,AT3G45310
GO:0016747	5	transferase activity, transferring acyl groups other than amino-acyl groups	330	0.0083	2	0.0187	0.162004	E	AT4G26910,AT5G48930
GO:0005783	8,7,6,5	endoplasmic reticulum	394	0.0112	2	0.0253	0.162336	E	AT4G27540,AT2G21600
GO:0030163	6,5	protein catabolic process	1064	0.03	4	0.0417	0.163762	E	AT3G17000,AT1G23440,AT1G02305,AT3G45310
GO:0009812	7,6,5	flavonoid metabolic process	74	0.0021	1	0.0104	0.164857	E	AT5G48930
GO:0043414	6	biopolymer methylation	74	0.0021	1	0.0104	0.164857	E	AT3G20740
GO:0016042	4,5	lipid catabolic process	74	0.0021	1	0.0104	0.164857	E	AT4G29010
GO:0043228	3	non-membrane-bounded organelle	1291	0.0367	4	0.0506	0.165028	E	AT4G18100,AT3G12110,AT1G58684,AT1G07320
GO:0043232	7,6,5,4	intracellular non-membrane-bounded organelle	1291	0.0367	4	0.0506	0.165028	E	AT4G18100,AT3G12110,AT1G58684,AT1G07320
GO:0048868	5,4	pollen tube development	76	0.0021	1	0.0104	0.168404	E	AT2G07040
GO:0009664	5	plant-type cell wall organization	76	0.0021	1	0.0104	0.168404	E	AT5G55480
GO:0046903	4,5	secretion	76	0.0021	1	0.0104	0.168404	E	AT1G12360
GO:0032940	5,3,4,6	secretion by cell	76	0.0021	1	0.0104	0.168404	E	AT1G12360
GO:0035295	4	tube development	76	0.0021	1	0.0104	0.168404	E	AT2G07040
GO:0009642	6	response to light intensity	77	0.0022	1	0.0104	0.170161	E	AT2G05620
GO:0030529	6,5,4,3	ribonucleoprotein complex	837	0.0238	3	0.038	0.170827	E	AT4G18100,AT1G58684,AT1G07320
GO:0010558	7,5,6	negative regulation of macromolecule biosynthetic process	78	0.0022	1	0.0104	0.171907	E	AT4G21670
GO:0003735	3	structural constituent of ribosome	713	0.0178	3	0.028	0.173476	E	AT4G18100,AT1G58684,AT1G07320
GO:0045934	7,5,6	negative regulation of nucleobase, nucleoside, nucleotide and nucleic acid metabolic process	79	0.0022	1	0.0104	0.173643	E	AT4G21670
GO:0006412	7,5,6	translation	1655	0.0467	5	0.0521	0.175183	E	AT4G18100,AT1G13950,AT1G69410,AT1G58684,AT1G07320
GO:0007568	3	aging	80	0.0023	1	0.0104	0.175368	E	AT5G11520
GO:0006820	5,6	anion transport	81	0.0023	1	0.0104	0.177083	E	AT2G33770
GO:0032259	5	methylation	81	0.0023	1	0.0104	0.177083	E	AT3G20740
GO:0022900	5,4	electron transport chain	82	0.0023	1	0.0104	0.178787	E	AT2G05620
GO:0022626	10,9,8,7,6,5	cytosolic ribosome	431	0.0122	2	0.0253	0.17901	E	AT4G18100,AT1G58684
GO:0009534	11,10,9,8,7,6	chloroplast thylakoid	432	0.0123	2	0.0253	0.179445	E	AT2G39470,AT2G05620
GO:0016746	4	transferase activity, transferring acyl groups	363	0.0091	2	0.0187	0.179644	E	AT4G26910,AT5G48930
GO:0009890	6,4,5	negative regulation of biosynthetic process	83	0.0023	1	0.0104	0.180481	E	AT4G21670
GO:0000160	6,5	two-component signal transduction system (phosphorelay)	83	0.0023	1	0.0104	0.180481	E	AT4G20380
GO:0031327	7,5,6	negative regulation of cellular biosynthetic process	83	0.0023	1	0.0104	0.180481	E	AT4G21670
GO:0031976	10,9,8,7,6,5	plastid thylakoid	435	0.0124	2	0.0253	0.180743	E	AT2G39470,AT2G05620
GO:0031984	8,7,6,5,4	organelle subcompartment	437	0.0124	2	0.0253	0.181604	E	AT2G39470,AT2G05620
GO:0034962	6	cellular biopolymer catabolic process	362	0.0102	2	0.0208	0.181631	E	AT2G03820,AT3G17000
GO:0016811	5	hydrolase activity, acting on carbon-nitrogen (but not peptide) bonds, in linear amides	85	0.0021	1	0.0093	0.181973	E	AT5G64370
GO:0016627	4	oxidoreductase activity, acting on the CH-CH group of donors	85	0.0021	1	0.0093	0.181973	E	AT3G17810
GO:0048519	4,2,3	negative regulation of biological process	365	0.0103	2	0.0208	0.183176	E	AT1G79840,AT4G21670
GO:0031325	6,4,5	positive regulation of cellular metabolic process	85	0.0024	1	0.0104	0.183837	E	AT5G48930
GO:0042445	5,3	hormone metabolic process	85	0.0024	1	0.0104	0.183837	E	AT4G20380
GO:0016903	4	oxidoreductase activity, acting on the aldehyde or oxo group of donors	87	0.0022	1	0.0093	0.185266	E	AT1G23800
GO:0009893	5,3,4	positive regulation of metabolic process	87	0.0025	1	0.0104	0.187152	E	AT5G48930
GO:0006725	4	cellular aromatic compound metabolic process	373	0.0105	2	0.0208	0.187238	E	AT3G17810,AT5G48930
GO:0022627	11,10,9,8,7,6	cytosolic small ribosomal subunit	106	0.003	1	0.0127	0.18835	E	AT1G58684
GO:0043648	6	dicarboxylic acid metabolic process	88	0.0025	1	0.0104	0.188794	E	AT2G13560
GO:0019684	5	photosynthesis, light reaction	88	0.0025	1	0.0104	0.188794	E	AT2G05620
GO:0006468	9,7,8	protein amino acid phosphorylation	1257	0.0355	4	0.0417	0.189985	E	AT1G04700,AT5G35390,AT2G07040,AT3G51550
GO:0010038	5	response to metal ion	379	0.0107	2	0.0208	0.190227	E	AT1G08830,AT4G08500
GO:0006007	8,9	glucose catabolic process	89	0.0025	1	0.0104	0.190426	E	AT1G56190
GO:0044445	9,8,7,6,5	cytosolic part	463	0.0131	2	0.0253	0.19246	E	AT4G18100,AT1G58684
GO:0046365	6,7	monosaccharide catabolic process	91	0.0026	1	0.0104	0.193659	E	AT1G56190
GO:0019320	7,8	hexose catabolic process	91	0.0026	1	0.0104	0.193659	E	AT1G56190
GO:0016879	4	ligase activity, forming carbon-nitrogen bonds	392	0.0098	2	0.0187	0.19401	E	AT3G17000,AT2G33770
GO:0050801	6	ion homeostasis	94	0.0027	1	0.0104	0.198434	E	AT2G33770
GO:0016310	6	phosphorylation	1400	0.0395	4	0.0417	0.198718	E	AT1G04700,AT5G35390,AT2G07040,AT3G51550
GO:0005216	6,7	ion channel activity	96	0.0024	1	0.0093	0.199594	E	AT2G26650
GO:0051093	5,3,4	negative regulation of developmental process	95	0.0027	1	0.0104	0.200005	E	AT1G79840
GO:0016791	6	phosphatase activity	406	0.0102	2	0.0187	0.200536	E	AT1G07010,AT4G21670
GO:0008233	4	peptidase activity	837	0.0209	3	0.028	0.202011	E	AT1G23440,AT1G02305,AT3G45310
GO:0048646	3,5,4	anatomical structure formation involved in morphogenesis	97	0.0027	1	0.0104	0.203118	E	AT4G20380
GO:0010035	4	response to inorganic substance	407	0.0115	2	0.0208	0.203506	E	AT1G08830,AT4G08500
GO:0046164	5	alcohol catabolic process	99	0.0028	1	0.0104	0.206193	E	AT1G56190
GO:0006006	7,8	glucose metabolic process	99	0.0028	1	0.0104	0.206193	E	AT1G56190
GO:0031977	9,8,7,6,5	thylakoid lumen	120	0.0034	1	0.0127	0.206687	E	AT2G39470
GO:0016651	4	oxidoreductase activity, acting on NADH or NADPH	103	0.0026	1	0.0093	0.210195	E	AT2G13560
GO:0006397	8,7,6	mRNA processing	102	0.0029	1	0.0104	0.210731	E	AT4G21660
GO:0031324	6,4,5	negative regulation of cellular metabolic process	102	0.0029	1	0.0104	0.210731	E	AT4G21670
GO:0022625	10,11,9,8,7,6	cytosolic large ribosomal subunit	125	0.0035	1	0.0127	0.212917	E	AT4G18100
GO:0008610	4,5	lipid biosynthetic process	432	0.0122	2	0.0208	0.214394	E	AT4G04930,AT4G17190
GO:0048608	4,5	reproductive structure development	902	0.0255	3	0.0312	0.214624	E	AT4G28520,AT3G22990,AT4G29010
GO:0003006	3,4	reproductive developmental process	902	0.0255	3	0.0312	0.214624	E	AT4G28520,AT3G22990,AT4G29010
GO:0060089	2	molecular transducer activity	440	0.011	2	0.0187	0.21522	E	AT3G18040,AT4G08500
GO:0004871	3	signal transducer activity	440	0.011	2	0.0187	0.21522	E	AT3G18040,AT4G08500
GO:0008299	5,6,7	isoprenoid biosynthetic process	107	0.003	1	0.0104	0.218103	E	AT4G17190
GO:0009579	6,5,4	thylakoid	551	0.0156	2	0.0253	0.224256	E	AT2G39470,AT2G05620
GO:0006730	4	one-carbon compound metabolic process	112	0.0032	1	0.0104	0.225239	E	AT3G20740
GO:0006812	5,6	cation transport	463	0.0131	2	0.0208	0.226584	E	AT1G64780,AT2G26650
GO:0044435	9,8,7,6,5,4	plastid part	1255	0.0356	3	0.038	0.227283	E	AT2G39470,AT2G05620,AT1G07320
GO:0005975	4	carbohydrate metabolic process	1060	0.0299	3	0.0312	0.227298	E	AT1G56190,AT1G30000,AT5G55480
GO:0016836	5	hydro-lyase activity	115	0.0029	1	0.0093	0.227305	E	AT4G29010
GO:0015935	9,10,8,7,6,5	small ribosomal subunit	139	0.0039	1	0.0127	0.229499	E	AT1G58684
GO:0044042	6	glucan metabolic process	118	0.0033	1	0.0104	0.233499	E	AT5G55480
GO:0045184	3,4,5	establishment of protein localization	483	0.0136	2	0.0208	0.233669	E	AT1G12360,AT3G07680
GO:0015031	4,5,6	protein transport	483	0.0136	2	0.0208	0.233669	E	AT1G12360,AT3G07680
GO:0016790	5	thiolester hydrolase activity	121	0.003	1	0.0093	0.235374	E	AT1G53580
GO:0016052	4,5	carbohydrate catabolic process	120	0.0034	1	0.0104	0.23618	E	AT1G56190
GO:0044275	5,6	cellular carbohydrate catabolic process	120	0.0034	1	0.0104	0.23618	E	AT1G56190
GO:0009416	5	response to light stimulus	494	0.014	2	0.0208	0.237304	E	AT2G42260,AT2G05620
GO:0044262	4,5	cellular carbohydrate metabolic process	506	0.0143	2	0.0208	0.241058	E	AT1G56190,AT1G30000
GO:0007017	3	microtubule-based process	124	0.0035	1	0.0104	0.241435	E	AT3G54870
GO:0009314	4	response to radiation	509	0.0144	2	0.0208	0.241962	E	AT2G42260,AT2G05620
GO:0008104	4	protein localization	510	0.0144	2	0.0208	0.24226	E	AT1G12360,AT3G07680
GO:0009308	5	cellular amine metabolic process	514	0.0145	2	0.0208	0.243439	E	AT1G17745,AT4G20380
GO:0022402	4,3	cell cycle process	126	0.0036	1	0.0104	0.24401	E	AT2G42260
GO:0009699	7,6,5	phenylpropanoid biosynthetic process	128	0.0036	1	0.0104	0.24655	E	AT5G48930
GO:0022838	6	substrate specific channel activity	133	0.0033	1	0.0093	0.250579	E	AT2G26650
GO:0034641	4	cellular nitrogen compound metabolic process	541	0.0153	2	0.0208	0.250761	E	AT1G17745,AT4G20380
GO:0005618	5,4	cell wall	655	0.0186	2	0.0253	0.251449	E	AT2G47030,AT3G51550
GO:0006260	7,6	DNA replication	132	0.0037	1	0.0104	0.251528	E	AT2G42260
GO:0022803	4	passive transmembrane transporter activity	134	0.0034	1	0.0093	0.251791	E	AT2G26650
GO:0015267	5	channel activity	134	0.0034	1	0.0093	0.251791	E	AT2G26650
GO:0030312	4,3	external encapsulating structure	659	0.0187	2	0.0253	0.25227	E	AT2G47030,AT3G51550
GO:0009555	5	pollen development	134	0.0038	1	0.0104	0.253965	E	AT3G21180
GO:0033036	3	macromolecule localization	555	0.0157	2	0.0208	0.25413	E	AT1G12360,AT3G07680
GO:0016874	3	ligase activity	567	0.0142	2	0.0187	0.254958	E	AT3G17000,AT2G33770
GO:0016765	4	transferase activity, transferring alkyl or aryl (other than methyl) groups	137	0.0034	1	0.0093	0.255379	E	AT4G17190
GO:0010817	4	regulation of hormone levels	139	0.0039	1	0.0104	0.259913	E	AT4G20380
GO:0006720	5,6	isoprenoid metabolic process	142	0.004	1	0.0104	0.263383	E	AT4G17190
GO:0019318	6,7	hexose metabolic process	144	0.0041	1	0.0104	0.265656	E	AT1G56190
GO:0022804	4	active transmembrane transporter activity	630	0.0158	2	0.0187	0.266081	E	AT1G12950,AT3G21180
GO:0016810	4	hydrolase activity, acting on carbon-nitrogen (but not peptide) bonds	151	0.0038	1	0.0093	0.27117	E	AT5G64370
GO:0005743	11,10,12,9,7,8,6,5	mitochondrial inner membrane	182	0.0052	1	0.0127	0.273045	E	AT5G47030
GO:0009723	5	response to ethylene stimulus	151	0.0043	1	0.0104	0.273359	E	AT4G20380
GO:0009751	4	response to salicylic acid stimulus	153	0.0043	1	0.0104	0.275489	E	AT4G20380
GO:0015078	9	hydrogen ion transmembrane transporter activity	163	0.0041	1	0.0093	0.283506	E	AT5G47030
GO:0009698	6,5,4	phenylpropanoid metabolic process	164	0.0046	1	0.0104	0.286659	E	AT5G48930
GO:0009414	5,4	response to water deprivation	164	0.0046	1	0.0104	0.286659	E	AT2G05620
GO:0005976	5	polysaccharide metabolic process	165	0.0047	1	0.0104	0.287629	E	AT5G55480
GO:0040029	7,6	regulation of gene expression, epigenetic	167	0.0047	1	0.0104	0.289548	E	AT3G20740
GO:0043492	10	ATPase activity, coupled to movement of substances	171	0.0043	1	0.0093	0.291145	E	AT3G21180
GO:0005516	4	calmodulin binding	171	0.0043	1	0.0093	0.291145	E	AT3G21180
GO:0042626	6,11,7,5	ATPase activity, coupled to transmembrane movement of substances	171	0.0043	1	0.0093	0.291145	E	AT3G21180
GO:0015979	4	photosynthesis	169	0.0048	1	0.0104	0.291439	E	AT2G05620
GO:0005996	5,6	monosaccharide metabolic process	169	0.0048	1	0.0104	0.291439	E	AT1G56190
GO:0007047	4	cell wall organization	169	0.0048	1	0.0104	0.291439	E	AT5G55480
GO:0016835	4	carbon-oxygen lyase activity	172	0.0043	1	0.0093	0.292067	E	AT4G29010
GO:0015672	6,7	monovalent inorganic cation transport	172	0.0049	1	0.0104	0.29422	E	AT2G26650
GO:0010629	7,5,6	negative regulation of gene expression	172	0.0049	1	0.0104	0.29422	E	AT4G21670
GO:0005856	8,7,6,5	cytoskeleton	208	0.0059	1	0.0127	0.294474	E	AT3G12110
GO:0016820	5,4	hydrolase activity, acting on acid anhydrides, catalyzing transmembrane movement of substances	175	0.0044	1	0.0093	0.294794	E	AT3G21180
GO:0015077	8	monovalent inorganic cation transmembrane transporter activity	178	0.0045	1	0.0093	0.297459	E	AT5G47030
GO:0009415	4	response to water	178	0.005	1	0.0104	0.299591	E	AT2G05620
GO:0031966	10,9,11,8,7,6,5,4	mitochondrial membrane	219	0.0062	1	0.0127	0.30253	E	AT5G47030
GO:0019866	9,8,6,7,5,4	organelle inner membrane	220	0.0062	1	0.0127	0.303235	E	AT5G47030
GO:0045229	3	external encapsulating structure organization	187	0.0053	1	0.0104	0.307182	E	AT5G55480
GO:0016705	4	oxidoreductase activity, acting on paired donors, with incorporation or reduction of molecular oxygen	190	0.0048	1	0.0093	0.307511	E	AT4G04930
GO:0042398	6,5	cellular amino acid derivative biosynthetic process	191	0.0054	1	0.0104	0.310381	E	AT5G48930
GO:0010605	6,4,5	negative regulation of macromolecule metabolic process	193	0.0055	1	0.0104	0.311942	E	AT4G21670
GO:0015297	6	antiporter activity	196	0.0049	1	0.0093	0.312184	E	AT1G12950
GO:0005740	9,10,8,7,6,4,5	mitochondrial envelope	234	0.0066	1	0.0127	0.312609	E	AT5G47030
GO:0008652	6,7	cellular amino acid biosynthetic process	196	0.0055	1	0.0104	0.314234	E	AT1G17745
GO:0004722	8	protein serine/threonine phosphatase activity	201	0.005	1	0.0093	0.315906	E	AT1G07010
GO:0019438	5	aromatic compound biosynthetic process	202	0.0057	1	0.0104	0.318646	E	AT5G48930
GO:0051239	4,3	regulation of multicellular organismal process	204	0.0058	1	0.0104	0.320067	E	AT1G79840
GO:0048229	4	gametophyte development	204	0.0058	1	0.0104	0.320067	E	AT3G21180
GO:0030599	6	pectinesterase activity	207	0.0052	1	0.0093	0.320169	E	AT2G47030
GO:0009892	5,3,4	negative regulation of metabolic process	207	0.0058	1	0.0104	0.322152	E	AT4G21670
GO:0009309	6	amine biosynthetic process	214	0.006	1	0.0104	0.326805	E	AT1G17745
GO:0015405	6	P-P-bond-hydrolysis-driven transmembrane transporter activity	229	0.0057	1	0.0093	0.333994	E	AT3G21180
GO:0015399	5	primary active transmembrane transporter activity	230	0.0058	1	0.0093	0.334558	E	AT3G21180
GO:0042254	4	ribosome biogenesis	228	0.0064	1	0.0104	0.335253	E	AT4G18100
GO:0055114	3	oxidation reduction	229	0.0065	1	0.0104	0.335815	E	AT2G05620
GO:0009505	6,5	plant-type cell wall	282	0.008	1	0.0127	0.338427	E	AT2G47030
GO:0044271	5	nitrogen compound biosynthetic process	237	0.0067	1	0.0104	0.340108	E	AT1G17745
GO:0022613	3	ribonucleoprotein complex biogenesis	239	0.0067	1	0.0104	0.341128	E	AT4G18100
GO:0044429	8,9,7,6,5,4	mitochondrial part	289	0.0082	1	0.0127	0.341442	E	AT5G47030
GO:0007049	3	cell cycle	240	0.0068	1	0.0104	0.34163	E	AT2G42260
GO:0046483	4	heterocycle metabolic process	241	0.0068	1	0.0104	0.342127	E	AT3G17810
GO:0031225	7,6,5	anchored to membrane	301	0.0085	1	0.0127	0.346203	E	AT5G55480
GO:0055086	5	nucleobase, nucleoside and nucleotide metabolic process	254	0.0072	1	0.0104	0.348121	E	AT3G17810
GO:0004721	7	phosphoprotein phosphatase activity	260	0.0065	1	0.0093	0.349072	E	AT1G07010
GO:0004857	3	enzyme inhibitor activity	262	0.0066	1	0.0093	0.349882	E	AT2G38870
GO:0030001	6,7	metal ion transport	296	0.0084	1	0.0104	0.36208	E	AT2G26650
GO:0055035	11,10,9,8,7,6,5	plastid thylakoid membrane	359	0.0102	1	0.0127	0.362636	E	AT2G39470
GO:0009535	12,11,10,9,8,7,6	chloroplast thylakoid membrane	359	0.0102	1	0.0127	0.362636	E	AT2G39470
GO:0042651	9,8,7,6,5,4	thylakoid membrane	373	0.0106	1	0.0127	0.365141	E	AT2G39470
GO:0006511	10,8,9	ubiquitin-dependent protein catabolic process	311	0.0088	1	0.0104	0.365277	E	AT3G17000
GO:0043632	6	modification-dependent macromolecule catabolic process	311	0.0088	1	0.0104	0.365277	E	AT3G17000
GO:0019941	9,7,8	modification-dependent protein catabolic process	311	0.0088	1	0.0104	0.365277	E	AT3G17000
GO:0051603	8,7	proteolysis involved in cellular protein catabolic process	315	0.0089	1	0.0104	0.365985	E	AT3G17000
GO:0044257	7,6	cellular protein catabolic process	321	0.0091	1	0.0104	0.36694	E	AT3G17000
GO:0046686	6	response to cadmium ion	322	0.0091	1	0.0104	0.367086	E	AT4G08500
GO:0006457	7,6	protein folding	326	0.0092	1	0.0104	0.367638	E	AT3G44110
GO:0015291	5	secondary active transmembrane transporter activity	332	0.0083	1	0.0093	0.367659	E	AT1G12950
GO:0034357	5,4	photosynthetic membrane	406	0.0115	1	0.0127	0.369096	E	AT2G39470
GO:0006886	6,5,7	intracellular protein transport	347	0.0098	1	0.0104	0.369655	E	AT3G07680
GO:0034613	5	cellular protein localization	357	0.0101	1	0.0104	0.370127	E	AT3G07680
GO:0003674	1	molecular_function	39980	1	107	1	1	D	AT1G17745,AT2G03820,AT4G28520,AT3G17000,AT1G30630,AT5G66030,AT3G24090,AT5G45110,AT1G04700,AT3G54480,AT2G33770,AT1G05970,AT3G63000,AT2G28490,AT5G51510,AT2G40116,AT5G35390,AT1G56190,AT3G62290,AT5G60860,AT3G16785,AT1G77400,AT3G54870,AT1G23440,AT4G27540,AT3G44110,AT1G22050,AT5G22400,AT3G25500,AT1G79260,AT1G02305,AT1G64780,AT1G12950,AT2G47030,AT4G04930,AT1G05780,AT2G42010,AT5G13020,AT3G17810,AT5G45130…
GO:0008150	1	biological_process	35411	1	96	1	1	D	AT1G17745,AT2G03820,AT4G28520,AT3G17000,AT1G30630,AT5G66030,AT4G21660,AT3G24090,AT5G45110,AT1G04700,AT3G54480,AT3G15160,AT2G33770,AT1G05970,AT1G55265,AT3G63000,AT2G28490,AT5G51510,AT2G40116,AT5G35390,AT1G56190,AT3G16785,AT1G77400,AT3G54870,AT1G23440,AT4G27540,AT3G44110,AT3G25500,AT1G79260,AT5G67320,AT1G02305,AT1G64780,AT4G04930,AT1G49590,AT1G05780,AT2G42010,AT5G13020,AT3G17810,AT4G20380,AT5G11520…
GO:0005575	1	cellular_component	35212	1	79	1	1	D	AT1G17745,AT2G03820,AT4G28520,AT3G17000,AT5G66030,AT1G66680,AT1G04700,AT3G54480,AT3G15160,AT2G33770,AT1G05970,AT3G63000,AT5G51510,AT2G40116,AT5G35390,AT1G56190,AT2G39470,AT1G77400,AT1G23440,AT4G27540,AT1G22050,AT3G25500,AT1G79260,AT5G67320,AT1G64780,AT1G12950,AT2G47030,AT4G38690,AT5G13020,AT5G11520,AT1G03070,AT1G53910,AT4G18100,AT3G21180,AT3G22380,AT3G12110,AT5G18280,AT2G07040,AT4G26910,AT2G42260…
GO:0044436	8,7,6,5,4	thylakoid part	460	0.0131	1	0.0127	0.370439	D	AT2G39470
GO:0070727	4	cellular macromolecule localization	375	0.0106	1	0.0104	0.37025	D	AT3G07680
GO:0019748	3	secondary metabolic process	397	0.0112	1	0.0104	0.369236	D	AT5G48930
GO:0010926	2	anatomical structure formation	399	0.0113	1	0.0104	0.369085	D	AT4G20380
GO:0009532	10,9,8,7,6,5	plastid stroma	507	0.0144	1	0.0127	0.367343	D	AT1G07320
GO:0042623	9	ATPase activity, coupled	429	0.0107	1	0.0093	0.366311	D	AT3G21180
GO:0006259	6,5	DNA metabolic process	427	0.0121	1	0.0104	0.36604	D	AT2G42260
GO:0004091	5	carboxylesterase activity	448	0.0112	1	0.0093	0.363514	D	AT2G47030
GO:0006520	5,6	cellular amino acid metabolic process	446	0.0126	1	0.0104	0.363072	D	AT1G17745
GO:0006396	7,6,5	RNA processing	458	0.0129	1	0.0104	0.360862	D	AT4G21660
GO:0016829	3	lyase activity	464	0.0116	1	0.0093	0.360662	D	AT4G29010
GO:0009793	7,6,4,5,8	embryonic development ending in seed dormancy	497	0.014	1	0.0104	0.352135	D	AT4G28520
GO:0070013	8,7,6,5,4	intracellular organelle lumen	647	0.0184	1	0.0127	0.341891	D	AT2G39470
GO:0043233	3,4	organelle lumen	647	0.0184	1	0.0127	0.341891	D	AT2G39470
GO:0009790	3,4	embryonic development	539	0.0152	1	0.0104	0.340576	D	AT4G28520
GO:0031974	2	membrane-enclosed lumen	654	0.0186	1	0.0127	0.340167	D	AT2G39470
GO:0048316	6,5,7	seed development	557	0.0157	1	0.0104	0.335081	D	AT4G28520
GO:0009055	2	electron carrier activity	576	0.0144	1	0.0093	0.331259	D	AT2G05620
GO:0010154	5,6	fruit development	580	0.0164	1	0.0104	0.32768	D	AT4G28520
GO:0044085	2	cellular component biogenesis	630	0.0178	1	0.0104	0.310466	D	AT4G18100
GO:0031967	8,7,6,5,3,4	organelle envelope	816	0.0232	1	0.0127	0.294073	D	AT5G47030
GO:0031975	2	envelope	816	0.0232	1	0.0127	0.294073	D	AT5G47030
GO:0004553	5	hydrolase activity, hydrolyzing O-glycosyl compounds	726	0.0182	1	0.0093	0.278529	D	AT1G30000
GO:0031090	5,4,3	organelle membrane	898	0.0255	2	0.0253	0.274446	D	AT2G39470,AT5G47030
GO:0070011	5	peptidase activity, acting on L-amino acid peptides	770	0.0193	2	0.0187	0.273335	D	AT1G02305,AT3G45310
GO:0044434	10,9,8,7,6,5	chloroplast part	1153	0.0327	2	0.0253	0.254657	D	AT2G39470,AT2G05620
GO:0016798	4	hydrolase activity, acting on glycosyl bonds	795	0.0199	1	0.0093	0.253047	D	AT1G30000
GO:0006355	8,7,9,6	regulation of transcription, DNA-dependent	1166	0.0329	2	0.0208	0.212495	D	AT1G53910,AT1G79840
GO:0051252	7,6,5	regulation of RNA metabolic process	1173	0.0331	2	0.0208	0.210957	D	AT1G53910,AT1G79840
GO:0031224	6,5,4	intrinsic to membrane	1107	0.0314	1	0.0127	0.205484	D	AT5G55480
GO:0006796	5	phosphate metabolic process	1492	0.0421	4	0.0417	0.199777	D	AT1G04700,AT5G35390,AT2G07040,AT3G51550
GO:0006793	4	phosphorus metabolic process	1494	0.0422	4	0.0417	0.199764	D	AT1G04700,AT5G35390,AT2G07040,AT3G51550
GO:0006351	8,6,7	transcription, DNA-dependent	1226	0.0346	2	0.0208	0.199189	D	AT1G53910,AT1G79840
GO:0032774	5,7,6	RNA biosynthetic process	1228	0.0347	2	0.0208	0.198742	D	AT1G53910,AT1G79840
GO:0003700	5,3	transcription factor activity	1698	0.0425	4	0.0374	0.192395	D	AT4G20380,AT1G53910,AT1G79840,AT3G20740
GO:0016070	6,5	RNA metabolic process	1849	0.0522	4	0.0417	0.17792	D	AT2G03820,AT4G21660,AT1G53910,AT1G79840
GO:0005524	7	ATP binding	1935	0.0484	4	0.0374	0.171076	D	AT5G35390,AT5G22010,AT2G07040,AT2G34560
GO:0032559	6	adenyl ribonucleotide binding	1943	0.0486	4	0.0374	0.170193	D	AT5G35390,AT5G22010,AT2G07040,AT2G34560
GO:0080090	5,4	regulation of primary metabolic process	2139	0.0604	5	0.0521	0.169678	D	AT4G20380,AT1G53910,AT5G48930,AT1G79840,AT4G21670
GO:0030528	2	transcription regulator activity	1964	0.0491	4	0.0374	0.16784	D	AT4G20380,AT1G53910,AT1G79840,AT3G20740
GO:0003723	4	RNA binding	1395	0.0349	2	0.0187	0.165733	D	AT4G21670,AT1G07320
GO:0031323	5,4	regulation of cellular metabolic process	2199	0.0621	5	0.0521	0.165319	D	AT4G20380,AT1G53910,AT5G48930,AT1G79840,AT4G21670
GO:0019222	4,3	regulation of metabolic process	2371	0.067	6	0.0625	0.163517	D	AT4G20380,AT1G53910,AT5G48930,AT1G79840,AT3G20740,AT4G21670
GO:0030554	5	adenyl nucleotide binding	2057	0.0515	4	0.0374	0.156897	D	AT5G35390,AT5G22010,AT2G07040,AT2G34560
GO:0031326	6,5	regulation of cellular biosynthetic process	2076	0.0586	4	0.0417	0.151361	D	AT1G53910,AT5G48930,AT1G79840,AT4G21670
GO:0009889	5,4	regulation of biosynthetic process	2076	0.0586	4	0.0417	0.151361	D	AT1G53910,AT5G48930,AT1G79840,AT4G21670
GO:0003677	4	DNA binding	2695	0.0674	6	0.0561	0.147402	D	AT4G20380,AT1G53910,AT1G79840,AT3G20740,AT4G08500,AT1G20670
GO:0010468	6,5	regulation of gene expression	2184	0.0617	4	0.0417	0.137512	D	AT1G53910,AT1G79840,AT3G20740,AT4G21670
GO:0005515	3	protein binding	3888	0.0972	10	0.0935	0.130397	D	AT5G66030,AT5G45110,AT3G62290,AT3G54870,AT3G44110,AT3G25500,AT3G21180,AT5G14670,AT3G07680,AT4G08500
GO:0060255	5,4	regulation of macromolecule metabolic process	2248	0.0635	4	0.0417	0.129244	D	AT1G53910,AT1G79840,AT3G20740,AT4G21670
GO:0006139	4	nucleobase, nucleoside, nucleotide and nucleic acid metabolic process	3485	0.0984	8	0.0833	0.128228	D	AT2G03820,AT4G21660,AT3G17810,AT1G53910,AT2G42260,AT1G79840,AT3G20740,AT4G21670
GO:0034645	5	cellular macromolecule biosynthetic process	4138	0.1169	10	0.1042	0.122454	D	AT1G53910,AT4G18100,AT2G42260,AT1G13950,AT1G79840,AT1G69410,AT1G30000,AT4G21670,AT1G58684,AT1G07320
GO:0009059	4	macromolecule biosynthetic process	4162	0.1175	10	0.1042	0.121451	D	AT1G53910,AT4G18100,AT2G42260,AT1G13950,AT1G79840,AT1G69410,AT1G30000,AT4G21670,AT1G58684,AT1G07320
GO:0045449	7,8,6	regulation of transcription	2003	0.0566	3	0.0312	0.114948	D	AT1G53910,AT1G79840,AT4G21670
GO:0034961	6	cellular biopolymer biosynthetic process	4035	0.1139	9	0.0938	0.112816	D	AT1G53910,AT4G18100,AT2G42260,AT1G13950,AT1G79840,AT1G69410,AT4G21670,AT1G58684,AT1G07320
GO:0043284	5	biopolymer biosynthetic process	4052	0.1144	9	0.0938	0.111767	D	AT1G53910,AT4G18100,AT2G42260,AT1G13950,AT1G79840,AT1G69410,AT4G21670,AT1G58684,AT1G07320
GO:0010467	4	gene expression	4396	0.1241	10	0.1042	0.109923	D	AT4G21660,AT1G53910,AT4G18100,AT1G13950,AT1G79840,AT1G69410,AT3G20740,AT4G21670,AT1G58684,AT1G07320
GO:0019219	6,5	regulation of nucleobase, nucleoside, nucleotide and nucleic acid metabolic process	2042	0.0577	3	0.0312	0.109244	D	AT1G53910,AT1G79840,AT4G21670
GO:0010556	6,5	regulation of macromolecule biosynthetic process	2042	0.0577	3	0.0312	0.109244	D	AT1G53910,AT1G79840,AT4G21670
GO:0006350	7,5	transcription	2158	0.0609	3	0.0312	0.0932341	D	AT1G53910,AT1G79840,AT4G21670
GO:0003676	3	nucleic acid binding	5063	0.1266	10	0.0935	0.0736347	D	AT4G20380,AT1G53910,AT1G13950,AT1G79840,AT1G69410,AT3G20740,AT4G21670,AT4G08500,AT1G20670,AT1G07320
GO:0009536	8,7,6,5	plastid	3968	0.1127	5	0.0633	0.0587882	D	AT1G17745,AT2G39470,AT5G11520,AT2G05620,AT1G07320
GO:0008270	7	zinc ion binding	1780	0.0445	1	0.0093	0.0379903	D	AT5G63620
GO:0009507	9,8,7,6	chloroplast	3775	0.1072	3	0.038	0.0175408	D	AT1G17745,AT2G39470,AT2G05620
GO:0005488	2	binding	14064	0.3518	29	0.271	0.0175042	D	AT5G66030,AT5G45110,AT5G35390,AT3G62290,AT5G60860,AT3G54870,AT3G44110,AT3G25500,AT5G45130,AT4G20380,AT1G03070,AT1G53910,AT5G22010,AT3G21180,AT5G63620,AT2G07040,AT2G26650,AT5G65270,AT1G13950,AT1G79840,AT1G69410,AT5G14670,AT3G20740,AT4G21670,AT3G07680,AT4G08500,AT1G20670,AT1G07320,AT2G34560
GO:0046914	6	transition metal ion binding	2447	0.0612	1	0.0093	0.008051	D	AT5G63620
GO:0046872	5	metal ion binding	3026	0.0757	1	0.0093	0.0019115	D	AT5G63620
GO:0043167	3	ion binding	3194	0.0799	1	0.0093	0.0012439	D	AT5G63620
GO:0043169	4	cation binding	3194	0.0799	1	0.0093	0.0012439	D	AT5G63620
