# Supplementary material for: Comprehensive analysis of tobacco pollen transcriptome unveils common pathways in polar cell expansion and underlying heterochronic shift during spermatogenesis
Source: BMC Plant Biol. 2012 Feb 16;12:24. doi: 10.1186/1471-2229-12-24 (PMC3305590; doi:10.1186/1471-2229-12-24)
Supplement: Additional file 14 — Table S13 A list of cell cycle regulators (annotated according to MAPMAN GO terms) with a potential role of maintaining the bicelluar status of the 70% known angiosperms that shed bicellular pollen at anthesis. [file 1471-2229-12-24-S14.XLSX]

## Sheet: Table S13
Table S13. A list of cell cycle regulators (annotated according to MAPMAN GO terms) with a potential role of maintaining the bicelluar status of the 70% known angiosperms that shed bicellular pollen at anthesis.
						Xin et al. [12]		Qin et al. [9]			Borges et al. [3]
Cell cycle			Bicellular tobacco pollen expression			Tobacco sperm cells		Tricellular Arabidopsis expression			Arabidopsis sperm cell expression
Tobacco gene name	AGI ID (<10e-10)	Gene description	MPG	PT4				MPG	PT4
DW004680	at1g25682	cell cycle control protein-related	79.8289	139.758		A		na	na		na
FG644694	at1g26550	peptidyl-prolyl cis-trans isomerase PPIC-type family protein	525.32	518.443		A		A	A		P
DV162682	at1g26940	peptidyl-prolyl cis-trans isomerase cyclophilin-type family protein	37.7297	75.2943		A		A	A		A
X92967	at1g44110	CYCA1;1 | CYCA1;1 (Cyclin A1;1); cyclin-dependent protein kinase regulator	7.25313	21.3798		A		P	M		P
EB450354	at1g74070	peptidyl-prolyl cis-trans isomerase cyclophilin-type family protein	8.74334	104.4		A		A	A		A
DV160583	at2g18040	PIN1AT | PIN1AT (PEPTIDYLPROLYL CIS/TRANS ISOMERASE)	87.7955	22.0269		A		P	A		A
EB684057	at2g23430	ICK1, KRP1 | ICK1; cyclin-dependent protein kinase inhibitor	99.07	43.455		A		A	A		A
DV161861	at2g26430	Symbols: RCY1, ATRCY1 | RCY1 (ARGININE-RICH CYCLIN 1); cyclin-dependent protein kinase regulator | chr2:11243219-11246035 REVERSE	20.1718	44.3739		A		P	P		P
BP534049	at2g27960	CKS1, CKS1AT | CKS1 (CYCLIN-DEPENDENT KINASE-SUBUNIT 1)	257.755	457.302				A	A		P
DV999409	at2g29960	CYP5, ATCYP5, CYP19-4 | CYP5 (CYCLOPHILIN 5)	117.046	109.626		A		A	A		A
EB451066	at2g38730	peptidyl-prolyl cis-trans isomerase, putative / cyclophilin, putative / rotamase, putative | chr2:16192356-16194103 REVERSE	31.7223	13.781		A		P	P		A
BP529221	at2g42260	Symbols: UVI4, PYM | UVI4 (UV-B-INSENSITIVE 4) | chr2:17601955-17603633 REVERSE	22.972	24.5757		A		na	na		na
EB677551	at3g05480	Symbols: ATRAD9, RAD9 | RAD9 | chr3:1585334-1588238 FORWARD	42.6178	51.1767		A		A	A		na
BP527114	at3g11520	Symbols: CYCB1;3, CYC2 | CYCB1;3 (CYCLIN B1;3); cyclin-dependent protein kinase regulator | chr3:3625324-3627273 REVERSE	157.38	109.038		A		P	P		P
FG641302	at3g19650	cyclin-related | chr3:6823508-6825261 FORWARD	9.58	5.37104		A		A	A		A
DV160945	at3g25220	Symbols: FKBP15-1 | FKBP15-1; FK506 binding / peptidyl-prolyl cis-trans isomerase | chr3:9182616-9184679 FORWARD	9836.69	9288.5		A		A	A		A
BP531132	at3g25230	Symbols: ROF1, ATFKBP62, FKBP62 | ROF1 (ROTAMASE FKBP 1); FK506 binding / calmodulin binding / peptidyl-prolyl cis-trans isomerase | chr3:9188181-9191419 FORWARD	2.615	0.74		P (Ntsp0132)		P	P		P
EB424703	at3g63120	Symbols: CYCP1;1 | CYCP1;1 (cyclin p1;1); cyclin-dependent protein kinase | chr3:23322956-23324247 REVERSE	164.129	74.0004		A		A	A		A
EB449667	at3g66654	peptidyl-prolyl cis-trans isomerase cyclophilin-type family protein | chr3:2088068-2090481 FORWARD	2901.49	812.406		A		na	na		na
BP134033	at4g33060	peptidyl-prolyl cis-trans isomerase cyclophilin-type family protein | chr4:15948490-15952223 FORWARD	0	0		A		A	A		na
BP130895	at4g34960	peptidyl-prolyl cis-trans isomerase, putative / cyclophilin, putative / rotamase, putative | chr4:16648605-16650897 FORWARD	526.565	893.771		A		A	A		A
Z37978	at5g06150	Symbols: CYC1BAT, CYCB1;2 | CYC1BAT; cyclin-dependent protein kinase regulator | chr5:1859279-1861649 REVERSE	54.5185	31.8187		A		na	na		na
EB681126	at5g27620	Symbols: CYCH;1 | CYCH;1 (CYCLIN H;1); cyclin-dependent protein kinase/ protein binding / protein kinase | chr5:9771324-9774875 FORWARD	29.7891	15.5756		A		M	M		P
BP137157	at5g48570	Symbols: ROF2, ATFKBP65 | peptidyl-prolyl cis-trans isomerase, putative / FK506-binding protein, putative | chr5:19690542-19693845 REVERSE	5.88209	8.29415		A		P	P		P
EB447316	at5g48630	cyclin family protein | chr5:19721546-19723234 REVERSE	0.54	0		A		P	P		A
EB681505	at5g48820	Symbols: KRP3, ICK6 | ICK6 (INHIBITOR/INTERACTOR WITH CYCLIN-DEPENDENT KINASE); cyclin binding / cyclin-dependent protein kinase inhibitor | chr5:19792608-19794346 REVERSE	25.5472	52.3791		A		M	A		na
FG640581	at5g58710	Symbols: ROC7 | ROC7; peptidyl-prolyl cis-trans isomerase | chr5:23717775-23719765 FORWARD	1611.77	2031.09		A		A	A		A
X92967	at1g44110	Symbols: CYCA1;1 | CYCA1;1 (Cyclin A1;1); cyclin-dependent protein kinase regulator | chr1:16774865-16777247 REVERSE	7.25313	21.3798		A		P	M		P
EB450354	at1g74070	peptidyl-prolyl cis-trans isomerase cyclophilin-type family protein | chr1:27851488-27852976 REVERSE	8.74334	104.4		A		A	A		A
DV161861	at2g26430	Symbols: RCY1, ATRCY1 | RCY1 (ARGININE-RICH CYCLIN 1); cyclin-dependent protein kinase regulator | chr2:11243219-11246035 REVERSE	20.1718	44.3739		A		P	P		P
BP529221	at2g42260	Symbols: UVI4, PYM | UVI4 (UV-B-INSENSITIVE 4) | chr2:17601955-17603633 REVERSE	22.972	24.5757		A		na	na		na
BP134816	at4g22910	Symbols: FZR2 | FZR2 (FIZZY-RELATED 2); signal transducer | chr4:12012677-12016011 FORWARD	30.8332	94.3914		A		P	P		P
BP137157	at5g48570	Symbols: ROF2, ATFKBP65 | peptidyl-prolyl cis-trans isomerase, putative / FK506-binding protein, putative | chr5:19690542-19693845 REVERSE	5.88209	8.29415		A		P	P		P
CV018607	at5g67260	Symbols: CYCD3;2 | CYCD3;2 (CYCLIN D3;2); cyclin-dependent protein kinase | chr5:26836148-26837811 FORWARD	0	0		A		A	A		P
DW001859	at2g15790	Symbols: SQN, CYP40 | SQN (SQUINT); peptidyl-prolyl cis-trans isomerase | chr2:6877774-6880898 REVERSE	16.285	10.18		A		A	A		A
CV021302	at3g21870	Symbols: CYCP2;1 | CYCP2;1 (cyclin p2;1); cyclin-dependent protein kinase | chr3:7703866-7704829 REVERSE	24.4075	16.0973		A		A	A		A
AB056122	at4g32730	PC-MYB1 (myb domain protein 3R1); DNA binding / transcription factor	4.22833	10.2854		A		A	A		A
AY776171	at4g37490	Symbols: CYC1, CYCB1;1, CYCB1 | CYCB1;1 (CYCLIN B1;1); cyclin-dependent protein kinase regulator | chr4:17621886-17624285 REVERSE	12.77	12.3368		A		A	A		P
Cell division
EB677622	at3g54670	Symbols: TTN8, SMC1, ATSMC1 | TTN8 (TITAN8); ATP binding / transporter | chr3:20235678-20243960 FORWARD	18.6414	56.2745		A		P	P		P
BP134571	at2g38670	Symbols: PECT1 | PECT1 (PHOSPHORYLETHANOLAMINE CYTIDYLYLTRANSFERASE 1); ethanolamine-phosphate cytidylyltransferase | chr2:16168837-16171918 FORWARD	81	121.811		A		P	P		A
EB680800	at5g15920	structural maintenance of chromosomes (SMC) family protein (MSS2) | chr5:5195683-5199559 FORWARD	12.9	58.3		A		A	A		P
EB434177	at3g53230	cell division cycle protein 48, putative / CDC48, putative | chr3:19723351-19726672 FORWARD	57.2904	235.537		P (Ntsp0352)		A	P		A
CV017227	at3g25980	mitotic spindle checkpoint protein, putative (MAD2) | chr3:9503056-9504670 FORWARD	134.24	59.9023		A		A	A		P
EB679158	at2g18290	Symbols: APC10 | anaphase-promoting complex, subunit 10 family / APC10 family | chr2:7948306-7950329 REVERSE	0.74375	4.68492		A		A	A		P
BP137191	at5g05560	APC1 (EMBRYO DEFECTIVE 2771); Ubiquitin-protein ligase	0.673333	0		P (Ntsp0730)		A	A		A
DV162199	at4g33210	F-box family protein (FBL15)	22.0433	17.5694		A		P	P		P
EB427969	at3g15430	regulator of chromosome condensation (RCC1) family protein | chr3:5209020-5211745 FORWARD	95.862	27.0929		A		A	A		A
EB451564	at4g05460	F-box family protein (FBL20)	25.1763	17.2131		A		P	P		P
AJ271748	at5g55280	Symbols: FTSZ1-1, ATFTSZ1-1, CPFTSZ | FTSZ1-1; protein binding / structural molecule | chr5:22420652-22422649 REVERSE	154.654	176.852		A		P	A		P
BP134099	at3g07550	F-box family protein (FBL12)	4.554	4.165		A		A	A		A
AF289466	at3g54180	Symbols: CDC2B, CDKB1;1 | CDKB1;1 (CYCLIN-DEPENDENT KINASE B1;1); cyclin-dependent protein kinase/ kinase/ protein binding | chr3:20059796-20061438 FORWARD	36.395	127.277		A		na	na		na
AF154635	at4g05470	F-box family protein (FBL21)	4.06	1.91125		A		A	A		na
EB446416	at5g16040	regulator of chromosome condensation (RCC1) family protein | chr5:5240675-5243329 REVERSE	63.432	30.5808		A		A	A		A
DW005248	at5g48600	Symbols: ATSMC3, ATCAP-C, ATSMC4 | ATSMC3 (ARABIDOPSIS THALIANA STRUCTURAL MAINTENANCE OF CHROMOSOME 3); ATP binding / transporter | chr5:19701877-19709130 FORWARD	58.7321	57.4119		A		A	A		P
EB439039	at3g52750	Symbols: FTSZ2-2 | FTSZ2-2; GTP binding / GTPase/ structural molecule | chr3:19549661-19553014 REVERSE	1368.78	497.505		A		A	A		A
BP134096	at3g03790	ankyrin repeat family protein / regulator of chromosome condensation (RCC1) family protein | chr3:961997-968149 FORWARD	98.7545	93.2557		A		M	A		A
EB432449	at2g17510	Symbols: EMB2763 | EMB2763 (EMBRYO DEFECTIVE 2763); RNA binding / ribonuclease | chr2:7609236-7616000 REVERSE	119.26	88.1987		A		P	P		A
EB440570	at2g20000	Symbols: HBT, CDC27b | HBT (HOBBIT); binding | chr2:8632078-8637300 REVERSE	133.291	36.2309		A		A	A		A
BP527422	at2g27170	Symbols: TTN7, SMC3 | TTN7 (TITAN7); ATP binding / protein binding | chr2:11609122-11617434 REVERSE	16.7004	14.0116		A		A	A		A
AB015221	at3g12280	Symbols: RBR1, RBR, RB, ATRBR1 | RBR1 (RETINOBLASTOMA-RELATED 1); transcription factor binding | chr3:3913412-3919133 REVERSE	490.842	591.273		A		P	P		P
EB448302	at1g69390	Symbols: ATMINE1 | ATMINE1 (Arabidopsis homologue of bacterial MinE 1); protein binding | chr1:26084635-26086481 FORWARD	221.416	206.048		A		A	A		A
BP526155	at5g10490	Symbols: MSL2 | MSL2 (MscS-LIKE 2); ion channel | chr5:3300225-3304761 REVERSE	7.69	1.22643		A		P	P		P
BP132388	at5g40770	Symbols: ATPHB3 | ATPHB3 (PROHIBITIN 3) | chr5:16314850-16316719 REVERSE	14.479	6.73166		A		A	A		P
BP531912	at5g43070	Symbols: WPP1 | WPP1 (WPP domain protein 1) | chr5:17289100-17289776 REVERSE	10.3636	43.2424		A		P	P		P
EB450817	at1g20930	Symbols: CDKB2;2 | CDKB2;2 (CYCLIN-DEPENDENT KINASE B2;2); cyclin-dependent protein kinase/ kinase | chr1:7292568-7294746 REVERSE	15.1967	45.8146		A		P	P		P
EB436843	at3g01800	ribosome recycling factor family protein / ribosome releasing factor family protein | chr3:285871-287950 FORWARD	9.645	30.2878		A		A	A		A
DW002211	at4g34160	Symbols: CYCD3;1, CYCD3 | CYCD3;1 (CYCLIN D3;1); cyclin-dependent protein kinase regulator/ protein binding | chr4:16357639-16359555 FORWARD	13.5402	4.75		A		A	A		A
BP130495	at2g36370	Ubiquitin-protein ligase	4.33	7.09057		A		A	A		na
FG642339	at5g61460	Symbols: MIM, ATRAD18 | MIM (hypersensitive to MMS, irradiation and MMC); ATP binding | chr5:24714076-24721940 REVERSE	2.79278	2.76429		A		P	P		P
AF289466	at3g54180	Symbols: CDC2B, CDKB1;1 | CDKB1;1 (CYCLIN-DEPENDENT KINASE B1;1); cyclin-dependent protein kinase/ kinase/ protein binding | chr3:20059796-20061438 FORWARD	36.395	127.277		A		na	na		na
				AB015221
				EB684057
				EB681505
				DV160583
				BP134816
				EB679158
				DW001859
				BP132388
				BP531912
				EB450817
				DW002211
				AF289466
