# Supplementary material for: Comprehensive analysis of tobacco pollen transcriptome unveils common pathways in polar cell expansion and underlying heterochronic shift during spermatogenesis
Source: BMC Plant Biol. 2012 Feb 16;12:24. doi: 10.1186/1471-2229-12-24 (PMC3305590; doi:10.1186/1471-2229-12-24)
Supplement: Additional file 15 — Table S14. Comparative transcriptome of some putative sperm cell differentiation markers between bicellular and tricellular angiosperms that were induced by Arabidopsis DUO POLLEN 1 [68] and detected in our gametophyte transcriptomes. [file 1471-2229-12-24-S15.XLSX]

## Sheet: Table S14
Table S14. Comparative transcriptome of some putative sperm cell differentiation markers between bicellular and tricellular angiosperms that were induced by Arabidopsis DUO POLLEN 1 [66] and detected in our gametophyte transcriptomes.
Tobacco accession	AGI ID	TAIR annotation	Borg et al. [66]					Borges et al. [3]		Xin et al. [12]		Nicotiana tabacum pollen expression
			Gene name	signal 24 h	FC	t-test		Arabidopsis sperm cell expression		Tobacco sperm cell expression
												Mature pollen	4h Pollen tube
EB425931	AT1G03070	glutamate binding		71.45	3.41	0.01		yes		x		61.595	81.4813
CV016362	AT1G34760	GRF11 (GENERAL REGULATORY FACTOR 11); ATPase binding / amino acid binding / protein binding / protein phosphorylated amino acid binding	GRF11	204.61	5.21	0.01		yes		x		206.194	134.529
EB681315	AT1G51090	heavy-metal-associated domain-containing protein		50.27	3.38	0		x		x		3.5	0.41125
EB429513	AT1G52560	26.5 kDa class I small heat shock protein-like (HSP26.5-P)		25.6	3.22	0.05		yes		x		16.6325	1.51943
EB427017	AT1G64660	ATMGL (ARABIDOPSIS THALIANA METHIONINE GAMMA-LYASE); catalytic/ methionine gamma-lyase	ATMGL	137.44	3	0.04		yes		x		7568.62	1938.68
EB425871	AT1G69490	NAP (NAC-like, activated by AP3/PI); transcription factor	NAP	54.48	4.21	0.03		yes		x		0.065	0
EB446373	AT1G77410	BGAL16 (beta-galactosidase 16); beta-galactosidase/ catalytic/ cation binding / sugar binding		54.29	3.25	0		yes		x		0	0
AB032528	AT1G79800	plastocyanin-like domain-containing protein		80.08	21.66	0		yes		x		304.686	19.7687
BP530122	AT2G21450	CHR34 (chromatin remodeling 34); ATP binding / DNA binding / helicase/ nucleic acid binding	CHR34	12.49	3.04	0.01		x		x		3.92701	2.754
EB428742	AT2G27690	CYP94C1; fatty acid (omega-1)-hydroxylase/ oxygen binding		46.63	6.28	0.04		x		x		0	0
EB446641	AT2G27880	AGO5 (ARGONAUTE 5); nucleic acid binding	AGO5	16.17	12.47	0.01		yes		x		93.0555	120.656
CV020464	AT2G37870	protease inhibitor/seed storage/lipid transfer protein (LTP) family protein		231.86	3.64	0.02		yes		x		8.885	2.46937
DW003905	AT2G39980	transferase family protein		122.03	3.04	0.01		yes		x		142.49	126.558
FG645393	AT2G47770	benzodiazepine receptor-related		43.8	3.29	0.04		yes		x		935.727	689.746
AB035705	AT3G03430	polcalcin, putative / calcium-binding pollen allergen, putative		32.42	7.52	0.01		yes		x		10189	11410.9
BP128677	AT3G12460	3'-5' exonuclease/ nucleic acid binding		31.848	6.23	0.01		x		x		57.2976	44.0676
EB426342	AT3G14440	NCED3 (NINE-CIS-EPOXYCAROTENOID DIOXYGENASE 3); 9-cis-epoxycarotenoid dioxygenase	NCED3	23.56	4.37	0.01		x		x		14.5806	5.11
EB444571	AT4G28530	anac074 (Arabidopsis NAC domain containing protein 74); transcription factor	ANAC074	84.63	6.51	0.02		yes		x		35.7002	16.397
BP129401	AT4G33070	pyruvate decarboxylase, putative		125.09	8.48	0.01		yes		x		3652.2	1433.43
FG638289	AT4G35560	FUNCTIONS IN: molecular_function unknown; LOCATED IN: CUL4 RING ubiquitin ligase complex; EXPRESSED IN: 20 plant structures; EXPRESSED DURING: 7 growth stages; CONTAINS InterPro DOMAIN/s: WD40 repeat-like (InterPro:IPR011046), WD40 repeat (InterPro:IPR001680), WD40/YVTN repeat-like (InterPro:IPR015943), Lethal giant larvae (Lgl) like, C-terminal (InterPro:IPR013905); BEST Arabidopsis thaliana pro…	DAW1	45.5	3.48	0.02		yes		x		5.979	8.75385
EB440516	AT5G11650	hydrolase, alpha/beta fold family protein		83.23	3.23	0.04		yes		x		0	0
EB428791	AT5G26250	sugar transporter, putative		37.97	14.85	0		x		x		45584.6	23470.2
FG644517	AT5G40640	unknown protein		49.96	4.25	0.01		yes		x		3.23	3.19666
BP527218	AT5G50170	C2 domain-containing protein / GRAM domain-containing protein		106.64	5.76	0		yes		x		3.75	3.14143
AY881010	AT5G50260	cysteine proteinase, putative		24.21	7.89	0.02		x		x		5.89166	2.33
BP130580	AT5G51310	gibberellin 20-oxidase-related		60.01	4.16	0.07		x		x		0.829375	0.795
EB427783	AT5G60250	zinc finger (C3HC4-type RING finger) family protein	C3HC4	69.37	7.93	0.03		yes		x		7.215	1.457
DW002099	AT5G64230	unknown protein		44.21	3.91	0.01		yes		x		158.46	631.444
BP528570	AT5G02390	unknown protein	DAU1	12.45	4.04	0.07		yes		x		1.78833	3.6825
AB015760	AT1G19890	NtMGH3-like	MGH3	550.89	357.72	0.01		yes		x		2019.02	3841.14
