# Supplementary material for: Comprehensive analysis of tobacco pollen transcriptome unveils common pathways in polar cell expansion and underlying heterochronic shift during spermatogenesis
Source: BMC Plant Biol. 2012 Feb 16;12:24. doi: 10.1186/1471-2229-12-24 (PMC3305590; doi:10.1186/1471-2229-12-24)
Supplement: Additional file 16 — Table S15 List of primers used in this experiment. [file 1471-2229-12-24-S16.XLSX]

## Sheet: Table S15
List of primers used in this experiment
Real time qRT-PCR
Accession	Sequences (5' - 3')
EB425325 F (RAB GTPase)	TCTGCATTTCTTCCCAAACC
EB425325 R (RAB GTPase)	GTAATCGTCGTCCGCTCTGT
EB443875 F (PGDH3)	TAGCGTTGATGTGAGCTTGG
EB443875 R (PGDH3)	TCCTTGTTCGGTTCTTCGTC
CV021663 F (eIF5A)	ACGGTCACATCGTCATCAAA
CV021663 R (eIF5A)	TAACATGGGGCACATCACAA
BP130384 F (WD40 repeats protein)	AGCACATGGGTGTTTGTTTTC
BP130384 R (WD40 repeats protein)	TAATCCCCGCCTCATATCCT
EB680397 F (CBS domain containing protein)	GAGACACCGAGTGAGGGTTC
EB680397 R (CBS domain containing protein)	TCTGTGCATCCTTCCCTTTC
DV999136 F (MEKK1)	TAGGATTGGAAAGGGGGAAC
DV999136 R (MEKK1)	AAGGATGCTCCAAGAGCTGA
EB438078 F (DES-1-LIKE)	ATCCAATGGCTGGTCACTTC
EB438078 R (DES-1-LIKE)	GGTGCTCGTTGTGGTATCCT
DV159788 F (40S Ribosomal protein S2)	AGGGAAATGTGGGTCTGTGA
DV159788 R (40S Ribosomal protein S2)	GATCCACGAGAGGAGGTGAA
EB439640 F (CSD1)	CATGGTGCTCCTGAAGATGA
EB439640 R (CSD1)	GGACCAGCAAGAGGAATCTG
Cell cycle and Cell fate
AtTCP20_RT-R1	TGATTATGATTCCCACCCAAA
AtTCP20_RT_F1	TGGTTTAATGAGTGAAGGAGCTG
NtCDKB1;1_RT_R1	AAAGATCAAATGCCAATTTTTCA
NtCDKB1;1_RT_F1	TTTAGTTTGTCCGAGTGTAGAGATT
NtMybA1_RT_R1	GATGTAGATTTTCTTTGTCTTCCAT
NtMybA1_RT_F1	TTTGCTAGAAAAGAGATGTGAGAA
NtDEL3_RT_R1	CTCAATGAGATTCATGGACACAA
NtDEL3_RT_F1	GAGTAATTCATGTTCTTGTTATGTTGC
NtPAS2_RT_R1	GGAATGCAAATTGTTCTATTGTTT
NtPAS2_RT_F1	TATGGTTACGTGCTCGGACA
NtCDKA1_RT_R1	TGAGGCTTCAAATCTCGATG
NtCDKA1_RT_F1	CTGAGGATCCACGCTTGGTT
NtCycB1;1_RT_R1	CAATCATTGAGGGGCAGTAGA
NtCycB1;1_RT_F1	GCTTCTCCACCTGATTCAGAAA
NtKRP3_RT_R1	TTGTTAAAACACCAAGAGGTGA
NtKRP3_RT_F1	TGGAAAGAACCTCCATGAAAA
NtKRP1_RT_R1	TGCCTGCATTGTTAATCCAC
NtKRP1_RT_F1	TGCTTCATTTATTTTTGCTGGT
NtRB1_RT_R1	AACCATCTATATATATTCCCAGAATCA
NtRB1_RT_F1	TTGCATGTAAATAACACTTTTGGT
APC10_F	TTCATGCTGCAAATTGGTGT
APC10_R	GGGATCCCAGGTTTGGTAGT
PIN1At_F	CACGTCATCTCCAACACCAC
PIN1At_R	TGAGTAGCAGCCACGTCATC
NtDUO1_F	GTCGTCTTCGTTGGGTCAAT
NtDUO1_R	GCAATTCTTGCCCATTTGTT
FZR2_F	GCACGCATGGTTACTCTCAA
FZR2_R	AATTGTCTGCCCATCTGGAG
FBL12_F	GTGGCTTCTGGCTGTTCTTC
FBL12_R	ACATCCTTGAAAGCCAGCAC
FBL21_F	TTCCATGTGGCGAGTCATTA
FBL21_R	TGTGCGTCAGACTCAACTCC
DAU1_F	GTTGTCGTGTTCGTCCATTG
DAU1_R	GGTTCATCCAACCATCATCC
C3HC4_F	CCATTTGCGATTCGAGAGAT
C3HC4_R	TGTCGAAGCAGAACCACTTG
DAW1_F	TCAAAGATGCCAAGGGAAAC
DAW1_R	GGAAAGTTGGCGACTGAAAA
CHR34_F	TCAGCAGATGCTCGTGTTTT
CHR34_R	GGGTTACTGACGGGTTGAGA
GRF11_F	TTGAGGAAAGGCAATCTGCT
GRF11_R	TGAGTCGCTTGACATTTTGC
