# Supplementary material for: Comprehensive analysis of tobacco pollen transcriptome unveils common pathways in polar cell expansion and underlying heterochronic shift during spermatogenesis
Source: BMC Plant Biol. 2012 Feb 16;12:24. doi: 10.1186/1471-2229-12-24 (PMC3305590; doi:10.1186/1471-2229-12-24)
Supplement: Additional file 2 — Table S1 Mean normalized expression of tobacco probe sets with associated detection calls computed from two biological replicates with expression levels "well above background". [file 1471-2229-12-24-S2.XLSX]

## Sheet: TAB S1
Table S1. Mean normalized expression of tobacco probe sets with associated detection calls computed from two biological replicates with expression levels "well above background"
												Detection calls
Row	Col	Start	Sequence	ProbeUID	ProbeName	GeneName	Description	MPG	PT4	L	R	MPG	PT4	L	R	MPG	PT4	L	R
1	12	697	TTTTGGATATGTTGCGACATTTGTGAAATGTGGTTTCATGGCAAGTGTGTGAAGATCACC	3	A_95_P225077	EB681313	gb|KL4B.113B11F.060131T7 KL4B Nicotiana tabacum cDNA clone KL4B.113B11, mRNA sequence [EB681313]	63.2683	60.7587	8.84472	77.6723	1	1	0	0	1	1	0	0
1	13	258	TTGCCTCTGGAACTCTATAAAGTTGATAGTATCAATAGCATGTGATAAGCATTTGAATGC	5	A_95_P129702	EB429667	Unknown	86.4828	108.263	73.1041	7.59904	1	1	0	0	1	1	0	0
1	14	752	AGGTCTTAAAAATCTTCTCTCAAAAACAAGACCCGAGATCAGATCTGACTGCAGACGCCC	7	A_95_P270641	FG177673	gb|AGN_RNC118xl09r1.ab1 AGN_RNC Nicotiana tabacum cDNA 3', mRNA sequence [FG177673]	5.225	4.88778	0.460361	0	1	1	0	0	0	0	0	0
1	15	507	GAGATTATAGATCAAGGTCACCGGTAAGATCCCGTCGTTATTCAGGCTATGAAGATGAAG	9	A_95_P026506	TA19895_4097	tc|Rep: Chromosome undetermined scaffold_30, whole genome shotgun sequence - Vitis vinifera (Grape), partial (13%) [TC68712]	22.8382	11.9274	4.4285	12.6043	1	1	0	0	1	0	0	0
1	16	816	TTTCAGATAAAAGTTCTTTGTGTTCTCTCCGCGATGCTGAGCAACAGTGATGAGGTCCTG	11	A_95_P313938	FG162518	gb|AGN_RNC016xe22r1.ab1 AGN_RNC Nicotiana tabacum cDNA 3', mRNA sequence [FG162518]	3.025	2.277	1.08235	0.814936	1	0	0	0	0	0	0	0
1	17	444	TCTTTAAGTCAACAAGGGGTGTGAAACAAGGGGATCCCCTATCTCCAGCATTGTTCATTC	13	A_95_P069260	BP137335	Unknown	5.2282	5.874	0.982911	0.85315	0	1	1	1	0	0	1	1
1	18	545	ACCCCTGGCTAAAAACTCACAATTCAAAACGTGAAAGCAAATATTCAACGTGAATGAGTG	15	A_95_P057946	BP134345	Unknown	21.5907	9.70185	0.764847	0.370947	1	1	0	0	0	0	0	0
1	19	156	TGCGTTCTCATATCACATGCACTGACTGGGTCGTGTACCTCGTCAAGAAAACTCTTAAAG	17	A_95_P038216	BP129210	Unknown	12.8695	10.4528	0.595516	0.643977	1	1	0	0	0	0	0	0
1	20	381	ATCATCGCTAATATAGGTTCAAAATCTTTCTGTTCAGGCTTTAAACAACGCAACAGTTCC	19	A_95_P005006	EH666078	gb|29G06 Transformed tobacco Lambda Zap II library Nicotiana tabacum cDNA 5', mRNA sequence [EH666078]	243.915	322.009	42.9183	63.874	1	1	0	0	1	1	0	0
1	21	485	TCCTTGAATTGTATGGAATTTTATGTGCAAGAATGTCAGCATTTCGGCTGTTATAGTTTG	21	A_95_P124072	DW003919	tc|Rep: Chromosome chr12 scaffold_18, whole genome shotgun sequence - Vitis vinifera (Grape), partial (81%) [TC50769]	326.529	221.505	145.161	97.6449	1	1	1	1	1	1	1	1
1	22	742	TTGAGACCAGCTTTGCCTCTCTTGACTTCGTTTATGATGTTGAATCCCATTTCATTGCTG	23	A_95_P025461	EB440074	gb|KN6B.105E07F.060104T7 KN6B Nicotiana tabacum cDNA clone KN6B.105E07, mRNA sequence [EB440074]	15.1443	18.1682	4.59574	5.66392	1	1	1	1	0	1	1	1
1	23	829	TTTGTCTTGTCACATTCTGTAACAAATGACCCTCAATAGGAGGTACATATCCCTCTGATG	25	A_95_P310348	FG135980	gb|AGN_ELP009xd03f1.ab1 AGN_ELP Nicotiana tabacum cDNA 5', mRNA sequence [FG135980]	3.764	1.51666	4.17732	0.0239665	1	0	0	0	0	0	0	0
1	24	338	AGAGAGCGCTAAAGAAGAAAGTGTGTGTGAACAGTGCTCGGGGTCTTTTATTAAGCTCCT	27	A_95_P102397	CV016005	Unknown	52.3635	15.307	1.4914	1.47779	1	1	0	0	0	0	0	0
1	25	827	GGGAAAGAAAAGGCTGCTATGATCTGGATGTTCCCTAGAACAAGTAATATGAATTATTAT	29	A_95_P014051	EB450974	gb|KT7C.109D22F.051221T7 KT7 Nicotiana tabacum cDNA clone KT7C.109D22, mRNA sequence [EB450974]	132.349	85.4292	248.554	581.324	1	1	0	0	1	1	0	0
1	26	336	TATTGAGCATGATGAGTGAGAATACGAAACAGTGAGATTGAGTACTCTGAGAGTGTGAGT	31	A_95_P240469	AB120522	gb|Nicotiana tabacum mRNA, transcriptionally up-regulated region associated with genomic hypomethylation, clone: H9 [AB120522]	13.2775	13.194	1.80282	1.80405	1	1	0	0	0	0	0	0
1	27	1647	AGGCGATACCACTTCAACGGTAATCTCGGTGTGTGCAAAGAACGGTCAACAAAACATGAT	33	A_95_P031631	TA17459_4097	Unknown	13.8723	12.1827	0.534521	0.421009	1	1	1	1	0	0	1	1
1	28	501	AAGATGACTGTGACTGAGGTTCCAAGTTCTATTGCTTAAGAACAAGAACATTCAGTAGGA	35	A_95_P086495	BP529549	Unknown	8.6493	4.25709	2.86214	3.01128	1	1	1	1	0	0	1	1
1	29	483	ATCATTTACCGAGTAATAATTGATGGATTTGTGTGACAAGAGGTTGGGGTAGTGGAGAAA	37	A_95_P276973	AM837006	gb|AM837006 COL, cold overnight library Nicotiana tabacum cDNA clone nt006111048, mRNA sequence [AM837006]	28.5266	12.076	1.19853	0.803871	1	1	1	0	1	0	0	0
1	30	876	GCAACTACTTGTATCTTATGGTTCATCCAAACAATTATTTACATTCTCCTGAGCTCATAG	39	A_95_P016551	TA17802_4097	tc|Rep: Chromosome chr1 scaffold_22, whole genome shotgun sequence - Vitis vinifera (Grape), partial (48%) [TC47534]	17.445	1.69833	166.788	3.74218	1	0	1	0	0	0	0	0
1	31	551	GGTTTTCTGTTCTGGCCGGATTCAGTTAGTGTTTTTAGTTGCATAAGTTATCAATTAACT	41	A_95_P291898	FG644875	gb|TT-34_K10 K326 late senescent leaf library Nicotiana tabacum cDNA, mRNA sequence [FG644875]	125.406	17.1593	11.415	38.2438	1	1	1	1	1	1	1	1
1	32	479	GCCAGAGAAGGTCTCTCAGTTTTCTTGTTTTAATGAGTTGTAAATTAATGGACTATAGAG	43	A_95_P124487	DW004308	tc|Rep: Chromosome chr1 scaffold_5, whole genome shotgun sequence - Vitis vinifera (Grape), partial (24%) [TC50716]	6.95055	2.84182	180.886	1083.74	1	1	1	1	0	0	1	1
1	33	486	ATTGCATTGAGGATCATTAGGGTAGTTTCTGACAGTATTCTATCCAGTTTGATATTCTCC	45	A_95_P024291	DW001674	tc|Rep: Chromosome chr15 scaffold_19, whole genome shotgun sequence - Vitis vinifera (Grape), partial (71%) [TC51755]	12.9766	12.2072	7.77308	10.1067	1	1	1	1	1	0	1	1
1	34	839	GCCCTGGTGTTGCAAACTTTTTTGAACTGATGATGATGAAAATATTTGTTGCTCCTTTTA	47	A_95_P126092	EB425321	gb|KF8C.103A06F.051214T7 KF8 Nicotiana tabacum cDNA clone KF8C.103A06, mRNA sequence [EB425321]	1988.05	1839.51	100.02	85.9778	1	1	0	0	1	1	0	0
1	35	678	AGTGATAGACAAAGCAGAAGTGGTACAAGTCAGATGTCAAGCAATGCTCTAGTTTCTTGG	49	A_95_P272641	EB451681	gb|KT7C.112E04F.051221T7 KT7 Nicotiana tabacum cDNA clone KT7C.112E04, mRNA sequence [EB451681]	65.3275	44.0994	17.3951	64.6767	1	1	0	0	1	1	0	0
1	36	533	ACTGAAAACAGATTGTACAAGCAATTCCGAACTATCTAATGTCTCTTTTTGCATTGCCCA	51	A_95_P038581	BP129309	Unknown	6.95365	3.09166	0.192343	1.62883	0	0	1	1	0	0	1	1
1	37	609	AACTTACAAGAACCTTCAAAACTCCACGGTACTAAAAAGATTGGGGTCCTACTACGATCA	53	A_95_P061115	BP135182	Unknown	13.3814	3.22861	1.18998	1.193	1	0	1	1	0	0	1	1
1	38	641	AAGACCTACTGGGGATCTAACTCATAAGCAAGATAAGCTCTGGATCAATGGATCCATGCT	55	A_95_P043776	BP130706	Unknown	13.0131	8.09655	1.61353	1.79176	1	1	1	1	0	0	1	1
1	39	445	TATTATGAGTTCAAGACAGGCCGCTATGGTGAAATTGGTAGACACGCTGCTCTTAGGAAG	57	A_95_P032006	BP136275	tc|Rep: ORF45 protein - Spinacia oleracea (Spinach), partial (60%) [TC76983]	39.0356	24.0983	3.97865	2.71394	1	1	1	1	1	1	1	0
1	40	125	TGTACTTGCGACTTTTACTATAGATGAGTCACGCGCATTCCATTTCACTTATTTGTTCTA	59	A_95_P051041	BP132549	Unknown	1.668	9.19865	2.55209	14.2085	1	1	1	1	0	0	1	1
1	41	0	GTGTCTGGATCCAGTTTCATCAATGAGCTCTCTCTTTCGTGGTTCTTCCACTTTAGTTCT	61	A_95_P030746	A_95_P030746	Unknown	5.61	0.775	1.21964	1.5227	0	0	1	1	0	0	1	1
1	42	587	TTTCCAGTTCCAAAGGAAGGTGCTACTATTACTCTACTGTTGTTCGGGGTTTGCTTAGTA	63	A_95_P239704	AY572223	gb|Nicotiana tabacum auxin-repressed protein (ARP1) mRNA, complete cds [AY572223]	23.8854	8.1925	1.0199	0.928014	1	1	1	1	0	0	1	0
1	43	660	CGAGATATACAAAAATTTGAGCCGGAAAGTTCTCAATTCTGATTCATACAAGGCAGAATT	65	A_95_P286318	FG640380	gb|TT-05_K24 Burley21 trichome library Nicotiana tabacum cDNA, mRNA sequence [FG640380]	7.09	2.98334	64.4756	83.928	1	0	1	1	0	0	1	1
1	44	534	TTGCAAAGAAATTTGAGGGCGAATGGATTCTTTAGTACTTCTCAGCGTTCTGGAGGCGGT	67	A_95_P063405	BP135773	Unknown	12.3332	2.025	3.29024	3.55464	1	0	1	1	0	0	1	0
1	45	628	GTGAAGAGTGATTGTGATTTTAGTCGTGGAAAGAGTATGCACTTGTAATTACTGGTAATC	69	A_95_P222842	EB438271	gb|KN6B.100F05F.051019T7 KN6B Nicotiana tabacum cDNA clone KN6B.100F05, mRNA sequence [EB438271]	6.76785	2.63035	24.2645	319.466	1	0	1	1	0	0	1	1
1	46	596	TAGTTGCCTTTGCAAATCCAAATGCACCAGTATACCCGCGCTTAGCACAAGGAAAGACAT	71	A_95_P064780	BP136149	Unknown	5.13166	2.21	4.40698	3.48939	1	0	1	1	0	0	1	1
1	47	396	GGAAATGTTGGAGCGGGTACAGAATCAACAACTGCTACAAGCGAATGGATGCTTGTAGAA	73	A_95_P283178	AM817961	gb|AM817961 COL, cold overnight library Nicotiana tabacum cDNA clone nt006115031, mRNA sequence [AM817961]	61.671	36.8402	1.05164	4.69029	1	1	1	1	1	1	0	0
1	48	753	GTCTTATTTCTTGACAATGGACAATGAAGTTATGCTTGTTTTCAGCGAATGTTACAACTG	75	A_95_P014466	DW000079	gb|KL4B.104M22F.051104T7 KL4B Nicotiana tabacum cDNA clone KL4B.104M22, mRNA sequence [DW000079]	310.35	165.515	265.96	364.647	1	1	1	1	1	1	1	1
1	49	668	CTCAAGTCAATAAGAAATCCAGATATCAAGTTCATCATGTAGACAGCAAGGGTATAAATC	77	A_95_P030991	DV160601	tc|Rep: Chromosome chr18 scaffold_137, whole genome shotgun sequence - Vitis vinifera (Grape), partial (43%) [TC65405]	8.7557	5.60792	168.614	0.168153	1	1	0	0	0	0	0	0
1	50	398	AATATAGAGAATATCAACGATGATTCAGTTGCGAGTTCAATGCATCCCAGCGCTAGAGAA	79	A_95_P071825	BP525802	Unknown	18.3541	1.2775	0.3178	0	1	0	1	1	0	0	1	1
1	51	406	TAGTGTTACACTTCTCCCACTGTTCTGCTAATTCTCCTCTATACATGCTTTTGACACAAG	81	A_95_P280523	AM815188	gb|AM815188 COL, cold overnight library Nicotiana tabacum cDNA clone nt006131050, mRNA sequence [AM815188]	19.28	1.39125	0.704177	0	1	0	0	0	0	0	0	0
1	52	174	TACCAGTCAGCTCGTACTGTAATTTCCCCAAAAAATGTAAGAGAAATTATCTTTCTTTCC	83	A_95_P222367	TA22018_4097	tc|Rep: Chromosome chr18 scaffold_24, whole genome shotgun sequence - Vitis vinifera (Grape), partial (52%) [TC72986]	956.472	512.736	6.44673	3.20772	1	1	1	1	1	1	1	1
1	53	568	GGAGTTATATCAATATCATCACCAAACCTTCATATGGTACAGTATTCTCCTATCTTTGCT	85	A_95_P043826	BP130717	Unknown	16.0096	20.0562	4.6945	5.76437	1	1	0	0	1	0	0	0
1	54	421	TCACTAATAGAAAAGAGCAAATTCTAGCACTCAGCCATAACTAGGAAGTAACAACTACCA	87	A_95_P038521	BP129293	Unknown	6.88625	4.28646	0	0	1	1	0	0	0	0	0	0
1	55	301	ATATGAGAGCAAACTGTTGCATGGACTACAGACCCACATCTACAACACAGATGATTGGTC	89	A_95_P176697	TA11728_4097	Unknown	23.1473	6.53235	461.156	2.90256	1	1	0	1	0	0	0	0
1	56	588	ATTTGTGACTAGTTTGTAATTTAGGGAGCATTGGCATCTCAAACTCTTTATGTTTGCTCG	91	A_95_P125232	DW005032	tc|Rep: Hydroxy-methylglutaryl-coenzyme A reductase - Nicotiana tabacum (Common tobacco), partial (21%) [TC51161]	2600.19	4102.7	3.3677	88.3777	1	1	1	1	1	1	1	1
1	57	338	CAACACGTAGAAAGTGTCTCAAGTTTGTATTTCCTTTTCCATGTGGTCATGACTATTTAA	93	A_95_P063015	BP135668	Unknown	2.375	0	0.682261	0.796975	0	0	1	1	0	0	1	1
1	58	841	CAGAAAAGCTGTAGAAAAGAAGCATCGGGGAAAACTGGAAAATATGCACTGCTATCCTGT	95	A_95_P000936	EB425859	gb|KF8C.104I01F.051214T7 KF8 Nicotiana tabacum cDNA clone KF8C.104I01, mRNA sequence [EB425859]	46.5016	22.2193	139.98	742.721	1	1	1	1	1	1	0	1
1	59	1320	TCCTCCTGAGGTATGTCACAGGATTTGGCTAATAAAAGCTTGAGAAACTTCGTCTTTGTG	97	A_95_P177682	TA12046_4097	tc|Rep: Fructose-bisphosphate aldolase - Solanum tuberosum (Potato), partial (65%) [TC42575]	392.815	268.556	485.207	1204.71	1	1	0	0	1	1	0	0
1	60	288	TTGTGCGGCCACAGCATTCCTTCTTTGGCTTGCTACAATTACATTTACTCACATATCTAC	99	A_95_P173402	EH665596	Unknown	3.328	0.468	0	0	0	0	1	1	0	0	1	1
1	61	136	ATGTCGGCTCTCATCGACTCGTACTCTTATTCCTAAAGAAATAGAATCTTATACCCACCC	101	A_95_P141807	EB445436	Unknown	23.0725	7.64333	0.452946	0.698362	1	1	1	1	0	0	1	1
1	62	403	GGTGCCAAATGATGGACCCTCTGGTCTCTTCTTTTATAGAAAGGAGGTCACCTCTTTTTG	103	A_95_P255989	AM798722	gb|AM798722 seedling library, SL Nicotiana tabacum cDNA clone nt002106047, mRNA sequence [AM798722]	130.58	150.629	309.884	1605.62	1	1	1	1	1	1	1	1
1	63	444	CATAATATCATTTCTCTGCAACTCTAAGGGAATTTGCTATTATTGCAGCATGTCCCCATT	105	A_95_P042366	BP130340	Unknown	2.04666	0.926665	0	0.375525	0	0	0	0	0	0	0	0
1	64	1192	GTATATCCCATTCGCTTGAGTCATGTTTATAGCAATGTGTCCTTTTGATATCTCTTCCTT	107	A_95_P210412	TA19391_4097	Unknown	25.4742	91.954	40.1303	44.6247	1	1	1	1	0	1	1	1
1	65	606	TATGCTTGAAGTATTGTGGGATTAATCTGAGGAGTTTCGTCCTTCTGGGACATGGGAACA	109	A_95_P063570	BP135815	Unknown	3.765	3.455	0.690908	1.12669	1	1	0	0	0	0	0	0
1	66	670	CATAGTGGTGGTGTTAGTATATGTAGATGAACTTTTGATCACATGAAGCAGTAATAGTCT	111	A_95_P057756	BP134296	Unknown	15.9387	8.38288	0.379065	0.841463	1	1	1	1	0	0	1	1
1	67	730	TTTGAGGGAATTGATGGACGAAATGAGTCACTTGCAAGGGTATGTTTCATTGAATACTAT	113	A_95_P127802	EB427366	Unknown	2.775	4.00489	4.80893	5.28305	0	1	1	1	0	0	1	1
1	68	516	CCTGCATTTCTTTGACCATTGTGTGGTGTATAAAAGGCATTTGGAAATGTATCACTAATT	115	A_95_P066855	BP136709	Unknown	64.465	37.5922	26.6309	52.454	1	1	0	0	1	1	0	0
1	69	454	ACAATGGAAATCCTTGGGTTATGGATTCCGGAGCATCACATCACATAACAGACAATCCGT	117	A_95_P280118	AM833941	gb|AM833941 DL, diurnal library Nicotiana tabacum cDNA clone nt005132092, mRNA sequence [AM833941]	7.55	9.61633	2.80598	6.69248	1	1	1	1	0	0	1	1
1	70	535	TTGAGCTATCTTCCACTTGGCTACAGTTGCACCATGTCTGAATTATTTCATCTTTTTTAC	119	A_95_P220927	TA21713_4097	Unknown	2.14945	0	1.67828	1.41836	1	0	1	1	0	0	1	1
1	71	831	TCGTGTACTTGCCAACTGTACAAGATGGAGCGTGCTCAATTAAAATCTATCATCTTGCGA	121	A_95_P304048	FG146580	gb|AGN_RPC008xa17f1.ab1 AGN_RPC Nicotiana tabacum cDNA 5', mRNA sequence [FG146580]	7.7668	0.925	0	0	0	0	0	0	0	0	0	0
1	72	630	GAGCTGCAGAAAATCTGAAATAGAAGGTCCATATTTTATTCCTCCCTTCTTTTCTTTATC	123	A_95_P017011	DW004208	gb|KR3B.108B08F.051110T7 KR3B Nicotiana tabacum cDNA clone KR3B.108B08, mRNA sequence [DW004208]	2.87167	2.7203	0.916611	0.80203	1	0	0	0	0	0	0	0
1	73	739	TGAGGTACTGAGATATGTGTTAGAATAAAATTGCGAATTAGGACGAGGTTTGTAGATTCA	125	A_95_P164882	EH624291	tc|Rep: Probable glutathione S-transferase - Nicotiana tabacum (Common tobacco), partial (97%) [TC59120]	5.91195	3.18715	2.5588	4.32727	0	1	1	1	0	0	1	1
1	74	399	TCTGGCATTGTGACTTCCACATTCAAGTGGTGTTCGCTTAGACTTTCACAGATGTGGGAT	127	A_95_P062740	BP135591	Unknown	4.46813	2.2505	0.432519	0.399683	0	1	1	1	0	0	1	1
2	11	874	TTGGAGGAAATGCCAACGAATTACGGAGGGTTTAGAGAAAAAGTGCAAGGATTGGAGGTA	2	A_95_P118807	TA16218_4097	tc|Rep: Blue-light photoreceptor PHR2 - Arabidopsis thaliana (Mouse-ear cress), partial (51%) [TC50700]	39.2908	18.9581	190.236	7.80197	1	1	0	0	1	1	0	0
2	12	665	AATCATGGATTGTTGACTGCGTATATTCTATCTTCCAGACCCCTTATGGGACTACCCTGA	4	A_95_P038361	BP129252	Unknown	6.45636	5.66	6.97065	0.791089	1	1	1	1	0	0	1	1
2	13	714	CCAGAGGGAGGATTCAACCCAACGAAGAGAACAGCTTTAGACCTTATGTATGAGAATAAT	6	A_95_P145437	EB449190	Unknown	32.5375	11.0189	6.28092	8.65195	1	1	1	1	0	0	1	1
2	14	410	GATTCCTTAACTTGGATAGTAGATTCAGGTGCATCTGATCATATGACTTCCAATAAAGAA	8	A_95_P073690	BP526277	tc|Rep: Polypeptide with a gag-like domain - Petunia hybrida (Petunia), partial (9%) [TC75628]	9.71334	36.6542	4.61149	10.5267	1	1	1	1	0	1	1	1
2	15	906	GACCATGAACATGATCACAAGCATGAACATCATGATCATCACCATTCTCACGATCACACT	10	A_95_P230844	DV157609	gb|KG9B.001G02F.050628T7 KG9B Nicotiana tabacum cDNA clone KG9B.001G02, mRNA sequence [DV157609]	16.0298	4.593	255.022	29.8137	1	1	0	0	1	0	0	0
2	16	1569	ATTGTCACAGTGTAAGGTTGGAAGCAAATAATATATCCTGCTTAATGTCGTTTGGTCGCC	12	A_95_P239709	AB176524	gb|Nicotiana tabacum NtGT5b mRNA for glycosyltransferase, complete cds [AB176524]	5.47334	8.47727	17.8505	975.623	1	1	1	1	0	0	1	1
2	17	836	TTGCCTCAACACTGTCTGCTTTATCATCTACTTTACATTTTTCTGCAAGCGTAGTCACTA	14	A_95_P297733	FG162940	gb|AGN_RNC015xi17r1.ab1 AGN_RNC Nicotiana tabacum cDNA 3', mRNA sequence [FG162940]	0.94125	0.949167	0.571614	0	0	0	0	1	0	0	0	0
2	18	426	TTTCTTACGAATTAGTGTACTCGTTAATGTATCCCTAATAAGATAGGGGTAAGATCTACG	16	A_95_P213177	AM807618	gb|AM807618 seedling library, SL Nicotiana tabacum cDNA clone nt002189039, mRNA sequence [AM807618]	64.4273	34.4675	12.4759	4.04082	1	1	1	1	1	1	1	1
2	19	174	TAATCAAAGAGCTATGATTGTAAGTAACATTATATCAAAGTGGTTTGTGTGTCGTCTGCG	18	A_95_P119092	DV162175	Unknown	11.5698	1.173	13.0499	24.2283	1	0	0	0	0	0	0	0
2	20	343	TCACCTTTACTTGCAATCCAAAGTGGCCTGAGATTCGTAGATTTATAGAGAGTAGGGGCT	20	A_95_P085845	BP529394	Unknown	14.8572	7.45724	2.74994	2.15346	1	1	1	1	0	0	0	0
2	21	70	GGCCTATTTCTGTTGGAAGCTAATACGTTGAGTTCTTCCTTTTGTTAGTTTCTTCATCTT	22	A_95_P141192	EB444985	Unknown	0	1.63033	24.4969	76.3056	0	0	1	1	0	0	1	1
2	22	441	GTAACTTGTAATTGTCATTCAGATATCCTATTGTCAGGTTGCCTTATTCCTGATTAAGTG	24	A_95_P021921	EB683375	tc|Rep: Chromosome chr12 scaffold_103, whole genome shotgun sequence - Vitis vinifera (Grape), partial (13%) [TC59125]	5.40111	2.46143	123.061	39.4081	1	1	1	1	0	0	1	1
2	23	246	TGGATCTGACTGCCAGTGTAACCCTGCACTTGTTCTAAATGATCACATTTAATCTTTTTT	26	A_95_P104772	CV017163	Unknown	27807.4	49185.1	7153.63	7561.32	1	1	0	0	1	1	0	0
2	24	863	TAGCACCTGATATGCTCGCATCTAGCTGACTGTTTAAATTATACTGTTGTTTATGTCAGT	28	A_95_P198842	TA16866_4097	tc|Rep: Transformer-SR ribonucleoprotein - Nicotiana tabacum (Common tobacco), partial (85%) [TC59017]	1460.78	306.967	650.48	2747.81	1	1	0	0	1	1	0	0
2	25	705	ATTGAACTTGTTGCTCCAAATGGAAGTGCAGAATTATCTATTACTAGAACCTATGCATTG	30	A_95_P232269	EH622574	gb|CHO_SL024xm08f1.ab1 CHO_SL Nicotiana tabacum cDNA, mRNA sequence [EH622574]	54.965	66.0472	212.351	27.7004	1	1	0	0	1	1	0	0
2	26	1414	GTATGACGAATAAGTGGCGTAATTCGAACGTATAATTCAAACCTCTATTATATGCATGCT	32	A_95_P025351	TA15197_4097	tc|Rep: Chromosome chr14 scaffold_21, whole genome shotgun sequence - Vitis vinifera (Grape), partial (60%) [TC66743]	4.24875	0.3545	25.5353	246.872	0	0	0	0	0	0	0	0
2	27	500	ATGAATTTAAGGGCAGGTTGGATTTATCATCTCCCACAATCTCAGGCCACTCATTTGGAG	34	A_95_P213637	TA20091_4097	Unknown	12.425	7.96406	0.816816	0	1	1	0	0	0	0	0	0
2	28	716	TAATTCAAGTTCAGCTCTGGAGACATCATCTTCAGTGATCAGCTTCACTCCACTGACGAC	36	A_95_P284428	FG139803	gb|AGN_ELP023xm08f1.ab1 AGN_ELP Nicotiana tabacum cDNA 5', mRNA sequence [FG139803]	3.695	0.213	1.21662	0.624145	1	0	0	0	0	0	0	0
2	29	1055	CCACTACTGAAACTTAATCACCATTTGGATTAATCTTGCTTAACAGCAAAGTTTCTCTGT	38	A_95_P202097	TA17562_4097	tc|Rep: Chromosome chr1 scaffold_84, whole genome shotgun sequence - Vitis vinifera (Grape), partial (76%) [TC66692]	327.8	504.457	3.69422	0.980019	1	1	0	0	1	1	0	0
2	30	822	TGTGTAATCGTTAATCATACAAGTGTATGTATCCTAGTGTGCTAGACCTACATATGTGTA	40	A_95_P290383	DV999180	gb|KL4B.101E14F.051103T7 KL4B Nicotiana tabacum cDNA clone KL4B.101E14, mRNA sequence [DV999180]	27.9994	4.35166	35.4685	33.3835	1	0	0	0	0	0	0	0
2	31	849	TGACGCATGGAATGTAGCTAGAAGTAGAACTTTAACAAAGCATGAGTGAGCTAAAATGAA	42	A_95_P296953	FG138687	gb|AGN_ELP026xk07f1.ab1 AGN_ELP Nicotiana tabacum cDNA 5', mRNA sequence [FG138687]	14.3604	3.46964	0.277699	0	1	0	0	0	0	0	0	0
2	33	683	AAGATAGCTGATATACAAACTACTGAGCATTTGAAAGAGGAGGTTGCAACAATGACTAGA	46	A_95_P198072	EH623993	gb|CHO_SL019xm22f1.ab1 CHO_SL Nicotiana tabacum cDNA, mRNA sequence [EH623993]	34.7117	24.3246	16.5961	15.9317	1	1	0	0	1	1	0	0
2	34	330	TCCCTGTTCAAACTACAAAAGATACTACTAGTTTCCTAGCACTTTCATAATGTTGCGTAC	48	A_95_P039166	BP129476	Unknown	9.98955	2.90834	4.05739	3.44926	1	0	0	0	1	0	0	0
2	35	685	GAGTCCGAGTCTAAGTTGTTGAAAGCAAATGAACTGAATGAAGTAAGTGAAGAGCGTCTT	50	A_95_P118297	DV161317	Unknown	35.4237	17.5307	4.67582	3.69083	1	1	0	0	1	1	0	0
2	36	577	ACCATCACTGTTATGGTGCATGATGGATTGACGCACCAATATACTCTTGTTGACCAAAAA	52	A_95_P040741	BP129909	Unknown	0.645	1.345	0	0	0	0	0	0	0	0	0	0
2	37	431	CAGACGAGCTTTGTTGTGTGAAGCAATTCAATATGAAGGTCATTTTTCTTCACTTTAAGC	54	A_95_P024186	BP532155	Unknown	3.002	0	5.83624	4.80244	0	0	0	0	0	0	0	0
2	38	811	GGTTCTGCTACAGGTGTCTATAAGACACTGGTGAAGTATTTAGTTGGAGTGCCACAAGTT	56	A_95_P138262	EB442001	Unknown	18.2233	31.2625	7.61064	15.2773	1	1	1	1	0	1	1	1
2	39	914	AATTGGTCATGGAGACAAGTGTAACGAAACATGGTGGAGCTCAATGACTACCGTCTCTGA	58	A_95_P118542	DV161649	Unknown	9.63285	6.23833	4.73667	2.02101	1	1	0	0	0	0	0	0
2	40	283	TGTATTTTCTTTTCTCTTATTAATAAAAAACTAGCCCTAGGCGCTTGCCTAGCGGATTGC	60	A_95_P147422	EB451836	Unknown	971.97	242.409	53.4616	225.375	1	1	1	1	1	1	1	1
2	41	692	CAATGCTTGTGTTTGGGAATTTGGAAAATCATCATGTAATAGTAGCACAAATCCATGGTT	62	A_95_P145892	EB449651	gb|KT7C.104H07F.051219T7 KT7 Nicotiana tabacum cDNA clone KT7C.104H07, mRNA sequence [EB449651]	3.84166	5.01173	4.75327	6.86876	0	1	1	1	0	0	1	1
2	42	1177	GAATTCAAGTGATTGCATCATCGATACTTGATGCATTTTCCATGTTATCTTTGCCATTGT	64	A_95_P007661	TA15553_4097	tc|Rep: TGB12K interacting protein 3 - Nicotiana tabacum (Common tobacco), complete [TC40225]	322.104	89.2503	84.6636	224.123	1	1	1	1	1	1	1	0
2	43	62	TCTGTTTGCTTTGTTCGTCGTGCAGCGAGCTTGACTGCTACGTAGCATGAAACTTAACTA	66	A_95_P055501	BP133717	Unknown	0.755	0.676	0.431688	0	0	0	1	1	0	0	1	1
2	44	721	CATCCCCAAATATGCAGTTCAATTTATTGATGAGACTACTGGACATATAAGACAGTTTAG	68	A_95_P204437	EB683003	gb|KR3B.111G01F.060119T7 KR3B Nicotiana tabacum cDNA clone KR3B.111G01, mRNA sequence [EB683003]	150.967	41.7956	79.4903	91.7449	1	1	1	1	1	1	1	1
2	45	736	CTTTTCTTTGAATCCTCCCTATGTAATGAGATTCTATATATGACATGCTTGAGTGGTGCT	70	A_95_P134077	EB435899	Unknown	871.98	1829.83	61.317	102.718	1	1	1	1	1	1	1	1
2	46	525	CTCGGTCGAATTTTGGGGTCAAAATTTTGTAACTGACTACTAGTTTTGTTCTTATCAAAG	72	A_95_P162367	EH621296	gb|CHO_SL028xe24f1.ab1 CHO_SL Nicotiana tabacum cDNA, mRNA sequence [EH621296]	601.808	495.067	7.14157	12.064	1	1	1	0	1	1	1	0
2	47	748	CTGAAAGTTTGGAGATATCGGATTCGAAATGTTGAATCATACTGCTCATCACGATGCGAT	74	A_95_P313053	FG154148	gb|AGN_RNC104xd17f1.ab1 AGN_RNC Nicotiana tabacum cDNA 5', mRNA sequence [FG154148]	4.88333	0.8125	2.49292	3.26741	0	0	1	1	0	0	1	1
2	48	665	AGGGACCATAGCTCTAAGTTCCTCCATTGCTTTACCTTGCAATAAACTATAATTAAACTC	76	A_95_P305803	FG176870	gb|AGN_RNC119xg23r1.ab1 AGN_RNC Nicotiana tabacum cDNA 3', mRNA sequence [FG176870]	0.76	0.426667	0.872184	0	0	0	1	1	0	0	1	1
2	49	752	ATTAGCTAATACTGTGTCCATGCACCGGTTCCAAAACAGCACGAGGATGTGTACTGGAAA	78	A_95_P228639	DW000441	gb|KL4B.105N10F.051104T7 KL4B Nicotiana tabacum cDNA clone KL4B.105N10, mRNA sequence [DW000441]	40.3815	39.4269	31.4951	100.289	1	1	0	0	1	1	0	0
2	51	754	CAACCTACAATGTGATGATCAGGTTTATTGCCTCCATCCAGGTGCAGAAGTTAAAATCTC	82	A_95_P160222	EH618902	tc|Rep: BZIP transcription factor bZIP122 - Glycine max (Soybean), partial (26%) [TC57727]	166.056	102.01	59.0568	93.6809	1	1	1	1	1	1	1	1
2	52	611	CCAGCATTGTTAGATCAATGGTATGTATAAGCTTAGGATAATGTTGAATGAGTCAGGAAT	84	A_95_P044051	BP130779	Unknown	4.01	0.529	0	0	0	0	1	0	0	0	0	0
2	53	711	ATTCAAACAAAAGTCCCCAACCAGTAACTGAAATGTGCCATTCTCAGGAGAGAAAGAACG	86	A_95_P145577	EB449328	Unknown	49.4323	23.7661	3.75183	5.83916	1	1	1	1	1	1	1	1
2	54	793	TCCGACCAGAGTTCAATTTCTCACACTAGGGTAATCCACATTGGGGATTTGACTGTTTGC	88	A_95_P170294	EH664872	Unknown	7.02085	0	0	0	1	0	1	1	0	0	1	1
2	55	755	TCAGTACTTGATTGTGGCTGGAATATTTGTTAGTTCTTCGGGAGCTAGTTACCTTATACT	90	A_95_P294043	EB439226	gb|KN6B.102P01F.051230T7 KN6B Nicotiana tabacum cDNA clone KN6B.102P01, mRNA sequence [EB439226]	9.315	2.05	75.4035	27.4007	1	0	1	1	0	0	1	1
2	57	530	TCCCATATTTGGTGTAAACATTCTTATCCTTCACAGTATCAGGCATCAAGGAGGCTCAAG	94	A_95_P056696	BP134024	Unknown	12.86	14.5079	6.10208	6.95697	1	1	1	1	0	0	1	1
2	58	427	GATTTTGGACTTTGAGTATACATACAAAAGCAAAGGCAATGTACGTAGTTGCTTAATCCT	96	A_95_P295018	FG643892	gb|TT-12_K19 K326 late senescent leaf library Nicotiana tabacum cDNA, mRNA sequence [FG643892]	4.43084	1.4725	7.35297	72.026	1	0	1	1	0	0	1	1
2	59	135	TTGATTCGTTCCTTTGTTACGGCTGTACTAACTATACGACGACACTTACTTTTGTTCGAC	98	A_95_P106422	CV017896	Unknown	1.6275	0.498335	0	0	0	0	1	1	0	0	1	1
2	60	819	GGCCGAGTGTGAATATGCAAAAAGATATTAACGCATGATGCATAAATAGTTTAACCTTGT	100	A_95_P018191	EB425016	gb|KF8C.102C07F.051214T7 KF8 Nicotiana tabacum cDNA clone KF8C.102C07, mRNA sequence [EB425016]	342.656	234.156	3.53638	3.78271	1	1	1	1	1	1	1	1
2	61	349	AATAACCTGTGCTACGAGGCATCCTTTGGTGCTTCATCATTTGAATATCTTCTTTTTCTC	102	A_95_P210167	TA19341_4097	tc|Rep: Chromosome chr4 scaffold_6, whole genome shotgun sequence - Vitis vinifera (Grape), partial (11%) [TC62844]	1.295	0.11	0.798615	1.50405	0	0	0	0	0	0	0	0
2	62	349	CTTGGCTCTCTAGTCAAAGCAGCTAAGCATAGTTATAAATACACAATTTAAGGCACTTAC	104	A_95_P087713	BP529864	Unknown	5.745	2.072	0	0	1	0	1	1	0	0	1	1
2	63	168	AACCTAATGCTGAGGAAGCTCAAGCAGTGCCATCAGGTTTCCTTGGACACAATTTTCCTT	106	A_95_P051011	BP132541	Unknown	4.5725	3.789	0.769254	0.537824	0	1	1	1	0	0	1	1
2	64	870	GTTAATTACTCCTTCCGGTTCGATCTATGTCAATCTGTTTGATCAGACATAGAGTTAAAA	108	A_95_P195572	DV999109	gb|KL4B.101B01F.051103T7 KL4B Nicotiana tabacum cDNA clone KL4B.101B01, mRNA sequence [DV999109]	4.293	0	47.467	1955.42	1	0	1	1	0	0	1	1
2	65	1406	GGAGATCTATGTATAATTCTTCATTGAGTACTCCTATTATGATGGAAATGTTCTTGCTGC	110	A_95_P016916	TA12069_4097	tc|Rep: Formate dehydrogenase, mitochondrial precursor - Solanum tuberosum (Potato), partial (78%) [TC65517]	21.184	1.16934	137.677	398.525	1	0	1	1	0	0	1	1
2	66	1537	GATATGCCTCCATTTGTACATCCTCTATTTCTATATATCATCATATTGTGGAACTTCTCG	112	A_95_P177617	TA12022_4097	tc|Rep: Glycolate oxidase - Solanum lycopersicum (Tomato) (Lycopersicon esculentum), partial (71%) [TC45900]	61.5867	23.8604	7670.71	121.548	1	1	1	1	1	1	1	1
2	67	801	GAGGTCACAAAAGAGAAAAGTCCAGATGTGCATACATGATCTGATGCTGCAATGCACGTC	114	A_95_P289463	FG142057	gb|AGN_RPC023xd07f1.ab1 AGN_RPC Nicotiana tabacum cDNA 5', mRNA sequence [FG142057]	12.8883	13.1825	1.11089	0.621541	1	1	1	1	0	0	1	1
2	68	581	ACTTGCTTTTCCCTGACATACAATGTACAAGAACACGAACCCTATCCTTTTCACATTGTT	116	A_95_P303043	FG154024	gb|AGN_RNC104xm09r1.ab1 AGN_RNC Nicotiana tabacum cDNA 3', mRNA sequence [FG154024]	4.436	1.73866	0.405909	0.674039	1	0	1	1	0	0	1	1
2	69	405	CTGTACAAATAATTTGATATAGAATGGAGATTGTCTCTGAAATTTTGCCTGATTCCCAGC	118	A_95_P042411	BP130351	Unknown	1.32375	0.39	0.619189	0	0	0	0	0	0	0	0	0
2	70	487	TCACATTCTCAGTGTGGTTACTGCTTCACTAAATTATATTTGTCTGCGAAGGACAATGTT	120	A_95_P087228	BP529743	tc|Rep: Chromosome undetermined scaffold_324, whole genome shotgun sequence - Vitis vinifera (Grape), partial (37%) [TC56782]	0.8925	0	2.96154	0	0	0	1	1	0	0	1	1
2	71	512	AGCTGTAAGCACATAATATGTAAACTGAGAACTAGATGCAGGATTAGATACGAGAGAATG	122	A_95_P039526	BP129569	Unknown	4.75	4.68727	0	0	1	1	1	1	0	0	1	1
2	72	442	CTATTACTACAGAGGAGCTTGGCAGCTAAAGATCGATACTACTAACGCAAATTGCAGACT	124	A_95_P049976	BP132288	Unknown	5.27778	0.177	0	0.235167	1	0	1	1	0	0	1	1
2	73	480	GAATTGAGACTTCCTATAGGTCACACGGTTGATGGCAATTTGTTCCCTTTGCTTCCCCTT	126	A_95_P045621	BP131192	Unknown	20.0814	4.86214	0.747629	1.17523	1	1	1	0	0	0	0	0
2	74	272	CAAAAACTAAAATGTGTATGGATATGACTGTCAACACTTAAATATCTCCCTCTTACCCCC	128	A_95_P002306	BP535197	tc|Rep: Chromosome undetermined scaffold_351, whole genome shotgun sequence - Vitis vinifera (Grape), partial (4%) [TC71443]	8.23	1.365	3.17862	3.69196	1	0	0	0	0	0	0	0
3	11	855	TATTATAAGCCTCCACCAGCATTTGAATCTTCACTGCTGACATGGAGGTATGGACGATAA	130	A_95_P291488	FG163950	gb|AGN_RNC014xp12r1.ab1 AGN_RNC Nicotiana tabacum cDNA 3', mRNA sequence [FG163950]	4.88389	1.373	0.108226	1.1261	1	0	1	1	0	0	1	1
3	12	1523	AATTTAAGTCTGCTATACTGTTTCTCTATGCAATGCCTCAAGTACCAGTACTGACTGATG	132	A_95_P025616	TA15544_4097	tc|Rep: Chromosome chr16 scaffold_86, whole genome shotgun sequence - Vitis vinifera (Grape), partial (62%) [TC47066]	114.855	112.647	40.9405	134.702	1	1	1	1	1	1	1	1
3	13	122	ATTACTGGATTTGGAGGGAGTCTATAACCTTCAGACGCCCAAATCACTCACTTACACCAG	134	A_95_P104567	CV017075	Unknown	5.815	6.69839	10.6989	2.02496	1	1	1	1	0	0	1	1
3	14	825	TTCACCACCTGTTGAGTCAAAGTGGAGTCAAAGCGAGAGAGATAATAGCTGACCTTGATG	136	A_95_P292958	FG133770	gb|AGN_ELP016xm10f1.ab1 AGN_ELP Nicotiana tabacum cDNA 5', mRNA sequence [FG133770]	29.555	7.8775	4.49416	6.36941	1	1	1	1	1	0	1	1
3	15	530	GTTTGATTGAAGTCGTTGGTTTCGAGCTTTTCATCCGCGGTCCGTTATATTTTCGAGTCA	138	A_95_P075350	BP526704	Unknown	25.7572	2.63167	4.39775	3.98787	1	0	1	1	1	0	1	1
3	16	500	GGGTAAATACCCGTCGTTTTGCTATGTAAAACGGAACCTTAACTGATACATACGGTTCCG	140	A_95_P276548	AM798392	gb|AM798392 seedling library, SL Nicotiana tabacum cDNA clone nt002013055, mRNA sequence [AM798392]	7.3443	1.955	0	0	1	0	1	0	0	0	0	0
3	17	558	GATGATATTGGAATCTTCATGACCACCAATTTTCTGTTTAGTGAAGCTACTTTATGGACA	142	A_95_P243467	FG643614	gb|TT-07_J04 K326 late senescent leaf library Nicotiana tabacum cDNA, mRNA sequence [FG643614]	473.25	228.037	420.06	80.7091	1	1	0	0	1	1	0	0
3	18	832	GGTCTTCATATGATGCTCAATCTAGCTCTTCGTCTTTCTTCACTTTCTCTCACTCTGAAA	144	A_95_P298438	FG146458	gb|AGN_RPC009xh19f1.ab1 AGN_RPC Nicotiana tabacum cDNA 5', mRNA sequence [FG146458]	4.579	3.05286	1.45217	1.46108	0	1	1	1	0	0	1	1
3	19	790	TCCGTGGAAACTCATCGTCATCTTCAAATAGTGGATTTGCAAGAAAGCGACGACAACGAA	146	A_95_P290893	FG138691	gb|AGN_ELP026xk17f1.ab1 AGN_ELP Nicotiana tabacum cDNA 5', mRNA sequence [FG138691]	7.16355	3.40334	0.0374345	0	1	1	1	1	0	0	1	1
3	20	409	CGATGATGCGAGACGCAATCAGAAGTTTTTCAGCTAAAAATAAGGTGAACTTAAAGATAA	148	A_95_P154712	EG649726	Unknown	3.3175	2.01857	0.0368156	0	0	0	1	1	0	0	1	1
3	21	686	ACTTGAGCTGCTCTTGAAGGCATGTGAAGCTGTCAAACTCAAACCTTATGCCAGAAAGTG	150	A_95_P019511	TA17507_4097	tc|Rep: Chromosome chr8 scaffold_88, whole genome shotgun sequence - Vitis vinifera (Grape), partial (46%) [TC55088]	38.8025	130.138	303.799	772.651	1	1	1	1	1	1	1	1
3	22	729	GATGCACAAACAGCAAATCAGCACAGAGAATGCTGGTGTATGAAATGTGGAAAATTGATG	152	A_95_P294468	FG144128	gb|AGN_RPC016xe03f1.ab1 AGN_RPC Nicotiana tabacum cDNA 5', mRNA sequence [FG144128]	21.2323	5.55945	0.784907	0	1	1	1	1	0	0	1	1
3	23	1630	TTGAAAGCGATAGATGTGGACAGTTTGGAGAAAACTTCTGGTGCCAAGCATGCCGAGAAA	154	A_95_P148717	TA14441_4097	tc|Rep: Chromosome chr1 scaffold_75, whole genome shotgun sequence - Vitis vinifera (Grape), partial (71%) [TC45653]	395.694	362.529	27.3443	42.3509	1	1	1	1	1	1	1	1
3	24	661	GACCATGCGCTTTTTAACAGTTTGATTCTGAACCATATGTTTGTCCTGCATTACGAAGGC	156	A_95_P068340	BP137106	Unknown	81.7905	30.6561	3.73472	6.63767	1	1	1	1	1	1	1	1
3	25	492	TCTTCATTTTTTGTCAAAATATCATCCTAAGGCCTTGCGTAAAAGGGCCACAGGCTGGAA	158	A_95_P075135	BP526648	Unknown	2.12	1.56775	0	0	0	0	0	1	0	0	0	1
3	26	616	CAGGTAGGAGACATTAGAAGATTTCTACGTGTACCGCTGTTTAGTGAGTTACAGTCGAAA	160	A_95_P171546	EH665166	Unknown	6.8921	2.81	0.0314404	0	1	0	1	0	0	0	1	0
3	27	678	TTTCTCCAGGTTTTGTATCATTAATCATTTCTATGTGGTGACGATGTATCATCTTAGAGC	162	A_95_P123012	DW002899	Unknown	9.9682	4.11974	72.0868	55.6512	1	1	0	0	0	0	0	0
3	28	329	ATTCTTCAAACCTTGTAGTATCTAATTATACATGATGAGGACAATCGAGTGGTGATTCAG	164	A_95_P129882	EB429811	Unknown	2.977	1.86	6.5786	3.43304	1	0	1	1	0	0	1	0
3	29	528	AGATTGATGGATATAGTAGACTAAGCAATATTTTGCCAGCGCGCACAACAAATAGGCTAG	166	A_95_P047941	BP131782	Unknown	11.5113	0.808335	0	0	1	0	1	1	0	0	1	1
3	30	743	TGTTGGGAGCCCCCTTTATCGCAATACGGACTGAGTAAAACAACATAACAGACCGATGAA	168	A_95_P166042	EH663820	Unknown	47.4513	20.0634	1.19016	1.45001	1	1	1	1	1	1	1	1
3	31	510	ATCCATATGGGCAGGGTATTCCTAAATGCCACCTAAGATTGCTCTAATTTACCCCATGTT	170	A_95_P004936	EH665467	gb|22E07 Transformed tobacco Lambda Zap II library Nicotiana tabacum cDNA 5', mRNA sequence [EH665467]	15.6574	1.123	0.373663	0	1	0	1	1	1	0	1	1
3	32	346	GCTTCCACACAATGGCTGGAGATGAACAAACATATCAGTAGAAATGAAATTATATTTGAC	172	A_95_P160547	EH619224	Unknown	6.83045	3.27321	0.598968	1.52504	1	1	1	1	0	0	1	1
3	33	828	TGTTGCCTTGAGTATCTGCTTTGATGATCTGTCAAGAGTGATGCATCAGATGTGTGCAGA	174	A_95_P286653	FG155787	gb|AGN_RNC030xn14f1.ab1 AGN_RNC Nicotiana tabacum cDNA 5', mRNA sequence [FG155787]	1.2275	1.01733	1.3643	1.27939	0	0	1	1	0	0	1	1
3	34	887	CATATAGAAAGTCGCAAAAAACAAAGAACTGTAAGCTTGCGCTGCTCTCTTTCTGCCGGT	176	A_95_P024011	BP530293	gb|BP530293 MAT005 Nicotiana tabacum cDNA clone BY21300, mRNA sequence [BP530293]	11.6656	5.27616	1.15339	1.21948	1	0	1	1	0	0	1	1
3	35	771	GCAGCAATCCTCCATAAACAGCTTTCATATCCATGACATTCCTTACTGAAGACCAGGTTA	178	A_95_P228484	FG171716	gb|AGN_RNC129xo20r1.ab1 AGN_RNC Nicotiana tabacum cDNA 3', mRNA sequence [FG171716]	13.015	10.7057	2.06962	1.53266	1	1	1	1	0	0	0	0
3	36	520	GCTAATCTTAAAACATCAAAAGTTTCAGCATCTGTGGGTTGTTAGTTGAATTCTTCTCTC	180	A_95_P087903	BP529911	Unknown	7.88355	1.56466	0.76174	1.32763	0	0	1	1	0	0	0	0
3	37	366	CATGATGGGAAGTATGGGTATGAGTTCACATACATTGACACCAGTGGTTTGTGATATATC	182	A_95_P038686	BP129341	Unknown	6.4	0.81	0	0	1	0	1	1	0	0	1	1
3	38	630	TTGAAACCACTCATCGTACCAATCTTGAGCGAAGGAGAATGAGATGCTTATGGAATCCAG	184	A_95_P284553	FG642068	gb|TT-07_O10 K326 early senescent leaf library Nicotiana tabacum cDNA, mRNA sequence [FG642068]	122.568	177.528	24.9006	12.0347	1	1	1	1	1	1	0	0
3	39	414	TATAGAGAAGAAAGTTTGTGATTTGTAGTTCATGAAGGGCGCAAAAGTCTTTTTGAAGGC	186	A_95_P072795	BP526053	Unknown	5.7575	5.62	0	0	0	1	1	1	0	0	1	1
3	40	434	GTTTCGAATTTTCTGGTCAAGCTTTGTCTGCTATCCATTTTTTGTACATTTGGACAGAAA	188	A_95_P094548	EH619915	gb|CHO_SL022xb18f1.ab1 CHO_SL Nicotiana tabacum cDNA, mRNA sequence [EH619915]	68.5793	100.051	90.1166	73.8376	1	1	1	1	1	1	1	1
3	41	854	AATAATTCTAGCCGGTTAGTTCAGTCTATTGGCTCAGTATGGACTCTGAACATTGGATGT	190	A_95_P128102	EB427647	gb|KF8C.110K09F.051216T7 KF8 Nicotiana tabacum cDNA clone KF8C.110K09, mRNA sequence [EB427647]	10.4672	3.54185	2.94544	3.80018	0	0	1	1	0	0	1	1
3	42	484	AGGTTCCCTGGAGAAAAACGACATGGGGGATCTTTTACTTGGGTTTTCTTCAGCTTTTCA	192	A_95_P055666	BP133761	Unknown	32.3802	12.5665	1.15499	0.403106	1	1	0	0	0	0	0	0
3	43	389	CTTGATCAAGTGGAGGCGGCAGAATATAGATCTATGGCCCAAGGGTGTTTGTGAACTTTT	194	A_95_P071490	BP525715	Unknown	37.1283	18.5191	2.49259	2.33777	1	1	1	1	1	1	0	0
3	44	760	ACTGGCCATCCTGTGTTTGAGACAGCATATGGCAAGATTGCTGTTAATATATGTTACGGA	196	A_95_P269866	EB427498	gb|KF8C.110D11F.051216T7 KF8 Nicotiana tabacum cDNA clone KF8C.110D11, mRNA sequence [EB427498]	146.014	127.884	22.4824	118.757	1	1	1	0	1	1	1	0
3	46	362	TGCCCATATCTACCATTCACATTTCCAAAAGATTGTTAGTCTAAAGGAAGAAGCTCATCT	200	A_95_P094463	BP532726	Unknown	7.27611	3.88366	1.01026	0	1	1	0	0	0	0	0	0
3	47	744	AGGCAAGGCTGGCTAGAATATCATTCCCAATTAAATTTCCAACACCCAATCCAAGACCAA	202	A_95_P127597	EB427135	Unknown	7.74045	3.48046	5.79206	11.275	1	0	1	1	0	0	0	1
3	48	462	GAAGTGGTACCAATTGCAGTTCTTGCACTTACATACTATCATGCTGCTGACGTTTCTTTC	204	A_95_P192517	FS407121	gb|FS407121 normalized full-length tobacco cDNA library Nicotiana tabacum cDNA clone TBK02GR0018_1_C06 5', mRNA sequence [FS407121]	2148.42	2915.65	214.548	186.895	1	1	0	0	1	1	0	0
3	49	1259	GTACTGCTTGCTACTTGATACTTGAAATTATATACCCATATATATTTGACGTTACTCGGC	206	A_95_P025021	TA13312_4097	tc|Rep: Triosephosphate isomerase, chloroplast precursor - Spinacia oleracea (Spinach), partial (89%) [TC43462]	1195.58	619.531	774.327	39.484	1	1	0	0	1	1	0	0
3	50	849	ATTCTGTGAATTCGAGCACATTTTGGTGATGTGCAGTCGAGTCGACTCGTTTCTTCTCCT	208	A_95_P302498	FG163475	gb|AGN_RNC014xa03r1.ab1 AGN_RNC Nicotiana tabacum cDNA 3', mRNA sequence [FG163475]	1.43143	0.056665	0.502471	0	0	0	0	0	0	0	0	0
3	51	748	ATAATAAACAGAAAAGTTTGGCTGGTAGCCTCTCCATGTTTGTTCTCGGTTTCCTGGTGT	210	A_95_P118202	DW003261	gb|KR3B.105E15F.051109T7 KR3B Nicotiana tabacum cDNA clone KR3B.105E15, mRNA sequence [DW003261]	45.7998	27.9633	247.549	39.4111	1	1	0	0	1	1	0	0
3	52	0	CAGAGTGGAAAGTCCATGCTGCAAGAACGCGTTATGTTTCGTGGGTGAATTCTTAGGAAT	212	A_95_P297953	A_95_P297953	Unknown	15.4317	0.643	0	0	0	0	0	0	0	0	0	0
3	53	715	TTTGTAATGTGTGGCCTAAGCTGCATTGCCGATGCTGCTAGCCATGAAAATAATTTTGTT	214	A_95_P253374	FG150164	gb|AGN_RNC114xj01f1.ab1 AGN_RNC Nicotiana tabacum cDNA 5', mRNA sequence [FG150164]	3.416	30.4509	370.415	4368.81	1	1	0	0	0	1	0	0
3	54	362	TCCAAAGGTCAATCCATGAACCGATTTCATAATTATGATCCCCGTTGGTTTCGCAGGGAA	216	A_95_P157867	EH615898	Unknown	462.605	454.285	460.06	148.727	1	1	0	0	1	1	0	0
3	55	441	TCTCACTTTTACATGGGTTACACTAGATCAAAGTATACTTTTCTTAGCTTAGCTGTACTG	218	A_95_P192677	DV162205	gb|KP1B.110G19F.050727T7 KP1B Nicotiana tabacum cDNA clone KP1B.110G19, mRNA sequence [DV162205]	161.841	158.132	59.4464	50.637	1	1	0	0	1	1	0	0
3	57	516	TTCAACGACAAAAGAAGATGAAGCCCTGCTCTTTTACTCCTTTGGATGAGCCATTGGTTG	222	A_95_P276508	AM826249	gb|AM826249 DL, diurnal library Nicotiana tabacum cDNA clone nt005054074, mRNA sequence [AM826249]	6.9475	5.33625	1.34297	1.65897	1	1	0	0	0	0	0	0
3	58	571	CGTATATTTTGTAACAAAAGCTTGTCTGTGCAGCCGGCCATAACTTGAATATTCTTTGTG	224	A_95_P130412	FG643419	gb|TT-03_H18 K326 late senescent leaf library Nicotiana tabacum cDNA, mRNA sequence [FG643419]	2.524	0.351668	3.1135	36.9948	0	0	0	0	0	0	0	0
3	59	224	AATCAAATGTGATGTCTTACTGGACAACTGAAAATACATGCTCCTAACGCTTCTGCAAAA	226	A_95_P154322	EG649509	Unknown	0.295	1.63	0	0	0	0	0	0	0	0	0	0
3	60	693	GACGACAAATTTCCAATTATTTTCTTGAATTTCGCAAGATTGCAAACCATCCTCTGCTTG	228	A_95_P138957	EB442655	Unknown	11.2509	8.41833	2.7349	3.81574	1	1	0	0	0	0	0	0
3	61	535	GTTTCAAACTTTAAATCACTGAACTAAGCCGAATATAGACATCTACTTCCCTAAACTACG	230	A_95_P080830	BP528106	Unknown	1.965	1.0215	0	0	0	0	0	0	0	0	0	0
3	62	688	GAGAGAAAACATAAGCATTGTTAGAAACTTCTAGGGCTTGTTATACCAATCACACTTACT	232	A_95_P066380	BP136587	Unknown	3.785	2.654	0	0.400607	1	0	0	0	0	0	0	0
3	63	573	TAATTTATTATCAGTAAGTAACTTGTTCATGCCCTTCGTAGTCGTGCCATTTTTGAGCCT	234	A_95_P053546	BP133205	Unknown	7.699	10.1452	1.02587	1.92253	1	1	1	1	0	0	1	0
3	64	740	AGTTGGAGGTGTGATAGTGTATGATAACACACTATGGTATGGAACACTTGTAATACCAGA	236	A_95_P201812	EB439084	gb|KN6B.102I19F.051230T7 KN6B Nicotiana tabacum cDNA clone KN6B.102I19, mRNA sequence [EB439084]	290.044	171.468	3.475	4.75373	1	1	0	1	1	1	0	1
3	66	424	CCATTTCCCCCCATAAAAGTTTTTGGGACAGGTTTAAGTTTACTTTAATTTTGGCCCCCC	240	A_95_P092213	BP531698	Unknown	4.47	2.65625	2.02485	0.589916	1	0	1	0	0	0	0	0
3	67	790	TGAACCAAGATACATTGATCTCTAGTCAGCCGAGCATGAGAAAAGTTCGCTTTCCAATCC	242	A_95_P027796	TC70567	Unknown	6.06045	1.26286	0.263064	0	1	0	1	1	0	0	1	0
3	68	221	TCACTGAAAAGATTGAGAATATAAATGACCAGTATTGGACATTGCGGGCAGATCCGCCGC	244	A_95_P154422	EG649585	Unknown	29.1084	34.7227	8.51921	19.3053	1	1	1	1	1	1	1	1
3	69	382	CCGCAGAACTTGGATAGAGTCCAAGATTTGCTGAGACTAGATAAATGTTGATGAAATGTA	246	A_95_P132527	EB433025	Unknown	0.42143	0	3.38014	0	0	0	1	1	0	0	1	1
3	70	840	CAGTGGACCCATTACTACATCATTAAACATCTTACATTGATATGGACATGGTCATCAATA	248	A_95_P282153	FG150072	gb|AGN_RNC114xa16r1.ab1 AGN_RNC Nicotiana tabacum cDNA 3', mRNA sequence [FG150072]	2.36875	2.345	0	0	1	0	0	0	0	0	0	0
3	71	691	TTGCCTTCTCTTCTTTCTTCCCTGAATTTTTGAGACCAGTAATTGATCCAATTGCAACAA	250	A_95_P162122	EH620925	tc|Rep: Chromosome chr13 scaffold_17, whole genome shotgun sequence - Vitis vinifera (Grape), partial (93%) [TC70257]	1134.12	1131.76	43.8392	153.481	1	1	0	0	1	1	0	0
3	72	479	TTTTTCTAGAGACAAATTTGACTCCATCGGGGTGCGGTCTTTCACCGTACCCTGTGTAAA	252	A_95_P122262	DW002287	tc|Rep: Chromosome chr13 scaffold_17, whole genome shotgun sequence - Vitis vinifera (Grape), partial (21%) [TC66194]	0	0	21.4741	4.85795	0	0	0	0	0	0	0	0
3	73	528	TACTGAATCTCCTGAAGGTCTTCGTGCGAATCATCTTGCATGTAGGGTTTGTGTTATTCT	254	A_95_P130147	EB430155	Unknown	5.815	1.9845	11.3864	17.7071	1	0	1	1	0	0	1	1
3	74	290	TCAAAAGAGTCAATTAACCATTATGTTGCCCACCCCTGCAATTCATCTCGCAACGATACG	256	A_95_P101548	CN498857	Unknown	404.337	208.948	3.9341	3.37894	1	1	0	0	1	1	0	0
3	75	479	AGCCCGTTTTAACATTTTTGTATCACAAATTTTGTGGCAGAGGATAATACGATGGGAAGT	258	A_95_P122567	DW002551	Unknown	2.59286	0.83375	4.89327	6.24186	1	0	1	1	0	0	1	1
3	76	453	GCCACCCCACACTTTAACCTTTACAAGTTCATAGCAATGCAAGTGCTCACGAGAAGTGAA	260	A_95_P277708	AM848233	gb|AM848233 COL, cold overnight library Nicotiana tabacum cDNA clone nt006057006, mRNA sequence [AM848233]	13.563	9.49135	4.73658	1.84524	1	1	1	1	0	0	1	1
4	10	539	ATGAGTCCATTTCCCAACTGCCGAAAAAGGAAGAAAGAGTTGCAAGAGCAGAACCACTTG	129	A_95_P159932	EH618483	Unknown	39.187	10.9331	3.7676	3.54314	1	1	1	1	0	0	0	1
4	11	849	CGATGACGTCAGTCCAACATTGCCCATAACTCAATTGTAACTAATGCTACTATTAATTAA	131	A_95_P000076	EB427804	gb|KF8B.100C03F.051010T7 KF8 Nicotiana tabacum cDNA clone KF8B.100C03, mRNA sequence [EB427804]	6.0075	3.97803	41.2375	132.425	1	1	1	1	0	0	0	0
4	12	853	CCTACTACAACAACTGCTACAAACAGTACTAAGGTTTCTACAAATACTCATATTGAGACA	133	A_95_P200597	EB428022	gb|KF8B.100O10F.051010T7 KF8 Nicotiana tabacum cDNA clone KF8B.100O10, mRNA sequence [EB428022]	1.515	1.2685	2.31816	5.94796	0	0	1	1	0	0	1	1
4	13	604	CTTCTGCTTATAAGTTTGTCCATAGCAAGGGTAAGAGATAACTATGATCTAATATGAGAC	135	A_95_P065270	BP136284	Unknown	6.4907	1.07792	2.43877	3.48015	1	0	1	1	0	0	1	1
4	14	258	GTAGCTGTTAGGGATTGTATTTTTGCAAGTGATTTGTTCTGAATCAATGTATTGCTACTG	137	A_95_P119392	DV162566	Unknown	67.1825	15.8544	30.335	45.4984	1	1	1	0	1	1	0	0
4	15	599	GTTAGTACATTTGGTTATGTTTTTAGAGATTGGAGCATTTTGGAAAGTGCAGGATGAGTT	139	A_95_P241300	FG640798	gb|TT-07_E06 K326 trichome library Nicotiana tabacum cDNA, mRNA sequence [FG640798]	13.0579	5.28	7.52541	2.49499	1	1	1	1	0	0	0	1
4	16	665	CGAGGCCATTTTGCCACATGTAATTTCATTTTGATGTTATGTTGGTTTGTAATATATGGG	141	A_95_P126012	EB425210	Unknown	35405.3	63741.3	0.932743	0	1	1	1	1	1	1	1	1
4	17	637	CCAGATATGATAGAGCTAGGGGAGTTGAAATAGGGAACAAGGACATCAAGCTGAGTACTG	143	A_95_P054976	BP133575	Unknown	71.8245	38.6219	73.8366	67.0237	1	1	1	1	1	1	1	1
4	18	577	GGTGGAAAAGGTTCTCGGAGCACTTATTGTATATCACATAAAATATTGAACCAATGTTAG	145	A_95_P117027	DV159811	tc|Rep: Chromosome undetermined scaffold_528, whole genome shotgun sequence - Vitis vinifera (Grape), partial (10%) [TC54140]	24.6463	9.33131	4.84334	5.77743	1	1	0	0	0	0	0	0
4	19	379	ATTCTTGTAAGCATTGATTGTTTCGAGAGGAATGGTCATTGCTCAGGAATAGATAATGAT	147	A_95_P030076	TA18497_4097	tc|Rep: Chromosome chr10 scaffold_312, whole genome shotgun sequence - Vitis vinifera (Grape), partial (66%) [TC74335]	12093.8	4876.02	54.8564	148.259	1	1	1	1	1	1	0	1
4	20	613	GCCCAACAGCTTTTGAAATGTAAAGAGTTGGATTTTTGGGTGATAAAAATGTCTCATGTT	149	A_95_P134767	EB437530	tc|Rep: Mpp10 protein, expressed - Oryza sativa subsp. japonica (Rice), partial (14%) [TC51704]	4.35062	1.075	6.46162	9.67052	0	0	1	1	0	0	1	1
4	21	841	CCAAGGAGGTTGTTAAAGAGTTGTGCTCTATTAGAGATTCTCTTTTTGGTTATTTTATCG	151	A_95_P214287	TA20230_4097	tc|Rep: Chromosome chr13 scaffold_48, whole genome shotgun sequence - Vitis vinifera (Grape), partial (14%) [TC71750]	3.57	1.1885	0.834108	0	1	0	1	1	0	0	1	1
4	22	745	TAGTCAATTACCTATGGAGTGATCAAATCTTTGAATGAGGTTAGGCATTTAATGTCGGAT	153	A_95_P087143	BP529722	Unknown	5.61585	3.30971	0	0	0	1	1	1	0	0	1	1
4	23	404	TATATGTGTGCTTCTGATCCTAAGGAAGATCCTCCCAAAACAATTCCAGGGAGTGAGATA	155	A_95_P080025	BP527906	tc|Rep: Chromosome chr6 scaffold_3, whole genome shotgun sequence - Vitis vinifera (Grape), partial (40%) [TC54628]	14.205	17.2877	30.9646	29.053	1	1	1	1	1	1	1	1
4	24	490	AACCATGACCATGTCAGTCCCAGCCGATTTTAAGCAGTATTCCATGAGACCCAAGATTCA	157	A_95_P060850	BP135106	Unknown	10.945	3.0925	0.584408	1.37028	1	1	1	1	0	0	1	1
4	25	1010	TGAGTGAAGATGAGTCCTGTTTCAGTGATCTATGATCAGAAAAGGAACTTAGCAGCTCCC	159	A_95_P029391	TA16965_4097	tc|Rep: Proteasome subunit beta type-1 - Petunia hybrida (Petunia), complete [TC67125]	145.659	169.324	77.7725	56.8931	1	1	0	0	1	1	0	0
4	26	288	TGAATATCTTTATTCCTAATTTTACCCAACACGGTATCTCCGCTACATCCATCTCAACTT	161	A_95_P046976	BP131540	Unknown	1.175	0	0	0.040945	0	0	0	0	0	0	0	0
4	27	758	CTTAGCTGGTTCTGTGCTATGCCATCATTTCTCATAAATTTTTGGTCACTTGCATCCCGG	163	A_95_P218832	TA21262_4097	tc|Rep: Chromosome chr13 scaffold_17, whole genome shotgun sequence - Vitis vinifera (Grape), complete [TC52287]	54.2845	22.9885	65.4698	211.188	1	1	1	1	1	1	1	1
4	28	410	AAGTTGTATCTTGCTCTGACATTACAGCCATTGCTGCTAGGGACTCTGTTGTCTTGACTG	165	A_95_P034843	EH664907	gb|16A09 Transformed tobacco Lambda Zap II library Nicotiana tabacum cDNA 5', mRNA sequence [EH664907]	5.828	3.86175	35.8407	211.144	1	1	1	1	0	0	1	1
4	29	760	CCATTCATGGTCGAAATACACTGATATTTGAGAACTTCCCAAGCATTACTTCTTGATATT	167	A_95_P214557	DV159790	gb|KP1B.101G08F.050722T7 KP1B Nicotiana tabacum cDNA clone KP1B.101G08, mRNA sequence [DV159790]	90.8423	30.1788	97.7249	1.46838	1	1	1	1	1	1	1	1
4	30	1364	GATTCTTTAAGATAGCCTGGTGTAATTCTTTGATCAGTTCTAATGAACTATCCTTTGCCA	169	A_95_P013036	TA12793_4097	Unknown	177.858	137.055	1334.26	2.85178	1	1	1	1	1	1	1	1
4	31	486	TTGGAGTGCAAAACTAAAAACTTTATAAAAGTTGATCCACTTGGTTGGATATCTTCCCCT	171	A_95_P220127	TA21544_4097	tc|Rep: Chromosome chr4 scaffold_6, whole genome shotgun sequence - Vitis vinifera (Grape), partial (56%) [TC56917]	33.5596	91.0328	10.6318	7.89152	1	1	1	1	1	1	1	1
4	32	576	GATGTGATTTGAGTCTAGAAGTATGTTGTTTGAGGTTTTCTGTCATTCCCTATTTCAAGA	173	A_95_P112927	EH618900	gb|CHO_SL015xd16f2.ab1 CHO_SL Nicotiana tabacum cDNA, mRNA sequence [EH618900]	2388.62	3002.77	2710.31	4035.91	1	1	1	1	1	1	1	1
4	33	165	ACTATTGTTGGTTCTCTTGCATTCAAGCCCTCAATTTGCAGCAGTTTCATTATTTCACCC	175	A_95_P110357	CV019698	Unknown	4014.03	4001.01	140.746	351.917	1	1	0	0	1	1	0	0
4	34	747	TAAGGTTTCAATGCGCTATGGACCTTGCTTTCCTGCTATAATGTATATCCTGTTCCGACC	177	A_95_P175491	EH666101	Unknown	2.504	2.14772	1.02475	0.295431	0	1	1	1	0	0	1	1
4	35	502	GAGATGAGAACAACAACGACCAGAGACACCTATGAAGCTTCTCTATATTTTCTATTTTTA	179	A_95_P232369	FS408655	gb|FS408655 normalized full-length tobacco cDNA library Nicotiana tabacum cDNA clone TBK02GR0022_1_H06 5', mRNA sequence [FS408655]	35.0583	9.18002	1425.55	326.743	1	1	1	1	0	0	1	1
4	36	498	TTCAAATAGACGTCGGTGCTGCCTGTATTCTGCCATCAAATTAACAAATATCAAAGAGGG	181	A_95_P235059	CN498815	gb|ARG31 Tobacco leaves expressing AvrPto Nicotiana tabacum cDNA clone ARG31, mRNA sequence [CN498815]	12.3818	5.148	1.37143	3.07073	1	1	0	0	0	0	0	0
4	37	92	GTGGAAGAAGTTCCTAAAGTTATGATGATTGATGCCAACACTTTTGTAGAATGATGTTCA	183	A_95_P130427	EB430486	tc|Rep: Chromosome chr14 scaffold_211, whole genome shotgun sequence - Vitis vinifera (Grape), partial (57%) [TC69812]	123.334	86.3707	13.5218	14.1079	1	1	1	1	1	1	1	1
4	38	339	TAATCTCAGAGATGCTTTGGAACGTGGTTATTCAATGGATAATTTGCTAATTCTCAGGGA	185	A_95_P223257	TA22210_4097	tc|Rep: Uracil phosphoribosyltransferase - Nicotiana tabacum (Common tobacco), partial (49%) [TC65598]	85.382	79.8888	76.4792	9.9821	1	1	1	1	1	1	1	1
4	39	773	AAATCTTCATATGTCTGAACTTGGGCTTTAACAATTTCAGACCCGAATATCTGAAGTCTA	187	A_95_P178972	DV162525	gb|KP1B.001G07F.050628T7 KP1B Nicotiana tabacum cDNA clone KP1B.001G07, mRNA sequence [DV162525]	5.76727	1.1875	23.563	313.574	1	0	1	1	0	0	1	1
4	40	438	ATGGTTAAAGAGAAAGCGAAAGGCCATCTGTAATAGAGCTTGAAGTGGCTGCAATTGATG	189	A_95_P090918	BP531140	tc|Rep: Expansin-2 - Petunia hybrida (Petunia), partial (52%) [TC59451]	129.832	145.084	19.6028	37.3422	1	1	0	0	1	1	0	0
4	41	593	GTTTTGAACTTTTATTAGACAATATTGTAGTGACGGGATGGTTAAATGCTGTAGCAATGG	191	A_95_P129312	EB429034	tc|Rep: Chromosome chr9 scaffold_33, whole genome shotgun sequence - Vitis vinifera (Grape), partial (45%) [TC57808]	19.1359	4.85111	71.2017	216.359	1	1	1	1	0	0	1	1
4	42	484	TAGATGGAAACTCCTTTAAAGATCTGTGAGGGTATGTTTTGTTTTAGCCCAAAATCTGTA	193	A_95_P025506	TA18632_4097	tc|Rep: Chromosome chr16 scaffold_94, whole genome shotgun sequence - Vitis vinifera (Grape), partial (89%) [TC67590]	0.045	0	15.8052	167.525	0	0	1	1	0	0	1	0
4	43	905	GCCATGATAACTGTAGAAATTGATCCTAATGATATTTATTGTACCAGAAGAGGACCCTTT	195	A_95_P212702	TA19892_4097	tc|Rep: Chromosome chr5 scaffold_2, whole genome shotgun sequence - Vitis vinifera (Grape), partial (73%) [TC57216]	129.912	108.28	10.4082	8.09249	1	1	1	1	1	1	1	1
4	44	679	CCTAGATAGCCAATGAGATTGAAAATGTCGGTTAATGACTTCTGGTTAATATCACTCAAA	197	A_95_P223042	TA22163_4097	tc|Rep: At4g04200 - Arabidopsis thaliana (Mouse-ear cress), partial (84%) [TC55870]	411.114	1105.27	60.0115	64.8219	1	1	1	1	1	1	1	1
4	45	823	TTGGGGGTTGCAATGGTCTGAAAATCGTTGCACCTTTTCAGATCATGTGCGTATTATAAT	199	A_95_P120347	DW000191	tc|Rep: Chromosome chr8 scaffold_88, whole genome shotgun sequence - Vitis vinifera (Grape), partial (76%) [TC42932]	6.49916	10.1548	56.9947	568.883	1	1	1	1	0	0	1	1
4	46	736	CTAACCCTCTATTATGTACAATTAGAAAAACATTATTTATCTTTCGATGCTGGGGACTGG	201	A_95_P160737	EH619401	Unknown	3.87	0.95	1.06849	1.18522	1	0	1	1	0	0	1	1
4	47	804	ATTATTCTGAGCCTGATTCTGTCACTTCGATGTTGAGCTCAGGTGGTGGATGAGATCAGA	203	A_95_P299353	FG168771	gb|AGN_RNC005xd08f1.ab1 AGN_RNC Nicotiana tabacum cDNA 5', mRNA sequence [FG168771]	2.49611	0.209	9.26737	33.6501	1	0	1	1	0	0	1	1
4	48	476	TTGATGAAGCCAAAGGGGCTGTAGTTTCAACACTTGATCCACGGGGAGAAAACCAGTATT	205	A_95_P083100	BP528674	Unknown	2.80666	2.693	0	0	1	0	1	1	0	0	1	1
4	49	768	TCTAATATATCTAGGCCCTGCTTCCACATGGGCGAATGGATTGATAGAGCTGTTCAACGA	207	A_95_P268651	FG176886	gb|AGN_RNC119xm01r1.ab1 AGN_RNC Nicotiana tabacum cDNA 3', mRNA sequence [FG176886]	2.46687	2.022	1.16345	0.930267	0	0	0	0	0	0	0	0
4	50	0	TCTCAACATCAAGACAGTTCTTGGAGGGACGTAATTGTGAGGCTGATATTGAAGATATCT	209	A_95_P295183	A_95_P295183	Unknown	4.09	0.62875	0	0	0	0	0	0	0	0	0	0
4	51	1007	CATTGAGGAATCTTGGTGTGTCAAATATTGAAAATATATGGCTTGAAAGAAGTTAGCGCA	211	A_95_P012251	TA12716_4097	tc|Rep: Plastid-lipid-Associated Protein - Nicotiana tabacum (Common tobacco), partial (63%) [TC65449]	7.801	4.05909	19.3252	3.14664	0	0	1	1	0	0	1	1
4	52	603	GGCTCGTAGCCTTGATGTTTCTATTTTTGCATGACCAGTGGAGTTTAGACCTTATATTTG	213	A_95_P122427	DW002401	tc|Rep: Chromosome chr11 scaffold_14, whole genome shotgun sequence - Vitis vinifera (Grape), partial (69%) [TC64207]	180.269	106.428	141.812	218.465	1	1	1	1	1	1	1	1
4	53	848	ATGTGCTACCATTCGACACAGTCCGCAAAAGATGATGCTAACTCAGGCAGAACAAGATAG	215	A_95_P295893	FG144055	gb|AGN_RPC017xd20f1.ab1 AGN_RPC Nicotiana tabacum cDNA 5', mRNA sequence [FG144055]	12.8723	4.83415	1.93786	1.00051	1	1	1	1	0	0	1	1
4	54	206	GATGTTGCAAGGTTGAGGAAATTATCATTAATGAGATACCGTTGCGGGAGATAGAGCTAG	217	A_95_P040581	BP129868	Unknown	10.7381	3.67834	2.83144	2.21133	1	1	0	0	0	0	0	0
4	56	710	AGGGTGGAAAAGATTATTTCCTGCTTGTTAGACTGGCTAAACTCGTTATACTGATTGCAG	221	A_95_P140837	EB444658	Unknown	3.78278	0	1.12832	2.37982	1	0	1	1	0	0	0	0
4	57	556	AAGGTTTACACCATCGGGTGAAGCAACACCAGATTGAGCGGAAAACACTGTTCACTTGTA	223	A_95_P053361	BP133157	Unknown	25.5002	29.7152	6.94613	10.1586	1	1	1	1	1	1	1	1
4	58	457	AGAATGGCGTAGGAAACTAACAGTGACTTTGAGTTCAAATAACGTACGTTGGAACTCGTT	225	A_95_P046516	BP131417	tc|Rep: IRE homolog; protein kinase-like protein - Arabidopsis thaliana (Mouse-ear cress), partial (29%) [TC72757]	3.60222	3.23246	0	0	0	0	0	0	0	0	0	0
4	59	856	TACGTGCGAGAGTTTATTTGACATTGATTGTTAACCTAGATCCACTATCACTGTGGTAGC	227	A_95_P277378	FG141443	gb|AGN_RPC025xj21f1.ab1 AGN_RPC Nicotiana tabacum cDNA 5', mRNA sequence [FG141443]	19.125	39.18	0.762739	1.35019	1	1	1	1	1	1	1	1
4	60	406	TGCCAAAGTTGTGTTGTTCATAGTTGCAAGAAGAGCACACAAGTATATATGCTTATCGAG	229	A_95_P076735	BP527064	Unknown	1.4625	0.3015	0	0	0	0	1	1	0	0	1	1
4	61	747	TATATTTGTGTCTGATTACAAGCAAGCGGGAACTCCATTGTTCTTTGACTAAAATCCCTT	231	A_95_P060050	BP134900	Unknown	0.07	0	0	0	0	0	1	1	0	0	0	1
4	62	415	ACAAACCTGTCCTAAGGTGTTTGGACTTCTGTTCATCCCTTCAATCTCTTTTTAAACAGT	233	A_95_P091938	BP531568	Unknown	0.788335	1.305	0.946935	0	0	0	0	1	0	0	0	0
4	63	1063	AAGATGAGCCTACAGAGGGAGCTCCGGAATTCTTTCTGCTTCAGTTTTACCTGGTAATCA	235	A_95_P198057	TA16697_4097	tc|Rep: Protein BCCIP homolog - Arabidopsis thaliana (Mouse-ear cress), partial (42%) [TC55773]	6.45667	16.2608	37.5662	37.7962	0	1	1	1	0	0	1	1
4	64	872	TATGATGATGCAGTGAGTTAGCTAGCTATATAGGCTTGTCAGTTAGTGTAACTTAGTGTT	237	A_95_P135277	EB438546	gb|KN6B.101B07F.051230T7 KN6B Nicotiana tabacum cDNA clone KN6B.101B07, mRNA sequence [EB438546]	0.19222	0	270.152	1025.25	0	0	1	1	0	0	1	1
4	65	580	CCATTACTCTGTAAATTGGTTGAGCTAATGTGGTACCAGGTGTGGTGTACCGCTTCCTTT	239	A_95_P225327	EB436478	gb|BL12.101H13F.060309T7 BL12 Nicotiana tabacum cDNA clone BL12.101H13, mRNA sequence [EB436478]	21.87	40.6826	53.7478	248.493	1	1	0	0	1	1	0	0
4	66	356	AATTGTTGTGAATGTCCCCTGCATGTGATCTATCCGATAATTTAACACATTACAACTACA	241	A_95_P077575	BP527286	Unknown	9.46	3.35725	1.90673	2.2742	1	0	1	1	0	0	1	1
4	67	351	GAGATAGACTGGAATGGCAGTTTTATGCACTAGCTTGAATTCAAAATGGATTCAGATATA	243	A_95_P026121	BP530829	tc|Rep: Chromosome chr17 scaffold_12, whole genome shotgun sequence - Vitis vinifera (Grape), partial (96%) [TC64061]	4301.84	5754.45	52.0359	33.7188	1	1	0	0	1	1	0	0
4	68	650	CTAGACACGCGTTTAAATCTTACTAAAACTTCCAATTTATAATGGATAGAGGCGCTAGAG	245	A_95_P315688	FG181473	gb|AGN_PNL204af1_h5.trimmed.seq AGN_PNL Nicotiana tabacum cDNA 5', mRNA sequence [FG181473]	0.70778	0	0	0	0	0	1	1	0	0	1	1
4	69	216	ATAAACTGCCTCGCCAATTGACCTGCATTAATGTCTTAACTTCAAAAGTCTCCAATACCC	247	A_95_P041031	BP129988	Unknown	2.535	0.8535	0.439715	0.112418	1	0	1	1	0	0	1	1
4	70	439	AAGTAAAAATATTATCTAACGGAGTTACGTTGACCACGAAGTTCGGGCGGAAGCTTACGG	249	A_95_P275813	AM837169	gb|AM837169 seedling library, SL Nicotiana tabacum cDNA clone nt002161046, mRNA sequence [AM837169]	3.65	3.98511	0.329829	0.695318	1	1	0	0	0	0	0	0
4	71	1489	CTGGTTTGACCAAGAGGACGAAGCTCGGGGTAATTTTTATTTGTATATATAATTCAAAGA	251	A_95_P202027	TA17545_4097	tc|Rep: Chromosome chr16 scaffold_10, whole genome shotgun sequence - Vitis vinifera (Grape), partial (48%) [TC49854]	32.3092	50.7171	234.247	11.8822	1	1	0	0	1	1	0	0
4	72	689	GTGATGGTTTAGTTGGATTATACAGGGGGTTTGTTCCCAATGCGCTGAAAACTCTCCCTA	253	A_95_P213537	TA20069_4097	tc|Rep: Chromosome chr8 scaffold_23, whole genome shotgun sequence - Vitis vinifera (Grape), partial (81%) [TC68069]	24.423	17.8901	58.8284	28.1816	1	1	0	0	1	1	0	0
4	73	1264	GAACTATTCTTGGCTTTTTGTGTTCCACCCGAAGCCCTATGAACCTGCATTTTGAAAAAA	255	A_95_P249317	U91924	gb|Nicotiana tabacum S-adenosylmethionine decarboxylase mRNA, complete cds [U91924]	4740.14	2950.02	4739.07	4789.32	1	1	0	0	1	1	0	0
4	74	337	CTGATGTAGTGAATTTGGTGTTGTAATTTTAAATCCGGATGAACATGTACTCATGCTTAG	257	A_95_P030896	EB444971	Unknown	340.852	182.062	9.09293	6.70816	1	1	0	0	1	1	0	0
4	75	875	GAAAAGAGAAGAAGTTTCTACATGTGCATCGGCATCAAAGGATAAGTTTCCCAGAGTCAG	259	A_95_P118337	DV161346	Unknown	15.06	5.88538	11.6133	32.0943	1	1	0	0	1	0	0	0
4	76	513	TGGTAAAAAGTCTTCTTACTGTTCGCGCGGAAACCGAGACACCAGTTAGTGCTGTTTCTA	261	A_95_P120467	DW000392	tc|Rep: Chromosome chr7 scaffold_31, whole genome shotgun sequence - Vitis vinifera (Grape), partial (45%) [TC58179]	3.27156	3.53375	4.62696	2.02943	1	1	0	0	0	0	0	0
5	10	385	GTTCCAAGAATGTATGAAGTCAAGGATGAGAGGCATGCGGAAGCATTCTGGAACGATGTT	263	A_95_P108187	FG643308	gb|TT-01_A12 K326 early senescent leaf library Nicotiana tabacum cDNA, mRNA sequence [FG643308]	28.585	4.26063	4.50323	15.1334	1	1	0	0	0	0	0	0
5	11	1033	ATTTGCGATATTGACGCTCCACTCTAACAATTCATTGAAGCCTGTTATGGATTTGGAACA	265	A_95_P030486	TA18271_4097	Unknown	7.14	4.13556	6.03459	2.91644	1	1	0	0	0	0	0	0
5	12	501	TTATAATGGGGTTATTGGTAATGAAGATCAGAGTAATTCCAAGTTCTTGATTGAAGGCGG	267	A_95_P075025	BP526619	Unknown	2.82714	3.556	2.3278	40.8532	0	0	0	0	0	0	0	0
5	13	675	AGAGTTATTGACTTCACAGTCTTGGATGCGAAGGTGGGTTCATAATAGGGGATGCTACTG	269	A_95_P262931	BP137328	gb|BP137328 MAT001 Nicotiana tabacum cDNA clone BY10017, mRNA sequence [BP137328]	18.8561	6.70236	12.7513	15.7052	1	1	0	0	0	0	0	0
5	14	855	TCTCAAAACTGAACAGTCATATCTATTTGTGAAAGAGAGTGGCTTTTCAGAAAAGTCATC	271	A_95_P131332	TA14146_4097	tc|Rep: Thioredoxin - Limonium bicolor, partial (64%) [TC42824]	73.9465	71.2396	1635.19	57.5194	1	1	0	0	1	1	0	0
5	15	1082	CACTTGAGAGGTTTCTGCTCGAGATTTTAGTCCGATTAAAAGCATCAATTTTTGAAGATC	273	A_95_P182887	TA13330_4097	tc|Rep: Voltage-dependent anion channel - Nicotiana tabacum (Common tobacco), complete [TC55726]	1159.8	371.478	1117.12	199.678	1	1	1	1	1	1	1	1
5	16	534	TATGATGTCAAGACCTTGAAGTATATTAGGATGTGATTTAGCTGCTTGAAGAGCATTTCA	275	A_95_P027001	TC69519	Unknown	0.64	1.4375	0	0	0	0	1	1	0	0	1	1
5	17	552	TATGACACTCATATAAGGTAGAGGAGCAATGCCCTAAAGACCAAGAAATTGGGTTGCACC	277	A_95_P054436	BP133434	tc|Rep: Zinc finger, RING-type - Medicago truncatula (Barrel medic), partial (91%) [TC69138]	14.7736	10.673	32.1244	70.5586	1	1	1	1	1	0	1	1
5	18	694	TTTGGCAATGAAGTTAATGGAAGAGCGAATAGCTCATCCAGATAAGTATACTGATGATAG	279	A_95_P141182	FG143459	gb|AGN_RPC019xj22f1.ab1 AGN_RPC Nicotiana tabacum cDNA 5', mRNA sequence [FG143459]	6.14	5.61308	6.30986	6.14226	1	1	0	0	0	0	0	0
5	19	412	GGATCCACTTTTTTCCAACCAAAAGCGAAGTTCTTTATACAAGAAAATATCATGCCAAAC	281	A_95_P299128	AM781889	gb|AM781889 DL, diurnal library Nicotiana tabacum cDNA clone nt005087051, mRNA sequence [AM781889]	4.18333	0.6375	0	0	0	0	1	1	0	0	1	1
5	20	563	TGTCGTTGAGTCGATGAATTTTTGTAAAAGAAGCATTAATCCACTTATGGGACTAGGAAG	283	A_95_P053711	BP133255	Unknown	1.359	0	0	0	0	0	1	1	0	0	1	1
5	21	591	CGGAATAGGTTTCTGCTAAATGATGTTAATGTTCTTGATCTAGAGACAATGACTTGGAGT	285	A_95_P070695	FG159775	gb|AGN_RNC021xd11f1.ab1 AGN_RNC Nicotiana tabacum cDNA 5', mRNA sequence [FG159775]	161.289	109.846	6.32324	20.6472	1	1	1	1	1	1	1	1
5	22	345	AGGGCATACCTTGCAATGCAGTCATTATACTCCATCATCATTTCCTGATGGTGCTCCTCT	287	A_95_P150147	DV161528	gb|KP1B.108G06F.050726T7 KP1B Nicotiana tabacum cDNA clone KP1B.108G06, mRNA sequence [DV161528]	6.33875	2.605	3.48118	2.97576	0	0	1	1	0	0	1	1
5	23	659	GTACCCGCGCAATGCGCGGTCAATATTAAAATCATTATTAAATTAACAGCTTGTTTGGAT	289	A_95_P283733	FG637912	gb|TT-36_I24 Samsun trichome library Nicotiana tabacum cDNA, mRNA sequence [FG637912]	2.89	1.83	1.15163	2.3042	0	0	0	0	0	0	0	0
5	24	591	TTGAAACAGAGTCAGTTGCTATCTTGTTTATGTTTTGCTCTGCATATGGGACCTAATGTC	291	A_95_P160137	EH618785	Unknown	2402.9	2565.74	1096.13	2197.49	1	1	1	1	1	1	1	1
5	25	318	TGCCTACAGTAATGAGAAGTTGAATTGCAGGCATAAACTAGAAGCATTTTAATCTGGTGT	293	A_95_P213532	TA20068_4097	Unknown	3.188	3.04857	0.218145	0.113816	0	1	0	0	0	0	0	0
5	26	2415	ATGAACTGTTGTGGCTCTGTTGAAGTGTTTGTTCATGCACGGATGCACCCATTTACTTTG	295	A_95_P180402	TA12734_4097	tc|Rep: 3-hydroxy-3-methylglutaryl-coenzyme A reductase - Nicotiana sylvestris (Wood tobacco), partial (9%) [TC50587]	1718.93	1342.75	5.04502	996.526	1	1	1	1	1	1	1	1
5	27	195	TGTAATATTATAGTTTTAAACTACTCAGGCGGATCCAACATTTCAAAAGAATGGGTGCAC	297	A_95_P114582	CV021677	tc|Rep: Chromosome chr11 scaffold_14, whole genome shotgun sequence - Vitis vinifera (Grape), partial (28%) [TC74473]	6.07535	1.7435	15.1343	22.1417	0	0	1	1	0	0	1	1
5	28	277	TTAAGATACAGCAACTTGTGGACTACATTTGGACCCACCACACAGCATATTACCCCTGCA	299	A_95_P065325	BP136296	Unknown	3.605	1.67633	0.900467	0.250391	1	0	0	1	0	0	0	0
5	29	583	TAAGCGTTGGGAATGTCAATGAGATGGGTGTATATGGCACTGGGCTAAAGAATGAAGTTG	301	A_95_P037603	BP129051	Unknown	39.2634	7.91273	3.68614	4.17305	1	1	0	1	1	0	0	1
5	30	103	AATGAACAGGGAAACTTGACGTTCGAATTTGGGGCATGCAATGCGCATTATCACTTTTTC	303	A_95_P142347	EB445834	Unknown	24.2784	6.70283	0.558649	0.579811	1	1	0	0	1	0	0	0
5	31	587	TTAGGGTCTTTTCCTTTGAAATTGGGTATGTGAAAGTGACTTGATGTGGTATTTGCTCTG	305	A_95_P261496	BP132530	gb|BP132530 MAT001 Nicotiana tabacum cDNA clone BY4710, mRNA sequence [BP132530]	13.8487	0	2.76823	1.8385	1	0	0	0	0	0	0	0
5	32	537	GTATATATTCATAGCATTTTCAAATGCAGAGGGAGAGCGCATGGTGTCTACTGTCTAATG	307	A_95_P036008	BP128618	Unknown	98.9015	62.5129	0	0	1	1	1	1	1	1	1	1
5	33	224	AGTATGAAGAGCCCACATCAGAATACGGATCTGGATATGGGAGAAAGAGTGAGTATGAAG	309	A_95_P183682	EB425023	gb|KF8C.102C14F.051214T7 KF8 Nicotiana tabacum cDNA clone KF8C.102C14, mRNA sequence [EB425023]	39.1082	13.2734	400.029	711.591	1	1	0	0	1	0	0	0
5	34	805	CTCTGTTTCTGCATTATAAGAGAGTTTTCTGGCTTGAGATGCCGCTCCAGATGAAACGAA	311	A_95_P179912	TA12615_4097	Unknown	76.7217	90.585	12.073	26.8163	1	1	1	1	1	1	0	0
5	35	518	TAATGAAGAATTTACGAATTTGTGGCGATTGGCATGTGGTATTAGTACATATCCAAGATC	313	A_95_P264096	BP526273	gb|BP526273 MAT001 Nicotiana tabacum cDNA clone BY10986, mRNA sequence [BP526273]	3.77	1.807	2.49941	1.70866	1	0	1	1	0	0	1	1
5	36	73	TAGAAACTGTAGCTGTGTACTGGCATCTTATTCGATTATTCTCGCTTTGCATGTAAAAAA	315	A_95_P313498	FG157619	gb|AGN_RNC025xg14f1.ab1 AGN_RNC Nicotiana tabacum cDNA 5', mRNA sequence [FG157619]	2.24	0.575	3.87962	2.6072	0	0	1	1	0	0	0	0
5	37	819	TACAGCTGATCAGAAGCTAAGACCACTACATGTGTTCGTCGCGTTTACATCTCAAGTCCT	317	A_95_P248917	FG160046	gb|AGN_RNC020xg09f1.ab1 AGN_RNC Nicotiana tabacum cDNA 5', mRNA sequence [FG160046]	2.0675	0.426667	5.58162	1.39989	0	0	1	1	0	0	1	1
5	38	564	TGTGTTTTGGTGTAGAACTTTCTCAGTTCTGGCTATGTAGTTGAATCAAGTGCATTTTAA	319	A_95_P001071	FG641470	gb|TT-31_K08 K326 trichome library Nicotiana tabacum cDNA, mRNA sequence [FG641470]	481.65	392.118	2283.09	151.212	1	1	0	0	1	1	0	0
5	39	473	CCAATGCAACTCCGTTTCAAGTTTGTTTTGCTTCACATGTTGCATTTTGATGTAAATGTA	321	A_95_P030801	BP133019	tc|Rep: Carbonic anhydrase - Solanum lycopersicum (Tomato) (Lycopersicon esculentum), partial (91%) [TC74211]	1.39	3.29833	8.88639	3.09109	0	0	1	1	0	0	1	1
5	40	856	TGAGTCCTCAATTGCTGCTAAAGCTTTCTCCCTAACAATCAATGCAGTAAATCACTCTGC	323	A_95_P260171	FG163628	gb|AGN_RNC014xc08r1.ab1 AGN_RNC Nicotiana tabacum cDNA 3', mRNA sequence [FG163628]	8.03465	0.408	0	0.275986	0	0	1	1	0	0	1	1
5	41	526	TTGTCCAAGGCAAACGATTCAACTCCCGATCTGCACAAGGTGAAGATGCGAACTAAGTTT	325	A_95_P199242	TA16951_4097	tc|Rep: Chromosome chr17 scaffold_16, whole genome shotgun sequence - Vitis vinifera (Grape), partial (72%) [TC50004]	22.0458	1.8755	3.93295	1377.8	1	0	0	1	0	0	0	1
5	42	732	ATACCATCAATGTTGCTCCCGACCATACACACTCATAGGAGTACATTATTTCTTCTTTCA	327	A_95_P310868	FG139865	gb|AGN_ELP023xl15f1.ab1 AGN_ELP Nicotiana tabacum cDNA 5', mRNA sequence [FG139865]	3.08062	2.543	3.70388	1.20878	1	1	1	1	0	0	1	1
5	43	810	CTGTGACACTACAGTTGGGAAATATGTAATGATGTTTGTCTAGGTTCGAGTTAATTTCAT	329	A_95_P178007	EB438099	gb|KN6B.009M14F.050901T7 KN6B Nicotiana tabacum cDNA clone KN6B.009M14, mRNA sequence [EB438099]	8877.71	5380.38	363.069	877.834	1	1	1	1	1	1	0	0
5	44	282	TACACTCTGATGTAATGGATGACAATATCCACATTGGAACCACTGTTCCGTCGCTTCTCG	331	A_95_P063155	BP135702	Unknown	4.70375	4.19375	6.01943	8.41442	1	0	1	1	0	0	1	1
5	45	296	TCAAATCTCACAGGAATGTGTTTGTTGATTGACTTATTGTAGAAGGTCACTCCATCTCTT	333	A_95_P131862	EB432289	tc|Rep: Chromosome chr5 scaffold_2, whole genome shotgun sequence - Vitis vinifera (Grape), partial (33%) [TC63536]	26.485	4.36	5.0191	10.3263	1	1	1	1	1	0	1	1
5	46	420	TTTGTCAGTGTACGAGTCACAATTAAGTTGCCAGAAAGAGCTGGAACAGTTATCGAAGGA	335	A_95_P262716	AM791244	gb|AM791244 DL, diurnal library Nicotiana tabacum cDNA clone nt005034008, mRNA sequence [AM791244]	7.5768	12.8079	4.38642	4.12206	1	1	0	0	0	0	0	0
5	47	427	TACATAACAATATGAACACAAAGACCTATACAGGTAGTCATCAGAACCAGAATGGGAGAA	337	A_95_P050186	BP132336	Unknown	6.68	4.80577	0.176057	0.365217	1	1	1	1	0	0	1	1
5	48	790	AGGAGCTTATTTTTCTCCAGTACCTTTTGGAACATAATTAGTCATGACCCTCCGGGCGAA	339	A_95_P236159	FG175448	gb|AGN_RNC122xb23r1.ab1 AGN_RNC Nicotiana tabacum cDNA 3', mRNA sequence [FG175448]	0	1.37	0	0	0	0	0	0	0	0	0	0
5	49	698	TTTCCCATATCCCAATTGTGGGATTACACTAGGTTTGCTATTAATGTTGTTTGTACTCTT	341	A_95_P202567	TA17664_4097	tc|Rep: Chromosome chr12 scaffold_18, whole genome shotgun sequence - Vitis vinifera (Grape), partial (78%) [TC73256]	0.837145	0	10.1969	2363.71	0	0	0	0	0	0	0	0
5	50	938	GAAAGAATTTATGGATCACAGAGCCCAAAATGTAAATGCTTTCAAGAGTGAAATCGAGCA	343	A_95_P191307	TA15206_4097	Unknown	6.5939	3.2275	0	0	1	0	1	1	0	0	1	1
5	51	186	ATGACCTATGCATATTCTCACCAGTTGGGGAAAAGCAACCCTAAATCAGCTGTGGACATC	345	A_95_P125837	EB424925	Unknown	4.805	2.89834	15.5447	262.703	0	0	1	1	0	0	1	1
5	52	624	ATGTCTGTATTTGGTACTGTTGCAGCCTGGTGGATGATCACGATCAGTCATGTTTGTATA	347	A_95_P057061	BP134118	Unknown	1308.65	1206.31	186.752	526.581	1	1	0	0	1	1	0	0
5	53	299	TTCCTTAGACACCAATGATACTGGCAGTTGAATGTGATTTTTGTATGAGAAAAATCTTGG	349	A_95_P142467	EB445919	tc|Rep: Pyruvate kinase - Vitis vinifera (Grape), partial (34%) [TC50143]	413.522	305.146	973.795	1711.86	1	1	1	1	1	1	1	1
5	54	1480	CCCCATGTATCTGTTATCAACCCTGTGTGCTAAGGGTTTATTTACTGAATCTAATATATA	351	A_95_P199102	TA16920_4097	tc|Rep: Chromosome chr19 scaffold_4, whole genome shotgun sequence - Vitis vinifera (Grape), partial (27%) [TC44888]	7125.51	12321.6	2167.61	1015.58	1	1	0	1	1	1	0	0
5	55	223	TTTCTTGGCTCAGAAATATCTTCCATGACTGCTTAGTAGAGGTCATGTGATGCTTCATTG	353	A_95_P112997	AF149251	gb|Nicotiana tabacum secretory peroxidase (PER) mRNA, complete cds [AF149251]	1.64833	0	250.658	133.424	0	0	1	1	0	0	0	0
5	56	755	GCTCAAGGACAACAAAGGATTTATGTAATAGGTTCCTGTGTTATTTCATGTCAACTTCAA	355	A_95_P011226	X95752	gb|N.tabacum mRNA for c subunit of V-type ATPase (980 bp) [X95752]	3279.72	2043.79	440.595	270.33	1	1	1	1	1	1	1	1
5	57	845	CTGTAGATGGACATGTACCAAGTAATAACTGTTAAGTTTCTGTAAATACACCTCTCTTCA	357	A_95_P214572	TA20290_4097	tc|Rep: Chromosome chr6 scaffold_3, whole genome shotgun sequence - Vitis vinifera (Grape), partial (63%) [TC51360]	27.1272	79.3045	8.17158	18.4514	1	1	1	1	1	1	0	0
5	58	565	CATTACTCAAGTGCATGTGTAGAGGAGATTTTTGGCACGCAATTGTGTGGTTTCTCCCTA	359	A_95_P164247	EH623377	tc|Rep: ATP-dependent RNA helicase-like protein DB10 - Nicotiana sylvestris (Wood tobacco), partial (59%) [TC46444]	48.7215	16.3267	22.2734	49.5578	1	1	1	1	1	1	1	1
5	59	367	TTCCCATTTGCAGATGAATATATTCTTGTATAATACATGTTGAGAGACCACCTATTCGTG	361	A_95_P182737	TA13290_4097	Unknown	1.20834	1.32601	2.65614	18.893	0	0	0	0	0	0	0	0
5	60	860	ACTGGTGCTCAAGGCATGGATCAGTACTTACCATTTGTTCAATGCTTAAGCGCAATCCTG	363	A_95_P284493	EB443060	gb|KN6B.115P14F.060127T7 KN6B Nicotiana tabacum cDNA clone KN6B.115P14, mRNA sequence [EB443060]	9.65682	23.8205	18.7222	71.437	1	1	0	0	0	0	0	0
5	61	486	AGGTCAATTTTGTATCTCTGTGTCTAAAGGTGAGTGATGTCTTGGTTCTGTAGGTACTTA	365	A_95_P080360	BP527986	Unknown	3.01166	0.893335	0.998422	0.111884	1	0	1	1	0	0	1	1
5	62	1131	CTATGTTCAGCTCTTGTTATTATAAGGGTTTTTATTGCACGAATCTTCAATCTTCTCAGC	367	A_95_P024491	TA17600_4097	tc|Rep: Chromosome chr2 scaffold_132, whole genome shotgun sequence - Vitis vinifera (Grape), partial (24%) [TC42123]	182.584	354.944	219.201	325.733	1	1	1	1	1	1	1	1
5	63	452	GATCCGTTTGGGCTCTGTTGCTATTTAGGTTGAACCACAATTGTTTTGTATTATATTGAA	369	A_95_P132142	EB432597	tc|Rep: Chromosome undetermined scaffold_100, whole genome shotgun sequence - Vitis vinifera (Grape), partial (89%) [TC56032]	8.3475	2.66591	102.736	2.42279	1	1	0	0	0	0	0	0
5	64	772	TGTGGAATGTTTGGATTAATGTTTTATTGCTGTGATGAGGATGTGTTAGTATTTGCCATC	371	A_95_P203022	TA17766_4097	Unknown	1.5275	3.57166	6.69156	4.58085	0	1	1	1	0	0	1	0
5	65	533	TTGATTTTACCTTCTAATGGGGTCATTTTCCATAGTGATTAGTAGCTCTCTATAGTTGCA	373	A_95_P054296	BP133399	Unknown	2.676	0.77	0.028775	0	0	0	1	0	0	0	0	0
5	66	368	TACATTGTAAACCTATGTTTGGAAAAGAATTATTGGCGTTTGAGGAAGTGGGAGTCCGAG	375	A_95_P090493	BP530974	Unknown	200.478	241.656	0.289225	0.00551179	1	1	1	0	1	1	1	0
5	67	531	GACGACTTAAATATGTTAGATGCAAGACGGAAAGAAAATTTCATGGATGAGGTAGCAAAC	377	A_95_P133477	FG139569	gb|AGN_ELP024xn11f1.ab1 AGN_ELP Nicotiana tabacum cDNA 5', mRNA sequence [FG139569]	37.0461	31.1947	4.77909	7.3316	1	1	0	0	1	1	0	0
5	68	566	TTGTGATTCTTGCTATCATGCTTTATGTGTTTGTATGACTACGTGAACTCTGTGAATCAT	379	A_95_P051586	BP132689	Unknown	0	0	0	0	0	0	1	1	0	0	1	1
5	69	757	CCTCCACGAAAACAATAAGACGAGGATTATTCATAGAGATATAAAAGCCAGCAATATTCT	381	A_95_P297208	EB682124	gb|KP1B.111J20F.060116T7 KP1B Nicotiana tabacum cDNA clone KP1B.111J20, mRNA sequence [EB682124]	5.07	5.52477	3.64141	7.45162	0	1	0	1	0	0	0	0
5	70	624	ATGAAGAGACAGAATATAGCAGTGTATGTTTGTGTTCCCAATTTTCAGTGTGATGAGGTA	383	A_95_P053456	BP133183	Unknown	2.31	2.83322	2.73801	2.34484	1	0	1	1	0	0	1	1
5	71	2041	TTAACTTGTGAAAATGATGTAATATCCCCAAGCTTGTTAAATGAACTGTTTCTTCCGTCC	385	A_95_P029036	AF123503	gb|Nicotiana tabacum Nt-gh3 deduced protein mRNA, complete cds [AF123503]	0	0.07	3.18811	8.70949	0	0	1	1	0	0	1	0
5	72	496	TGATTGTATCTCTTGAAAATATGAACTTTGATGTTTTGGTCTCTGTGCGTGCACGCCCGC	387	A_95_P183512	TA13476_4097	tc|Rep: Chromosome chr12 scaffold_57, whole genome shotgun sequence - Vitis vinifera (Grape), complete [TC59772]	1484.63	2178.35	186.441	64.9726	1	1	1	1	1	1	0	1
5	73	813	ATGACTGTTGAGACAATGATGAGCGATACCTAGAGGGATTTGAAACGTGTGCTCATGCGT	389	A_95_P300043	FG133016	gb|AGN_ELP018xi15f1.ab1 AGN_ELP Nicotiana tabacum cDNA 5', mRNA sequence [FG133016]	56.7515	17.9673	1.62492	2.55551	1	1	1	1	1	1	1	0
5	74	791	GGTGTATGTTTTTCGATTCCTACCAACGTTATGACGACCTAATAATTATGATTAGGTGCT	391	A_95_P000206	TA11706_4097	Unknown	58.795	79.1326	16301.9	1.44813	1	1	0	0	1	1	0	0
5	75	514	CTTGGAGAGAGTATGCATGTTTATTAAGTTGTAGGTGTCACAGAAGTGTAAATTAATCTG	393	A_95_P039876	BP129677	tc|Rep: Chromosome chr12 scaffold_36, whole genome shotgun sequence - Vitis vinifera (Grape), partial (54%) [TC42512]	715.663	482.087	45.0109	70.3183	1	1	1	1	1	1	1	1
5	76	417	ATACATTTGATGTTCCGGTGATTATCTTGATAAAGGAGGGTGCAAAGCTTGATATTAAGA	395	A_95_P305893	FG633223	gb|TT-21_B08 tobacco leaf library Nicotiana tabacum cDNA, mRNA sequence [FG633223]	4.64	1.42	0	2.07273	1	0	1	1	0	0	1	1
5	77	766	CCTAAGAATTTTCTTTAGGAGTTGATGGTCCCACAGCTATGGTTCCTATTTTTACTTATT	397	A_95_P147382	EB451785	tc|Rep: Chromosome chr7 scaffold_31, whole genome shotgun sequence - Vitis vinifera (Grape), partial (59%) [TC49385]	12.4574	2.53857	61.0042	911.602	1	0	0	0	0	0	0	0
6	9	739	TGAGATATATAAACTCCCTCTTCAAAGAGTATTTCTTATTGGGATTCTTGCCCTATTCCT	262	A_95_P117007	DV159791	tc|Rep: Chromosome chr9 scaffold_7, whole genome shotgun sequence - Vitis vinifera (Grape), partial (32%) [TC57798]	3.38	4.74449	6.51597	4.77682	1	0	1	1	0	0	1	1
6	10	762	CCGCATTACGTAATGTATGTACGTTAACCTTCTGTTATGTCCTTAAGAAGTGAAATTTTC	264	A_95_P120062	DV999782	Unknown	19.37	20.2902	7.00367	9.65823	1	1	1	1	0	1	1	1
6	11	876	ATGAAGACCCCCTTTTTATTATTTAAGCTCTTTTATGCTCTGATAGCTGTGCTTGCTTAA	266	A_95_P000406	DV157787	gb|KG9B.001N15F.050628T7 KG9B Nicotiana tabacum cDNA clone KG9B.001N15, mRNA sequence [DV157787]	13.5635	4.75889	11.5575	5.91056	1	1	1	1	0	0	1	1
6	12	2082	CCTAGTGTAACTTGTGACAATATGACTATCTCAACTTTCTTGTAAGTTTCACCTGTCTTA	268	A_95_P238964	AY183721	gb|Nicotiana tabacum MADS box protein (Mads1;11) mRNA, complete cds [AY183721]	2022.3	1659.73	3.47267	1.75774	1	1	1	1	1	1	1	1
6	13	800	AGCAGGCTAATGATTGATAGGCTTTTTAGTGAGGTATTACTTTCTTCCCAATTTGGTATC	270	A_95_P190597	EB425670	gb|KF8C.103P09F.051214T7 KF8 Nicotiana tabacum cDNA clone KF8C.103P09, mRNA sequence [EB425670]	63.6268	84.9647	19.9532	21.1028	1	1	1	1	1	1	1	1
6	14	375	GAGGCCCTGGCATCAAAAGAAAGAAAACATACTCATTAATCAAAAGTTCGAAATTTCAAC	272	A_95_P083980	BP528902	Unknown	11.2	7.52666	0.661506	0.838885	0	0	1	1	0	0	1	1
6	15	85	AGAAGCCATACTATCCTTCACCAACTCCGGATTATACTGCACCAGCTTATAAGTATACTC	274	A_95_P100888	BQ842903	Unknown	5.20278	3.04333	5.83228	202.031	1	0	0	0	0	0	0	0
6	16	776	CTGAACAGCGATTGTTCATATGATCGTATGATCTCCCCATTCTGATCCTTTTATCAAATA	276	A_95_P204707	TA18121_4097	tc|Rep: Alpha-tubulin 4 - Populus tremuloides (Quaking aspen), complete [TC44871]	3338.56	4655.18	218.584	602.663	1	1	1	1	1	1	1	1
6	17	151	CAAGGATGTGAATAGCCATTTACATCTGCATTCAAGTAAAATTCTGGGATCTTGTTAAAG	278	A_95_P093828	BP532431	Unknown	4.405	0.36	28.139	55.6864	1	0	1	1	0	0	1	0
6	18	609	TTTTACTTGAGCCTGTTTCAAAAGATAATGAGGTTGGCATATTGGAGCTTGTTTTGACTG	280	A_95_P027936	TA15225_4097	Unknown	72.967	65.3735	192.865	149.498	1	1	1	1	1	1	1	1
6	19	839	GTAACTTCCACGAGCGAACCTGTGATTAGCAGCTTAAGCAATAATTGTGAACTTTATTAG	282	A_95_P126402	EB425732	tc|Rep: Chromosome chr8 scaffold_23, whole genome shotgun sequence - Vitis vinifera (Grape), partial (36%) [TC50692]	2.595	1.28	247.358	925.49	1	0	0	0	0	0	0	0
6	20	672	AAATTTGCGCAGTTGATGTACTGGGTTTTATCCTAAAAATAGTGCATCTCGTTCCTTTTT	284	A_95_P235244	FG640658	gb|TT-05_A21 K326 trichome library Nicotiana tabacum cDNA, mRNA sequence [FG640658]	370.007	278.074	11.5029	6.67643	1	1	0	0	1	1	0	0
6	21	462	GACGGGTTTGTGATTGAATAGTATGGCTATTTGATGTTTGTGCTGCCTCTTTTACTAAAT	286	A_95_P195372	DW005122	gb|KR3B.110K05F.051111T7 KR3B Nicotiana tabacum cDNA clone KR3B.110K05, mRNA sequence [DW005122]	98.579	116.328	11.3981	9.64008	1	1	0	0	1	1	0	0
6	22	847	GTTGCAGTCAAATCCTCATGATATGAAATTTCTGGTGATACGAAGTTGAGTTGTGATGGA	288	A_95_P295228	FG148947	gb|AGN_RNC116xi20f1.ab1 AGN_RNC Nicotiana tabacum cDNA 5', mRNA sequence [FG148947]	1.005	0.828335	0	0	0	0	0	0	0	0	0	0
6	23	475	TATATATTTTTCAGTCGTTTCTAGCTCGCAGGTACTCGAGTACCTGGCAGGTAATATCTC	290	A_95_P048786	BP132002	Unknown	0.22	0	0	0	0	0	0	0	0	0	0	0
6	24	849	GCTTGTGGAAAATCTTGGTTTTCATATAATGTTCAGAGATTCATGCCTATTGGCTTGTAT	292	A_95_P182102	TA13133_4097	tc|Rep: 14-3-3 protein - Nicotiana tabacum (Common tobacco), complete [TC40661]	9.17333	4.27604	119.938	145.664	0	1	0	0	0	0	0	0
6	25	93	AATTTGGTATCCTTTTTCTTCCGATAAGTCAAGTACTCTCCAAGGGCCACGATGACGCAC	294	A_95_P061595	BP135301	Unknown	1.85333	1.70666	0	0.0118715	0	0	0	0	0	0	0	0
6	26	501	CTTAAGTGCGACAGAGCTGAGTGTCGCGTTAAAGTATTCTTTGATATTTGACCAGTACCT	296	A_95_P082010	BP528408	Unknown	0	1.848	0.011112	0.130331	0	0	0	0	0	0	0	0
6	27	365	CTCCAAGTAAACTTCCATGTCTTAGTAACCATATTGGTTCTTGCTTTTGCTGATAACTCA	298	A_95_P053976	BP133321	Unknown	0	0	0	0	0	0	0	0	0	0	0	0
6	28	894	CCATTTTAGACGCTATTCCAAACTATGATAGTAGTATATGACATTTTTGTTGACGTGGCA	300	A_95_P009751	TA13415_4097	tc|Rep: Thaliana 60S ribosomal protein L7 - Solanum tuberosum (Potato), partial (97%) [TC58600]	202.378	188.127	341.458	646.801	1	1	0	0	1	1	0	0
6	29	536	AGGCAAGCAATTTGTTACTGCAGAAGAGCTTCGAGAAAAGCTGTCTCATTTACGCAATGA	302	A_95_P219982	FS436978	gb|FS436978 normalized full-length tobacco cDNA library Nicotiana tabacum cDNA clone TBK02GR0100_2_B05 5', mRNA sequence [FS436978]	14.145	4.08	63.0842	6.0894	1	1	0	0	0	0	0	0
6	30	694	ATGTTGTACAGTTGTACGTTGAGCCACTACTAATTTCAATCCATATTCAACCCCCCTCCT	304	A_95_P021026	TA15945_4097	tc|Rep: Thioredoxin h-like protein - Nicotiana tabacum (Common tobacco), complete [TC68801]	484.326	949.75	62.3277	70.7679	1	1	0	0	1	1	0	0
6	31	726	TCCTCCAAAAATCGACTGTTCTCATTGATTTCACAGTCTCTCCATCTTCTGGAGTGCTGA	306	A_95_P273771	EH621116	gb|CHO_SL008xb16f1.ab1 CHO_SL Nicotiana tabacum cDNA, mRNA sequence [EH621116]	2.68094	0.377333	0.850014	1.34986	1	0	1	1	0	0	1	1
6	32	522	TGTTCAGTCTCTCTATATCCTCAAGCACAGGCTTAACTGACAGTAGGATCGAATTTAGTC	308	A_95_P260121	AM820880	gb|AM820880 DL, diurnal library Nicotiana tabacum cDNA clone nt005101046, mRNA sequence [AM820880]	0	0.288334	0	1.51794	0	0	1	1	0	0	1	1
6	33	1836	GGTTTCTATGTTGTGTATTTGAGTACAGCTTGTTAGGTTGATGAACTGTACTCATTCATT	310	A_95_P011666	TA12667_4097	tc|Rep: Chromosome chr1 scaffold_5, whole genome shotgun sequence - Vitis vinifera (Grape), complete [TC43188]	382.191	285.774	438.473	506.665	1	1	1	1	1	1	1	1
6	34	876	ACAACAAAGAGTTGAAGCATTGATTGTGTATGGATCCTTTTGGTTTTGTGGGCCTCCACT	312	A_95_P242872	EB683381	gb|KR3B.112G13F.060119T7 KR3B Nicotiana tabacum cDNA clone KR3B.112G13, mRNA sequence [EB683381]	5.89	1.72083	2.57606	26.9639	0	0	1	1	0	0	0	0
6	35	646	CTGATAAACTACTAGTCCAGTATACGGAAACTGAATAGAACAATCTCATTTTTCCATGGA	314	A_95_P143252	EB446605	Unknown	10.75	5.12221	14.6806	38.4462	1	1	1	1	1	0	0	0
6	36	94	CCACCAAAAATCAACGGAAACAACAACAAAAATATTTTTACTGATGATGTTGCTGCGGCG	316	A_95_P159977	EH618589	Unknown	4.283	1.0875	0.589569	1.26188	1	0	0	0	0	0	0	0
6	37	898	GTGATCTCCCAGCAAGACATTTGTAACGGATCACGATGTGATGTGAACTAGATTATGATG	318	A_95_P311598	TC49367	tc|Rep: Chromosome undetermined scaffold_203, whole genome shotgun sequence - Vitis vinifera (Grape), partial (35%) [TC49367]	6.6878	0.811666	0	0	0	0	1	1	0	0	1	1
6	38	793	ACAACAACAACAAGAAAAAGCATCATCGCAACATCAACAGCATGCGCAGGCAAAGCAGCA	320	A_95_P121907	DW001992	tc|Rep: BZIP transcription factor bZIP21 - Glycine max (Soybean), partial (56%) [TC72454]	13.635	9.72867	11.7541	25.4078	1	1	1	1	1	0	1	1
6	39	1365	GAGTGGGTAAGGAGTTGATTGTTGGGTCATCTTATTCTTTTATTTCTCTATTTGACTTTC	322	A_95_P029081	TA12248_4097	tc|Rep: Actin-97 - Solanum tuberosum (Potato), partial (57%) [TC46429]	161607	50470.5	6269.91	4562.68	1	1	1	0	1	1	0	0
6	40	405	GGTCTTCGGCGAGCTGGACTCCATCCAGATTCCTTTTCTTTATTTCATTCGATGTCATGA	324	A_95_P091978	BP531587	Unknown	4.091	3.20244	3.10996	5.27853	0	0	1	1	0	0	1	1
6	41	403	TTCAAACCTCAGAAAGTTCAAGGGGCTAAACAGAAATCTCCCAACATAAATTCATTGAGA	326	A_95_P093288	BP532208	Unknown	35.5044	12.836	1.99779	0.079532	1	1	1	1	0	0	1	1
6	42	475	TGGGTCGATCTGAACTATGATAATAAGATCAGAAGAACCAAGCAACTAAGCAGAACTTTC	328	A_95_P066375	BP136586	Unknown	5.5859	3.58111	0	0	0	0	1	1	0	0	1	0
6	43	1326	CGGAATTTCTAGGCTGTTGTAAAGAGAACTGTCACCTTTAGTTAGGATTGAAAATAAATG	330	A_95_P010526	AB074570	gb|Nicotiana tabacum POR1 mRNA for NADPH:protochlorophyllide oxidoreductase, complete cds [AB074570]	1.6	0.879	6901.3	4.24129	0	0	1	0	0	0	0	0
6	44	583	CTTTTTTGTAGCCAAGCTTAGTTATGATACTTTGAAATTTAAGGATCCCCGGCCGTAATG	332	A_95_P177807	TA12076_4097	Unknown	1.98357	0	2.53836	1.77331	1	0	1	1	0	0	1	1
6	45	883	CGTTTGTTTGGAGATGATGCCCTTGGAGCTATGAATATAGAGATGGTTGAAATTGCTCGA	334	A_95_P292013	EB425986	gb|KF8C.104N24F.051214T7 KF8 Nicotiana tabacum cDNA clone KF8C.104N24, mRNA sequence [EB425986]	184.373	212.536	43.1544	40.4849	1	1	1	1	1	1	1	1
6	46	919	GGTATTTATGTAATTCGTGTGTTGGTTCCGTGTTTCAATTGTTCAGCTCTTTTCATTCTA	336	A_95_P012161	TA13321_4097	tc|Rep: Tonoplast intrinsic protein bobTIP26-1 - Brassica oleracea var. botrytis (Cauliflower), partial (98%) [TC43770]	1553.06	296.222	39.8972	1078.21	1	1	0	0	1	1	0	0
6	47	929	CTGTGGCTCAAGTTCCATTATTACTTGAGGTTGCAGGCAATTGGTAAAGTTTCCGATTAT	338	A_95_P026821	TA11780_4097	tc|Rep: Translationally controlled tumor protein like protein - Nicotiana tabacum (Common tobacco), partial (49%) [TC69305]	613.189	1156.03	33.6082	16.7759	1	1	0	0	1	1	0	0
6	48	345	ATCTCTGATAGGCATTTCACAGCTGCTCTATTGCAAGGGAAATAATAAATTGCTATGAGT	340	A_95_P029066	BP533408	tc|Rep: Ferredoxin--NADP reductase, root-type isozyme, chloroplast precursor - Nicotiana tabacum (Common tobacco), complete [TC51778]	77.3324	63.3679	176.803	95.7445	1	1	0	0	1	1	0	0
6	49	852	TCTCCCGAGAATGATAAAACTTTTGTATATGGGCCTTTGCTCTTTGTAGTAACTGCATAA	342	A_95_P185032	DV999884	gb|KL4B.104E14F.051104T7 KL4B Nicotiana tabacum cDNA clone KL4B.104E14, mRNA sequence [DV999884]	12.155	0.9775	3344.82	1.41427	1	0	1	1	0	0	1	1
6	50	518	ATGGGATGTCGAGGTTAAACTATTGCAATAATAAGCAGTAATAAGTATTCAACTAGAGGG	344	A_95_P262861	BP137193	gb|BP137193 MAT001 Nicotiana tabacum cDNA clone BY9864, mRNA sequence [BP137193]	9.64	6.5225	3.2939	9.21368	1	1	0	0	0	0	0	0
6	51	470	TTTTTGACGGATACCCTGGTAAGTGGTAACCATGGCATGAAATAAAGTCCCCGGAAACTA	346	A_95_P280048	AM818198	gb|AM818198 seedling library, SL Nicotiana tabacum cDNA clone nt002024042, mRNA sequence [AM818198]	1.12072	0	46.8627	0	0	0	1	1	0	0	0	0
6	52	402	GCATTGGCTGTGATGTACCTGATAACATAGTACTAAATCCAAAATTCTGATAGTACTAGA	348	A_95_P074190	BP526402	Unknown	2.64	1.22775	1.10616	1.96079	0	0	1	1	0	0	1	1
6	53	331	CTACTCTTGCAAAAGAGGTGGTGAAGTCCACAAGTAAGAATCCTAATGTATTGTAAACTT	350	A_95_P096008	BP533429	Unknown	2.405	2.16825	0.132203	2.12127	1	0	0	0	0	0	0	0
6	54	839	TGCATTCTGAACTTAGTTTAAACCTTACATTGCTGGAGTGACAGATGAGCTAACTCAACT	352	A_95_P148987	EB678617	Unknown	19.4903	3.48375	73.3416	42.2172	1	0	1	1	0	0	1	1
6	55	829	TCATCTGTTAAAGCAGCTTACATATGTGTCTCGACTGTACTCATATCGGTCTCCTGAGCT	354	A_95_P269216	FG161667	gb|AGN_RNC018xn18f1.ab1 AGN_RNC Nicotiana tabacum cDNA 5', mRNA sequence [FG161667]	6.805	5.71284	2.94117	3.35602	1	1	1	1	0	0	1	1
6	56	499	ATTGCTATACTGTATCCCAACAACAAACATGCCCTAAAGCTCTCAATCCGGTAGGTAACC	356	A_95_P067845	BP136978	Unknown	8.89	1.88182	0	0.34777	1	0	0	1	0	0	0	1
6	57	775	CGCAGGTTGTCGGGTCCTCAAAGAATTTCGTTAAGAAACCGAAGCAATTGTCGGTGAAAA	358	A_95_P144607	EB448051	tc|Rep: Chromosome chr2 scaffold_11, whole genome shotgun sequence - Vitis vinifera (Grape), partial (33%) [TC70414]	7.105	2.15778	76.5196	1313.74	1	0	1	1	0	0	1	1
6	58	623	GGCCCAAATATACCAAGCATTGAATCGAGAGCTTCCCAACAACAAGATATCTTCATTTCC	360	A_95_P153762	EB683958	Unknown	9.08275	2.25693	0	2.43474	1	0	1	1	0	0	0	0
6	59	612	ATTGCCATGTGGTCATCACTTTGTCACAACTTATGAATGGAGTGCCACTGTATTCTTCAA	362	A_95_P023081	TA14209_4097	tc|Rep: Chromosome chr11 scaffold_13, whole genome shotgun sequence - Vitis vinifera (Grape), partial (29%) [TC62293]	1.74	0.24125	0	0	1	0	1	1	0	0	1	1
6	60	236	AGTTGAGCCCAAACAACACAAGCTAACTGTAGTGGGCTATGTGGATCCAGAAAAAGTCGT	364	A_95_P006676	CV019603	tc|Rep: Farnesylated protein - Arabidopsis thaliana (Mouse-ear cress), partial (89%) [TC70749]	3.865	3.332	205.353	421.899	0	1	1	1	0	0	1	1
6	61	170	ATTACTAAAGGCGGCAAGACCTCCCCGAAGTCTCCAAAATCTGATGATGAAGAAGAAGAG	366	A_95_P034299	AJ718371	gb|Nicotiana tabacum cDNA-AFLP-fragment BSTT43-4-330, cultivar Bright Yellow 2 [AJ718371]	87.9695	103.736	18.4235	40.1305	1	1	1	1	1	1	1	1
6	62	235	TCTGGCATCCATGACTCTCTAAACCATCCGATATATGTAGTAATAAGATATAAGTGATGG	368	A_95_P110732	CV019872	Unknown	148.935	26.7278	115.484	164.404	1	1	1	1	1	1	1	1
6	63	522	TGATGAAACCATTGCATTGAAAGGTTCTCGCACACCGGTTCACAAATCCAGTGACTTCTG	370	A_95_P292433	TA20894_4097	tc|Rep: Chromosome undetermined scaffold_1132, whole genome shotgun sequence - Vitis vinifera (Grape), partial (58%) [TC52848]	9.865	9.75623	5.27583	4.86502	1	1	1	1	0	0	1	1
6	64	116	CTGATCACAAACAATAGACATGACTTGAAAAATAGGCCACTGAAAATTGCTAGTTGGAAG	372	A_95_P037323	BP128973	Unknown	0.95875	1.17667	0	0	0	0	1	1	0	0	1	1
6	65	682	ATGGTTGGAGTACCAAGGATTCTTTTTGTTCGTGCACAAGTTATACCAGGATTGAAATGC	374	A_95_P193562	DW002831	gb|KR3B.104B03F.051108T7 KR3B Nicotiana tabacum cDNA clone KR3B.104B03, mRNA sequence [DW002831]	811.178	986.404	60.2643	161.244	1	1	1	1	1	1	0	0
6	66	510	GGTCCATATTCTACGCCCACTTATAATGGTCATCGTTACTTCTTGACAATTGTTGATGAT	376	A_95_P054661	BP133498	Unknown	3.685	0.939584	0	0	0	0	1	1	0	0	1	1
6	67	1109	TGACTGTTGGTTTTGGATGTAGAGTTTGCTTTCTTCTTGATATGAGTATGTGAATTCTTG	378	A_95_P188352	TA14551_4097	tc|Rep: Chromosome chr11 scaffold_14, whole genome shotgun sequence - Vitis vinifera (Grape), partial (45%) [TC54400]	81.4564	172.761	220.06	1787.22	1	1	1	1	1	1	1	1
6	68	533	AATGGAGAAGAAGAAGGGGGTACGCCGTTTTTGTCCTAGGGTTCTAAAGGGGAAAAATCT	380	A_95_P284408	BP131180	gb|BP131180 MAT001 Nicotiana tabacum cDNA clone BY3212, mRNA sequence [BP131180]	12.4367	25.2775	2.20647	2.09298	1	1	1	1	1	1	1	1
6	69	1608	ACACTGTCCAGTAGCAGTTTGTCTTACATATATGATGTGTCAACTGAATGCCACAAAAAA	382	A_95_P012441	TA13731_4097	Unknown	435.606	640.075	338.049	2630.4	1	1	1	1	1	1	1	1
6	70	391	GAGAAACCTGATGAGAAGAATGACTTCCAGCAGGAAAATTCTTTGTGGTTATGTGATTTA	384	A_95_P081305	BP528221	Unknown	1.70833	0.939165	0	0	0	0	1	1	0	0	1	1
6	71	254	AATGAAGAAAGTGTGCCTGTTGAGAATCTGCCCCTGGAGTCTAAGCTTCAGCAAAAGGTT	386	A_95_P104927	CV017226	Unknown	190.302	282.037	3844.87	24.4156	1	1	0	0	1	1	0	0
6	72	534	ATTTCACTCAATCCAAAGCCATAGTAAGAAAAGTCTGAACCTTTACATAAAACGCTTCCT	388	A_95_P077595	BP527292	Unknown	0.305	0	0	0	0	0	1	1	0	0	1	1
6	73	537	ACTTATGATATCTCGTATGGCAAAACCTGAAGAAGTTCTCATTGTTGAAGATGAAAATGG	390	A_95_P021726	BP135032	Unknown	1.793	3.91444	3.56862	4.51914	1	1	1	1	0	0	1	1
6	74	544	CATCAGAGTGAAACTGTAAAATTAGAGGGGTAGTGTGTTTAGATGAGAATTCACAATTTC	392	A_95_P279263	FG644073	gb|TT-20_P20 K326 late senescent leaf library Nicotiana tabacum cDNA, mRNA sequence [FG644073]	10.15	5.45292	19.8274	38.0009	1	1	1	1	0	0	1	1
6	75	540	TCACTGTTGTGAGGAATACTTTCAGATTAGCTTATCAATTTGAAGAAAGCATGTTGCTTC	394	A_95_P027046	TA15610_4097	tc|Rep: Uncharacterized protein At1g06515.2 - Arabidopsis thaliana (Mouse-ear cress), partial (95%) [TC59755]	2125.72	1692.23	7.784	10.0333	1	1	1	1	1	1	1	1
6	76	427	TTTGCATGATTTGTGGTGGTGATGCACGTTTCTTTGGTTACTGTTTCATAGTCAATTTTT	396	A_95_P084390	BP529006	Unknown	3.34389	6.74808	2.52428	2.33193	1	1	0	1	0	0	0	0
6	77	389	TTGGTTTGCTGCGTTTGAGTTACTGCTGACTGACCATTCCTCCGTTCCATTTCATAAAAC	398	A_95_P094573	BP532780	Unknown	16.2172	9.29911	1.67251	1.07822	1	1	1	1	1	0	1	1
7	9	827	TGATTTTCTGACTGTGGGTGGGTGATGGTGGGCTAATGATTATCTGCTGCTCATCGTAAA	400	A_95_P290928	FG157732	gb|AGN_RNC025xd01f1.ab1 AGN_RNC Nicotiana tabacum cDNA 5', mRNA sequence [FG157732]	80.4995	42.0411	7.80921	39.8725	1	1	0	0	1	1	0	0
7	10	458	TATTTTTTAGAGTGCGTTCAATGGTGATTAGCGGCTGGATTTTGGCGGTGAAGCTAAGAG	402	A_95_P083330	BP528735	Unknown	6.8	4.01778	0.0808888	0.306976	1	1	1	1	0	0	1	1
7	11	437	GGATACCTGCCTATAGGGTTTTAATTTGACGTAAACCCAATCCCCAATCTCAAAGGCAAC	404	A_95_P277253	AM842718	gb|AM842718 COL, cold overnight library Nicotiana tabacum cDNA clone nt006107009, mRNA sequence [AM842718]	6.4064	3.38222	0.384738	0	0	0	1	1	0	0	1	1
7	12	659	AGGGTAAGTGAGCAGCAATTACGACCATTTGTTTCAATTCTGCATGGAGCTCATGATAAT	406	A_95_P261096	BP130845	gb|BP130845 MAT001 Nicotiana tabacum cDNA clone BY2853, mRNA sequence [BP130845]	2.24812	2.42833	0	0	1	1	0	1	0	0	0	0
7	13	1197	ATTTGCACTCACTATTTGGTCCACCGTATTCATGTGGCTCTTGTCCTAATTAATGTCACA	408	A_95_P189027	TA14703_4097	tc|Rep: Chromosome chr7 scaffold_20, whole genome shotgun sequence - Vitis vinifera (Grape), partial (49%) [TC51055]	351.95	297.429	232.847	38.2112	1	1	1	1	1	1	1	1
7	14	808	GCACAAGGATATGAGGGTCAGTTACTAAGTGCCCTGCAACTTGATATACTTGAGGTGTTT	410	A_95_P271506	EB443753	gb|KR2B.101G09F.060128T7 KR2B Nicotiana tabacum cDNA clone KR2B.101G09, mRNA sequence [EB443753]	52.5407	29.5489	7.35367	7.89872	1	1	1	0	1	1	1	0
7	15	501	ATTTACTTCTTCGGAGGCTACAATGGCGTTTCCAATCTGAACGACGTCTTCATCTTGCAT	412	A_95_P266621	TC69145	tc|Rep: POM30-like protein - Solanum tuberosum (Potato), partial (21%) [TC69145]	2.475	1.19625	0	0	0	0	1	1	0	0	1	1
7	16	357	GTGCTTCAATGACTTTTGGATTGAGCTTTAGTGCATGTTTTCAGCTGCTTTTCGACAGTG	414	A_95_P036963	BP128875	Unknown	0.506	0	0	0	0	0	1	1	0	0	1	1
7	17	380	TTTCCAGAGCTCTCAGCCATTTTACTTCGGGATATATCTCGGACAGAAGATATCTGCTCA	416	A_95_P079135	BP527691	Unknown	0	0	0	0	0	0	1	1	0	0	1	1
7	18	0	ATTTCTAGTCATGCGCATTTGGAATTGCACGTGACATTCTTCGCAGCGAGCATGACTAGA	418	A_95_P243352	A_95_P243352	Unknown	0.685	0	0	0	0	0	1	1	0	0	0	0
7	19	862	GGCATTGTTTTGGAGGTTGTAACACATGTTGTGCAGCTTGTTTGGCTGTTCTCTGTTTGC	420	A_95_P012681	TC41934	tc|Rep: Cytochrome c, monohaem - Medicago truncatula (Barrel medic), partial (54%) [TC41934]	1342.87	943.451	294.652	196.567	1	1	1	1	1	1	1	1
7	20	547	CAGGCCTTCCGCGTTAAACAAATCTTAACTATTATCCCTGTTTAAATATCAGTGTGTTGT	422	A_95_P030151	DW002117	tc|Rep: Hairy meristem - Petunia hybrida (Petunia), partial (22%) [TC53873]	2.445	1.49	77.3996	84.3563	1	0	0	1	0	0	0	0
7	21	737	CTCACAACACAGAGCTAATTCCTGGAGTAGTATAATCAAGTTCCTCATTGGTTTATTTCT	424	A_95_P134967	EB437979	Unknown	5.87365	1.03954	0.846829	0.147375	1	0	1	0	0	0	1	0
7	22	748	TGTGTTAAAAGACTCCCACTCCTTTACATGGCTCCAGCTGTCTCTAGATCACCAGCTAAA	426	A_95_P285503	FG157796	gb|AGN_RNC025xb23r1.ab1 AGN_RNC Nicotiana tabacum cDNA 3', mRNA sequence [FG157796]	13.362	7.27453	1.65646	0.447341	1	1	1	1	1	0	1	1
7	23	610	GGGAAGTCTGTCCTGGTTTTTTGTCTTTCCCTGTCTTCCTGTGATGAATGGCTATTTAGT	428	A_95_P038876	BP129390	tc|Rep: NADH:ubiquinone oxidoreductase-like - Solanum tuberosum (Potato), complete [TC53016]	9.82334	5.16432	2.3083	2.21889	1	1	1	1	0	0	1	1
7	24	806	GGAAATTAGATATTTTCCGGAGTTTTGGATGGTCTGATTCTGATATCTGTGCAATGGTGC	430	A_95_P297308	EB682782	gb|KP1B.113L12F.060117T7 KP1B Nicotiana tabacum cDNA clone KP1B.113L12, mRNA sequence [EB682782]	3.51375	8.1275	15.5883	19.8997	0	1	1	1	0	0	0	0
7	25	866	TAGATGAAGAAACGCCGAACATTGTATACTCTCCATCAGGGTCAGCTACAACTGGCTTCA	432	A_95_P267651	EB680597	gb|KL4B.107M15F.051126T7 KL4B Nicotiana tabacum cDNA clone KL4B.107M15, mRNA sequence [EB680597]	5.265	0.999585	3.9973	4.43422	1	0	1	1	0	0	1	1
7	26	184	ATGTCGTGGATTTCTTCTCATAGGAGGTAACCATGCCCAGGTTCTTTACACATACCTTGC	434	A_95_P041856	BP130202	Unknown	3.70875	5.29346	0.996143	0	1	1	1	0	0	0	0	0
7	27	287	TCTTTATAGTGAGTAGAATGTCAAAGTGGAGATGTGAGGTGATTAGGATTTTGGGCACCT	436	A_95_P077140	BP527173	Unknown	9.19145	1.0175	0	0	1	0	1	1	0	0	1	1
7	28	915	GCAAGTTGCGGCTATGTTATGTATTATAGTTGTCGAGTTTGCATATTTTACAGTTCAAGA	438	A_95_P009406	TA11943_4097	tc|Rep: Chromosome chr9 scaffold_7, whole genome shotgun sequence - Vitis vinifera (Grape), complete [TC40849]	87.8905	21.7174	23.279	22.6223	1	1	1	1	1	1	0	0
7	29	829	CTTACACCTGCATATTCAGTGTGTGGCTCCTCTCAAATACATAAGAATTGAATAGTTTTC	440	A_95_P248122	EB679762	gb|KL4B.102C21F.051125T7 KL4B Nicotiana tabacum cDNA clone KL4B.102C21, mRNA sequence [EB679762]	4.685	1.516	5.39964	5.27797	0	0	1	1	0	0	1	1
7	30	171	TACAGTACTTTTTTGTTGGTGATTAACTGATTAATAACACCACTTGCCCCAGTTCTTGTT	442	A_95_P029356	TA22188_4097	tc|Rep: Chromosome chr14 scaffold_26, whole genome shotgun sequence - Vitis vinifera (Grape), partial (28%) [TC52608]	509.878	736.955	20.3922	148.325	1	1	1	1	1	1	1	1
7	31	0	GTATCTTTTCGTCACTTTCATTCTTGTTGCATCTCCCACTATTCTCAACCAAAACTACAG	444	A_95_P250257	A_95_P250257	Unknown	10.3508	2.949	2.07394	1.47644	1	0	0	1	0	0	0	0
7	32	488	TGCAGTTCCATTCACTTGGATTGAGAGTGATCCTAAACTGATTGCAAATCCACATATGGT	446	A_95_P263316	AM840768	gb|AM840768 seedling library, SL Nicotiana tabacum cDNA clone nt002017057, mRNA sequence [AM840768]	229.924	146.835	22.3682	4.30738	1	1	1	1	1	1	1	1
7	33	378	AAGAATAACACACAGGTGCTCATCAACTGTAGGAACAACAGGAAACTTCTCGGTCGTGTG	448	A_95_P111177	DW000043	gb|KL4B.104L10F.051104T7 KL4B Nicotiana tabacum cDNA clone KL4B.104L10, mRNA sequence [DW000043]	128.246	70.5559	309.306	675.062	1	1	1	0	1	1	0	0
7	34	577	TTCCTGCAGAGACTACTGGTGACTGAAAAAGAAGATGTAGTTTATTGATACCTCTAATTT	450	A_95_P052536	BP132947	tc|Rep: Chromosome chr12 scaffold_38, whole genome shotgun sequence - Vitis vinifera (Grape), partial (30%) [TC57706]	1.19833	0.332	2.91751	1.13401	0	0	1	0	0	0	1	0
7	35	731	GGTACTTCTTTTAAATGGTTATGTCTCTGATGATCCTTTTGCTGATCAAACTATAGGCAA	452	A_95_P192357	TA15434_4097	tc|Rep: Chromosome chr4 scaffold_6, whole genome shotgun sequence - Vitis vinifera (Grape), partial (48%) [TC48131]	109.272	83.5888	666.616	561.441	1	1	0	0	1	1	0	0
7	36	384	TTCAAACAATGAAAACCTAATTTTCAGAAGAGCTCTCTCATTCCCGTCTTCCCTCGGGAC	454	A_95_P071970	BP525836	Unknown	7.925	2.27333	2.2047	1.32228	1	0	0	0	0	0	0	0
7	37	684	AATTAAATTAGACAATCACTGATTTGATTTTCAGTCCCAGTGGTCTGACTTCATATGCAC	456	A_95_P316418	FG189056	gb|AGN_PNL214br1_h11.trimmed.seq AGN_PNL Nicotiana tabacum cDNA 3', mRNA sequence [FG189056]	192.514	251.865	2.44044	3.51018	1	1	0	0	1	1	0	0
7	38	733	ATGGCTTAATCCTGTAATATGTTGGTCATCGCTCAAGCTTCTGCTAGAGGAACCAAAAAA	458	A_95_P269376	DW005181	gb|KR3B.110M18F.051111T7 KR3B Nicotiana tabacum cDNA clone KR3B.110M18, mRNA sequence [DW005181]	1823.67	1124.91	198.842	696.628	1	1	0	0	1	1	0	0
7	39	856	AAGTCGAGTATGTCGAGTAGACTACTACTCCATGCCCTTTCTCCTCATGCAGGAAACATT	460	A_95_P244707	FG144544	gb|AGN_RPC015xd03f1.ab1 AGN_RPC Nicotiana tabacum cDNA 5', mRNA sequence [FG144544]	20.2966	14.5883	1.53177	1.37146	1	1	0	0	1	0	0	0
7	40	855	AGACCCGTTCAGTGTTAGTAAGGTTTCTATTCTCATTTTTCCTGGTTGGACATTACCGTG	462	A_95_P156507	EH614089	Unknown	1.38	0.75025	12.0344	4.28532	0	0	0	0	0	0	0	0
7	41	0	AGATATGATACAAATCCTTTGTAAAACTTTTCGGCCCATGTAACATTGGGCATAAGGGTT	464	A_95_P315998	A_95_P315998	Unknown	2.055	0.975	0	0	1	0	0	0	0	0	0	0
7	42	379	TAGACTTTATTTTTCAAGTTTCCCGGCTCAAATAATGTTGGCGGTCGCCAATCGGCGGAA	466	A_95_P006151	TA14767_4097	tc|Rep: Chromosome chr8 scaffold_23, whole genome shotgun sequence - Vitis vinifera (Grape), partial (87%) [TC66488]	218.599	230.428	7.58058	3.68708	1	1	0	0	1	1	0	0
7	43	442	TGGCAGGGGTGCTGACACTATGCTTATACAAGAAGCAGTCAGTCCCTCTTTACAACTTTA	468	A_95_P083045	BP528658	Unknown	9.075	0.3545	0.496434	0	1	0	0	0	0	0	0	0
7	44	775	GTGCTGTGTATTCTAATTCTTTGCAGTATAACAAGAAGACACTTTACAGCAATCCGAAAA	470	A_95_P028051	EB435399	gb|TL13.110M06F.060320T7 TL13 Nicotiana tabacum cDNA clone TL13.110M06, mRNA sequence [EB435399]	18.508	3.63321	395.881	4.64935	1	0	0	0	0	0	0	0
7	45	446	CTTACAAGTTGTTACCTACACAACTGTCGTTCACCTGGGTTTTTGCACCCTGCAATGTTT	472	A_95_P050656	BP132450	tc|Rep: Protoheme IX farnesyltransferase - Pseudoalteromonas atlantica (strain T6c / BAA-1087), partial (5%) [TC72802]	0	0	0.445739	0	0	0	0	0	0	0	0	0
7	47	688	GCGCCATTTATAGACTTGCTCTTTTCCGCATCTTTCAGCTGTTTCCTGCTTATTATATCC	476	A_95_P300858	FG201540	gb|AGN_PNL231cr1_a5.trimmed.seq AGN_PNL Nicotiana tabacum cDNA 3', mRNA sequence [FG201540]	0.28	1.692	0.635762	0.976672	0	0	1	1	0	0	1	1
7	48	660	TCTACAGAATGGTGGTTAGACCGGCTATGTTGTACAAGGCGGAGTGTTGACCATTAAAGA	478	A_95_P145317	EB448952	Unknown	5.55	2.821	2.85929	4.27841	1	1	1	1	0	0	0	0
7	49	436	CAGAGTTTCCTCTACTAAGTGACATTTTAAAGAGGCATGGAGCTGAAGGAGAGGACGAAC	480	A_95_P061720	BP135330	tc|Rep: Predicted protein - Physcomitrella patens subsp. patens, partial (7%) [TC72150]	7.7286	0.445	15.9011	31.1643	1	0	1	1	0	0	1	1
7	50	819	TGTAGATCTGATACTGGTTTAGAGAACCTATCGCTGATAGATGAGCAGGGCTGTTTCTCC	482	A_95_P250087	FG163470	gb|AGN_RNC014xo11f1.ab1 AGN_RNC Nicotiana tabacum cDNA 5', mRNA sequence [FG163470]	1.545	0.52	1.71441	2.29012	0	0	1	1	0	0	1	1
7	51	386	AAACGTTTATGTTCGGGATCCCGATGGTAATCTGGTCCAGATCTCCAACTATACTTCGGT	484	A_95_P221932	TA21924_4097	tc|Rep: Catalytic activity: biphenyl-2 - Aspergillus niger, complete [TC67164]	0	0	0	0	0	0	1	1	0	0	1	1
7	52	700	CTGTTAGCTATGGGTGAAGTCTTTGGTGCTTATCAACCAAATCAAAAGCTTGATGTGGAC	486	A_95_P137927	EB680179	gb|KL4B.106F22F.051125T7 KL4B Nicotiana tabacum cDNA clone KL4B.106F22, mRNA sequence [EB680179]	0.725	0	4025.99	5.98607	0	0	1	1	0	0	1	1
7	53	843	AATACAATCTGCATCAGCATTATATGGAGCAGCGAGAATACAGTTCTTCGATCAGCTGAA	488	A_95_P236059	FG174267	gb|AGN_RNC124xk20f1.ab1 AGN_RNC Nicotiana tabacum cDNA 5', mRNA sequence [FG174267]	14.7418	7.49895	5.16203	8.7584	1	1	1	1	0	0	1	1
7	54	802	ATTCAATTGGCTTGGAGGAGATATAAACACAGGTTGACACTCACCTCGTTGTCGTTTATT	490	A_95_P253709	EB425667	gb|KF8C.103P06F.051214T7 KF8 Nicotiana tabacum cDNA clone KF8C.103P06, mRNA sequence [EB425667]	17.7304	8.21035	1166.33	37.8654	1	1	0	0	1	0	0	0
7	55	450	GCTAGCCTAAAAAATCTGGAAAACAATTGAATACAAGAACCCTAGAATCCCCTTTTCTCT	492	A_95_P077325	BP527219	Unknown	3.19156	6.66411	0	0.032825	1	1	1	0	0	0	1	0
7	56	517	TCATTTTCAGAGATCTAAAGATGGAATGTGTCGTCCTGTAACATTTTCCATGTATGGTGC	494	A_95_P022771	TA16796_4097	tc|Rep: Chromosome chr19 scaffold_4, whole genome shotgun sequence - Vitis vinifera (Grape), partial (91%) [TC54762]	8.93	4.20102	32.5408	102.047	1	1	1	1	0	0	1	1
7	57	292	CTCTCAAATTTTGACAATGATGCTTCTAAAACAACAACAGAAAAAGAGGAAGAAGGCAAG	496	A_95_P078735	BP527589	Unknown	5.57313	0.633335	0	0	1	0	0	1	0	0	0	1
7	58	861	TTATTAGGTGGACAACCTATTAATGAACCTGTGGTTCAACATGGTCCTTTTGTGATGAAT	498	A_95_P208282	EB683601	gb|KR3B.113A05F.060119T7 KR3B Nicotiana tabacum cDNA clone KR3B.113A05, mRNA sequence [EB683601]	0	0	6.92196	18.6368	0	0	0	0	0	0	0	0
7	59	533	AACGGCTATTCATCAACCACTCAACATTATGTGTTTTCTGGCCATAATTCGGAGTTTGGA	500	A_95_P021241	FG137478	gb|AGN_ELP004xg14f1.ab1 AGN_ELP Nicotiana tabacum cDNA 5', mRNA sequence [FG137478]	183.548	94.6805	102.47	29.3686	1	1	1	1	1	1	1	1
7	60	287	ACAAAGTCATGCCTTCACCAAATATGAGGCTCTTCAAGCCAAAACATGGGCGACAACAGA	502	A_95_P047526	BP131680	Unknown	881.99	154.327	0	0.28236	1	1	1	1	1	1	1	1
7	61	672	ATAGCTGGCCTATTTTTAAATTACTAGATTGTGGCTGTTGTGTAGATAGAGAATGAATCG	504	A_95_P284308	FG643283	gb|TT-47_D10 K326 early senescent leaf library Nicotiana tabacum cDNA, mRNA sequence [FG643283]	4.588	1.94232	22.3786	47.7375	1	0	1	1	0	0	1	1
7	62	565	ATTGCTGTTGACGCTGCTAAGAACCTTCTTGCCTTTTTCATATGAAGAAAGGGTTGGAAA	506	A_95_P301823	FG635691	gb|TT-05_O02 Samsun trichome library Nicotiana tabacum cDNA, mRNA sequence [FG635691]	49.9015	76.8599	20.9635	22.6133	1	1	1	1	1	1	1	1
7	63	791	GGGATTGGTGTCTGGTTCTTCACTATCAGTTTTAATGTTTCACTTTTAGCACTTTTTCTC	508	A_95_P200522	EB424940	gb|KF8C.101O24F.051214T7 KF8 Nicotiana tabacum cDNA clone KF8C.101O24, mRNA sequence [EB424940]	24.933	16.9482	0	0.173432	1	1	1	1	0	1	1	1
7	64	0	TAAGGTATGGAATTTTCCTCAGTAGAAACACTTTTTACTTTCACAATCGCTGACGCAGTA	510	A_95_P308753	A_95_P308753	Unknown	1.35833	0	0	0	0	0	0	0	0	0	0	0
7	65	752	AGGGAATATGGAGATAGATGTAGTTTAGTGATGCTCTCTTTTGTCATCTGGTATTCTTCC	512	A_95_P148297	EB677559	Unknown	19.965	7.20711	5.09538	4.65622	1	1	1	1	1	0	1	1
7	66	647	TCAGTTGATTTGGGTCAGGGGCTACCATATGGTCTATGATTATTGCCACACTGCTAGTTC	514	A_95_P059950	BP134870	Unknown	20.7118	3.755	1165.65	117.452	1	1	0	1	0	0	0	0
7	67	0	AACTGAAGGAACACCTTTTAGTTGAAAAGAATTAGAGTATGATGAGATGGCCGTGAAATG	516	A_95_P030751	A_95_P030751	Unknown	5.87145	0.6	0	0	0	0	1	1	0	0	1	0
7	68	1105	TTTTCAAGAATTCACTCCACCCTGCCTGCTGAGATGACTGAAGTTTCAGGCATCCGAAAA	518	A_95_P178437	TA12252_4097	Unknown	248.065	310.673	16.1311	120.522	1	1	0	0	1	1	0	0
7	69	525	CTAATTGGTGTTGTCAGCTGACATGTTTTGATTTTCCTCGTGTGGTTCCTTGATGGATGT	520	A_95_P057231	BP134160	Unknown	3.14333	0.991667	4.1106	14.2634	1	0	1	1	0	0	1	1
7	70	846	CAAAAAGACCAATTACAACAATGGAAACGCAACCGCCGTGCCTTGGCATATTCTACTGTG	522	A_95_P118982	DV162047	gb|KP1B.109P07F.050727T7 KP1B Nicotiana tabacum cDNA clone KP1B.109P07, mRNA sequence [DV162047]	11.7724	7.2318	6.1079	4.59714	1	1	1	0	0	0	0	0
7	71	208	ATTTCCAGGCACACATTCACTTTTCAGTATCCCAGTTTGCACAGCCAGCTTGTTGCTTCT	524	A_95_P110362	CV019700	Unknown	7.665	2.26271	0.489978	0	1	0	1	1	0	0	1	1
7	72	481	TGTAATTCACATTTATGTAATGGTGCCATAACGACGCCTTGAGATTGGAGGAAACTTCTC	526	A_95_P074695	BP526534	Unknown	5.70666	1.11834	23.344	51.1638	0	0	0	1	0	0	0	0
7	73	776	TCTATACCCCGCGACGAATTGTAAGTCACCACAATGATCTCCATCAAATTGTTCTGATCT	528	A_95_P300163	FG158854	gb|AGN_RNC023xh21r1.ab1 AGN_RNC Nicotiana tabacum cDNA 3', mRNA sequence [FG158854]	0.699	1.51792	0	0.532193	0	0	1	1	0	0	0	0
7	74	408	GGATTATACAGATGATGAGGAAGTGAAACTGCAACGGAGTAGCGCTGCTCTTTGAGGTTT	530	A_95_P123147	DW003056	tc|Rep: Chromosome chr13 scaffold_17, whole genome shotgun sequence - Vitis vinifera (Grape), partial (21%) [TC63275]	3.695	5.23815	4.70659	3.6356	1	1	1	1	0	0	1	1
7	75	875	GCTGTTACTAGCATTGCAGTGAGATTTTGTCATCCAATTTATTTTGGAGTAAGTTTACTG	532	A_95_P017091	AB204830	gb|AB204830 RIKEN, BY-2 cDNA library Nicotiana tabacum cDNA clone BY3746, mRNA sequence [AB204830]	0	0	0	0	0	0	1	1	0	0	1	0
7	76	713	ATCATCAGGAGTCAGATCGGATATAAATATTAGAGACCGCCCTTTTCCTTTACAAGACTC	534	A_95_P211862	EB448886	gb|KT7C.101E10F.051216T7 KT7 Nicotiana tabacum cDNA clone KT7C.101E10, mRNA sequence [EB448886]	6.7291	2.605	1.46862	1.34996	1	1	0	1	0	0	0	1
7	77	697	AGACACCTGAGTCATGGGCTCCAAATGCAGCTAATATGATACTGAATCTAACTGCAGCTG	536	A_95_P294083	EB439461	gb|KN6B.103J11F.060103T7 KN6B Nicotiana tabacum cDNA clone KN6B.103J11, mRNA sequence [EB439461]	23.5264	20.1926	137.302	5.0545	1	1	0	0	1	1	0	0
7	78	583	ATGCTTTGCCAATGAAATGGACCAATAGAAATGCTGGCAATATTTATTTCGTGACTTGCT	538	A_95_P203937	TA17960_4097	tc|Rep: Chromosome chr4 scaffold_6, whole genome shotgun sequence - Vitis vinifera (Grape), partial (6%) [TC74276]	32.34	31.6861	283.38	9.01481	1	1	1	1	1	1	1	1
8	8	511	AGAATATTTAGGCATTCAACAAGTGGTTTTTGGTGGTCGTCGGATGGGTGATTGGGAAGA	399	A_95_P029891	DV160581	tc|Rep: Chromosome undetermined scaffold_133, whole genome shotgun sequence - Vitis vinifera (Grape), partial (80%) [TC59244]	49.132	46.9859	839.104	347.561	1	1	1	1	1	1	1	1
8	9	1384	TGTTAGCCAAATTAAAATTGGAAGGTATGATGATGTTTGGAGCTACAGTCTCGCGCCATA	401	A_95_P122967	DW002866	gb|KR3B.104C15F.051108T7 KR3B Nicotiana tabacum cDNA clone KR3B.104C15, mRNA sequence [DW002866]	3.305	1.52785	0.0313516	0	0	0	1	1	0	0	1	1
8	10	763	GCTTTTTTACTGTCGGTTTAAAAACAAAACCCGGGGGGCGCCATCAGAAAATCAAGTAGA	403	A_95_P266681	EH665604	gb|24B08 Transformed tobacco Lambda Zap II library Nicotiana tabacum cDNA 5', mRNA sequence [EH665604]	177.589	124.162	1.84716	2.55259	1	1	1	1	1	1	1	1
8	11	741	GCTGGTTTCTGTAAACCCCTTCTTGTTTTACTGAAATAGAGATCTAATTTAAATGGCCAA	405	A_95_P119547	DV998889	tc|Rep: Chromosome chr8 scaffold_34, whole genome shotgun sequence - Vitis vinifera (Grape), partial (38%) [TC66373]	247.486	704.365	8.82132	7.94224	1	1	0	0	1	1	0	0
8	12	464	TGGTTTAGACAAACTTTACTTTTCCCCATTAGGGAAATCATGGATGAACAAGAGATTCTG	407	A_95_P055681	BP133765	Unknown	0	0.285	28.4705	1.02335	0	0	1	1	0	0	1	1
8	13	2297	GTTATACCCTACTGAGTAACTTGTTTAACATGGTAGTAACAACATTCAACTTCATCCTGT	409	A_95_P010276	AJ344155	gb|Nicotiana tabacum mRNA for calcium-dependent protein kinase 3 (cdpk3 gene) [AJ344155]	0.0383335	1.03375	3.64572	4.10741	0	0	1	1	0	0	1	1
8	14	516	GATGGACCATGTAATTTTGTTTGGCGTTTGTCATACCTTGAGATAATATACAGGGAATTA	411	A_95_P200232	DW003491	gb|KR3B.105P09F.051109T7 KR3B Nicotiana tabacum cDNA clone KR3B.105P09, mRNA sequence [DW003491]	415.747	221.73	1274.65	1217.58	1	1	1	1	1	1	1	1
8	15	467	TTCCGCACATTTTGAACTCTCCCAATGTTGAGTTCTATGCCTTTAGAATGAGCATTGGAG	413	A_95_P096708	BP533729	Unknown	49.9496	16.5262	7.01961	5.87341	1	1	1	1	1	0	1	1
8	16	142	TACAGGAAACAAAACCTTGACATTACTCAATAGCTCAGCAATGGTGGCAGAGTCCCTGCA	415	A_95_P112732	CV020806	Unknown	1.56111	2.1675	2.46337	0	0	0	1	1	0	0	1	1
8	17	344	GTTGGCCATCATATATTGCAGTGGATATGGTCATTCGATATTGAGATATTGTAAATCTTG	417	A_95_P092793	BP531974	tc|Rep: NADH dehydrogenase subunit II - Dicyema misakiense, partial (9%) [TC68635]	0	31.4092	2.37124	43.9177	0	1	1	1	0	1	0	1
8	18	782	GAAAGCAAACTGGTACTTCTTCCTAGCTATTAGCAAAGCAATCTTGATTTTTCTGTTTGA	419	A_95_P194762	DV160406	gb|KP1B.103C09F.050725T7 KP1B Nicotiana tabacum cDNA clone KP1B.103C09, mRNA sequence [DV160406]	2.82389	0	33.7392	4.49183	1	0	1	1	0	0	1	1
8	20	929	CGCGGGAGAAGTTGTAATTATACTGACTCTGATGTATCTATAGGTTTTATAGTAGTGAAT	423	A_95_P203622	TA17892_4097	tc|Rep: Chromosome chr6 scaffold_15, whole genome shotgun sequence - Vitis vinifera (Grape), partial (92%) [TC64185]	0	0.799667	38.7021	38.6967	0	0	1	1	0	0	1	1
8	21	161	TTCCTAATTTGTGGACTTTTTCTTTCAAAAACAATTTCCTCTGGTTGGCTCTTGTCGGTA	425	A_95_P068065	BP137041	Unknown	3.35	3.01772	1.47904	0.290525	1	0	1	1	0	0	1	1
8	22	893	TGCTCAGCGTGGATAGCCAATGGCAGTTGGAAATCCAAGTTAAAGAGTTGACTGTTCTGT	427	A_95_P217637	TA20976_4097	tc|Rep: Chromosome chr18 scaffold_1, whole genome shotgun sequence - Vitis vinifera (Grape), partial (24%) [TC47653]	4.92	7.54305	14.06	48.2785	0	0	1	0	0	0	0	0
8	23	782	TAGCAGGCATTTGACTCAGTTCTCCTTTCTAATAATCTCTCCTTCCATTTCTTAAATGGC	429	A_95_P287598	EB678998	gb|KG9B.106A24F.051129T7 KG9B Nicotiana tabacum cDNA clone KG9B.106A24, mRNA sequence [EB678998]	14.503	53.3765	154.482	41.2416	1	1	1	1	0	1	1	1
8	24	1132	AAACTAGCAATCTCTTCGGATAAAGCAAATTGGTTCTGATACATTTTCTCCGAGAGATTG	431	A_95_P024501	TA18182_4097	tc|Rep: Chromosome undetermined scaffold_856, whole genome shotgun sequence - Vitis vinifera (Grape), partial (97%) [TC66538]	0.795	1.081	9.36074	6.44428	0	0	0	1	0	0	0	0
8	25	374	AGGTGTAGAGAGCTTTGCCTTCAAGGCACAGGCAAATACAAATGCCAAGAAGTACTGCTT	433	A_95_P102657	CV016128	Unknown	4.57409	0.235	495.805	3.14888	0	0	1	1	0	0	1	0
8	26	224	TTTGTGTGCTGCACGCAGCGTCTGTTTTCAGCATTTGACATTCTTTATAAGGTTCCTTTC	435	A_95_P140772	EB444610	Unknown	56.6444	163.721	273.882	415.925	1	1	1	1	1	1	1	1
8	27	603	AAGTGCATAAGAAACCAAATTGGATTATGACATCGCCAGGGCTTGGTTCAGTGATAAGGG	437	A_95_P048041	BP131806	Unknown	11.349	1.855	4.16286	3.49604	0	0	0	0	0	0	0	0
8	28	1299	TGCTACTGCTTGTTGCTTCCATTTGGCCAAATATCTTTTGGAGCATCTTAAGTTTTGTGT	439	A_95_P030956	TA18552_4097	tc|Rep: ABC transporter family protein - Arabidopsis thaliana, partial (40%) [TC66542]	2.845	0	29.8697	102.226	0	0	1	1	0	0	1	1
8	29	850	GAGATTTCGTAAAGTTCTTGTAAGCTCGAAGCTCAGAAATGAAACACTCTGCTCACCTGC	441	A_95_P260541	FG166609	gb|AGN_RNC009xn22f1.ab1 AGN_RNC Nicotiana tabacum cDNA 5', mRNA sequence [FG166609]	8.39	0.717855	0	0.378354	1	0	1	1	0	0	1	1
8	30	483	CCTTTGTATCATGTATATGCCAGGAGAATATAGTTAACATTATTGAGAAAGAGGCATACC	443	A_95_P131192	EB431321	tc|Rep: 6-4 photolyase - Arabidopsis thaliana (Mouse-ear cress), partial (38%) [TC59186]	32.9306	15.8491	45.8959	12.0039	1	1	1	1	1	1	1	1
8	31	874	AGAATACTTGAACTTCATGCTGGTTCATGAATAAATTTCTATCGGAAAAGGTTGTGGAGT	445	A_95_P194317	AJ295005	gb|Nicotiana tabacum partial mRNA for O-linked GlcNAc transferase like protein (glcNAc-like gene) [AJ295005]	14.585	3.97625	32.0584	21.9927	1	1	1	1	0	0	1	1
8	32	418	ACTTTTTGATTACCCGAGTCGTTATCAGACTAGTGTGCCTGTGTAATTCCTATATTTTTT	447	A_95_P132312	FS424443	gb|FS424443 normalized full-length tobacco cDNA library Nicotiana tabacum cDNA clone TBK02GR0065_3_F10 5', mRNA sequence [FS424443]	40.3897	22.5237	239.591	309.049	1	1	0	0	0	1	0	0
8	33	255	ACGAAAGGTGTTGGCACAACACGGTGGTGTAACTAAAAATGGCGAAGGCAGAAAACCAAT	449	A_95_P049916	BP132276	Unknown	8.36	2.70125	3.49505	8.05527	0	0	1	1	0	0	1	1
8	34	645	TATGTTGCTCAGTATGAGTTTTTGGCATTCTGTTTTCACAGAACTTCTATGTTGAATGTG	451	A_95_P285878	FG643752	gb|TT-10_E15 K326 late senescent leaf library Nicotiana tabacum cDNA, mRNA sequence [FG643752]	1250.56	149.678	39.6026	39.0931	1	1	0	0	1	1	0	0
8	35	810	CCGAAAAAGAAGCAAGGAGTACATTGTCTAAACTCTCTTTAGTGGAGTCTGCGGTAAATG	453	A_95_P294983	EB443347	gb|KR2B.002B04F.051019T7 KR2B Nicotiana tabacum cDNA clone KR2B.002B04, mRNA sequence [EB443347]	42.2386	45.301	62.4329	46.2299	1	1	0	0	1	1	0	0
8	36	626	TCGCATTGGCAAACACTTTGACATCAAGGTCTTCACGAACTGCAGATTTGGCATGATTTC	455	A_95_P221662	FG139458	gb|AGN_ELP024xi02f1.ab1 AGN_ELP Nicotiana tabacum cDNA 5', mRNA sequence [FG139458]	10.3917	1.27584	112.377	160.286	0	0	1	1	0	0	1	1
8	37	441	TGGTGAACCAAAACAATGATGAATCTGTGACATTAAACCTCCACAATGACATTGAGTAAT	457	A_95_P241165	AM824957	gb|AM824957 DL, diurnal library Nicotiana tabacum cDNA clone nt005190039, mRNA sequence [AM824957]	0	0.788334	0.222944	0	0	0	1	1	0	0	1	1
8	38	847	TTAGGAACACGGCACCAGATAGTCATCAATGAAGCTGTTGACCTTGCGAAACGATTCTGT	459	A_95_P263626	EB679907	gb|KL4B.102J07F.051125T7 KL4B Nicotiana tabacum cDNA clone KL4B.102J07, mRNA sequence [EB679907]	3.315	2.035	204.848	8.34449	1	0	1	1	0	0	1	1
8	39	797	TGGAGCGGACAAGCGGATCATTGGATTTGATTTGCTAGCTCAAAGAGCAGAATACAAGCA	461	A_95_P150432	EB680511	Unknown	4.45625	0.4675	4.84922	8.99322	0	0	0	0	0	0	0	0
8	40	243	GTCTGCTGAAATCAAATATTTGCACTTTTGCCCAGTTAAATGGAGAAAAAGAGATTAACC	463	A_95_P028261	TA13558_4097	tc|Rep: Chromosome chr5 scaffold_64, whole genome shotgun sequence - Vitis vinifera (Grape), complete [TC55623]	1570.08	1408.33	1086.06	604.686	1	1	1	1	1	1	1	1
8	41	438	TCCTCTGATCCTAATGATATCTTAGGCAAGCAACTGGTCTTCCTTCAGCCATGTCTTGCA	465	A_95_P048181	BP131841	Unknown	2.04	3.29	1.65961	0.494515	0	0	1	1	0	0	1	1
8	42	391	TGATGTAGAAAGACAAATATACCCTTTTGGAGCAGAGAAGGGAGGGAGTAGAAGAGAGCT	467	A_95_P047291	BP131618	Unknown	27.9012	10.0156	0.565052	0.755402	1	1	1	1	0	0	1	1
8	43	966	ATATAATATAGATGAATGCATGTGCAGACTAGTGAGCTTGGTCTAATGAGGGCTTGTCAT	469	A_95_P008131	TA12822_4097	tc|Rep: Chromosome chr4 scaffold_39, whole genome shotgun sequence - Vitis vinifera (Grape), partial (63%) [TC40347]	1294.37	1437.99	631.153	3825.34	1	1	1	1	1	1	1	1
8	44	779	TTAGGAATTTATTCCATCGCCAGTCGTCTGTCCCTCTTGCTGATCTAAGTTCAACTCTTC	471	A_95_P116552	DV159312	gb|KP1B.037A10F.050623T7 KP1B Nicotiana tabacum cDNA clone KP1B.037A10, mRNA sequence [DV159312]	496.702	536.116	4.95614	10.1997	1	1	1	0	1	1	0	0
8	45	803	ACAGATGATGATGGTAGATTGGTACCAGTTCAGCTCACCGTTGACCTCAAACCCAACTTA	473	A_95_P151172	TA17932_4097	tc|Rep: Chromosome chr5 scaffold_64, whole genome shotgun sequence - Vitis vinifera (Grape), partial (47%) [TC44143]	0.7175	1.832	4.30612	80.7356	0	0	0	0	0	0	0	0
8	46	854	CTCTTGCCATTTGATTCAGTCGGTACTTTATTGGTGTAACATGACATTTGTGATTGTAAA	475	A_95_P027581	TA16249_4097	tc|Rep: Chromosome chr11 scaffold_14, whole genome shotgun sequence - Vitis vinifera (Grape), partial (39%) [TC69946]	509.277	536.628	473.54	1008.85	1	1	1	1	1	1	1	1
8	47	1425	CAAGCTACGAAAGCAAATTCCAAGTGTTGTAGAGTCACTATGATGTAATAAACATGTCTT	477	A_95_P009856	U60057	gb|Nicotiana tabacum squalene synthase mRNA, complete cds [U60057]	11564.5	8395.3	239.644	1780.14	1	1	1	1	1	1	1	0
8	48	459	GGCGAGTCCTAGGCTAGCTAATCCCTTAAGACATTAATAGAACAAGAATAATTACACAGA	479	A_95_P051151	BP132575	Unknown	0.91	0.668334	0.96707	0.227696	0	0	0	0	0	0	0	0
8	49	0	AGTAGAAAGCGCAGTTTCCAAAATTTCATAGACAGATCAAATCCTATGGTCGAATACTTG	481	A_95_P313043	A_95_P313043	Unknown	1.605	0	0	0.351788	0	0	1	1	0	0	1	1
8	50	980	GACAAATGTTTTTCCACTCATGCAATGATGCCGAACTTGAGACAGATTGCCAAGTACTTG	483	A_95_P287388	TC56180	tc|Rep: Ribosomal protein L1 - Oryza sativa subsp. japonica (Rice), partial (72%) [TC56180]	16.6372	19.1228	12.1547	27.6155	1	1	1	1	0	1	1	0
8	51	842	GGACATCTATCTTTTTGACCTGACCACGAGGTAAGAGCTTCTTGCAGAGACTGAGAAAAA	485	A_95_P292333	FG136124	gb|AGN_ELP009xl22f1.ab1 AGN_ELP Nicotiana tabacum cDNA 5', mRNA sequence [FG136124]	2.39062	1.96825	4.12047	3.50949	0	0	0	0	0	0	0	0
8	52	821	TAAAAGCTCGGGTGAACTTGTTGGGACATTGCTGACATTCTGGGACGTGAATTGTGTTAG	487	A_95_P293178	FG156161	gb|AGN_RNC029xf13f1.ab1 AGN_RNC Nicotiana tabacum cDNA 5', mRNA sequence [FG156161]	31.2259	94.1248	54.1402	94.9648	1	1	0	0	0	1	0	0
8	53	330	CATGTAGCCCGCAGCTACTAGTTGGACTATATATTATTAACTGTATTTGTGGTTTAACTG	489	A_95_P028446	TA20411_4097	Unknown	24.0682	25.3589	156.538	12.9835	1	1	0	0	1	1	0	0
8	54	804	AAGGTGTCTCTGAAATGTTTCAAAGTGCCATGATATTAATGTCAAGCAAAGATTTGGGCA	491	A_95_P012716	EB681919	gb|KP1B.105P10F.060116T7 KP1B Nicotiana tabacum cDNA clone KP1B.105P10, mRNA sequence [EB681919]	2.87708	2.34	2.39378	309.411	0	0	0	0	0	0	0	0
8	55	271	GAATTCGGTTACTATTTTACTCCTTGTTAGGAAAGATGATCTGAAGCAATGTCTAATGAC	493	A_95_P090913	BP531138	Unknown	70.685	35.7779	155.68	166.826	1	1	0	0	1	1	0	0
8	56	656	CATTGTTCTTGAATTACTTCGCAATCCTCCGCCAAACCTTTTGTTGCTGAGTGATGCCTT	495	A_95_P144617	EB448078	gb|KT7B.103P03F.060124T7 KT7 Nicotiana tabacum cDNA clone KT7B.103P03, mRNA sequence [EB448078]	0	0	196.618	30.5153	0	0	0	0	0	0	0	0
8	57	520	AATGATGGTTAGTTTGAGGTCATTGTGGGGTCGTTTGCAAACCATGAGCCAATACTTGTA	497	A_95_P072350	BP525940	Unknown	3.13389	2.64438	0	3.52932	0	0	0	0	0	0	0	0
8	58	382	AGTTTATAGGGAAGGAGAACAAAACAACTCTTGCTGCGAGTGTGAACTTTGTTGATCTGG	499	A_95_P238544	AB053092	gb|Nicotiana tabacum TBK4 mRNA for kinesin-like polypeptides 4, partial cds [AB053092]	12.09	3.45833	2.76586	0.715236	1	0	0	0	0	0	0	0
8	59	469	CAAAGTTGATTGGACTCAATGGTACCCCAGAAGAAGATAGAGAAAACGGAAAGTGCATAT	501	A_95_P111867	CV020403	tc|Rep: Chromosome chr8 scaffold_99, whole genome shotgun sequence - Vitis vinifera (Grape), partial (57%) [TC52698]	3.36187	3.25275	0	0.239073	1	1	0	0	0	0	0	0
8	60	421	GACGAAATCGTCGGTGGAAGTTGCTCAATTGGATGAATTTGGGAGTACCTGAGGTAATAT	503	A_95_P056216	BP133899	Unknown	8.4461	3.48125	2.20466	1.96334	1	0	0	0	0	0	0	0
8	61	435	TGAGGTGCACCAAAGTAGTCCCAAACATATCTGGCAACTGGAGACTTCAAAAAGACATGA	505	A_95_P110262	CV019653	Unknown	28.7112	2.28591	3.15219	4.54352	1	0	0	0	1	0	0	0
8	62	477	GAATGTCTGAACAATTGGTTACAAATAAACAAGGTCTGTCCAATGTGTAGCACTGAGGTC	507	A_95_P090863	BP531123	tc|Rep: Chromosome undetermined scaffold_60, whole genome shotgun sequence - Vitis vinifera (Grape), partial (63%) [TC46344]	225.298	129.169	74.5658	419.759	1	1	1	1	1	1	1	1
8	63	341	TAAAATCTATTGTAATCGACTGCTAGTTGTGAATGGAATTAATCAGCTTTCTAAGCGGCC	509	A_95_P259576	AM817832	gb|AM817832 seedling library, SL Nicotiana tabacum cDNA clone nt002256070, mRNA sequence [AM817832]	16.395	10.8356	370.462	51.2214	0	1	1	1	0	0	1	1
8	64	816	ATAGAAACCGCAAAGCTTCTGGCCTTGAAGGAAGGTTTACTTGTGGGCATATCATCTGGT	511	A_95_P125592	AM087458	gb|Nicotiana tabacum mRNA for putative cytosolic cysteine synthase 7 (oas7 gene) [AM087458]	4631.51	3505.21	4763.24	1827.08	1	1	1	1	1	1	0	1
8	65	806	GGATTCCTATCCATCTTGGCTTCTATCACAGCCATATTCTCATGTTTTACCTTCTGTTCA	513	A_95_P297193	EB682036	gb|KP1B.111F01F.060116T7 KP1B Nicotiana tabacum cDNA clone KP1B.111F01, mRNA sequence [EB682036]	0	0	30.2148	4.14494	0	0	1	1	0	0	1	1
8	66	1455	ATCACTGGAGACTTGTCAACAACAGTTATCAGGCACTAAATGAAGGAAAGCCTGTAATGT	515	A_95_P089993	TA16258_4097	tc|Rep: UDP-apiose/xylose synthase - Solanum tuberosum (Potato), partial (41%) [TC45946]	8796.06	10791	960.157	1805.28	1	1	0	0	1	1	0	0
8	67	657	TCTCGATCAAAATTATAGACTCAAAATTATTGATCTCCTGTATAATTATTGGGCCCGTGC	517	A_95_P307933	FG183847	gb|AGN_PNL207bf1_h11.trimmed.seq AGN_PNL Nicotiana tabacum cDNA 5', mRNA sequence [FG183847]	0	1.33333	2.07124	1.53771	0	0	0	0	0	0	0	0
8	68	795	TGCTTGAGATCATCAGATGGACCAGATGTACTTCACTTTCCCGAAATGAGCTCTTCAGCA	519	A_95_P265336	FG150348	gb|AGN_RNC114xf18r1.ab1 AGN_RNC Nicotiana tabacum cDNA 3', mRNA sequence [FG150348]	1.101	0	1.09569	1.058	0	0	1	1	0	0	1	1
8	69	433	CTAATTTTGGAGTATCCGACACGCATCCGGGTATATTTTGGAGAGTCCTAGCAACATTGG	521	A_95_P083960	BP528898	Unknown	8.5675	7.01432	3.17337	3.1444	1	1	0	0	0	0	0	0
8	70	456	AACCATATTTTATCGCCAAATGAAGACGATGATCGGGTGATTGAGTACATATAAATTGTG	523	A_95_P273968	AM793746	gb|AM793746 seedling library, SL Nicotiana tabacum cDNA clone nt002273042, mRNA sequence [AM793746]	3.42286	0.94875	0.950458	1.65838	1	0	1	1	0	0	1	1
8	71	410	CAATTGGAAGATGGACGAACCCTCGCTGATTAAACATTCAAGAAGGAGTCAACCATGCAC	525	A_95_P112762	CV020825	Unknown	305.574	397.313	3860.53	2655.16	1	1	1	1	1	1	0	1
8	72	550	TAGCAACCCATGAATGTTTTCAGTTGCAATAATGCTCTTGTTGTGATGTGGTTGAATTTA	527	A_95_P129467	EB429380	Unknown	7.51125	6.6275	3.46853	3.61104	0	1	1	1	0	0	1	1
8	73	1367	TGAGATGGTAGGTGTGGGCTGTAAACGAGTCAAATGATAGATTGCTATTGGAACCATGTT	529	A_95_P193557	TA15698_4097	tc|Rep: Chromosome chr18 scaffold_1, whole genome shotgun sequence - Vitis vinifera (Grape), partial (28%) [TC55734]	92.6135	44.2563	467.541	1074.88	1	1	1	1	1	1	1	1
8	74	849	ATCTGAAAGAATGCTAGATGCATGACCTGAGATCCCTTGCATGCATGCAGAAGACTGCAT	531	A_95_P247822	FG158280	gb|AGN_RNC024xd13r1.ab1 AGN_RNC Nicotiana tabacum cDNA 3', mRNA sequence [FG158280]	0.455	0	0.681984	0.433033	0	0	0	0	0	0	0	0
8	75	392	GCAAAGTACACTTTGATCTCTTTTGTAATGACATTAGTCTCTAGGTCCTCTGCTCTCAAA	533	A_95_P306298	FG634885	gb|TT-27_L16 tobacco leaf library Nicotiana tabacum cDNA, mRNA sequence [FG634885]	7.7857	0.335	1.63279	1.72951	1	0	0	0	0	0	0	0
8	76	471	GAAAGGGCAAATTGGTTTCTGACATCCACTGGTTATGTCAGTGGACCAAATCCCTTACAA	535	A_95_P088108	BP529962	Unknown	159.766	90.1381	3.3262	0	1	1	0	0	1	1	0	0
8	77	728	TCATAATACCAGTCGATCATCATCAGTATTTAGTGAATCCACTGATCATCTACGCATCGC	537	A_95_P313698	FG168595	gb|AGN_RNC005xk24r1.ab1 AGN_RNC Nicotiana tabacum cDNA 3', mRNA sequence [FG168595]	0.16	0	0	0	0	0	1	1	0	0	1	1
8	78	440	TACGGAAAATTTGTTCTCCTTTTGCATCGACCAGTGATTGCAGTACTTCTGAGGAGCAAC	539	A_95_P064990	BP136209	Unknown	0	1.105	1.77902	3.13816	0	0	1	1	0	0	1	1
9	8	832	GATGAGCAATCGATGAGATATATAATATTGGGTAAGGGCTCGAATTGCCTGTTCGATGAC	541	A_95_P150217	EB680278	Unknown	3.885	3.8085	2.04749	1.32644	0	1	1	1	0	0	1	1
9	9	502	AAACACCAAGAGGAGAGTGAAGCACTCAAGACGAAGCTTCTCGTCTTCAAAGGGTAAAAA	543	A_95_P084215	BP528963	tc|Rep: Ovate protein - Solanum lycopersicum (Tomato) (Lycopersicon esculentum), partial (41%) [TC63547]	6.565	4.14942	0.492912	2.52336	1	1	1	1	0	0	1	1
9	11	842	GATAACACTAAATGAACCTATGAGTGGTGATACGAGTGAACACTGGCGTCTTCTTACAGA	545	A_95_P255074	FG133818	gb|AGN_ELP016xh03f1.ab1 AGN_ELP Nicotiana tabacum cDNA 5', mRNA sequence [FG133818]	0.742	2.77225	3.87489	1.37658	0	1	1	1	0	0	1	1
9	12	813	CATTCTGTATCACAATGCATTGTCCTGTTATTCTGCTTCAACTTAATGAAATGAGACAGT	547	A_95_P031941	DV159677	tc|Rep: Chromosome chr2 scaffold_176, whole genome shotgun sequence - Vitis vinifera (Grape), partial (19%) [TC54304]	1.834	0	12.3754	164.075	0	0	1	1	0	0	1	1
9	13	569	TTCGAAGTCGATTTCGTGGTTCTCTGTTTGATTCATGTGCTGTATCTCATTATAATTTTG	549	A_95_P253409	EH619376	gb|CHO_SL018xd07f1.ab1 CHO_SL Nicotiana tabacum cDNA, mRNA sequence [EH619376]	63.3245	23.5834	12.0687	25.6431	1	1	1	1	1	1	1	1
9	14	548	CTCCCGGAGGCAAAAGGCGCATTATTAGAGCTATCATTTTTAAAAGAAGGTTGCAACTTC	551	A_95_P231609	BP530353	gb|BP530353 MAT005 Nicotiana tabacum cDNA clone BY21369, mRNA sequence [BP530353]	4.565	3.36292	0	0	1	1	1	1	0	0	1	1
9	15	789	GAACCAACAATAAGAGCGCTCTGCGACAAAGTAATATCCATGTGTTGTTCAAAGCAAAAA	553	A_95_P173322	EH665579	Unknown	1.14625	0.468	0.242838	0	0	0	1	1	0	0	1	1
9	16	470	GCAGATAAATTGACAAGTCCAAAGTCGGTATCACATTTCAGGAGACATAATTCGGGATAT	555	A_95_P040856	BP129941	Unknown	5.02813	2.57	0.348512	0	1	1	0	0	0	0	0	0
9	17	864	GGATCTGATGGGTGAAGTTTGCAAAGAGAAAAAAGTCCTAAATAGTCACTGGATTATTCT	557	A_95_P191562	TA15264_4097	Unknown	53.4659	22.2542	14.5783	10.804	1	1	1	1	1	1	1	1
9	18	0	TCTCTCTGATCAGCAAGTTGTCATAGCATCAGTCACACATGCTCAGCTAGAAGATGGGAT	559	A_95_P314093	A_95_P314093	Unknown	3.38167	0.548	0	0	0	0	0	0	0	0	0	0
9	19	546	CATGTTTCGATATGGAGACAGTGTCAATCAGCATGTTACTACCGAGGTCCCGGCAAATAA	561	A_95_P156682	EH614576	tc|Rep: Chromosome undetermined scaffold_257, whole genome shotgun sequence - Vitis vinifera (Grape), partial (59%) [TC54466]	2.16	1.07875	3.71137	4.06439	1	0	0	0	0	0	0	0
9	20	296	CAAGGGCAGATGTCGTACATACTATGTAATATTTGAACTGGTTATTTAGGCACTCCTGGT	563	A_95_P104447	CV017016	Unknown	1074.67	2175.57	5.10203	7.00197	1	1	0	0	1	1	0	0
9	21	568	AAAGGATATACTCAAACTATATGGCCTGGATTATGGCGACACATTTTACCCCGTGCCGAA	565	A_95_P058616	BP134518	Unknown	9.30275	12.5893	1.66702	2.58709	1	1	1	1	0	0	1	1
9	22	458	TGTGAAAATGATGAGTACGAAGACTCCGATCCTGTTGCAGCTTCTGATGGTACACTTGCT	567	A_95_P278328	AM844491	gb|AM844491 seedling library, SL Nicotiana tabacum cDNA clone nt002008036, mRNA sequence [AM844491]	11.686	12.1218	1.37719	1.55819	1	1	0	0	1	0	0	0
9	23	502	GGTGGAAACTTATATGTCCTTTCTTTTTCCCATGAATTTGGCATGAACATTTCTTCTCCC	569	A_95_P101113	BQ843168	tc|Rep: Polyubiquitin - Populus tremula x Populus tremuloides, complete [TC54238]	7.775	24.1539	3.531	3.90156	0	1	0	0	0	1	0	0
9	24	515	TTGGTCCATCTTACGTATCTTGAATATTCTTCTGTGTTGCTTTTACATGGCTTCCCCGGT	571	A_95_P049206	BP132106	tc|Rep: Phosphoserine phosphatase - Idiomarina loihiensis, partial (7%) [TC73430]	1.1725	2.849	2.22744	2.33741	0	0	1	1	0	0	0	0
9	25	131	AATATGCGTTTAGTCTATCTTGTTTATTGTATTTCAAGGCGTCATCGTTGGCTGGACTTA	573	A_95_P113442	CV021147	Unknown	1.16	0	0.795424	0	0	0	1	1	0	0	1	1
9	26	577	AAGCAGAAGACATTAGGGCTGTGCATAATTTGGTAAATATCGAATTACCATACCAAAATC	575	A_95_P064220	BP135988	Unknown	1.825	3.26731	1.74797	1.81762	1	0	1	0	0	0	0	0
9	27	452	GAAATGCTGCACCTTAAGTGTATTATCGTTTACTTTGGTAGCAAATTAAGGTATGATGCT	577	A_95_P107497	FG639744	gb|TT-31_K17 Burley21 trichome library Nicotiana tabacum cDNA, mRNA sequence [FG639744]	0.256667	0	279.664	1070.2	0	0	0	0	0	0	0	0
9	28	707	ATCAAGTAGCTGTAGAGCAAATTCTGCGGGTTATCTTTCTCGATGTGGAACGTCCTAGTC	579	A_95_P135517	EB439012	tc|Rep: Major sperm protein - Medicago truncatula (Barrel medic), partial (82%) [TC46391]	12.67	2.90643	81.2916	262.931	1	1	1	1	0	0	1	1
9	29	894	TGTCGACGGATTTTTAGCCTTTCAGCTAACGTGAGACGATTTAACGACGGTATATATTTA	581	A_95_P032041	TA15189_4097	tc|Rep: Chromosome chr4 scaffold_32, whole genome shotgun sequence - Vitis vinifera (Grape), partial (29%) [TC55176]	1.655	0.134	0	0.473179	0	0	0	0	0	0	0	0
9	30	100	GAACGGTGTTTTTGTATGGTGGAGGACAGCTTAGATAACATCCAAATGGTGGGTTGTTTA	583	A_95_P032936	AF211615	Unknown	23.325	9.1915	1.01247	2.72726	1	1	1	1	1	0	1	1
9	31	343	ATTTGGGGTAGGGGTTAGTGGAAAGCTTCTTTGGAACAGATGTAGGGGTTAACAGATTTC	585	A_95_P108917	CV019063	Unknown	342.169	335.112	6.66971	5.49401	1	1	1	1	1	1	1	1
9	32	283	ATGCTGAATGAGACATACTTTGTGCCTGGTTTCAATAACTAATGAGATTGATGGTTTTCT	587	A_95_P211332	TA19587_4097	tc|Rep: ENOD18 protein - Vicia faba (Broad bean), partial (96%) [TC54095]	3.12929	5.82423	148.192	1434.4	1	1	0	0	0	0	0	0
9	33	1095	TTCAAGACTGCATTGTGTGTATAATGTCATTTCTGTTAATATAGAGGGCCATTTGGAAGA	589	A_95_P211412	TA19604_4097	tc|Rep: Chromosome chr13 scaffold_17, whole genome shotgun sequence - Vitis vinifera (Grape), partial (41%) [TC70545]	192.995	279.837	70.3898	108.037	1	1	1	1	1	1	1	1
9	34	781	AAATACCATATCAATGATCTGGTTCGACAGTTGGAGATCGGAAATGTTTCCGATCCATTA	591	A_95_P190682	TA15068_4097	Unknown	149.575	75.2102	3720.15	93.5821	1	1	1	1	1	1	0	1
9	35	112	CTCAACATTGCATGTTATGTTCCCAGTTGTGAATTGATAACGGCATAATTTTCTTCCAGT	593	A_95_P095883	BP533375	tc|Rep: Chromosome chr13 scaffold_48, whole genome shotgun sequence - Vitis vinifera (Grape), partial (29%) [TC61038]	10.555	7.19462	26.4786	28.0623	0	1	1	1	0	0	1	1
9	36	440	TGTTGATCTGAATATGAAGCTTAAGGTCAATGAGGGTGATCTTTTTCCCAAGCCTTAATT	595	A_95_P047031	BP131554	Unknown	0.761665	0.401	0	0	0	0	1	1	0	0	1	1
9	37	2386	TTTCTATTTAAAGGATAGAACTGTAGCATATGCATCTCCAGAGGATCGCCGGGAACCGAG	597	A_95_P252059	DQ841950	gb|Nicotiana tabacum putative high-affinity potassium transporter protein 1 (HAK1) mRNA, complete cds [DQ841950]	0.42	0.57	0	0	0	0	1	1	0	0	1	1
9	38	704	GCAGTTAACAAAACTGTTGCATTTGTGAGTTTGTAACTCTCTAATGGCAAAGCAAATGTA	599	A_95_P136152	EB439783	Unknown	7.9525	0	173.121	30.2539	1	0	1	1	0	0	1	1
9	39	615	AAACTCTGGTGGGGCTCCACAAGGAATTCCACGAAAGGTGGTATTTTGATCTTCTCTACA	601	A_95_P004866	EH665108	gb|18.2B08 Transformed tobacco Lambda Zap II library Nicotiana tabacum cDNA 5', mRNA sequence [EH665108]	54.6905	81.1666	5.12188	5.69107	1	1	1	1	1	1	1	1
9	40	244	CGTTATGCCACAGAGAAAGTGACCAGAGAAGAATTACGAAAGTCACTTGAGGATGAAGTA	603	A_95_P215557	FG160952	gb|AGN_RNC019xl15f1.ab1 AGN_RNC Nicotiana tabacum cDNA 5', mRNA sequence [FG160952]	12.418	16.7	7.22814	28.6315	1	1	0	1	1	0	0	0
9	41	94	CCACCAATATCTCTCGTCGACTGAAACAACATAATGGTGAAATAAAAAGCCGGGGCAAAC	605	A_95_P155127	EG649912	Unknown	5.09	9.0825	3.46601	2.33253	1	1	0	0	0	0	0	0
9	42	224	TTCATCGAGGGACCTTGGAAAATCAATGTTACATAAAAGCTTTCGTGCGTTTACATGTTT	607	A_95_P092778	BP531968	tc|Rep: Cytosine-specific methyltransferase - Nicotiana tabacum (Common tobacco), complete [TC44958]	2.15834	0.785	15.2629	11.6535	0	0	1	1	0	0	0	0
9	43	370	GCCCGGTCGTATTTTTTCTATTCCATTTTGTAAGTGATACCTTTGAAAGGTTACTCACAA	609	A_95_P110982	CV019994	Unknown	2792.74	2020.86	21.2775	86.397	1	1	1	1	1	1	1	1
9	44	813	TCTTTGATCCTGATGCTATAGTCCCTAGAGGGACATAATACGTCTTAGGGCTAGGCAAAG	611	A_95_P304473	FG149401	gb|AGN_RNC115xe15r1.ab1 AGN_RNC Nicotiana tabacum cDNA 3', mRNA sequence [FG149401]	0.083125	0	0	0	0	0	1	1	0	0	1	1
9	45	782	AGACCTTGAAGTTGCTGGAGCATCAAAGTTGGATGTGGCTTTGGTAACCACTGTAATGTA	613	A_95_P289258	DV158360	gb|KG9B.003G22F.050720T7 KG9B Nicotiana tabacum cDNA clone KG9B.003G22, mRNA sequence [DV158360]	103.148	77.3914	926.78	1306.15	1	1	1	1	1	1	0	0
9	46	435	TTCATCTGCTTACCTTAACTACTTTGACTTTTACCCTAAACTCCGGAGAAATCCCATTCT	615	A_95_P277338	AM838002	gb|AM838002 DL, diurnal library Nicotiana tabacum cDNA clone nt005180029, mRNA sequence [AM838002]	0	0	2.36447	3.10903	0	0	0	0	0	0	0	0
9	47	859	GGTCTGCTTCTGAGAAATATCTGACTAGAGCTGACTGTATGTGTTATCAAATGCTGATGG	617	A_95_P294733	FG156985	gb|AGN_RNC026xo05f1.ab1 AGN_RNC Nicotiana tabacum cDNA 5', mRNA sequence [FG156985]	1.454	0	0	0	0	0	1	1	0	0	1	1
9	48	763	TTAAGGACTGTTTGCTAAATGAAGAAAGCCTGATGAGCTGGCAAAATTTTTCGGATTTAT	619	A_95_P022606	TA16000_4097	tc|Rep: Chromosome chr6 scaffold_3, whole genome shotgun sequence - Vitis vinifera (Grape), partial (38%) [TC54448]	10.7333	10.3795	552.388	169.07	1	1	1	1	0	0	1	0
9	49	479	CGCATTTATATGCTTTATATAATGGCAGTGTGGACCCTGTTCTAGCTGAAACTAATACAT	621	A_95_P085680	BP529346	Unknown	16.4759	31.4304	5.52102	10.0284	1	1	1	1	1	1	1	1
9	50	421	TCACTCTGTATCCTCGTTGCCAACCAGAGATGAAAGAAAATGAAACATTTATTTTGACTT	623	A_95_P209462	TA19196_4097	tc|Rep: Chromosome chr18 scaffold_61, whole genome shotgun sequence - Vitis vinifera (Grape), partial (7%) [TC65348]	6.3475	0.3485	7.14137	38.9493	1	0	1	1	0	0	1	1
9	51	218	TGGTTCCCCTTTACTAGTAAATGAACTGTTCTGTGCGAGTTTACCACAAAGGGACAGACT	625	A_95_P175926	EH666201	Unknown	0.78	0	0	0	0	0	1	1	0	0	1	1
9	52	552	TGCTTACCTAGTGCATTCTGTACATAGTCTAGCATACAGCCGTTGTACAGTATTGAAGTT	627	A_95_P163952	EH623003	gb|CHO_SL023xa19f1.ab1 CHO_SL Nicotiana tabacum cDNA, mRNA sequence [EH623003]	1.69	0	7.66854	52.6395	0	0	0	0	0	0	0	0
9	53	172	AAATATCAGCTTCATTGCAAGGAGACAGGCCAATTACTGGGCTTAACAGCCACTGGTTTG	629	A_95_P105197	CV017351	Unknown	6.275	1.48667	610.519	0.684897	1	0	1	1	0	0	1	1
9	54	278	TAACGTTCCCATTGTGGAGAAGAGACTGATACCAAATTCCTGTTGACCTTCGTCAGTGCA	631	A_95_P204607	TA18101_4097	Unknown	516.821	577.591	54.7943	22.5995	1	1	1	1	1	1	1	1
9	55	176	CTAGGTGGGCACTTGTTGTATTGTTAAAAAGTAGATAAAAGAAATGTACCAGTTTACTGC	633	A_95_P127152	EB426613	tc|Rep: Chromosome chr15 scaffold_40, whole genome shotgun sequence - Vitis vinifera (Grape), partial (18%) [TC47833]	248.73	141.813	180.808	248.712	1	1	1	1	1	1	1	1
9	56	377	CAAGGATTGTTGCTCCGTTTAGATCGAATTTTCAGCTTTGTTCATCAATAAAAAGTCCAT	635	A_95_P232349	BP531659	gb|BP531659 MAT005 Nicotiana tabacum cDNA clone BY25183, mRNA sequence [BP531659]	10.81	3.88	2.28139	2.82052	0	0	0	1	0	0	0	1
9	57	813	GATCTTAGAAATAGCTGTGATCTGATCCCATTCCCTAGCTCCATTCTCATGTGTTCCCAC	637	A_95_P224767	FG143180	gb|AGN_RPC019xe13f1.ab1 AGN_RPC Nicotiana tabacum cDNA 5', mRNA sequence [FG143180]	2665.47	1493.72	118.791	12.24	1	1	1	1	1	1	1	1
9	58	1438	GTCCTGTTTCTAATGTGTTGGATATCTTGAGCCTTAGAAGATAAAAGATGCACACTATTA	639	A_95_P028136	TA12404_4097	tc|Rep: S-adenosylmethionine synthetase - Solanum tuberosum (Potato), partial (95%) [TC49983]	35.8929	74.5776	271.977	2822.54	1	1	1	1	0	1	1	1
9	59	704	ATTTGGTTCAAAATGGCTGCTTGTAATTCCCCCCGCCACCCCTGTTGCGTTTATCTTATT	641	A_95_P029256	TA19404_4097	tc|Rep: Chromosome undetermined scaffold_91, whole genome shotgun sequence - Vitis vinifera (Grape), partial (21%) [TC59989]	233.136	181.31	6.97664	6.97548	1	1	1	1	1	1	1	1
9	60	486	AGCGACAGCCTTGGGTGCTTACATCCAATATTTGCTTATGATATTAATATTTAAGTCCAA	642	A_95_P044011	BP130767	Unknown	0	0	0	0	0	0	1	1	0	0	1	1
9	61	865	AAATCACTGATGTCATCATCAGTCTGACTCACATACTCACGATCTCGATGGGAGTCAGTC	644	A_95_P268741	FG143040	gb|AGN_RPC020xf17f1.ab1 AGN_RPC Nicotiana tabacum cDNA 5', mRNA sequence [FG143040]	0	0	0	0	0	0	1	1	0	0	1	1
9	62	737	CCAATTTTTCACATCCTCACTTGGGATTTTGATTATTCCGAATTCCAAAGTAGAATGGCG	646	A_95_P021886	DV159766	tc|Rep: Chromosome chr1 scaffold_166, whole genome shotgun sequence - Vitis vinifera (Grape), partial (16%) [TC47119]	13.94	34.1767	12.1164	30.1934	1	1	1	1	0	1	1	1
9	63	631	TTGGCCACACATCTGCTATTTCTGAAGCAACTGGAAGCCAGAGGACTGCATCATTTAGAA	648	A_95_P149587	FG164564	gb|AGN_RNC012xg17f1.ab1 AGN_RNC Nicotiana tabacum cDNA 5', mRNA sequence [FG164564]	112.635	101.133	25.0796	66.2449	1	1	0	0	1	1	0	0
9	64	425	ATCCGAATCCGGACAATGATATTGGGTTCACGTATTTTGATTTGGATGATGACCACCATG	650	A_95_P096373	BP533597	Unknown	139.883	145.46	92.0693	25.6935	1	1	1	0	1	1	1	0
9	65	559	GAAAACACAAAATATCAGACAAAATAACGAAAAAGACAGAAAATGCGGCCGCACCGGGGT	652	A_95_P098363	BP534437	Unknown	3.88714	5.47438	0.414493	0.799978	1	1	1	1	0	0	1	1
9	66	0	GTGAATTTTCTTGACCCTCTGTTTTGTAGAGTTGGACATTTGAGTCTGTCAAATCGCCGG	654	A_95_P298408	A_95_P298408	Unknown	1.185	0	0.809801	1.59535	0	0	0	0	0	0	0	0
9	67	460	AAGGGTCTGTGTCTTGCTTGTTTGAAACTATCGTATTACTTGTTAGCTGCTAAAAATAGT	656	A_95_P214197	TA20209_4097	tc|Rep: Chromosome chr5 scaffold_64, whole genome shotgun sequence - Vitis vinifera (Grape), partial (91%) [TC57030]	4270.69	3135.99	539.417	160.395	1	1	0	0	1	1	0	0
9	68	673	TCCGTGATGATGTTTAAGCCGAAAGACAAATAACGAATTATCTTCTTGTACTCTTCTTCA	658	A_95_P197297	TA16532_4097	tc|Rep: Chromosome undetermined scaffold_147, whole genome shotgun sequence - Vitis vinifera (Grape), partial (81%) [TC47939]	1.447	0	0	0	0	0	0	0	0	0	0	0
9	69	802	AATGTGTGAAATATTTGAAGGGAAAGGATTACGTCCTCGCGGGATTGAGTTGGTCTTGAA	660	A_95_P218407	TA21167_4097	Unknown	5.16	4.21	2.00816	9.23675	1	1	0	0	0	0	0	0
9	70	384	AACAGCAACTCTAAGTGGAAAAATCTATTAGTATTGTTTCTTATGGCCGTCGCATACAGA	662	A_95_P114427	CV021594	Unknown	2.0425	0.44	6.29369	12.6835	0	0	0	0	0	0	0	0
9	71	363	TGCCAAAGGCATAGCGCAGCCTCCATATTTATATAAGTAGTATATTCTAAGGTTTCTCCT	664	A_95_P135647	EB439155	Unknown	0.83	0.1535	1.65093	54.1677	0	0	0	0	0	0	0	0
9	72	511	GATTTCGCCATTGAAGAGGGACTTCATCAAGCTGTTTTGATGAAGCTATCATATGGAGCA	666	A_95_P136647	EB440403	tc|Rep: GTP cyclohydrolase subunit MoaC - Sphingopyxis alaskensis (Sphingomonas alaskensis), partial (6%) [TC75031]	0	0	0.200124	1.47205	0	0	0	0	0	0	0	0
9	73	844	TTGATTTATGGAGATGCTGACCGGCAGCCACTGTGATCATTTATAGTCGTTCATCTTACA	668	A_95_P012311	TA14276_4097	tc|Rep: Actin-depolymerizing factor 2 - Petunia hybrida (Petunia), partial (96%) [TC43927]	111.191	298.153	500.677	1034.36	1	1	0	0	1	1	0	0
9	74	328	AGTTATTTGCCATGAGACATGGTAGGACGTGTGCCCAAACTGAATAAGAACTCCTGACCA	670	A_95_P112087	CV020513	Unknown	19.4933	16.1861	36.9179	2.27426	1	1	0	0	1	1	0	0
9	75	0	ATGATGTTATTTCTTCTTTAGCCTCCTTCTTCATATCAGAGATTCGCTGTAGATGATGAG	672	A_95_P249927	A_95_P249927	Unknown	0	0	0.45097	0	0	0	0	0	0	0	0	0
9	76	830	CGTACACCCTATATTCATTTGCATCGCATGACTACTCCCCGTGGTAAATCGAAAGGCATA	674	A_95_P251012	DW000388	gb|KL4B.105K24F.051104T7 KL4B Nicotiana tabacum cDNA clone KL4B.105K24, mRNA sequence [DW000388]	1.14	1.99875	14.4377	4.19305	0	0	0	0	0	0	0	0
9	77	628	TCGCACACAGTCTTCTGGGGTTCTCTATTGGATTAAGTTATTTATCCAAGTGTACCTGAT	676	A_95_P069520	BP137407	Unknown	0	0	0	0	0	0	1	1	0	0	1	1
9	79	650	CCTTGAACAGTTGAGAACAGTCCTCGTAGTTGGAGATAAATAATCCTAATCTGTTGAATT	680	A_95_P187542	TA14369_4097	Unknown	91.617	94.8935	47.3957	25.9291	1	1	1	1	1	1	1	1
10	7	449	GCATTACTGGTGTAAGGCTATATGCCCAATTCTACAAAAAGACTACTTTTAGATTTCGAA	540	A_95_P016491	BP534995	gb|BP534995 MAT005 Nicotiana tabacum cDNA clone BY34204, mRNA sequence [BP534995]	254.014	179.048	1502.74	395.692	1	1	0	0	1	1	0	0
10	8	1581	GTGTGTACTCAAGACCAAGTTTGTGGTTATTTTGATCCGGTATGTGTGTGCACTAAAAAA	542	A_95_P249827	AJ417876	gb|Nicotiana tabacum mRNA for IAA9 protein [AJ417876]	5.08	2.9785	1160.7	4369.31	0	0	0	0	0	0	0	0
10	9	607	GGCATCATGTGCAATAGAGTTGATGTAGCAGTGACTAAGTTCATCTTTAATCATGTATAA	544	A_95_P025711	EB438078	tc|Rep: Fatty acid desaturase; Peptidase M, neutral zinc metallopeptidases, zinc-binding site - Medicago truncatula (Barrel medic), complete [TC49649]	11109.7	8488.36	445.318	135.286	1	1	1	1	1	1	1	1
10	11	810	TCTTGGAAGATTTCAAATGGTGGAGCCCTAAAGGACTCAGTAAGATTGGATGTCTGGTAG	546	A_95_P153867	EB684050	Unknown	2.9475	1.46	3.14719	2.85712	1	0	1	1	0	0	0	0
10	12	819	GGCTAATGTTTATATAAAAGCCAAGTTCAAGGAGAAGGCTCTTGCTTTCTTGAAAAAGTT	548	A_95_P120992	DW000968	Unknown	2.3	0.0125	3.2461	2.44883	0	0	1	1	0	0	1	1
10	13	754	TAGTCTGCGATGATGGTTCCTGTTCCTTGTTTGCCAAACCACGGAAATATGGATGTGCTA	550	A_95_P253324	FG159104	gb|AGN_RNC022xi05r1.ab1 AGN_RNC Nicotiana tabacum cDNA 3', mRNA sequence [FG159104]	12.7852	7.18231	2.07432	2.08164	1	1	1	0	0	0	0	0
10	14	808	TAATTGTACCAATGCATATCTGATGAAACAATGAAGACGTAAAACGCAGATTGTTCCTTC	552	A_95_P195802	TA16197_4097	Unknown	2333.03	3114.32	13.6246	76.5161	1	1	1	1	1	1	1	1
10	15	722	TGTAATACCAGTTCTGGGGTAGTCGTATAAAACTCCCTTATTTGAATCGCGCTAAGTCAA	554	A_95_P053066	BP133082	Unknown	2.1975	0	0	0	1	0	0	0	0	0	0	0
10	16	852	TGTTGGATTGATTTGGGTTTATTTGATTGGGTGCTGTGCTTTTAGAAATGCCAAAACTGA	556	A_95_P199437	TA16993_4097	Unknown	5.31313	5.6	107.724	59.0883	1	1	1	1	0	0	1	1
10	17	476	TCCTTCTGGTTGACTAGCTTCAAAAAGCTGTGTCTAAGCCGAACCCTTTTGTCCAAGCTT	558	A_95_P275458	AM845163	gb|AM845163 seedling library, SL Nicotiana tabacum cDNA clone nt002293056, mRNA sequence [AM845163]	0	0.31875	0	0	0	0	1	1	0	0	1	1
10	18	440	GACTCAGGAGTATACATATTCCCCTCAAGCTAATCACCGCAAAGGAGGGTTGATAGGATT	560	A_95_P273566	FS398743	gb|FS398743 normalized full-length tobacco cDNA library Nicotiana tabacum cDNA clone TBK01A01NGRL0072_4_B08 5', mRNA sequence [FS398743]	12.715	45.5909	3.18078	3.38603	1	1	1	1	1	1	1	1
10	19	837	ATTTGAAATCTGTCAGAAGGATGGGCTCATTATACCCAAGACTGATTCATCAGAAAATTG	562	A_95_P198162	TA16719_4097	tc|Rep: Methylenetetrahydrofolate reductase - Vitis vinifera (Grape), partial (61%) [TC48701]	18.865	42.3187	4.35351	5.82399	1	1	1	1	0	1	1	1
10	20	498	TTTTATGGGTGCATTTCCCTGAAAATTATCTTCTGTTTTCTACAACCTGCGGTTAAACAG	564	A_95_P035518	BP128491	Unknown	0	0	0	0.598845	0	0	1	1	0	0	1	1
10	21	482	CTGCTCTAGCTGTATGAACTTCCCAATTTTCAGCACAATGAAGCAAGTCAAGTGACTTAG	566	A_95_P278458	AM842580	gb|AM842580 seedling library, SL Nicotiana tabacum cDNA clone nt002131074, mRNA sequence [AM842580]	1.40166	0	0.246001	5.62468	0	0	1	1	0	0	1	1
10	22	748	CATTATATGTTCCCTGTCGTATGCCATTACAAATTACAGCAGAGTAGCGGGCCCTTGTAG	568	A_95_P303763	FG171839	gb|AGN_RNC129xl09r1.ab1 AGN_RNC Nicotiana tabacum cDNA 3', mRNA sequence [FG171839]	5.7871	5.39	0.516207	0	0	1	1	1	0	0	1	1
10	23	751	GACATTGGCGGTATTAAACGATTGATTCGTGATTTTTGTCCATATCGTTTTTCTTGTTGA	570	A_95_P139432	EB443181	Unknown	1	0	0	0	0	0	0	0	0	0	0	0
10	24	887	TTTGGTCATGATTTTTAACCGGTGGAATGGGATCCTAGTCCCCGAGTATGGATTCATGCA	572	A_95_P272936	EB680311	gb|KL4B.106M20F.051125T7 KL4B Nicotiana tabacum cDNA clone KL4B.106M20, mRNA sequence [EB680311]	4.63945	3.8	1543.24	26.7385	1	1	1	1	0	0	1	1
10	25	490	CACTTCAACAAGATCAGGTAAAGAACGTTAGTACCAAAGCCGTAATCTTAATTCTTTGCT	574	A_95_P035983	BP128613	Unknown	1.87	2.25	0	0	0	0	1	1	0	0	1	1
10	26	539	AGGAAAGTGGCTTTCTAATCGGGTAAAACTTAAAACTTAAGGAAGTGACGTCTCCTATTA	576	A_95_P088218	BP529989	Unknown	8.2275	4.50722	0.654259	0.7907	1	0	1	1	0	0	1	1
10	27	0	CCTAGTTTTCTTGATTGGCTCATTGTTCTTTCTCAGCTAAAGTGAGAATTTGCCAAAAAA	578	A_95_P251287	A_95_P251287	Unknown	1.105	1.35667	23.6953	23.8378	0	0	1	1	0	0	1	1
10	28	713	GAATTCAAACTCTGTTTTTGAATTGTCTCCAACTCAGAGCAGTCAAACTCTGTTTTTGAA	580	A_95_P226184	FG197967	gb|AGN_PNL226cr1_f7.trimmed.seq AGN_PNL Nicotiana tabacum cDNA 3', mRNA sequence [FG197967]	0	0	1.50909	1.15163	0	0	1	1	0	0	1	1
10	29	690	TATTCTGTACGAATACATGGAACTTTTGCACCGTCTCTGTATATAAGCGATTGCTTTCCT	582	A_95_P218072	TA21091_4097	tc|Rep: Chromosome chr13 scaffold_48, whole genome shotgun sequence - Vitis vinifera (Grape), partial (43%) [TC47043]	58.9961	72.1711	19.432	47.4594	1	1	1	1	1	1	1	1
10	30	834	GAAACATCATGTCACCATCTTCACATCGTAGAATTTGTTCCGTAAGAGATCTTCTCACAT	584	A_95_P284113	FG171437	gb|AGN_RNC101xl07r1.ab1 AGN_RNC Nicotiana tabacum cDNA 3', mRNA sequence [FG171437]	6.57	0	0.0040425	0	0	0	0	0	0	0	0	0
10	31	846	CAGTAATGTGTGTATATTGTGACAAGGTGATGAATGAGTGTTTTAAGTTGAGATCCGAAA	586	A_95_P016951	EB427980	gb|KF8B.100M03F.051010T7 KF8 Nicotiana tabacum cDNA clone KF8B.100M03, mRNA sequence [EB427980]	3260.6	2150.49	160.588	1042.57	1	1	1	1	1	1	1	1
10	32	760	ATGGCTTTGTTTATCTTTTCCAAACAGGCCGTATGGGAAAACAAGAAATCTAGCATTTTT	588	A_95_P162217	EH621108	Unknown	0.496667	0	2.96304	2.72494	0	0	1	1	0	0	1	1
10	33	824	GAAATTTTAGTACCGAAGTCCCTGATTTCACACTGCCAAGAAAAGCGTCTAGCGAGGAAC	590	A_95_P032686	AF043554	gb|Nicotiana tabacum hairy root 4 (HR4) mRNA, complete cds [AF043554]	1.755	0.238334	0	5.93707	1	0	0	0	0	0	0	0
10	34	663	TCACAAACAATCTCGCCCGATGATGTGGTCCTTGTTCCTCTCCCTTCATGACATAAAATG	592	A_95_P067785	BP136963	Unknown	26.6595	20.4985	2.86834	2.95846	1	1	1	1	1	1	1	1
10	35	864	GATGGCCATGCTATACCAGTAGAGTGTACACACTTTGAGTATGATGTGAGATACATGATT	594	A_95_P299233	FG159696	gb|AGN_RNC021xi22f1.ab1 AGN_RNC Nicotiana tabacum cDNA 5', mRNA sequence [FG159696]	1.19833	0	1.77571	1.27753	0	0	1	1	0	0	1	1
10	36	937	TGCTTTAAAGAAACCAAAGGTAGAGATAGTCGAGGAGAAGAAGGCTGGAGATGAAGCTGT	596	A_95_P133227	TA14076_4097	tc|Rep: Chromosome chr8 scaffold_23, whole genome shotgun sequence - Vitis vinifera (Grape), partial (68%) [TC53201]	26.9696	18.88	37.5732	44.6462	1	1	1	1	1	1	1	1
10	37	681	TTGGTGGCGGCACTTTCTGGGGCCTAAGGAAAACTTTTGACTAAATGCAAAGTTTGATGA	598	A_95_P296403	FG175896	gb|AGN_RNC121xm10f1.ab1 AGN_RNC Nicotiana tabacum cDNA 5', mRNA sequence [FG175896]	75.0065	43.7456	21.2873	66.752	1	1	0	0	1	1	0	0
10	38	394	CAACAAAACTTTTCTTCCTTTCAACAAGCTCGTACACAGTGCCATATTTCCTATGAATTT	600	A_95_P279348	AM830645	gb|AM830645 DL, diurnal library Nicotiana tabacum cDNA clone nt005208066, mRNA sequence [AM830645]	0.01	0	0.0498135	0.0499625	0	0	1	1	0	0	1	1
10	39	530	TCTCCCAAGTTAGACTGATATTTCTGCTTTTATCTTCTGAATGCAGCTTTAACATAGTTG	602	A_95_P260101	TA12348_4097	Unknown	86.1622	19.5138	9.79407	4.46476	1	1	1	1	1	1	1	1
10	40	398	TAAGGGAGTTTTATTCAAGGCTGCATCCAAATCCAGGGTGACATTGTTTGGATGCAAGGG	604	A_95_P064045	BP135940	Unknown	2.946	0.435	0	0	1	0	0	0	0	0	0	0
10	41	824	CATGCTTGTCAACTTAGTCTTGAGATCTGATGATCACTTGAGCTTAATTCAGATAGACTA	606	A_95_P241669	FG145924	gb|AGN_RPC011xf22f1.ab1 AGN_RPC Nicotiana tabacum cDNA 5', mRNA sequence [FG145924]	0	0	0	0	0	0	0	0	0	0	0	0
10	42	5987	TGAAAATTCCATTCAGAGTGGGGTTCTTCCTATGGATGAGAAGGCACTTTCAGGTCTCCA	608	A_95_P238744	AB080692	gb|Nicotiana tabacum mRNA for microtubule bundling polypeptide TMBP200, complete cds [AB080692]	161.919	406.373	195.865	195.501	1	1	0	0	1	1	0	0
10	43	477	CTAGAGTTGCAGCCTTTTGGAAAGATACTATTCCCTCCGTTTCAATTTATGTGAACCCAT	610	A_95_P144007	FG635525	gb|TT-04_B13 Samsun trichome library Nicotiana tabacum cDNA, mRNA sequence [FG635525]	40.7443	37.7288	10.9035	8.94336	1	1	1	1	1	1	1	1
10	44	785	CAGAAGTTGACTCAGTTTGCAGCATATGTATTGCTAGCCGAAAAATCACTGCACCATGAA	612	A_95_P302548	FG157818	gb|AGN_RNC025xh23r1.ab1 AGN_RNC Nicotiana tabacum cDNA 3', mRNA sequence [FG157818]	0.4075	0	0	0	0	0	0	0	0	0	0	0
10	45	1384	TGGTCTTGAACTCCTTTTTACTGTGCAATCAAATGGGAAGACTATCTCAAACTTTGGTCT	614	A_95_P177482	TA11987_4097	tc|Rep: AT4g05320/C17L7_240 - Arabidopsis thaliana (Mouse-ear cress), complete [TC41729]	67.1821	151.477	611.641	716.177	1	1	1	1	1	1	1	1
10	46	0	AGACTACTGCGAACATATAAAATGACTGATTTGGTTCCTTGGTATTGAGCATCAACACTG	616	A_95_P249622	A_95_P249622	Unknown	1.34667	1.50472	0.775963	0.887366	0	0	1	1	0	0	0	0
10	47	439	GATTTGTTGAAAGGACTGGCAGGACAATGGATGTCAATAAGAATTGGCATTCGAGAATAA	618	A_95_P086978	BP529682	Unknown	2.575	3.26111	1.23028	0.806957	1	0	1	1	0	0	1	1
10	48	371	CAACAAAACTTCAAAAATTCTTTCTTAGAAGGAATGGAAAGATAGGAAGCTTGGAGAGCT	620	A_95_P031316	BP528597	Unknown	2.07334	0	2.33699	2.78828	1	0	1	1	0	0	0	1
10	49	484	GCCAGTTTGCATTAATAATCACAAACACCAGCTTTCTTCTACTCTATCTCTGTCTGATTG	622	A_95_P043171	BP130548	gb|BP130548 MAT001 Nicotiana tabacum cDNA clone BY2528, mRNA sequence [BP130548]	7.853	2.2925	1.45926	1.50947	1	0	1	1	0	0	1	1
10	50	703	AAGGATTGAGTTTATACCCGGGATATGTCCCTGGGTCTTTGCAGTCAATGCAACTTCCAT	624	A_95_P294493	EB441392	gb|KN6B.109A23F.060106T7 KN6B Nicotiana tabacum cDNA clone KN6B.109A23, mRNA sequence [EB441392]	0	0	64.0678	5.63775	0	0	1	0	0	0	0	0
10	51	632	TGAAGTCGGAGGAATGTGTAGCGAGATCTCTATAGTTGAGAGCAGAAAAGACAGATGGTT	626	A_95_P069735	BP137470	gb|BP137470 MAT001 Nicotiana tabacum cDNA clone BY10168, mRNA sequence [BP137470]	13.23	2.12938	0.230669	0.136889	1	0	0	0	0	0	0	0
10	52	829	TCGATTATAGCCATTGTGAAATAACTCCCACCAAATACTCGGGATTGATTGCAGCTAGTG	628	A_95_P313413	FG163638	gb|AGN_RNC014xe22r1.ab1 AGN_RNC Nicotiana tabacum cDNA 3', mRNA sequence [FG163638]	1.27	0.443333	0	0	0	0	0	0	0	0	0	0
10	53	785	ACACTTCAATGGAAGTTTACTTTGTTTGCCAGTTTACCTAAGCCTTTCTCTAGTTTTTCC	630	A_95_P109167	TA12316_4097	Unknown	8034.59	4759.34	1588.32	6342.1	1	1	0	0	1	1	0	0
10	54	911	ATTCCATTCAAGAGCAAATCTTAATTATCTTGAAGAGTCTCATGTCCTATGTCTCTTCCC	632	A_95_P176962	TA11837_4097	tc|Rep: Water channel protein - Nicotiana excelsior, complete [TC40262]	0.08625	0	124.855	1320.46	0	0	1	1	0	0	1	1
10	55	466	AATATTTTGAGTGTGTCTACACATGCAGAAAAAATCTCAACTCCGAGGTGCACCTGTCGT	634	A_95_P087253	BP529749	gb|BP529749 MAT001 Nicotiana tabacum cDNA clone BY14668, mRNA sequence [BP529749]	0.735	0	0	0	0	0	0	0	0	0	0	0
10	56	690	ACAGTTCCACATCTGGTATTATTGGGGCATCGGTCTTTCCCTTTGAACGTATGTTTGGGT	636	A_95_P090178	BP530837	Unknown	2.92556	2.626	2.16121	1.27092	1	0	1	1	0	0	1	1
10	57	832	TGTATGCCTGAAGTGGGTGCTTCCATCCATTACAACTTAATAGACGTGCCATGTGAGATG	638	A_95_P305033	FG146168	gb|AGN_RPC010xl05f1.ab1 AGN_RPC Nicotiana tabacum cDNA 5', mRNA sequence [FG146168]	3.705	3.45475	0.903303	0.481354	1	1	0	0	0	0	0	0
10	58	774	ATGAGGAGGTAATGTAAGTCTGGCTTCGTAATGTTCTTATGTACGATAAAGATTTAGCTG	640	A_95_P148322	EB677604	Unknown	1522.38	993.083	4.48189	0	1	1	0	0	1	1	0	0
10	60	639	ATATTGCTCAGCTGACGAGTAGATGGAACACTATTCCGTTGGCATTAGAACACTTGGAAA	643	A_95_P130682	EB446106	gb|KR2B.110H02F.051229T7 KR2B Nicotiana tabacum cDNA clone KR2B.110H02, mRNA sequence [EB446106]	15.6212	5.58278	18.739	98.782	1	1	1	0	0	0	0	0
10	61	430	CTAGAAAGTATTGGTACCATTCCAGAGAGAGACATAATGTCATTATAAGTGAACAGATCA	645	A_95_P242732	BP525638	gb|BP525638 MAT001 Nicotiana tabacum cDNA clone BY10324, mRNA sequence [BP525638]	0.55	1.67667	0.5305	0.896351	0	0	1	1	0	0	1	1
10	62	508	GAGGAATTGTGTCCTCTCCTCTTGGTGAGTTAATACATTTGTAATGCTTTGTATTCTTGT	647	A_95_P000261	TA11758_4097	Unknown	1.4	0.295	1365.8	6868.93	0	0	1	1	0	0	1	1
10	63	205	AGAAAATGTTGTACATGAGCTACAAGACAGAGAGCAACAACAGTGGCCGGAGAGAGTTGT	649	A_95_P114122	TA12186_4097	Unknown	100.459	39.1725	7511.78	1.06454	1	1	1	0	1	1	0	0
10	64	601	ACAATAATTCAAGACTTGATAGCCTAAAGAGGTCACTTGGTTGACGATTTGAATTGGATA	651	A_95_P154257	EF535611	tc|Rep: Leucine-rich repeat protein - Nicotiana tabacum (Common tobacco), partial (98%) [TC56368]	0.61	0	1.98133	3191.3	0	0	1	1	0	0	1	1
10	65	636	CGCATTCTTGCAAACGTACTTCCATTTTCTGAAACACTGTGTTCTCCCCTTGTCGCAGAT	653	A_95_P312658	FG151665	gb|AGN_RNC109xo01f1.ab1 AGN_RNC Nicotiana tabacum cDNA 5', mRNA sequence [FG151665]	1.52833	2.11125	2.04507	1.15541	1	0	1	1	0	0	1	1
10	66	0	ATCTACTCGCATGAGAAGTCTACATCGAGAGAATAAATGTGATCAGATGTCAGCCAACTT	655	A_95_P289998	A_95_P289998	Unknown	1.44055	2.092	0	0	1	0	1	1	0	0	0	0
10	67	739	CAGGATGAACACAAAAGCAATACATCACATCCGTGTTCAACATTTAAGGTTCTTTAACAC	657	A_95_P228154	DW004594	gb|KR3B.109D09F.051111T7 KR3B Nicotiana tabacum cDNA clone KR3B.109D09, mRNA sequence [DW004594]	1.345	3.934	15.0079	43.3363	0	1	1	1	0	0	0	1
10	68	282	GTGACCCAATTGGACAAGTAATGAGACAACCATCTTGCTGTATATTATAAAGCATAAGTA	659	A_95_P000351	TA11878_4097	Unknown	1.54	0.463333	8895.29	20.4084	0	0	0	0	0	0	0	0
10	69	471	TTATGTTGGCATCCTCATACGTAGCGGAAACCCAAATCAGACACTAAACGTCGATATACG	661	A_95_P100698	BP535487	Unknown	1.838	0.04	0	0	0	0	1	0	0	0	0	0
10	70	344	GCTTTTCTGCTTTTTAATTGTTACCAGTTACTGGCCTTTTATTGAATGCCCTTAGTAAGA	663	A_95_P108952	CV019083	Unknown	16034.8	10511.3	533.83	20.7906	1	1	1	1	1	1	1	1
10	72	606	CCCAGTTTGGGGTTCGCAATTCAGATAACAGTTCTTTTTGGGATATGATATGGGGCTTGG	667	A_95_P215512	EH614410	gb|EST_CSP005xl20f1.ab1 EST_CSP Nicotiana tabacum cDNA, mRNA sequence [EH614410]	20.9717	36.661	8.25706	8.31905	1	1	0	0	0	1	0	0
10	73	213	GGCTTTATGGAAGGATAGTTTGGCTAGCACTAGTAGCTGTTAGCTGTCACCTGGATACAT	669	A_95_P114462	CV021612	Unknown	12.505	46.8748	73.2716	75.3418	1	1	1	1	0	1	1	1
10	74	817	ATGTTCCCGCAGTTTTGTCATAATGTTTTTTGCTGGCTTAAGTCTCATGGCTGTAAGAAC	671	A_95_P224082	EB443143	gb|KR2B.001E12F.050815T7 KR2B Nicotiana tabacum cDNA clone KR2B.001E12, mRNA sequence [EB443143]	1035.22	1619.62	111.692	182.073	1	1	1	1	1	1	1	1
10	75	742	ATCAACTTGCGTGAGGCGACCAAAGTTTATTATGTGCACTGGTGGTAATGGTGCAGGATA	673	A_95_P019801	FG167577	gb|AGN_RNC007xn07f1.ab1 AGN_RNC Nicotiana tabacum cDNA 5', mRNA sequence [FG167577]	7.1025	4.449	7.4391	9.60048	1	0	0	1	0	0	0	1
10	76	522	TTAGGCGTAACTTGGATGGACTCAAATGAATGTAGAGTAATAGGTTACATACCTTTAAGA	675	A_95_P051756	BP132735	Unknown	0	1.87357	0	0	0	0	1	1	0	0	1	1
10	77	728	TGATAACTGATTCTGGATTTTGGTCTTTTTTGCTGTTGGTATAAAAACTGAATTCCCGGA	677	A_95_P157917	EH615952	Unknown	15.0025	1.14167	357.38	161.783	1	0	1	1	0	0	0	1
10	78	440	AGAATTTTCCCTTAGAGCTGCTATCAGGGGTTTTTGCCAAATTAGTTGCTTTTTCCTTCT	679	A_95_P059585	BP134776	Unknown	0.26	0	2.03363	1.75848	0	0	0	0	0	0	0	0
10	79	1147	ACAAGTATGATGTAGAGATTGACCATGGAGGTTAATTTCGCTCTGTTGTCCCTCTTTTTT	681	A_95_P010161	U71108	gb|Nicotiana tabacum S-adenosyl-methionine-sterol-C-methyltransferase mRNA, complete cds [U71108]	103.967	36.2101	3088.59	129.211	1	1	1	1	1	1	1	1
11	7	204	ATGTAAATTGTTTGAAGCTGTCAACTGAAGCTTTATGACACCCTGAACGCGGGTTTGGCC	683	A_95_P143947	EB447138	tc|Rep: Chromosome chr18 scaffold_1, whole genome shotgun sequence - Vitis vinifera (Grape), partial (41%) [TC60272]	6.455	4.10111	4.10644	3.73867	1	1	1	1	0	0	1	1
11	8	539	TTAACCATATGTGTGCCTGGAATAGGTTGACCCGACTAATTCAGATTTGCGTCGTAGAAA	685	A_95_P305688	FG645575	gb|TT-29_K19 K326 late senescent leaf library Nicotiana tabacum cDNA, mRNA sequence [FG645575]	31.4826	41.3858	27.991	22.28	1	1	1	0	1	1	0	0
11	9	885	GGGTAAAACAAGTTCATAAATCTGGTGGTTACCAGTCTAGGGGATATGGGTATGATTGGA	687	A_95_P191507	DW000640	gb|KL4B.108H11F.051105T7 KL4B Nicotiana tabacum cDNA clone KL4B.108H11, mRNA sequence [DW000640]	35.9703	35.4806	65.4644	34.3109	1	1	1	1	1	1	1	1
11	10	622	TAAATGCAACTCCATCACCAATGTGTATATTCACACGTGGATCCTCGTATCCTACAGCCA	689	A_95_P252124	FG190846	gb|AGN_PNL216dr1_e7.trimmed.seq AGN_PNL Nicotiana tabacum cDNA 3', mRNA sequence [FG190846]	10.4563	7.81972	1.39255	1.26693	1	1	0	0	0	0	0	0
11	11	401	TGGAATACACTTGTAATTGGTGGCTGCAGAGAAGGCAAACCTTTCTTGGGTCTTGTAGAC	691	A_95_P281143	AM810549	gb|AM810549 DL, diurnal library Nicotiana tabacum cDNA clone nt005210069, mRNA sequence [AM810549]	3.54834	45.2876	0.740367	0.89458	0	1	0	0	0	0	0	0
11	12	490	GCCATCGGTTTGCAATGTTGCTATGAGACGATTCTATTTTCTTGTAAACAATTTCGTTGT	693	A_95_P027811	BP532008	Unknown	0	0	0	0	0	0	0	0	0	0	0	0
11	13	599	GCTAATGATCCTGGTTGAGTTGAAAGTTCTCTTATTAAATCCTCTTTTAGCAGTTTTGCC	695	A_95_P013096	TA13412_4097	tc|Rep: Translationally-controlled tumor protein homolog - Solanum tuberosum (Potato), complete [TC59858]	6214.98	4855.48	359.769	405.97	1	1	0	0	1	1	0	0
11	14	394	GGTTTGAGTAGTCCTCTGTGCAAGTAATTTTTTCAGTTCTATGTAGCTTTGTGATATACT	697	A_95_P205572	TA18319_4097	tc|Rep: Chromosome chr8 scaffold_23, whole genome shotgun sequence - Vitis vinifera (Grape), partial (51%) [TC59318]	17.266	21.3264	2612.84	150.077	1	1	0	0	0	1	0	0
11	15	714	TCGAAAGAAAAGACTACATCAACAAACCAACCTAGGGATCCCAGTGGATCATCAGAGGGA	699	A_95_P305793	FG177040	gb|AGN_RNC119xb19r1.ab1 AGN_RNC Nicotiana tabacum cDNA 3', mRNA sequence [FG177040]	6.28	2.83	0.982272	0.626127	1	1	0	0	0	0	0	0
11	16	977	ATTTATTTTTCTGGCTTGGCTAGGTGGGATAGCCGAGCCATTCCCTTTTCTTTCGGATAG	701	A_95_P220802	TA21687_4097	tc|Rep: Photosystem II 44 kDa reaction center protein - Nicotiana tabacum (Common tobacco), partial (59%) [TC56820]	88.2476	54.7359	16083.6	34.8543	1	1	0	0	1	1	0	0
11	17	525	TCAATGTGCATTAGGTGTTGATTGTTTGCTTGGCACCTCTCAAGTAAATTCTCAAGAGTG	703	A_95_P142927	EB446329	Unknown	3.31055	4.93	18.4642	33.0271	1	1	0	0	0	0	0	0
11	18	661	AATATTCAAGAAGACATCCACTGGTCTTGAGGGAACACCTGGGCAGCTACTCAATCTTGT	705	A_95_P216782	TA20779_4097	tc|Rep: Chromosome chr15 scaffold_19, whole genome shotgun sequence - Vitis vinifera (Grape), partial (4%) [TC52724]	10.1779	3.88458	2.57468	1.29287	1	1	0	0	0	0	0	0
11	19	409	TGAACGTAGCGCGGACAGTAATTTAGCCTTTGAAGAAGTTCCACCTTTCAAGTCTTTCGC	707	A_95_P085305	BP529246	Unknown	1.4	1.15	0.898731	0.165805	0	0	0	0	0	0	0	0
11	20	694	GGTATTTGTCTGTAATATATACTGTGCTTGCAGATTCTTTATTCAACAGACAGTATGTGC	709	A_95_P101653	EH618197	gb|CHO_SL011xk24f1.ab1 CHO_SL Nicotiana tabacum cDNA, mRNA sequence [EH618197]	0	0	7.19336	14.7412	0	0	1	1	0	0	1	1
11	21	345	ACACAATAGGTCAAGCTAATGGAGTTTATGACAAACCACTTGATCTGCGCTTTTGTGATT	711	A_95_P114542	FG645346	gb|TT-48_O10 K326 late senescent leaf library Nicotiana tabacum cDNA, mRNA sequence [FG645346]	3.29571	1.98291	929.157	8.33093	1	0	1	1	0	0	1	1
11	22	831	ACGAGATCTCAGTATATCAGCATCTCCAGCTACATTCAGTCATATTCTTCGGCATCAATG	713	A_95_P302333	FG136907	gb|AGN_ELP006xm18f1.ab1 AGN_ELP Nicotiana tabacum cDNA 5', mRNA sequence [FG136907]	2.42375	0.509667	0	0	0	0	1	1	0	0	1	1
11	23	476	AGAGCATGTGAGGATAGATAGAGATAATACATCTTTTAGTTTGGCTCTAGTGAGAGCTTT	715	A_95_P078990	BP527658	Unknown	2.395	0.4375	0	0	1	0	0	0	0	0	0	0
11	24	168	TTCTTAAAGCCTTGGTTGGACCCATTAGTTCTTAAGAGCTCTGCATCTCATGCCTGTGCA	717	A_95_P054336	BP133410	Unknown	0	2.17167	0.540442	0.0902655	0	0	1	1	0	0	1	1
11	25	572	GTTGGTCATCTTCTTACTGATCTTGTAATTAACTGCTTCCCTGAAAACAAGGGTTGTGTA	719	A_95_P005316	FG636766	gb|TT-20_G06 Samsun trichome library Nicotiana tabacum cDNA, mRNA sequence [FG636766]	3.25445	0	4.69276	146.371	1	0	1	1	0	0	1	1
11	26	794	CATCTTTTACTCTTTGGATGACATCTAAATGCATATCCCTCGTCTGAGCTGGATCCTGCG	721	A_95_P024736	TC65556	tc|Rep: Predicted protein - Physcomitrella patens subsp. patens, partial (12%) [TC65556]	1.86	0	0	0	1	0	1	0	0	0	1	0
11	27	318	TAAATTAGAGCTATGTGTGTAGTTACCACTGGGGCTGTTCCAACTACTGCATACAAATCC	723	A_95_P061575	BP135294	Unknown	7.11865	2.582	1.22858	1.05153	1	0	0	0	0	0	0	0
11	28	521	GGCTTTACAGAGGGGAAGATAAAAGAGAAAGCTACTTTTGTAGATGTTTGGCAATTTTTT	725	A_95_P297113	FG636176	gb|TT-12_E01 Samsun trichome library Nicotiana tabacum cDNA, mRNA sequence [FG636176]	35.9497	15.2433	6544.41	4.04211	1	1	0	0	1	0	0	0
11	29	663	AATTCTCTCGCTTCTTTAGACTAGTTCCTAATTTAGTTCATCAGACCACCATGTGAACCT	727	A_95_P069105	BP137296	Unknown	2.825	0	0.450882	0	0	0	1	0	0	0	1	0
11	30	431	TCTTAATGTTTTACACTTTACCAACGTATATTGCGTGATCGTGCACTGGGTGCGCACTTA	729	A_95_P300238	TC59110	Unknown	10.7775	0.315	5.41151	8.4288	0	0	0	0	0	0	0	0
11	31	571	AAAGAGTATCACGGTCTTTTCTGAGTGATACTGGTATTATGCTCTTTTTCCATAATGTAG	731	A_95_P152802	EB683143	tc|Rep: At1g20110/T20H2_10 - Arabidopsis thaliana (Mouse-ear cress), partial (25%) [TC44602]	168.498	89.0919	12.8034	40.0264	1	1	1	1	1	1	1	1
11	32	416	TTGTCTTGTACTCTCAGTTACCTTATATTAATGAGCATTACCTGACGGTTTTGATCTTCT	733	A_95_P140732	EB444587	Unknown	31.5845	3.74269	0	335.769	1	0	1	0	1	0	1	0
11	33	549	TAATACCTCAAGTTTTCACTTTGGCTTTTTGGCCATGGAATTGCATGTTTATCAACGTTG	735	A_95_P210377	TA19384_4097	tc|Rep: Glycoprotease family protein - Synechococcus sp. (strain CC9311), partial (5%) [TC55296]	191.966	149.254	76.6097	150.548	1	1	1	1	1	1	1	1
11	34	712	CATTATATCATCATATTCAGCTTCCAAAGTTGACGTTCAGCCTCTCTAATCGCAAAAGCG	737	A_95_P303113	FG173678	gb|AGN_RNC125xk01r1.ab1 AGN_RNC Nicotiana tabacum cDNA 3', mRNA sequence [FG173678]	151.01	87.6359	1.29236	1.58431	1	1	1	1	1	1	1	1
11	35	488	ATGCTCAACTAGTGGAACAATTGAATAAATCACGACATTATCAATGATGTCAAAGGTACC	739	A_95_P019281	TA13065_4097	tc|Rep: Chromosome chr1 scaffold_136, whole genome shotgun sequence - Vitis vinifera (Grape), partial (92%) [TC54772]	586.645	901.603	152.212	62.7822	1	1	1	1	1	1	0	0
11	36	750	ACAGTTGGAGACCAAGATGCCTCTCTAGAATCCCCTCCATTCCATTACCTTGATCATGTT	741	A_95_P145932	EB449699	tc|Rep: Chromosome chr14 scaffold_26, whole genome shotgun sequence - Vitis vinifera (Grape), partial (67%) [TC67924]	380.405	40.6276	12.3354	154.524	1	1	1	1	1	1	1	1
11	37	1401	TTAATTCTAAACGAGATGGTCCCATGTTAAACGGGACACGGGATGGCCATTTTGTCCTGT	743	A_95_P030731	TA21435_4097	tc|Rep: Chromosome chr11 scaffold_467, whole genome shotgun sequence - Vitis vinifera (Grape), partial (78%) [TC45127]	14.64	7.7525	21.7404	76.5382	1	1	1	1	1	0	1	1
11	38	886	GGTAACTGATATGAGTCAATAGCAGTTGTCTTAGGCCTTGTACAGCTCTAGTTTAGTAAG	745	A_95_P246592	EB451281	gb|KT7C.110B23F.051221T7 KT7 Nicotiana tabacum cDNA clone KT7C.110B23, mRNA sequence [EB451281]	7.86	1.248	192.246	291.985	1	0	1	1	0	0	1	1
11	39	462	TAGACCTTGGAGTCCGTTTTATATATTTTAGTTTGATGGGTAGGTCGAGGCCATGTCCCG	747	A_95_P090308	BP530896	Unknown	12.3521	12.3832	2.81992	3.25842	1	1	0	0	0	0	0	0
11	40	968	CCATCTGATGTTCAATTTCCTGTGTCAGGACTAACGTAATCTTCTAAATAATCTGCTTTT	749	A_95_P021041	TA14454_4097	tc|Rep: Urease accessory protein G - Solanum tuberosum (Potato), partial (97%) [TC71302]	4.365	1.26791	399.052	6.10901	1	0	1	0	0	0	1	0
11	41	506	CATGAAAAAGTATGTCTTAGAGCCTTCATGACGACACCTGAAGCGCTCAACATGTTTTTC	751	A_95_P022286	TC59932	Unknown	1.796	3.16138	1.61769	1.71976	0	0	1	1	0	0	1	1
11	42	816	AGCCTATGGCACTTGAGGTTAGGGCATTTGCCTTATTATAATATGAGAAATATTTCTTCT	753	A_95_P028771	TC71919	tc|Rep: Integrase, catalytic region - Medicago truncatula (Barrel medic), partial (5%) [TC71919]	0	0	2.58354	3.51361	0	0	0	0	0	0	0	0
11	43	1046	CTGGTTTGAGTTTGTCGATCCAAAGAACAAAATGACTTCGTTGTTGCTATTTTGTTTTTC	755	A_95_P228149	AY965683	gb|Nicotiana tabacum cell-line BY2 putative annexin (ann12) mRNA, complete cds [AY965683]	1.11	0	2.42481	578.468	0	0	1	1	0	0	1	1
11	44	124	TGGGGAGAAGCTTCGAGATTATTTTAAGGATTATATATATGAGGTGAGTTTTCTTGTTCG	757	A_95_P130962	EB431096	Unknown	0.83	1.04	2.17752	2.49622	0	0	1	1	0	0	1	1
11	45	896	GTCCTTAAAGCAGTTGGGGCTGGAGATCTAACAGTTCCTGATGTAAAACGCATCCTTGAA	759	A_95_P289663	DV161298	gb|KP1B.107K23F.050726T7 KP1B Nicotiana tabacum cDNA clone KP1B.107K23, mRNA sequence [DV161298]	13.7184	6.77625	12.8234	24.5909	1	1	1	1	1	0	1	1
11	46	651	GGAATAAATGTAAGGTCAGAACTTTTAGAAACTGCCTCTAAATCTCTTCCAACCACATTT	761	A_95_P034359	FG169510	gb|AGN_RNC003xk05f1.ab1 AGN_RNC Nicotiana tabacum cDNA 5', mRNA sequence [FG169510]	7.63666	8.31125	3.91709	4.60766	1	1	1	1	0	0	1	1
11	47	839	GGTCGAATGATCATCTAGTTAGAATCTGTCTTTTTAGCAGTAAAAAGAATCTCGTACATC	763	A_95_P291068	FG134826	gb|AGN_ELP012xi11f1.ab1 AGN_ELP Nicotiana tabacum cDNA 5', mRNA sequence [FG134826]	0.547	0	0	0	0	0	1	0	0	0	0	0
11	48	427	TCTTACTCGATAGTTGGGCCTGGAAGTTTGTTGGGGTACTGATTTTCATAATTCCTTCAA	765	A_95_P041141	BP130018	Unknown	2.13625	2.64285	334.928	2180.52	1	0	1	1	0	0	1	1
11	49	779	TAAATTTCAGAGCTGCCGCTGCTGAAAGAGCCAGTACTGTAACCAGAATCATGCAGTTCA	767	A_95_P296788	FG157609	gb|AGN_RNC025xe12f1.ab1 AGN_RNC Nicotiana tabacum cDNA 5', mRNA sequence [FG157609]	1.252	3.50375	2.12976	2.97645	0	1	1	1	0	0	1	1
11	50	483	CTTTTTCATCTTTGTACTTCTCAGCATCGAAGGCTGAGCAGTGAAAGCAGGGGTAATGAG	769	A_95_P083285	BP528723	Unknown	2.145	0.590001	5.11231	2.44512	0	0	0	0	0	0	0	0
11	51	384	GCCTAGATAGTTATTTTTCATATTCTGGGGTTTGGTCATGTTTTTGTTCATCACATGAAC	771	A_95_P213427	TA20046_4097	tc|Rep: UP-9A - Nicotiana tabacum (Common tobacco), partial (79%) [TC68835]	18.3971	19.6769	6.76227	5.1759	1	1	1	1	1	1	1	1
11	52	786	ACTGGGTTTATTTGAAGGTCCAACCATACAAACAAGTAACTATTTCAAATCATTCCTCAC	773	A_95_P216667	TA20755_4097	Unknown	2.545	2.72	0.609216	0.846893	0	1	1	1	0	0	1	1
11	53	263	GCTGCAAGGTATTTATTCCAGCCTCAAATGATGTAATTGTTGTTTAGATGTCATTGTGCT	775	A_95_P073250	BP526171	Unknown	323.509	41.8606	36.1095	49.49	1	1	0	0	1	1	0	0
11	54	695	GAACAAGCATGCATTGCGCTTTGTCTCTACTCTGTACCACTACCCCTTGTTTTTATCTTT	777	A_95_P090808	BP531099	tc|Rep: Chromosome undetermined scaffold_143, whole genome shotgun sequence - Vitis vinifera (Grape), partial (31%) [TC69891]	0.838335	0	0.216886	0	0	0	1	1	0	0	0	0
11	55	580	GTTGGCTACACCGAACTGCATTACATCAATCATTTAGGCAAAAGATCATATATTCCATTG	779	A_95_P069535	BP137411	Unknown	0.893335	1.097	2.49043	6.54341	0	0	1	1	0	0	1	1
11	56	537	GATTACGTGGAATTTCACCAAAGTACTTGGTTGATAAGGACGGGAAAGTAATCCGCCGCT	781	A_95_P113662	CV021245	Unknown	33.7422	64.2391	6.68422	5.91903	1	1	0	0	1	1	0	0
11	57	637	GGGGAGATAAGTTGTGTTTCTGTTTTTGATTAGACATGATGGTGTGTTCATCAAATTTTC	783	A_95_P016161	EB428537	gb|KF8B.201J09F.060124T7 KF8 Nicotiana tabacum cDNA clone KF8B.201J09, mRNA sequence [EB428537]	53.331	20.8871	0.688151	1.8462	1	1	1	1	1	1	1	1
11	58	324	ACAATTGTAATCGCCCCTGGCCAAACAACAAATGTTATAGTAACTGCTGATCAGAGTTTC	785	A_95_P147147	U45243	gb|Nicotiana tabacum diphenol oxidase mRNA, partial cds [U45243]	95.395	180.715	3.76665	6.46653	1	1	1	1	1	1	1	1
11	59	675	CAAGGTTTATGGTTGAAGTCGTATATCTAGTTTTGGAAAATAAGAAGATGGCTACATGCT	787	A_95_P267041	DV157962	gb|KG9B.002F11F.050720T7 KG9B Nicotiana tabacum cDNA clone KG9B.002F11, mRNA sequence [DV157962]	2.14166	0.651666	36.1491	0	1	0	0	0	0	0	0	0
11	60	298	CCGTGGACGATAAAGCCAATCAGTCTAATGCTTTAATTAAAAATGGTTAGGAATCAATTG	789	A_95_P309038	FG644521	gb|TT-26_I12 K326 late senescent leaf library Nicotiana tabacum cDNA, mRNA sequence [FG644521]	29.7867	65.7978	4.58678	139.813	1	1	1	1	1	1	1	1
11	61	845	CACGTGATTTCCGATGTTAGATTGTCTATGGAGATTATTACGAGCGCTTTGACTCCTCCT	791	A_95_P311328	FG159314	gb|AGN_RNC022xl21f1.ab1 AGN_RNC Nicotiana tabacum cDNA 5', mRNA sequence [FG159314]	0	0	2.88298	5.42587	0	0	0	0	0	0	0	0
11	62	163	TTATCGTTTGCTGCATTGCATTGACAAGCTCCTGTAATATATGAATGTTCGTTTTGGTTC	793	A_95_P108157	TA12282_4097	Unknown	1539.18	1422.77	6070.62	9055.58	1	1	1	1	1	1	1	1
11	63	488	ATATTGGCAAATTGATCAGACCCCCTCTGCTGCTCAAGAAGCATGTAAATGATCTGCTTT	795	A_95_P264271	BP526937	gb|BP526937 MAT001 Nicotiana tabacum cDNA clone BY11692, mRNA sequence [BP526937]	4.11031	4.21889	1.69149	1.92731	1	1	1	1	0	0	1	1
11	64	798	AATACTTTTTGCTGTCTTCTTCGTGTTGAATGCTCTCATCTGGGAAGAGCATTCTTCTGG	797	A_95_P016706	EB682133	gb|KP1B.111K06F.060116T7 KP1B Nicotiana tabacum cDNA clone KP1B.111K06, mRNA sequence [EB682133]	26.18	35.7644	27.049	160.883	0	1	1	1	0	1	1	1
11	66	506	AACAACTAGCTAGGTGCCATTTAATTCGGGAAATTTTAGCCGCATTCTTTCTGCTAGTGT	801	A_95_P036903	BP128857	Unknown	0.9025	0	2.83079	0	0	0	0	0	0	0	0	0
11	67	535	ATTACGATCTTCACTTCTCACAGTTCAGCTTAGAAAGCTTGGACAGAGCGGAGGAGCTAA	803	A_95_P084410	BP529010	tc|Rep: Chromosome chr6 scaffold_25, whole genome shotgun sequence - Vitis vinifera (Grape), partial (37%) [TC53662]	6.28125	3.19583	11.3632	133.274	1	1	1	1	0	0	1	1
11	68	0	GATCTAGGTATTGCGCCAGTACACAACCTCAAGAACTCGTTCCCTGTGAAACAATTGTGA	805	A_95_P030196	A_95_P030196	Unknown	3.67	0.974	2.12837	2.01917	1	0	1	0	0	0	1	0
11	69	561	CTATCCATTAAGAAAGACCATTCACGAAGGCTGTGACATCTACCTTTCTCAACATGCTCA	807	A_95_P049161	BP132096	Unknown	1.88572	1.632	0.865433	0.889209	0	0	1	1	0	0	1	1
11	70	820	TCACGGATAAAAGTTAGAAACATTGTGTGTGGGCCAGGCCATGGTATAAGCATTGGAAGC	809	A_95_P204087	EB680983	gb|KL4B.111P09F.060128T7 KL4B Nicotiana tabacum cDNA clone KL4B.111P09, mRNA sequence [EB680983]	89.1171	171.756	44.7184	9.8983	1	1	1	1	1	1	0	0
11	71	228	TAGTCCAGTATCTACCATCGTAGTACCCTGGTGACTTATTGTTCTCACGGTAGACGAATC	811	A_95_P134122	EB435972	Unknown	0	0.50325	1.65119	0	0	0	1	1	0	0	1	1
11	72	434	AAGGGATTGAGATTGATGAAGAGTTTATAGAAAGCTATTGGGCTAATTTGCCTTCAGAGT	813	A_95_P058846	FG158652	gb|AGN_RNC023xi12f1.ab1 AGN_RNC Nicotiana tabacum cDNA 5', mRNA sequence [FG158652]	8.5675	12.3625	14.6387	36.8166	1	1	1	1	0	0	1	1
11	73	512	GTGATTTAAGCAAAGTCGATTCAGAGGCTGATCCTGCTGATCCCCAGCTTTCATCTTCTA	815	A_95_P280293	AM813119	gb|AM813119 COL, cold overnight library Nicotiana tabacum cDNA clone nt006058031, mRNA sequence [AM813119]	10.9304	3.80689	1.50171	1.15521	1	1	1	1	0	0	1	1
11	74	618	GCTTCCAACTCTAATGTACATGCTTATAATCTGTTTAATCTCACTGCCTTGGTTTGGTCG	817	A_95_P211417	TA19605_4097	Unknown	136.25	254.625	159.078	22.5802	1	1	1	0	1	1	0	0
11	75	617	AGATTGCAGAACTGAAACAAATCTCTATGAAGCCTGATGTCGTTGAGGTGTGGGATGCTA	819	A_95_P137887	FG141586	gb|AGN_RPC024xg07f1.ab1 AGN_RPC Nicotiana tabacum cDNA 5', mRNA sequence [FG141586]	9.56944	19.5559	7.13035	14.0669	1	1	1	1	0	1	1	1
11	76	731	ATCTGGTCATACACACCCTTGTAAACTATCGGCACAGTTTTGATATGAGAGAACAAGCAT	821	A_95_P268986	FG168466	gb|AGN_RNC005xm13r1.ab1 AGN_RNC Nicotiana tabacum cDNA 3', mRNA sequence [FG168466]	0.66	1.33	0	0.534273	0	0	1	1	0	0	1	1
11	77	0	CTATCTGCAGTTTCATTTCGTCTCATTTGGTTTTGCATCCATATCACAGCCATCTCACAA	823	A_95_P224922	A_95_P224922	Unknown	2.475	1.0715	2.48949	3.06252	1	0	1	1	0	0	1	1
11	78	708	GATGATCCTGTCTTAACGTTGTCGTGCTTTGGAAAGTATTATCTTTCGATAATCATAGAT	825	A_95_P314348	FG168184	gb|AGN_RNC006xp05r1.ab1 AGN_RNC Nicotiana tabacum cDNA 3', mRNA sequence [FG168184]	0.16	0	1.94501	0	0	0	1	1	0	0	1	1
11	79	717	TGGTCAAGGTCGAAAATGGGGTCAACATGAAGGTTTTGATTCAGTGGTCTAACTTGAGTG	827	A_95_P119852	DV999457	Unknown	17.4667	3.83611	2.03197	0.813082	1	1	1	1	0	0	1	1
12	6	884	AAGATTGAGGGGCATGGTTTGAATTTGTATGAATATTTTCTGAATTTGCGATCATTTCCG	682	A_95_P207132	TA18674_4097	tc|Rep: CFEM domain protein - Aspergillus clavatus, partial (8%) [TC69001]	17.6306	17.0245	6.3916	15.7429	1	1	0	0	1	1	0	0
12	7	305	GAGTCTTTTGGGGCGTATATGTCAGTCCATTTGGTCACAGTGTTCCCTTGGAATCCTTAA	684	A_95_P079085	BP527681	Unknown	10.9418	5.73813	1.14287	1.23828	1	1	1	1	0	0	1	1
12	8	1697	CTTACCAGGAATCTTGTTCAATATTACATAGCATGTGTTAATACACTGCTCTCTTCTTCT	686	A_95_P008346	TC40453	tc|Rep: Lycopene beta cyclase, chloroplast precursor - Nicotiana tabacum (Common tobacco), complete [TC40453]	1.61875	0	302.976	5.13602	0	0	0	0	0	0	0	0
12	9	713	GTGCTTAGCTTCCTTTGATTTGTAACGCTTGTTATGTAATCGACAGCTAATCATCTATGA	688	A_95_P185322	FG638902	gb|TT-10_I08 Burley21 trichome library Nicotiana tabacum cDNA, mRNA sequence [FG638902]	166.751	290.232	1603.57	1449.22	1	1	1	1	1	1	1	1
12	10	597	GAGACTTTACCCGCTCAATAGCAGAAAGCTCTAGTGAAAGATATTGTAAAGGTTTTATTT	690	A_95_P194127	DW002434	gb|KR3B.102O12F.051107T7 KR3B Nicotiana tabacum cDNA clone KR3B.102O12, mRNA sequence [DW002434]	9.585	6.66334	27.072	1357.2	1	1	0	0	0	0	0	0
12	11	581	TTTCCCTTGGCTTGTGGACGGTATAGCATGTGCATTACCGAAATAGAGGCAGGATTTTCT	692	A_95_P189007	TA14699_4097	tc|Rep: Chromosome undetermined scaffold_226, whole genome shotgun sequence - Vitis vinifera (Grape), partial (90%) [TC57365]	1956.1	1038.12	232.985	66.2596	1	1	0	0	1	1	0	0
12	12	627	CGTGCATTGTCAAGCGGATAATTCCGGTTTATATATAGTTGTGAATAAGATATGATTCTC	694	A_95_P083475	EB429340	gb|KL5B.011F05F.051129T7 KL5B Nicotiana tabacum cDNA clone KL5B.011F05, mRNA sequence [EB429340]	0.0325	0.74	338.619	12.0055	0	0	1	1	0	0	1	1
12	13	492	CGAAAGCAGTGCCTTGATTTCTAAACCTTGATGCACTGAAGCTATTGGTCTCTTTACCAT	696	A_95_P038891	BP129395	Unknown	0	0.965	0.728501	0	0	0	0	0	0	0	0	0
12	14	218	GGAACTATTGTTATGAGTACTGACGTCCTGATGCAAATACGAGACTTGATTCCTAGTTTA	698	A_95_P048281	BP131866	Unknown	1.92	1.205	2.15559	0	0	0	1	1	0	0	1	1
12	15	859	ACCTTGTTGACGTGAGTCACACCATCACTACAATCTTCACAGCTATTTTATTCGTTCTAT	700	A_95_P292753	EB428347	gb|KF8B.201A17F.060124T7 KF8 Nicotiana tabacum cDNA clone KF8B.201A17, mRNA sequence [EB428347]	10.205	35.4484	2.39789	3.5259	1	1	1	1	0	1	1	1
12	16	782	GGAAATTAAAAGTGGAAGTGACATAGTAGAGAGTATTGCAACATTCGCGCATCGTCGAGG	702	A_95_P289873	DV161223	gb|KP1B.107H09F.050726T7 KP1B Nicotiana tabacum cDNA clone KP1B.107H09, mRNA sequence [DV161223]	7.05105	3.54333	0.540212	7.90895	1	1	1	1	0	0	1	1
12	17	493	ATTATCTTGGACTTTTGAAGCAGATGAAACCAGTTTCTACTATATTGGGAATACCTCTCT	704	A_95_P058786	BP134563	Unknown	0.9275	0.17125	0	0	0	0	1	1	0	0	1	1
12	18	835	CAGACAACGTTGAAGCCTATGTCTTGTTTGCAGGAGCGGAACTTATATGGTTTTTGCTGG	706	A_95_P150012	EB680064	gb|KL4B.106A03F.051125T7 KL4B Nicotiana tabacum cDNA clone KL4B.106A03, mRNA sequence [EB680064]	31.562	16.8718	89.3583	6.43161	1	1	1	1	1	0	1	1
12	19	454	CTCAAGAGGTCATTATTCTTTTGTAGCTAAGGGTCTCTTTGGCTTGAAACTACATGAATA	708	A_95_P071565	BP525734	Unknown	75.1696	81.1197	20.2955	15.3051	1	1	0	0	1	1	0	0
12	20	839	ACAGTATGATTCTGCTGCACAGCTTCATTCTAAGGCTCAGCAGATTTGTGCTTTTCTCTT	710	A_95_P231759	FG136072	gb|AGN_ELP009xd10f1.ab1 AGN_ELP Nicotiana tabacum cDNA 5', mRNA sequence [FG136072]	0	0	12.8529	3.80489	0	0	0	1	0	0	0	1
12	21	1439	GGTTTCAGAAAACATTTAGAAACAGATCACAGACTCAGTTTAACGTTCAGTGTTTAGTCA	712	A_95_P017931	TA15520_4097	tc|Rep: Chromosome chr2 scaffold_105, whole genome shotgun sequence - Vitis vinifera (Grape), partial (51%) [TC46484]	1843.93	1387.58	1484.56	981.953	1	1	0	1	1	1	0	0
12	22	1263	GCTCTACCTTTTTTCCGTCAAAGGACGAATACTTTTACTCATTAAACAAAGTGTTGTTTG	714	A_95_P196147	TA16276_4097	tc|Rep: Chromosome chr12 scaffold_18, whole genome shotgun sequence - Vitis vinifera (Grape), partial (64%) [TC53702]	52.1402	78.3365	24.4177	220.798	1	1	0	0	1	1	0	0
12	23	852	TAGCACACAGTATCTGTTCTACATCCACATCTTACAGTCCATCATGGGCAGCTGTAGACT	716	A_95_P258658	FG158328	gb|AGN_RNC024xp09r1.ab1 AGN_RNC Nicotiana tabacum cDNA 3', mRNA sequence [FG158328]	1.383	0.288075	0.374255	0	0	0	0	0	0	0	0	0
12	24	574	TGTTGTTCTGAGGTTGAGATGGCATATTATTCACGAAAATGCATCTTACATGTAGCCTTC	718	A_95_P186897	TA14226_4097	Unknown	233.135	313.486	10.9115	11.2266	1	1	0	0	1	1	0	0
12	25	83	TTCTGTAATTGTATCGAAATGGCGCAAGTTAACATTGTTAAAGCTTTTGTGCTCACCCTC	720	A_95_P144342	FG168643	gb|AGN_RNC005xh11f1.ab1 AGN_RNC Nicotiana tabacum cDNA 5', mRNA sequence [FG168643]	0.231665	0	0	1.56751	0	0	0	0	0	0	0	0
12	26	835	TGATATGATGCTGCTAGGCGTAGGAGAGAGAGTACTTTCTAGTACCTGAGTACAGCATCT	722	A_95_P284228	FG135910	gb|AGN_ELP009xe10f1.ab1 AGN_ELP Nicotiana tabacum cDNA 5', mRNA sequence [FG135910]	2.58833	1.55	2.71683	1.81907	1	0	0	0	0	0	0	0
12	27	1195	CCGCCAGCATGCTGATTAATTATTAGTACGTCTTTTCTACCTCAAATTATGTCTATGAAA	724	A_95_P033041	AF248538	gb|Nicotiana tabacum NTS1 protein mRNA, complete cds [AF248538]	13790.2	12321.9	0	0	1	1	0	0	1	1	0	0
12	28	308	GACATGACCTGCTTGTCAATTGATAAACATTCTTGATTTGTCTTTCTGGGAAACTTTTTG	726	A_95_P029071	BP532118	tc|Rep: Chromosome chr11 scaffold_14, whole genome shotgun sequence - Vitis vinifera (Grape), partial (66%) [TC72020]	4.38666	0.091	6.27388	3.91776	1	0	0	0	0	0	0	0
12	29	710	AAAGCAGTCTTCCCCATTTACGGTCTTCTCTCCGACACATATGGAGTTGGAGAATAAATT	728	A_95_P299178	FG187736	gb|AGN_PNL212cr1_c4.trimmed.seq AGN_PNL Nicotiana tabacum cDNA 3', mRNA sequence [FG187736]	5.56562	0.939584	1.03259	0.385916	1	0	0	0	0	0	0	0
12	30	757	TTTTGATGATTTTGATCCTCGAGGGACTTCAAGTACTAAGCCTTCCACCGAAAAATCTGA	730	A_95_P152307	EB682651	tc|Rep: Chromosome chr4 scaffold_6, whole genome shotgun sequence - Vitis vinifera (Grape), partial (43%) [TC73220]	21.2795	32.9085	4.47119	5.01221	1	1	0	0	0	1	0	0
12	31	391	ATAGATACAGTATCCCGAGGCTCAAATGTTGAGACGCACCTCCTGCGTAACACGATTATA	732	A_95_P045841	BP131244	Unknown	5.58	3.80092	0.443802	0.90792	1	1	1	0	0	0	0	0
12	32	423	ATAGAGAGCAAATGGGAATCTCAAGGAGTAACTCACCACCGGTTTGCTCGTCTTAACCTT	734	A_95_P238554	AB053094	gb|Nicotiana tabacum TBK7 mRNA for kinesin-like polypeptides 7, partial cds [AB053094]	8.9828	8.14472	1.38335	1.53282	1	1	0	0	0	0	0	0
12	33	688	TCAATACTACGACCAATCTGGTAATTACCACCAGAGGAACCATTTTAATAACTATAGGGG	736	A_95_P263761	FG194966	gb|AGN_PNL222cf1_e9.trimmed.seq AGN_PNL Nicotiana tabacum cDNA 5', mRNA sequence [FG194966]	362.615	103.668	21.9044	37.7028	1	1	1	0	1	1	0	0
12	34	1000	ATAACATCATGACTAAGCTTTATCCTACTTGTCGGTATTGCTTAAAGAGTACCTGCAGGT	738	A_95_P017191	AB126259	gb|Nicotiana tabacum mRNA for aspartate aminotransferase, partial cds [AB126259]	14.0028	0.937334	2.65593	0.960126	1	0	1	1	1	0	1	1
12	35	372	CAATGTGTGTTCAAGAGGAGAAACGATTAAAGGGAGAAGGATTACTATCGGTTCAACAAG	740	A_95_P275773	AM836488	gb|AM836488 DL, diurnal library Nicotiana tabacum cDNA clone nt005018020, mRNA sequence [AM836488]	32.8668	8.69375	0.706673	2.81325	1	1	1	1	0	0	1	1
12	36	768	CACCTTGAGTATCATTCAGAAAACCCATTCGAATATACGATATATACGTCTCGATACAAA	742	A_95_P119867	DV999470	Unknown	0.7475	0	0.640364	0.225541	0	0	1	1	0	0	1	1
12	37	88	TTGCCAGATCTGCGTTGCATATGGAAAAAGCAAACAGTGAAGAGTTTGATCCCCAGACAC	744	A_95_P116778	TA19614_4097	tc|Rep: Chromosome chr7 scaffold_42, whole genome shotgun sequence - Vitis vinifera (Grape), partial (88%) [TC61714]	3.42834	0.195	4.02873	5.30451	0	0	0	0	0	0	0	0
12	38	1184	CGAGAGCCAATAATGTCTCGTCTTGTTTGATTGAGAAATGTGAAAAGGATGTGATGTTTA	746	A_95_P177012	TA11853_4097	Unknown	3.872	0.699	1391.67	2.30369	0	0	0	0	0	0	0	0
12	39	820	GGTGCTTGTGCTGATGTAGAACACTCATTATGTGAATAAATAAGGTGGTATAGAAGTTAA	748	A_95_P017451	TA16621_4097	tc|Rep: Chromosome chr14 scaffold_21, whole genome shotgun sequence - Vitis vinifera (Grape), partial (48%) [TC45718]	3986.26	936.125	280.328	435.804	1	1	1	1	1	1	1	1
12	40	105	GCTTTCTAAACTCTAAATCTTAGAAGCTCATGATTTGTACTACCAGCCCTTGGAAAATTT	750	A_95_P242962	BP136210	gb|BP136210 MAT001 Nicotiana tabacum cDNA clone BY8791, mRNA sequence [BP136210]	685.636	376.492	42.867	49.8849	1	1	0	0	1	1	0	0
12	41	857	GAAAAGATGGAGAGCAGCTAAGCTGTGGAGCATGCTTTGCAAAGAGCTTTATTGATGAAG	752	A_95_P296948	FG167433	gb|AGN_RNC007xo04f1.ab1 AGN_RNC Nicotiana tabacum cDNA 5', mRNA sequence [FG167433]	0.586666	0	0.136648	0	0	0	1	1	0	0	0	0
12	42	505	ACACCGAGTCAAAACCATCTTTTGCATGGAATTCTTTTTCTTGGCCATGCCTTGGGGAGT	754	A_95_P261866	BP535041	gb|BP535041 MAT005 Nicotiana tabacum cDNA clone BY34252, mRNA sequence [BP535041]	6.905	46.114	5.56417	4.38692	0	1	1	1	0	1	1	1
12	43	412	AACCACTGTGATGTCAATATAACTCCTTTTGACACTAAATTGCTTGACGTTGATATCTCA	756	A_95_P074955	BP526602	Unknown	2.035	0	2.61948	3.21353	1	0	1	1	0	0	0	0
12	44	544	ATCCATTTACTTTTACCCTTGTAGTATGCAGATTCATGTTTTCTGTAAGGATAGTCAAGG	758	A_95_P107137	CV018224	tc|Rep: Glycine-rich RNA-binding protein PsGRBP - Pisum sativum (Garden pea), partial (54%) [TC75908]	10.35	3.69208	2.95158	2.89161	1	1	0	0	0	0	0	0
12	45	0	AATGTTATTCCTGGCTATTCTGGTGCACGCCATTCCTGATGTTAGGCAAACTTCAGAGCA	760	A_95_P018896	A_95_P018896	Unknown	12.4489	10.2722	30.7927	8.70674	1	1	1	1	0	0	1	1
12	46	747	TGCATGCTTCATTCGCGTCATTGGTAGTGAGCTTGTTCAGAAAATTTGTTTGGTGAGGGG	762	A_95_P161222	EH619974	tc|Rep: 26S proteasome subunit 7-like protein - Lactuca sativa (Garden lettuce), partial (59%) [TC45634]	29.7835	31.9941	28.5014	28.2107	1	1	1	1	0	1	1	1
12	47	587	CACTATGGGCAATTGGTTTGAGAAGACAAAAACAGGGCATAACTTAGGATAGATAGAGAG	764	A_95_P262136	BP134681	gb|BP134681 MAT001 Nicotiana tabacum cDNA clone BY7105, mRNA sequence [BP134681]	17.7222	11.1361	1.39899	3.41934	1	1	1	1	1	0	1	1
12	48	787	TTACTGGACAACAAATATAACCAAGACTTCAGTCCGTGCTACAAGGGTTGCAGTCCTGAG	766	A_95_P219817	EH623869	gb|CHO_SL016xp14f1.ab1 CHO_SL Nicotiana tabacum cDNA, mRNA sequence [EH623869]	1.11	0.36125	21.477	3.01429	0	0	1	1	0	0	1	1
12	49	367	TCTATTACTGTGTGTGTGTGAAGTGTGTTCCAAGAATAAATGCTAAAACGTTTATGTACC	768	A_95_P123007	DW002898	Unknown	2.885	0	1182.91	4759.44	0	0	1	1	0	0	1	1
12	50	662	ATAAAGGATGTGGAAGTTGCACAATCCAAAGAGGTTCCTTTATCCTGGGTTGGGGTAGCA	770	A_95_P297098	FG644634	gb|TT-29_E16 K326 late senescent leaf library Nicotiana tabacum cDNA, mRNA sequence [FG644634]	68.1916	39.8922	230.427	41.8141	1	1	1	1	1	1	1	1
12	51	353	ATAAAGGATTGGGAGAAATGAATGCCGATCAGCTTTGGGATACCACGATGAACCCCGATA	772	A_95_P143432	EB446729	Unknown	12.6389	2.91667	0.840632	0.521949	1	0	0	0	0	0	0	0
12	52	1384	CACTGTTATTAGGTCCTAATTTTCATGTTATGACAGGACGTTGCAGTAATGCAATTTATG	774	A_95_P186867	TA14220_4097	Unknown	440.245	258.987	30.5758	49.9037	1	1	1	1	1	1	1	1
12	53	603	AGGAAGAGAAATCTCTATTCGTCAGGGAAACCCCTTTTGTCCTCGCTATCTACTGTGTGT	776	A_95_P039691	BP129621	Unknown	2.725	3.2625	0.978808	1.29373	0	0	0	0	0	0	0	0
12	54	538	TAGGGTTCTGGATTCATTAAAGAGATTGTTAGATGGTGTAAATTCGTTGGGGATAAATGA	778	A_95_P107827	CV018547	Unknown	24.7897	8.95394	811.345	1.56333	1	1	0	0	1	0	0	0
12	55	456	GTTGATGTCTTCTACGGGTATGAAATGTTTGTTGCTACCATTAGATATCCCAACTATATC	780	A_95_P117342	DV160228	Unknown	3.1	1.7775	2.89454	3.76937	1	0	1	1	0	0	1	0
12	56	512	ACAACAAGGAAGTAGAATCTTTCCTTATACACAAAATTGATGGTTGCCTGGCATTATACC	782	A_95_P070775	BP525535	Unknown	3.015	1.74	0	0	1	0	1	1	0	0	0	1
12	57	533	TTGCATGTGTCCAGTCCCAAATATGGATGATCAGTTTGTCTGCTCACTTTGATTAAAGCT	784	A_95_P109317	TA11922_4097	Unknown	0	0	1352.54	1421.2	0	0	0	0	0	0	0	0
12	58	866	GTGGTTAAAAGCTGTCGATATGTAGTTGGTCAATGGTGCTGTTATATATGTCACCTCCTT	786	A_95_P235814	EB438108	gb|KN6B.009N02F.050901T7 KN6B Nicotiana tabacum cDNA clone KN6B.009N02, mRNA sequence [EB438108]	9.2494	13.0066	25.373	34.9293	1	1	1	1	0	0	1	1
12	59	533	CATGTATAGGCCCGTGTGGACTACGTCCAAGTCCATGAAAAATTGAAAGTAGGATCTCCA	788	A_95_P005571	CV021718	gb|tbt_010567 Normalized Nicotiana tabacum cDNA library Nicotiana tabacum cDNA clone tbt_010567 5', mRNA sequence [CV021718]	2.01833	1.26	3.33857	2.18356	1	0	1	1	0	0	1	1
12	60	741	ACTCGAAATGCTGTATACAATCTGCAATGGCCTCCACATGGAGGAAAGCTACTTGTTGCT	790	A_95_P311933	FG182336	gb|AGN_PNL205bf1_d1.trimmed.seq AGN_PNL Nicotiana tabacum cDNA 5', mRNA sequence [FG182336]	10.255	7.0918	39.9533	38.2715	1	1	1	1	0	0	1	1
12	61	146	TCTTGACCTGAAGCGTGAAGAAAACAATAAGCAAACGTGACGTTCCTTTATGAGTGGGAA	792	A_95_P065685	BP136399	Unknown	1.79215	1.47466	0.354967	0.155543	1	0	1	1	0	0	1	1
12	62	866	ATCATCACAGGAAGTAAGAGTGTTGGAGGAGGATCTACCACCTTCAAATCAGCCACTGTA	794	A_95_P205312	EB428012	gb|KF8B.100N20F.151010T7 KF8 Nicotiana tabacum cDNA clone KF8B.100N20, mRNA sequence [EB428012]	11.9802	4.1067	5.20472	2.38559	1	1	1	1	0	0	1	1
12	63	688	ACTCCTACGAACTTCAGTTAATTTGGCCAACGAATATATTCACCTAACCCTTCCGAACAA	796	A_95_P168186	EH664370	Unknown	1.195	0	0	0	0	0	0	0	0	0	0	0
12	64	858	TGTTTTCTGATAGACAAAGAAGAGTGGCACAGCTTTAAGCTTTTACAGTCTGCTGGACGC	798	A_95_P287368	FG135446	gb|AGN_ELP011xn06f1.ab1 AGN_ELP Nicotiana tabacum cDNA 5', mRNA sequence [FG135446]	0	0	0	0	0	0	1	1	0	0	1	1
12	65	855	GTAATGCTTTTCTCCAAGATACTGGATGAGTTGTTTCATTTCCATGCTTTTAAGCACTTT	800	A_95_P007746	TA12584_4097	tc|Rep: FtsH-like protein Pftf precursor - Nicotiana tabacum (Common tobacco), complete [TC40257]	20.7304	9.37603	1614.56	43.0579	1	1	1	1	1	0	1	1
12	66	333	GATTTCGAGTGTCCATGCGGGGTTTCGTTCGAAGCTTCTGTTTGATTTAGCTGCTGAATT	802	A_95_P255334	FS390767	gb|FS390767 normalized full-length tobacco cDNA library Nicotiana tabacum cDNA clone TBK01A01NGRL0050_4_C04 5', mRNA sequence [FS390767]	2072.8	1842.39	122.239	1773.16	1	1	1	1	1	1	1	1
12	67	278	GAGCTGTTGGGGACCTAATTGATACTGTCAATCTGATTATCTGTAAATATTGATGATCAC	804	A_95_P106277	CV017834	tc|Rep: Chromosome chr12 scaffold_47, whole genome shotgun sequence - Vitis vinifera (Grape), partial (69%) [TC70758]	6.235	0.68	90.4794	3.52476	1	0	1	1	0	0	1	1
12	68	338	TGAGCAAATATTCCACAAAATGAATCACATGCTTCTCCATTACGAAACCAGCTACCTCCA	806	A_95_P071895	BP525817	Unknown	0.27	0.135	0	0.395729	0	0	1	1	0	0	1	1
12	69	1285	ACGCGTTCTTCAAAATAAACAGTTGGTATGTGCACAATTGGGCATATACTTGTTTAATCC	808	A_95_P014691	TA13831_4097	tc|Rep: Cysteine protease - Nicotiana tabacum (Common tobacco), complete [TC74809]	0.6	0	74.535	20.4226	0	0	1	1	0	0	1	1
12	70	867	ATTGCTTGGGGGAAATTTGAAAAATGCAATTATGTGAAGTTGTTCACTTTGCTATTGGTG	810	A_95_P246552	DV999607	gb|KL4B.103I04F.051103T7 KL4B Nicotiana tabacum cDNA clone KL4B.103I04, mRNA sequence [DV999607]	2.3975	2.44	222.667	94.4941	0	0	1	1	0	0	1	1
12	71	904	ATGTGGAACGTCAACGTACTGCATTGGCCAGATTCATCTATCTATAAGTCAATTGGTTAT	812	A_95_P015596	TA15340_4097	tc|Rep: Chromosome chr17 scaffold_12, whole genome shotgun sequence - Vitis vinifera (Grape), partial (40%) [TC43281]	2.51	0.64	43.491	174.692	0	0	0	0	0	0	0	0
12	72	693	CATCAAACAAATAAAGAGAATAGCAGACATAGTATGTCTGCTCGTCAATGGGGAGATTGT	814	A_95_P144452	FG640162	gb|TT-47_I07 Burley21 trichome library Nicotiana tabacum cDNA, mRNA sequence [FG640162]	2.005	3.02348	4.3475	5.68867	1	1	1	1	0	0	1	1
12	73	979	GGTTCAACTTTCCTGACCTTCGCTTGTAGAAATGAGTTTCTTACATTAATTAGTTTTCTC	816	A_95_P025336	TC66726	tc|Rep: Chromosome chr6 scaffold_3, whole genome shotgun sequence - Vitis vinifera (Grape), partial (15%) [TC66726]	0	0	1.41521	0	0	0	1	1	0	0	1	1
12	74	467	TCCTATAGCCAATCACACAGACTTTTGACAAAGAACAGATTTCGAAAGCAAAGTTTTGAA	818	A_95_P274458	AM787928	gb|AM787928 COL, cold overnight library Nicotiana tabacum cDNA clone nt006056046, mRNA sequence [AM787928]	0.607	0	0.344926	0.24674	0	0	1	1	0	0	1	0
12	75	687	TTGTTGGATGTTCTACTGGGATGCTGAGATATTAAGACTTTGTTACCTCTGTTGGATGGC	820	A_95_P291363	EB443533	gb|KR2B.002K11F.051019T7 KR2B Nicotiana tabacum cDNA clone KR2B.002K11, mRNA sequence [EB443533]	35.7175	43.3603	36.9887	339.288	1	1	1	1	0	1	1	1
12	76	847	TCACATCCGGTTGTGACGCCACTTGTAAGACGAAAGTGCTTACTATAATAGCAGTATAAT	822	A_95_P230634	FG153736	gb|AGN_RNC105xd19f1.ab1 AGN_RNC Nicotiana tabacum cDNA 5', mRNA sequence [FG153736]	1.47	0.47375	3.25413	1.15652	0	0	1	1	0	0	0	1
12	77	786	GACCACCGAACATCCACTCATTTACGAGATAAATATAGAGAATCTCAAATGATGATGCTA	824	A_95_P308263	FG158059	gb|AGN_RNC024xo09r1.ab1 AGN_RNC Nicotiana tabacum cDNA 3', mRNA sequence [FG158059]	4.757	1.8945	0	0	1	0	1	1	0	0	1	1
12	78	230	AAAGTGTATAATTGGTTCAAGTGAAGCAGATGGTATGCATCAGTTTTGTTTCATTGTGGA	826	A_95_P103572	CV016582	tc|Rep: Chromosome chr7 scaffold_42, whole genome shotgun sequence - Vitis vinifera (Grape), partial (6%) [TC62506]	332.966	196.697	117.102	245.945	1	1	1	1	1	1	1	1
12	79	701	AACCACACGTGGTCAAGTTGAGCTTTTATCAATATTAAATCTTGCACACCAAATTCTAAC	828	A_95_P218477	DV158252	gb|KG9B.003C06F.050720T7 KG9B Nicotiana tabacum cDNA clone KG9B.003C06, mRNA sequence [DV158252]	101.163	130.847	2.89992	1.27652	1	1	0	1	1	1	0	1
13	7	756	AGATGTTGCTCTTGCCCACATACTTATCTACGAAACTCCTTCTGCATCTGGCCGCTATAT	830	A_95_P291378	FG163956	gb|AGN_RNC013xa05f1.ab1 AGN_RNC Nicotiana tabacum cDNA 5', mRNA sequence [FG163956]	8.7379	13.5414	15.9448	268.468	1	1	1	1	0	0	1	1
13	8	136	GCTAACTACAAGTCGTTATCTTACTCATGTGACTAATTTGTAATGCAATATGTACCTTGC	832	A_95_P163152	AM806848	gb|AM806848 seedling library, SL Nicotiana tabacum cDNA clone nt002059013, mRNA sequence [AM806848]	8.434	3.70221	1.09551	421.305	1	0	1	1	0	0	1	1
13	9	884	GTTGAAGTTTTGCACATTCAAGTGCATTTCATCTCCTGTACTACTTTGTTTAGATGGTTT	834	A_95_P203182	TA17799_4097	Unknown	12.5644	2.06125	3.73166	4.55402	1	0	1	1	0	0	1	1
13	10	544	CGTATCACCAGAACACCAGTTGTTACTGGGAGACAAACCGAGGATTTTCAGAATGCTATG	836	A_95_P172361	EH665351	Unknown	0.78	0.5225	0	0	0	0	1	1	0	0	1	1
13	11	505	GCTATTTGAATGGGCAATAAATAACAACCAATAATGCTGTACACTGCAACGATCACGAGA	838	A_95_P044056	BP130780	Unknown	2.82719	2.87	0.169144	0.359083	1	0	1	1	0	0	1	1
13	12	589	CTGTCCTCCCTTGGATTTTTGTTTGCGCTCATCATTTTTAATAATTTAGCTGTTCAAGCC	840	A_95_P018666	TA15222_4097	tc|Rep: Homolog of defender against apoptotic death 1 homolog - Nicotiana suaveolens x Nicotiana tabacum, complete [TC54081]	151.68	180.411	11.7672	6.42508	1	1	1	1	1	1	1	1
13	13	901	TTGGTATTGGGAAAAATTCATGCATCAGGAGAGCAATCATTGACAAGAATGCTCGAATTG	842	A_95_P176932	DV998997	gb|KL4B.100L17F.050922T7 KL4B Nicotiana tabacum cDNA clone KL4B.100L17, mRNA sequence [DV998997]	3.13444	0.945	0	0	0	0	0	0	0	0	0	0
13	14	1846	GTTAGTCCATTTTTTAATTATTTTCTTGGCTATAGATTGGTTGGCAGCTGTAATTCCCCA	844	A_95_P101338	AB063573	gb|Nicotiana tabacum NtWRKY-6 mRNA for WRKY DNA-binding protein, complete cds [AB063573]	0.785	30.8011	3.71106	156.969	0	1	0	0	0	1	0	0
13	15	298	TCGGATGAACTGAAAGGCCTCTCTCTTCAACTCCCACTACCCAATACAATTTTAGCAAAG	846	A_95_P065530	BP136356	Unknown	12.3861	3.38682	1.8254	2.40571	1	0	1	1	0	0	1	1
13	16	684	TATGTAAATGTACTTGCCTTGGATTGAAGCCTGTATCAGAAGTTAAGAGGATGGAATAAT	848	A_95_P287608	FG640793	gb|TT-07_D17 K326 trichome library Nicotiana tabacum cDNA, mRNA sequence [FG640793]	10.9717	1.961	78.7765	25.963	1	0	1	1	0	0	1	1
13	17	1460	GGAGACTTGTCAACAACAGTTATCAGGCACTAAATGAAGGAAGGCCTGTAATGTCCTTTT	850	A_95_P196067	TA16258_4097	tc|Rep: UDP-apiose/xylose synthase - Solanum tuberosum (Potato), partial (96%) [TC53893]	7130.59	9327.26	706.305	1580.34	1	1	1	1	1	1	1	1
13	18	478	AGGCCTAATTGTTTGTGGGATGAGTTCATATTCATTTACATTGTGACCCATAGAATGCGA	852	A_95_P058401	BP134466	Unknown	2.38357	0.03	0	0	0	0	1	1	0	0	1	1
13	19	658	CAAGCATCTTTACACTAAGTTTTACCATATCACATGAACTATTCCCCTCATTACTGTCAT	854	A_95_P170891	EH665005	Unknown	1.60625	0	0	0	0	0	1	1	0	0	1	1
13	20	161	GTGGGCTATGAGAAATTGAACTAAAAAGCTCTAATTTTCTTCATTGAACATGCTGCCTTA	856	A_95_P081615	BP528304	Unknown	1.615	2.03	0	0.165919	0	0	1	1	0	0	1	1
13	21	525	TTATCTTATAGATATCTGAAAGTTGGAGCTACAGTCCCCTGAATGATACTGAGGAGGGTG	858	A_95_P083975	BP528901	Unknown	236.495	69.1489	5.65503	3.742	1	1	1	1	1	1	1	1
13	22	250	TTTCCCGCTCTATGGGATATGGTGAAAAGGATATATCTTTAGTGTCTTTCCAGTCCGTGT	860	A_95_P155787	EG650257	tc|Rep: Alanine aminotransferase - Capsicum annuum (Bell pepper), partial (52%) [TC69559]	7.55156	1.266	10.2004	11.5684	1	0	0	0	0	0	0	0
13	23	854	AACAAGACCGAGTACTAATGCCTATCTTTGATTCCTATCAGAGTAAATATCGGGGACCTG	862	A_95_P234894	EB428846	gb|KF8B.202H23F.060124T7 KF8 Nicotiana tabacum cDNA clone KF8B.202H23, mRNA sequence [EB428846]	14.7168	25.2064	203.97	131.62	1	1	1	1	1	1	1	1
13	24	422	GCTTTTCCAATGTTCTTGATGATGTAAAGAGGGTGCGATTTGTATTTTGGATTTGATTCT	864	A_95_P163902	EH622965	Unknown	7.23166	3.1075	7.3508	476.14	0	0	0	0	0	0	0	0
13	25	429	GTTATTACAATTCATATCTTGGTGAACATGTGTGGTTCCAATTTGGAGCAGCATACTTGT	866	A_95_P275193	AM793804	gb|AM793804 DL, diurnal library Nicotiana tabacum cDNA clone nt005217032, mRNA sequence [AM793804]	114.075	7.505	3.31839	2.72487	1	1	0	0	1	0	0	0
13	26	456	ACCAGCTCGGCTGTACTTAATCACTACTGTAAAACTTGATATGAAAGTCATTACTTCCTC	868	A_95_P003151	TA15228_4097	tc|Rep: Ubiquitin-like protein SMT3 - Oryza sativa subsp. japonica (Rice), partial (86%) [TC57849]	257.945	380.885	337.784	389.352	1	1	1	1	1	1	1	1
13	27	1049	CACGTATACTTCGTGGGGAAATTTTTTGATGTATTGAATAGAGAAAATGCAGCTCTATTG	870	A_95_P012456	TA14712_4097	tc|Rep: Beta-carotene hydroxylase 2 - Capsicum annuum (Bell pepper), partial (75%) [TC44169]	410.948	341.481	24.416	49.6759	1	1	1	1	1	1	1	0
13	28	127	TAGCAGGATACACTTCTAAGATCAGTTTCCACACAACATCAGAGTAAAGCTTGAAATGTA	872	A_95_P002771	TA13656_4097	tc|Rep: Chromosome chr6 scaffold_3, whole genome shotgun sequence - Vitis vinifera (Grape), complete [TC47881]	3.00857	0.513	777.13	253.755	1	0	1	1	0	0	1	1
13	29	254	TCATCTATCTGCACCTTTGGAAAAGGATGTAAGGGAAAGATGCCGTTGTTGCACCTATGG	874	A_95_P132692	EB433308	tc|Rep: Two-pore calcium channel - Nicotiana tabacum (Common tobacco), complete [TC52309]	49.2737	13.603	155.331	83.7423	1	1	0	0	1	0	0	0
13	30	476	TGTTAACAGCCCAAACAACTGGACTTTATTTGTTGTCAATTATACTGAAGTTGGGAACCC	876	A_95_P072125	BP525878	Unknown	6.095	1.03875	0.490612	0	0	0	0	0	0	0	0	0
13	31	801	GATGTTCTACATTCTCAAATTCCGCGAGTTGGCAAAATCTGTTCCTCTGGCAATTGATGA	878	A_95_P254744	FG645377	gb|TT-49_H17 K326 late senescent leaf library Nicotiana tabacum cDNA, mRNA sequence [FG645377]	30.0059	16.0635	68.3873	1158.44	1	1	1	1	0	1	1	1
13	32	466	AGCCTTAACTGATACTTACTTGGAGAATATACTACAACAGGAACCGATATAGTCCATTGA	880	A_95_P055871	BP133814	Unknown	1.645	1.353	0.141312	0	0	0	0	0	0	0	0	0
13	33	262	ATTGACTGGACTTACCTAAGTCCTTGATCTTGAAGCCTATGTAGGCCTTCCTGTTGGGAT	882	A_95_P042271	BP130315	Unknown	0	0	0.323321	0	0	0	0	0	0	0	0	0
13	34	531	ATAACAATTTCTGGGATAAACTAATGAAAAAGGATCCCAAAACGAAGACGTTATACGGTC	884	A_95_P055021	BP133586	Unknown	6.165	1.58864	0.018316	0.969247	1	0	1	0	0	0	1	0
13	35	835	AATCCACTGCACTTTACTGTGCATGCACTTTGGTATGCTTGTGTGGTCCTGACTGATCAT	886	A_95_P311538	FG163555	gb|AGN_RNC014xc10f1.ab1 AGN_RNC Nicotiana tabacum cDNA 5', mRNA sequence [FG163555]	4.95915	0.135	2.25699	2.51094	0	0	0	0	0	0	0	0
13	36	475	ATTAGAGGTCCGAACACCCCCTACTTTTCCTGAGACTAAATTTAAAAATATGATTCCGGG	888	A_95_P314693	FG175849	gb|AGN_RNC121xa22f1.ab1 AGN_RNC Nicotiana tabacum cDNA 5', mRNA sequence [FG175849]	4.26959	2.35778	0	0.0941973	1	0	0	0	0	0	0	0
13	37	831	TGTCCTGAGTATGAGCACGTTGTAGCTGTCGAGCTCTTTCTGAAAGTAAGTCAGTGATCT	890	A_95_P304053	FG167529	gb|AGN_RNC007xd17f1.ab1 AGN_RNC Nicotiana tabacum cDNA 5', mRNA sequence [FG167529]	2.05834	0	0	0.296869	0	0	0	0	0	0	0	0
13	38	719	CAATACATAGGCAGAAAGGTATTCAACAACTTTCGGAAAAGGGCAGCATTGAAGGCAGTA	892	A_95_P216267	EB434214	gb|TL13.106G24F.060315T7 TL13 Nicotiana tabacum cDNA clone TL13.106G24, mRNA sequence [EB434214]	19.8072	5.77555	1.12685	1.01319	1	1	0	0	0	0	0	0
13	39	798	CTATTCTCCAGTGTTTGAAGTTCTCAAAAAGCACTCCGTGACAGTAAAGTTTATCTGCTC	894	A_95_P136062	EB439624	Unknown	5.33844	2.875	8.2668	5.53561	1	1	0	0	0	0	0	0
13	40	507	GCCACTGTACTCGTAATTTTCATGAATTAACAATATGTTTGCTTTTTCAACTCAGTCGCA	896	A_95_P199682	EB428431	gb|KF8B.201E11F.060124T7 KF8 Nicotiana tabacum cDNA clone KF8B.201E11, mRNA sequence [EB428431]	100295	63759.1	0.661977	0	1	1	0	0	1	1	0	0
13	41	723	CCAAACTAGTAGGAATGCTACTAATTATCTCACAGACAATAATCTGTGGATTATCCTCAC	898	A_95_P159922	EH618468	Unknown	1.16	0	0	0	0	0	0	0	0	0	0	0
13	42	490	CCCTCAGGTAGCTAGTGCGACAGCAACATTTGTGATGATGTTCTCATCATCTTTATCAGT	900	A_95_P155647	EG650179	Unknown	477.785	483.87	355.64	18.5232	1	1	0	0	1	1	0	0
13	43	399	CAATTGAAGTTTCTTCTCGAATCCTTTTGACACGCCCACAACCATGTTGTCAGTAAGGGT	902	A_95_P283273	AM824198	gb|AM824198 seedling library, SL Nicotiana tabacum cDNA clone nt002187037, mRNA sequence [AM824198]	0.675	0.411665	0.294905	0	0	0	0	0	0	0	0	0
13	44	526	ACTGTTGTTGCAGCCTTGTTGGCCTAGGTCATATATATATGTCGTGTTGGACTCTTTAAA	904	A_95_P308353	FG642098	gb|TT-08_F14 K326 early senescent leaf library Nicotiana tabacum cDNA, mRNA sequence [FG642098]	69.249	68.7296	5.15611	26.7157	1	1	1	1	1	1	1	1
13	45	420	AGTTTCAAGCACTGATATAGTCGGTCGAATGCTTCTTTGTGTGAGAGAAAGGTCCACTGG	906	A_95_P058821	BP134571	tc|Rep: Chromosome chr8 scaffold_68, whole genome shotgun sequence - Vitis vinifera (Grape), partial (47%) [TC64600]	81	121.811	27.1048	12.8027	1	1	1	1	1	1	1	1
13	46	497	ATGCAAAATAAAAAGTTTACGCTGCCCATCAGAAATATGCGTCAAACTAGAGTACATCTA	908	A_95_P277023	AM827337	gb|AM827337 COL, cold overnight library Nicotiana tabacum cDNA clone nt006077011, mRNA sequence [AM827337]	1.79	1.56727	0	0.147593	0	0	1	1	0	0	1	1
13	47	852	TCTTACCCTTGTCTTGAGAAGCTAGATAGACTGTTTCCGATAAACCCTCGACTCAAGAAA	910	A_95_P176632	EB438227	gb|KN6B.100D05F.051019T7 KN6B Nicotiana tabacum cDNA clone KN6B.100D05, mRNA sequence [EB438227]	0.576666	2.466	3.32062	8.68445	0	0	1	1	0	0	1	1
13	48	420	CATCCTTTGGCGCAGCATTTAAACCAGGGCATCATTTTATTTTACAAAGCATTTTTATGC	912	A_95_P153607	EB683842	tc|Rep: Chromosome chr13 scaffold_74, whole genome shotgun sequence - Vitis vinifera (Grape), partial (41%) [TC76548]	1.17389	0	1.01709	10.9044	0	0	1	1	0	0	1	1
13	49	748	CCGAAAGATTTGGATTCTGACACTGGAACAGGATAGAGTCTGTCTGGCATATTTTAAAAA	914	A_95_P164787	EH624095	Unknown	11.355	11.42	26.4421	19.4447	1	1	1	1	0	0	1	1
13	50	611	TTCTTGGAGAAACTGGCTAGCTTGTTGAAGCTATCGCCTACGTTGCTGGAGTTGTTTACT	916	A_95_P049061	BP132069	Unknown	2.46	0.89	3.52389	3.76592	1	0	1	1	0	0	1	1
13	51	518	TCATGCTTCTGTTTCTTATTCCATCTAGAAAGGTCCAACAGGCTTTGATTTGATATTCAA	918	A_95_P073150	BP526144	Unknown	38.0318	44.8692	10.8474	41.9455	1	1	0	0	0	1	0	0
13	52	648	GGTACGTTCGAATAATAAAAAGAAGTTCTCTTTCTAATCCTATTTAGATTCTGTCGGGTG	920	A_95_P016546	EB432718	gb|KL5B.118M13F.060217T7 KL5B Nicotiana tabacum cDNA clone KL5B.118M13, mRNA sequence [EB432718]	555.953	170.606	18010	2099.87	1	1	1	0	1	1	0	0
13	53	878	AACGACCATTTGAAGATTCTCTGTCACATATTCAGGCTGTTGATTTGTGGGACTGGTCAG	922	A_95_P292773	EB428393	gb|KF8B.201C18F.060124T7 KF8 Nicotiana tabacum cDNA clone KF8B.201C18, mRNA sequence [EB428393]	2.986	0.532833	4.99182	7.17947	1	0	1	1	0	0	1	1
13	54	435	TTGACCTACCAGGGGATCTCGATAAATCTGCAAACCCTAGTTTTGATAACACATCTCTAA	924	A_95_P264676	BP528355	gb|BP528355 MAT001 Nicotiana tabacum cDNA clone BY13195, mRNA sequence [BP528355]	1.22	0.656	0	0.541108	0	0	1	1	0	0	1	1
13	55	392	GCTTGTGCCACGTAAGAACGCCCAGTTAATCCGATTTTTGAAGAACAAGTAGGGAAATCA	926	A_95_P087243	BP529747	Unknown	2.39719	0.94125	0.522325	0.173941	0	0	1	1	0	0	1	1
13	56	1421	TTTCAGAGTGTTCAAAGCTCAAGAAAATTTTAAGGTTCTTATGTGCTCTGACGCCACAAG	928	A_95_P238344	AF376773	gb|Nicotiana tabacum extracellular invertase Nin88 (Nin88) mRNA, partial cds [AF376773]	6.25	9.4095	1.89073	1.11246	0	1	0	0	0	0	0	0
13	57	273	TATAATCTCTAAACTGCCATGCCATCTGAAATGGGAATGAAACTATCTGCTTATCCTGCG	930	A_95_P006666	CV017587	Unknown	1.443	7.755	2.03482	7.49667	0	1	0	0	0	0	0	0
13	58	233	CAGTTGGAAGTTTTGATTGTAGTTCATTTTGATGGCTTTGACAATTGAAATGCTACTCCA	932	A_95_P000781	FS383363	gb|FS383363 normalized full-length tobacco cDNA library Nicotiana tabacum cDNA clone TBK01A01NGRL0030_3_B01 5', mRNA sequence [FS383363]	762.035	590.122	270.168	118.237	1	1	1	1	1	1	1	1
13	59	253	GCTGGTGTTCTGTTCTGATAAGTATAATCATTTTGCCTTGGTTGGAATTCTTGATAGACT	934	A_95_P081660	BP528316	Unknown	3.00292	2.53984	1.38573	1.10918	0	0	1	1	0	0	1	1
13	60	840	GGATCACAGATGTGCACTGTATCGATTAGCTATGCTGAAGGACAGATCCGATCATGATTT	936	A_95_P296113	FG141782	gb|AGN_RPC024xl07f1.ab1 AGN_RPC Nicotiana tabacum cDNA 5', mRNA sequence [FG141782]	1.065	0	0	0	0	0	0	0	0	0	0	0
13	61	232	GCAGCCTCTACATGGAAGAAGTGCATGTAAAGCTGGGGGAAGAATTATGGTTTAGCATTG	938	A_95_P128062	DV159197	gb|KG9B.005L07F.050721T7 KG9B Nicotiana tabacum cDNA clone KG9B.005L07, mRNA sequence [DV159197]	115.748	67.0482	25.5462	119.697	1	1	1	1	1	1	0	1
13	62	632	TTTTAATTTGTGGTAGGTCTCAGCCTGAGCAGCCAGTCTCTCTTCCCATTTACTTGTTCA	940	A_95_P315413	FG180407	gb|AGN_PNL202cr1_a10.trimmed.seq AGN_PNL Nicotiana tabacum cDNA 3', mRNA sequence [FG180407]	1.917	2.76375	1.88916	1.76782	1	0	1	1	0	0	1	1
13	63	493	AAGGTTTTTCATACAATATGTGTTTGTTTGCGTGATAATATCTCCTTTTTCACCCCCTGT	942	A_95_P207672	EH624211	gb|CHO_SL003xe22f1.ab1 CHO_SL Nicotiana tabacum cDNA, mRNA sequence [EH624211]	2.32167	0.23	2.71007	7.27402	0	0	1	1	0	0	1	1
13	64	228	GTGGAGTTCTCTAATCGAGGAGCCAACAATCATCTGTAATTGTAATGAGAAATTCATTTT	944	A_95_P093763	BP532400	Unknown	5.87	1.65	10.9018	22.4153	1	0	1	1	0	0	1	1
13	65	192	TGGGATAACTACCGGCACTGTTATAGCATCATTCATTCGTAAATGAAGGTTAATTCTTTT	946	A_95_P143747	EB446947	tc|Rep: Chromosome chr13 scaffold_17, whole genome shotgun sequence - Vitis vinifera (Grape), partial (13%) [TC72890]	8.03818	7.88357	47.3496	65.4972	1	1	1	1	0	0	1	1
13	66	431	TTTTGCCCTGGTCAAGAGAATATCATCTGCAGTGAGAAGAGATTCATGGGGACCATCAAA	948	A_95_P058676	BP134532	Unknown	1.569	1.74944	0.0520795	0.0993515	1	0	1	1	0	0	1	1
13	67	758	TCTTGCTGGCTTCATGAATTTAATAGTTAGCAATAGGTATGCCCTCTTGTTCTTTTTTCT	950	A_95_P015131	EB425115	gb|KF8C.102G18F.051214T7 KF8 Nicotiana tabacum cDNA clone KF8C.102G18, mRNA sequence [EB425115]	173950	138286	2.13933	2.12915	1	1	1	1	1	1	1	1
13	68	563	GTTGGTTGCATCAGCACTGTAATGCAGTTCTCTCTTTCTTATGCTAATGATAAATGGAAC	952	A_95_P124112	EB437086	gb|BL12.103G21F.060309T7 BL12 Nicotiana tabacum cDNA clone BL12.103G21, mRNA sequence [EB437086]	7557.98	5268.84	1188.94	1407.48	1	1	1	1	1	1	1	1
13	69	0	ATGAGCGCCTGATACTATCACTGGGGACATAGTTTTATCTGCACAGAAGAACATCCAGGT	954	A_95_P259776	A_95_P259776	Unknown	346.114	399.961	1565.57	5449.91	1	1	0	0	1	1	0	0
13	70	774	GATTGTATTATAGTACATAGTGACGAAGCCCAGGAATTTCCCTTAAACTATTCAACTTTG	956	A_95_P194307	TA15863_4097	Unknown	1.224	1.0355	0.139198	3.03336	0	0	1	1	0	0	1	1
13	71	802	CTCGTGCATTCAATTAACACAACGACGGTCAAGCAAATGGTTATTGGTTCAACTGCAGCA	958	A_95_P233494	EB426692	gb|KF8C.106N11F.051215T7 KF8 Nicotiana tabacum cDNA clone KF8C.106N11, mRNA sequence [EB426692]	1016.19	116.909	157.644	192.772	1	1	1	1	1	1	1	1
13	72	825	TAAAGTGTGGTTGTCTAATAGTGGGACAGTGGAACAGCATGCATTGTGGGTGTGAATGCA	960	A_95_P309538	FG144177	gb|AGN_RPC016xo11f1.ab1 AGN_RPC Nicotiana tabacum cDNA 5', mRNA sequence [FG144177]	3.85666	1.68182	2.49545	2.39071	1	0	0	0	0	0	0	0
13	73	511	GCAAAAGGTGAATTCACGTGAGCACCAGCTTAGCTAGCAAAGGCTAAATCTGGGATATTC	962	A_95_P293318	FG638280	gb|TT-41_J12 Samsun trichome library Nicotiana tabacum cDNA, mRNA sequence [FG638280]	37.1	39.9729	905.973	65.0166	1	1	1	1	1	1	1	1
13	74	291	CTTCCTCAGTAGTCAGTTTTGCAGTTCATTTTCCAGGCTCTCTTGTAAATAGTATATATT	964	A_95_P213932	TA20153_4097	Unknown	20.6055	1.46167	109.688	1028.1	1	0	1	1	1	0	1	1
13	75	829	GTAACATTATTGGGGCTAAATTTCAGATTCTGTATAATAAATCACGGTCTCTTTTCTGGG	966	A_95_P012851	TA15625_4097	tc|Rep: Chromosome chr7 scaffold_42, whole genome shotgun sequence - Vitis vinifera (Grape), partial (95%) [TC44683]	3.23	3.9885	56.6589	35.4742	0	1	1	1	0	0	1	1
13	76	562	TGGTTATGGCGACGTTTGCAGTTTTATGTGGCAGATAGACTTTAGCTGCCCACAAAAAGT	968	A_95_P157747	FS415921	gb|FS415921 normalized full-length tobacco cDNA library Nicotiana tabacum cDNA clone TBK02GR0042_1_D04 5', mRNA sequence [FS415921]	0	0	7.9759	4.78919	0	0	1	1	0	0	1	1
13	77	511	TCCGTCGGTCTTCATTTAGTGTATTTCTCCATTGATTTTCAAGAAGAGTAGCAGCAATAG	970	A_95_P047381	BP131644	Unknown	0	0	0	0	0	0	1	1	0	0	1	1
13	78	517	TAGTTGTTTCTTTTCGTTTCCTCTATTAGCGGCCGCTAAAGGTGGAATGAATCCTTCTAT	972	A_95_P274368	AM809066	gb|AM809066 seedling library, SL Nicotiana tabacum cDNA clone nt002088074, mRNA sequence [AM809066]	0	0	2.06841	0	0	0	1	1	0	0	1	1
13	79	1282	ATGTTTGTTTGTACCTAAGAAGTCATGCTCTGACCATCATGTACTAGGAATACCTTTTTT	974	A_95_P204147	TA18002_4097	tc|Rep: SINA1 - Medicago truncatula (Barrel medic), partial (86%) [TC40495]	4148.65	1338.08	38.4292	86.5727	1	1	1	1	1	1	1	1
13	80	602	AAGGTTGAAGCTTATTCCTGGAATGTTTAAGTCTCTATGGGCGGGCCCTTTCAAAGTGGT	976	A_95_P069460	BP137391	Unknown	90.939	2.77625	0.69267	0.390607	1	1	1	1	0	0	1	1
14	6	432	CGAGAGTTATAGTAGCTACTAGCTAATGAGAGTTGAGATGGAGTTGGAATAGTACTTATC	829	A_95_P023241	TA14334_4097	tc|Rep: AT3g47831/T23J7 - Arabidopsis thaliana (Mouse-ear cress), partial (89%) [TC62073]	311.62	619.388	54.0515	45.1483	1	1	0	1	1	1	0	0
14	7	747	TCTTTTTGTAACTGTCCAGTGGTGTTAATGAAATGAATTGTTTGTGTTCTTGCTCCCGAA	831	A_95_P220582	DV160025	gb|KP1B.102B01F.050722T7 KP1B Nicotiana tabacum cDNA clone KP1B.102B01, mRNA sequence [DV160025]	153.163	110.819	10.7704	27.2141	1	1	1	1	1	1	1	1
14	8	466	ATGTTCTACAAGTCTGACGTCTACAGGGTTAATAAGATGAGGTAGCAGCAAAAAATGATT	833	A_95_P275323	AM807756	gb|AM807756 COL, cold overnight library Nicotiana tabacum cDNA clone nt006047057, mRNA sequence [AM807756]	1.747	4.28778	0	0	1	1	0	0	0	0	0	0
14	9	447	ACATTCCTACAATAACACCAACAGTAGGATAGAGTCCAAATGCAACATTAATTGTTCTGT	835	A_95_P283338	AM781362	gb|AM781362 DL, diurnal library Nicotiana tabacum cDNA clone nt005022067, mRNA sequence [AM781362]	5.28722	4.645	0	0	1	1	0	0	0	0	0	0
14	10	483	GAACCAATTATTGGTGATATACGAATACATGGAAAACAACTGTCTTGCTCGAGCTCTTTT	837	A_95_P208947	TA19083_4097	tc|Rep: Chromosome chr19 scaffold_4, whole genome shotgun sequence - Vitis vinifera (Grape), partial (16%) [TC76239]	1.603	3.24771	7.07946	6.34856	1	0	1	1	0	0	1	1
14	11	617	TTCACTTCATATGAAATTTTGATGAGTGTCCAACTTGTTATTGGTTCTTGGCCTCTAGTG	839	A_95_P316213	FG186657	gb|AGN_PNL211ar1_e5.trimmed.seq AGN_PNL Nicotiana tabacum cDNA 3', mRNA sequence [FG186657]	0	0.125	1.63792	0.93673	0	0	0	0	0	0	0	0
14	12	846	AAAGTTTCTTCTGCATGCTCAAGCGAGAGCGCTTTAGTAGAACGGGGTAATGCTGTCATA	841	A_95_P118952	DV162022	Unknown	3.978	3.76636	5.69773	4.23798	1	1	0	0	0	0	0	0
14	13	455	TTGCATTCAAGATCAACCTGTAATTTCCTTTGGTCCTCATAACAAGTCTAGCAGCGGCCG	843	A_95_P266046	AM843525	gb|AM843525 seedling library, SL Nicotiana tabacum cDNA clone nt002338041, mRNA sequence [AM843525]	0.87625	2.08625	0.769078	0.494185	0	0	0	0	0	0	0	0
14	14	395	CATTTAAGTGGGGCGCTTAGAAGTCATGGATGTGGATTGAAGTCATTGGTTGCTTTGGGA	845	A_95_P133602	TA13380_4097	tc|Rep: Ribosomal protein L33 - Castanea sativa (Sweet chestnut), complete [TC60294]	1566.36	939.198	1418.13	896.802	1	1	1	1	1	1	1	1
14	15	765	CCACGGTAATGTGATGCATCTTGTATGTGTGCACATCATAGCAGACGCAATGACAGTACA	847	A_95_P297523	FG176136	gb|AGN_RNC121xh04r1.ab1 AGN_RNC Nicotiana tabacum cDNA 3', mRNA sequence [FG176136]	0	0	0	0	0	0	1	1	0	0	1	1
14	16	568	CACCTGATTCTTTAGGAAAGTTCATAGTCTCCTTGAGAAAGTACGATTAAATTGGAATGA	849	A_95_P084370	EB436935	gb|BL12.102O24F.060309T7 BL12 Nicotiana tabacum cDNA clone BL12.102O24, mRNA sequence [EB436935]	3.0475	2.4335	11.3194	4.56577	0	0	1	1	0	0	0	1
14	17	237	GGATTAATGATTCTTTTCTTATGGGTGGCTGGTTTGGAAGGAAATGTGTTGTTACAGTGC	851	A_95_P142142	EB445689	tc|Rep: Ribosomal protein L7/L12 C-terminal domain containing protein - Solanum demissum (Wild potato), partial (58%) [TC57764]	584.548	374.276	322.809	141.909	1	1	1	1	1	1	1	1
14	18	563	GAGATGACAAGGCTATCAGGGTGTGGGATGTTGCCACTGGATCTAAGCAATATACTTTTG	853	A_95_P067110	BP136775	Unknown	28.5344	34.5307	2.80873	10.1596	1	1	1	1	1	1	0	0
14	19	341	ATTGTTCCAAGATGACGTGCTAATTAGTTTAATTTCTTTAACCGGTAGCCGTGATCTTTG	855	A_95_P176727	FG184186	gb|AGN_PNL207df1_f3.trimmed.seq AGN_PNL Nicotiana tabacum cDNA 5', mRNA sequence [FG184186]	2.225	0	1168.49	5305.86	0	0	1	1	0	0	1	1
14	20	134	AGCAGTTGAAATGGGAATTGCATCATTCTTTTCTTTCCTCAGAGAACTGTTTTCATCTGC	857	A_95_P155397	EG650040	Unknown	11.6843	20.184	7.08671	16.0362	1	1	1	1	0	1	0	1
14	21	303	TTTGTGTGTTCATTTGGTTGGGTCAACCGGATTTCGTCACCGGAGAGCCTTCATTATTTC	859	A_95_P100553	BP535423	Unknown	7.955	35.7914	4.184	5.6556	0	1	0	0	0	1	0	0
14	22	492	AAAGAAAAGAATCCCTGATTGGTCTTACTGCAATGCGTCTTGCTCTGCAGCTTATATCTT	861	A_95_P147742	EB643431	Unknown	426.099	199.799	8.49129	2.34256	1	1	0	0	1	1	0	0
14	23	467	AATAATACTCTTCGAAGCGGGATGTCATGTCTATGTTCAAGGTCTCAACCTGAGGACAGC	863	A_95_P276073	AM783092	gb|AM783092 COL, cold overnight library Nicotiana tabacum cDNA clone nt006172078, mRNA sequence [AM783092]	1.80166	2.05	0.205857	0	0	0	1	1	0	0	1	1
14	24	798	AGCTTCTGTAACTCAGGGGAACTTCTCTCTCTCTTCGAATGTGTCTACATCTCTTACATC	865	A_95_P292893	FG159469	gb|AGN_RNC022xp24f1.ab1 AGN_RNC Nicotiana tabacum cDNA 5', mRNA sequence [FG159469]	418.586	468.543	7.09797	6.25178	1	1	1	1	1	1	1	1
14	25	757	GCATATGGATTTGCTGGAAAATGGAGTAATATGGGAAAGTTCATTCTGATTATTGTCATG	867	A_95_P124252	DW004106	tc|Rep: Chromosome chr11 scaffold_118, whole genome shotgun sequence - Vitis vinifera (Grape), partial (46%) [TC71563]	3.22	3.93715	3.44183	12.9079	1	1	1	1	0	0	1	1
14	26	757	AGAATAAACGCTATTTAAGAACATGCTGTAACTCAGCGGCCATCCATTTATCCAAACTTC	869	A_95_P123482	TA13385_4097	tc|Rep: Constitutive plastid-lipid associated protein - Solanum lycopersicum (Tomato) (Lycopersicon esculentum), partial (98%) [TC42766]	359.452	125.697	682.3	36.3755	1	1	1	1	1	1	1	1
14	27	478	TCTTGAGTGGCTTCTGTTTTATGAAATGCTCATCTTTCCACCCGTCCTACAGTAAGAGGA	871	A_95_P039361	BP129527	Unknown	3.629	1.04167	3.95797	6.05738	1	0	0	0	0	0	0	0
14	28	397	CTTCCTAAACCTTGCCTTTGATGGTTTCACCAATGCTACTCAGGATTCAATTTCAGCAAG	873	A_95_P147318	EB451668	tc|Rep: UDP-galactose transporter homolog 1, related - Medicago truncatula (Barrel medic), complete [TC63365]	1920.96	2292.72	30.7754	16.4374	1	1	0	0	1	1	0	0
14	29	369	CAGTGACCTCTATGATTCAAACTCTGTTTGAAGGCGCTATTGCTGGATGCAAAGAACGTT	875	A_95_P079725	BP527834	tc|Rep: Chromosome chr2 scaffold_196, whole genome shotgun sequence - Vitis vinifera (Grape), partial (90%) [TC47191]	4.05	0	42.7561	11.4907	0	0	1	1	0	0	1	1
14	30	844	ATGCATGCATGTTCTCTTCTTGCATTAGATACTTGCGGCAGTTCACACGTCACCTCACTT	877	A_95_P304258	FG169734	gb|AGN_RNC003xo12r1.ab1 AGN_RNC Nicotiana tabacum cDNA 3', mRNA sequence [FG169734]	7.06166	0	0	0	1	0	1	1	0	0	0	0
14	31	957	TGTTTAGAGCTTGTGCAACTGAAGATGGTCATACAGAATTAGCAATTTGGTAAATTTTCC	879	A_95_P230709	EB679829	gb|KL4B.102F20F.051125T7 KL4B Nicotiana tabacum cDNA clone KL4B.102F20, mRNA sequence [EB679829]	80.7544	18.2941	146.337	437.784	1	1	1	1	1	0	0	0
14	32	593	GCAGTGTTCCCCGGTCTTGAAAATTGTCTATCTGCCCTTGTATATTCATTTTGAAATTCT	881	A_95_P023901	TA19297_4097	tc|Rep: Chromosome chr17 scaffold_16, whole genome shotgun sequence - Vitis vinifera (Grape), partial (12%) [TC63741]	8.00285	9.4971	112.233	396.627	1	1	1	1	0	0	0	1
14	33	828	AGCTCTCTGAAAAGTCAGAGCACTTTCAAAGCAGAACATTGTTGAAGAACGTAGTTCAAT	883	A_95_P260601	FG134902	gb|AGN_ELP012xg20f1.ab1 AGN_ELP Nicotiana tabacum cDNA 5', mRNA sequence [FG134902]	3.1625	0.525	0	0	0	0	1	1	0	0	1	1
14	34	895	CGTCCCTACATAAACTTAAATATTATGAGTTTGAGAGTAACTCGTATCAGGAAGCGTTTA	885	A_95_P010446	TA14405_4097	tc|Rep: Chromosome chr13 scaffold_48, whole genome shotgun sequence - Vitis vinifera (Grape), partial (85%) [TC41941]	7.36	9.6532	12.5695	1092.7	0	1	1	1	0	0	1	1
14	35	364	TTGAGTTTCCGGCATGGTCTTTGGTTAACAGGTTTGGTATCATCGGCTCGATCTTCTTTG	887	A_95_P006036	BP529276	Unknown	56.9574	14.9783	9.34757	7.6159	1	1	1	1	1	1	1	1
14	36	610	ACGGGGAAAAAATTATATGTGCTGTCAACTTTGTTGAGGTAATGTGTTTTGAGCTTCTAA	889	A_95_P297338	EB683037	gb|KR3B.111H14F.060119T7 KR3B Nicotiana tabacum cDNA clone KR3B.111H14, mRNA sequence [EB683037]	123.655	25.0125	11.3635	156.772	1	1	1	1	1	1	1	1
14	37	296	GACCAAAGAGATTAGGTGACAATGGTCATCTATTCAAGGGACTGGTTAAGGACCTTGGGA	891	A_95_P070235	BP192567	Unknown	0.689	4.85111	0.131301	0	0	1	1	1	0	0	1	1
14	38	567	TGCACATTGTGTTTGTAAATATTGGACCCTAGGATGGGTATAGAATGGCTTAATAGTTGT	893	A_95_P035258	BP128420	Unknown	73.0895	23.2544	6.34296	10.4629	1	1	1	1	1	1	1	1
14	39	421	GTTCATAACACGCATCGGAAGACAATAACAATCCTAGGGAGAACTTTTCGTGTTTAAAAT	895	A_95_P040601	BP129873	Unknown	4.34625	2.93667	2.78167	2.07769	0	0	0	0	0	0	0	0
14	40	406	GTTGGATAGAATAGTCCTTGAATTAAAGGAACAAATGACTAATTCAAGGAACTCCAGAAG	897	A_95_P077485	BP527258	Unknown	0	1.089	0	0	0	0	1	1	0	0	1	1
14	41	545	GAGATTGTAAAGCTAGCTAAGCTGTTACCTCTGGTATCTGTCAATTAGTGGCTTTACCAA	899	A_95_P082760	BP528583	Unknown	4.56	1.155	0	0	1	0	0	0	0	0	0	0
14	42	442	GAATACTTATAGTGCCCAGAGAATAACCCTTTATCATAAGACTGCAAAAGGCAGCAAAGA	901	A_95_P045386	BP131126	Unknown	1.474	4.70666	0	0	0	1	1	1	0	0	1	1
14	43	190	GCCCAACAGAAAGAAAGAAATGTACACATTTCTAATTATTGTTGGAGAAGAGAACCTGTT	903	A_95_P089583	BP530561	tc|Rep: Chromosome chr2 scaffold_112, whole genome shotgun sequence - Vitis vinifera (Grape), partial (33%) [TC71808]	9.02055	7.99833	5.96837	5.34915	1	1	0	0	0	0	0	0
14	44	133	ACCGCATGTTTATGCAGCAACACTCCTCTAATAGCATATCTCAGTTCAGTAACTTATTAC	905	A_95_P092758	BP531957	Unknown	0.827145	0	0	0	0	0	0	0	0	0	0	0
14	45	828	AGATCTGATGCTACAAAAACAGTCTGCTCAGAAGCTGACTCTGCTAAAGCTTTGACTCTT	907	A_95_P231484	FG168673	gb|AGN_RNC005xn15f1.ab1 AGN_RNC Nicotiana tabacum cDNA 5', mRNA sequence [FG168673]	6.375	10.084	3.58506	16.7535	1	1	0	0	0	0	0	0
14	46	656	CAACCCGATCGCTTACAATGTTACTCTGTTCTTCTTGTATTCTTTGCTCTCTGGCTGCTT	909	A_95_P296678	FG193020	gb|AGN_PNL219dr1_c6.trimmed.seq AGN_PNL Nicotiana tabacum cDNA 3', mRNA sequence [FG193020]	8.55685	4.57334	1.09696	1.74859	1	1	0	0	0	0	0	0
14	47	776	GACGGACATCCTTGTAAGCTCAATTCTGATGTCTTGTAGAATTTGTTAGTTTCATGTTTA	911	A_95_P120472	DW000399	gb|KL4B.105L11F.051104T7 KL4B Nicotiana tabacum cDNA clone KL4B.105L11, mRNA sequence [DW000399]	6.295	4.64833	8.03907	17.0506	0	1	0	0	0	0	0	0
14	48	356	TGCGTAATATGTGTGTGCGCGCGTGTGTATGTGTTTTTCATATCAATTTATGGTTAAGGT	913	A_95_P101648	CN498883	Unknown	0	0	1.69645	8.87706	0	0	0	0	0	0	0	0
14	49	579	TACAGAGTGTCCTTGCCTCCATTCATCCAGTCCCTGTCTTCTAATCTATTACGCAGATGT	915	A_95_P211622	TA19656_4097	Unknown	93.1835	76.2537	2.09661	2.91593	1	1	0	0	1	1	0	0
14	50	500	AGGGAAAAAGAGTACGACATGGGGGCACTTCTATCCCTAGAAGTTAAAGTATTTGAGGTG	917	A_95_P276563	AM830897	gb|AM830897 COL, cold overnight library Nicotiana tabacum cDNA clone nt006119069, mRNA sequence [AM830897]	53.8294	32.1917	1.06383	0.19968	1	1	0	0	1	1	0	0
14	51	859	TCAATTTGCAAGCAGCAGCTGCTGCATTCAGTCCCAGTGATCATGTAACACAAAGCACTA	919	A_95_P227734	FG160202	gb|AGN_RNC020xi10f1.ab1 AGN_RNC Nicotiana tabacum cDNA 5', mRNA sequence [FG160202]	0	0	0.815402	0	0	0	0	0	0	0	0	0
14	52	385	CCCCCATTTGGTTTTGACAATTACATGAAGAAAAAGTGGTCAAACATAGACAATAATGTG	921	A_95_P077940	BP527386	Unknown	1.68	0	0	0	0	0	0	0	0	0	0	0
14	53	806	ATCATTTTCTCCTGGCATTTGAACTAGCACGTCGCGAAATTTCGCCCATCTAGAAACGTG	923	A_95_P254009	FG165390	gb|AGN_RNC011xd23r1.ab1 AGN_RNC Nicotiana tabacum cDNA 3', mRNA sequence [FG165390]	2.94	9.415	0.434768	0.881516	0	1	0	0	0	0	0	0
14	54	655	AAGGGTTTAACAAGGGTATTTACTGATGCTGGGTTGGACAAGTATCGGTTTCCTGTTTCA	925	A_95_P152077	EB682370	tc|Rep: Chromosome chr7 scaffold_20, whole genome shotgun sequence - Vitis vinifera (Grape), partial (49%) [TC49418]	36.7333	5.61731	10.5945	10.2539	1	1	1	1	0	0	1	1
14	55	874	AATTCAGCGTGCTCTGAAGCAAAGATGAATTCATGCTAGACTAGTGGTGTCAGTGACCTG	927	A_95_P309128	FG159034	gb|AGN_RNC022xe13f1.ab1 AGN_RNC Nicotiana tabacum cDNA 5', mRNA sequence [FG159034]	0.081665	0	0	0	0	0	1	1	0	0	1	1
14	56	539	TTTGTTTTATTTTGGGATGAGTCGTATGAAAGACTTTGTTATGCAGCTAAGTTCTGCAGT	929	A_95_P221547	FG634819	gb|TT-27_C04 tobacco leaf library Nicotiana tabacum cDNA, mRNA sequence [FG634819]	0	0	88.0673	5.85418	0	0	1	1	0	0	1	1
14	57	447	ACAGATATCATTGGTGCATTCATTTCCGTCATCACAGAAAGTTGTTTCAGTACAAGTTCC	931	A_95_P277598	AM846064	gb|AM846064 DL, diurnal library Nicotiana tabacum cDNA clone nt005134090, mRNA sequence [AM846064]	0.45	0	0	0	0	0	0	0	0	0	0	0
14	58	357	ACAGGAGGAAGCACCAGATATTTTTCTATTCAGAGAGCTAGTAGATGGAGGGATAGACTC	933	A_95_P084735	BP529096	Unknown	25.8935	4.41334	0.177807	0.255882	1	1	1	1	0	0	1	1
14	59	545	CTTTTCATGGGTATCGACCTCGTGGAACAGCATTTCCATTAGATAGATTCCTTGGTAAAA	935	A_95_P071545	BP525729	Unknown	0	0	1.6359	0	0	0	1	1	0	0	1	1
14	60	382	CCTGGTGGCCTTTTTCCTTTTTAGATTTGATACCAGAATGCTAGTATAGCTTATCCATGA	937	A_95_P054016	BP133332	Unknown	0.405	0	2.10503	2.11979	0	0	1	1	0	0	1	1
14	61	785	TAGTAGCTTTGGAGGCCTATGATCCATGATGCTTAAACTCGTGAAGAAACTCCAGCCACT	939	A_95_P222877	DV160855	gb|KP1B.104G11F.050725T7 KP1B Nicotiana tabacum cDNA clone KP1B.104G11, mRNA sequence [DV160855]	161.481	308.563	11.6898	51.7788	1	1	1	0	1	1	0	0
14	62	740	TTTCTTTAAGCCGGTGCTATAACTGAACCGGTAATTCCACCACTATTGCGCGTGGATGAA	941	A_95_P309123	FG138759	gb|AGN_ELP026xi02f1.ab1 AGN_ELP Nicotiana tabacum cDNA 5', mRNA sequence [FG138759]	0.425	0.205	1.64885	0	0	0	1	0	0	0	0	0
14	63	830	TTATTTTTCAGTAAGGCTACCGCTTGTGGGTGACAAACACGTCTGCAAGTCATGGCTAGA	943	A_95_P190282	DW000482	gb|KL4B.105P04F.051104T7 KL4B Nicotiana tabacum cDNA clone KL4B.105P04, mRNA sequence [DW000482]	213.549	172.245	63.1004	22.6823	1	1	1	1	1	1	1	1
14	64	579	CCCCAGACCCTACTGCTAGAATTATACTGGGTTGTTGTTATTGTATATGTTTGAGGAATA	945	A_95_P133892	EB435588	tc|Rep: Chromosome undetermined scaffold_928, whole genome shotgun sequence - Vitis vinifera (Grape), partial (33%) [TC54190]	555.543	501.87	19.6896	2.48477	1	1	0	0	1	1	0	0
14	65	444	AATTTAAACCTCATGGTCTCAAAGTGGAAGGGGGCAAATGCAGTAACAACTTCTCAACGT	947	A_95_P082345	BP528488	Unknown	13.0998	12.7917	0.855971	0.997158	1	1	1	1	0	0	1	1
14	66	596	TTTCCTGATTCTTCTCCGACTCGGCTTGATTATTCAGTCGTGACTCTATGGAGCTGTTGA	949	A_95_P261386	BP131950	gb|BP131950 MAT001 Nicotiana tabacum cDNA clone BY4065, mRNA sequence [BP131950]	94.0065	99.0114	1.25053	2.8908	1	1	1	1	1	1	1	1
14	67	604	TGGCAACTTTTGCATAACTTGAATATGTGTGCAGTACCACAGGGAATATGAATGCACTTA	951	A_95_P316028	FG183489	gb|AGN_PNL206dr1_a11.trimmed.seq AGN_PNL Nicotiana tabacum cDNA 3', mRNA sequence [FG183489]	1.21	0	0	0	0	0	1	1	0	0	1	1
14	68	476	CCGGTTATTCCAAACCCCACTTGTGAAAATATAATGGGTATGTTATTGTTTTAATTCTGG	953	A_95_P202652	EB443656	gb|KR2B.101A22F.060128T7 KR2B Nicotiana tabacum cDNA clone KR2B.101A22, mRNA sequence [EB443656]	0	0.115	1.20616	0	0	0	1	1	0	0	1	1
14	69	1170	GTAATGCTTACTCTTAAGTCTAACACAGCGCAAACATAAGGTCCATTAAATTCTTAATGG	955	A_95_P021201	TA15903_4097	tc|Rep: Chromosome chr6 scaffold_3, whole genome shotgun sequence - Vitis vinifera (Grape), partial (93%) [TC57535]	1.285	0	3.09435	5.63444	0	0	1	1	0	0	1	1
14	70	0	TATAAAAGCGACTTGCTCTAATCTAGGTGAGACAGGTTTCAATTGCTCAGCGCTGCAGCT	957	A_95_P270746	A_95_P270746	Unknown	0.46	0.418334	0.214824	0	0	0	1	1	0	0	1	0
14	71	701	ACATTGGTTTACATCCTGATGCAGGGGCTTCTTATAATCTATCTCGTCTTCCTGACTAAT	959	A_95_P212807	TA19914_4097	Unknown	3.08	0	5.39912	4.8162	0	0	1	1	0	0	0	1
14	72	250	GCGGTCTCCCAAATTCAGAGATTTATTTTCTGTTTCTTTTGCTTTGCTGCTACTAATTGT	961	A_95_P210012	EH622576	gb|CHO_SL024xm14f1.ab1 CHO_SL Nicotiana tabacum cDNA, mRNA sequence [EH622576]	31.5902	20.6647	5.18802	8.19853	1	1	0	0	1	1	0	0
14	73	467	AAGCAGATTTCTTGAGTACTTGTAGATTGTTCAAGTGGAGGTGAAAAATTGGTTAGCTAT	963	A_95_P086580	BP529574	Unknown	0.995	0.200416	0	3.2335	0	0	1	1	0	0	1	1
14	74	755	GTTTTATGGTTGTAAGAGAAGATGAGAGGAGATCTGATCTCTGCTTTTGAATAATAAAGG	965	A_95_P005176	TA13310_4097	tc|Rep: RS2 protein - Beta vulgaris subsp. vulgaris, partial (25%) [TC48506]	243.672	185.277	1869.65	291.928	1	1	0	0	1	1	0	0
14	75	296	GTTGATTATTAGAAAATGCCAGAATAGCGCCGAGTATGGTCACACACACACACACAGCAC	967	A_95_P068285	BP137094	Unknown	12.963	10.386	1.27926	1.90117	1	1	1	0	0	0	0	0
14	76	366	CTTATGCAGAGTGAATTCAACATTATTCGTGGTCGTGAAAAACCAAATACGGATAGAAAA	969	A_95_P045271	BP131090	Unknown	0.24	0	0	0	0	0	1	0	0	0	1	0
14	77	727	CCAGGAAAATGTTCTTTTGTGATGAATGCCCCTATGCTTATGTTTGATATTATGTACTCT	971	A_95_P185927	TA14019_4097	tc|Rep: Isoform 2 of Q9XI05 - Arabidopsis thaliana (Mouse-ear cress), complete [TC42919]	100.982	111.788	274.522	135.792	1	1	1	1	1	1	1	1
14	78	777	ATTGGATCAGTTGAGGGAAGTCAATTCTCAACTTGAAAGAGATGTCGAGCGTCTCCGTCA	973	A_95_P150662	EB680800	gb|KL4B.111G14F.060128T7 KL4B Nicotiana tabacum cDNA clone KL4B.111G14, mRNA sequence [EB680800]	12.9	58.3	5.3379	20.706	1	1	1	1	0	1	1	1
14	79	484	GGGTAGAGCATAACAGAACTTGAGCTGAAAAATATGACAAGTGGGGTGAAGTTGGACCTC	975	A_95_P073665	BP526270	Unknown	58.186	27.8543	1.35647	0.32479	1	1	1	1	1	1	1	0
14	80	363	AATCAATCCACCAGAAAGGAAGGAAGCAGTAACTTGTCTTGCAGTAGCAGTGCTAGTATT	977	A_95_P092953	BP532066	tc|Rep: Auxin-regulated protein - Solanum lycopersicum (Tomato) (Lycopersicon esculentum), partial (73%) [TC63755]	5.549	4.53125	16.2464	5.56803	1	1	1	1	0	0	1	1
15	6	550	GAGCCCTTTCCGTCTCTGTTTCTCTTGCTATCTTGTGGTTTATTTTGGCTAATACCATAT	979	A_95_P161672	EH620337	gb|CHO_SL002xo04f1.ab1 CHO_SL Nicotiana tabacum cDNA, mRNA sequence [EH620337]	172.858	130.178	11.2968	50.5228	1	1	1	1	1	1	1	1
15	7	179	CTACAAGCATACACATCTTTAAGGTGCTCAAGCAAGTACATCCAAATATTGGGATCTCAA	981	A_95_P107987	CV018625	Unknown	89.4487	280.863	204.129	36.5058	1	1	1	1	1	1	1	0
15	8	374	GTAGTTGCTAATAACTTGCCCTGGAGATAATCTAATAATAGGAGTGATTTCCCTTATTTC	983	A_95_P072015	BP525847	Unknown	16.82	12.9685	21.2218	9.50628	1	1	1	1	0	0	1	1
15	9	552	CGGCACCTCTTAAAGTTTTTCTAATATAGTAAATTGGAGACTACGTACCTTTATTTTCGC	985	A_95_P278933	AM828733	gb|AM828733 seedling library, SL Nicotiana tabacum cDNA clone nt002148036, mRNA sequence [AM828733]	0.675	1.9875	0	0	0	0	1	1	0	0	1	1
15	10	659	GTCAGGAAGGAGTGGTTTGAATATGAATTGTTTGTAAATGTTATCAAAAAGAGCACAGAG	987	A_95_P273261	EB683099	gb|KR3B.111K10F.060119T7 KR3B Nicotiana tabacum cDNA clone KR3B.111K10, mRNA sequence [EB683099]	31.7004	47.3884	5.08198	6.26493	1	1	1	1	1	1	1	1
15	11	735	GGCTATATTGTTCTTAGTGGTGCATCCATATAACATGTTTCTGAATCTTTAAGCTTCCTA	989	A_95_P015766	TA12645_4097	tc|Rep: Eukaryotic translation initiation factor 5A-4 - Solanum lycopersicum (Tomato) (Lycopersicon esculentum), complete [TC49603]	487.394	370.935	17.6872	5.17802	1	1	1	1	1	1	1	1
15	12	101	GTCAACCAATCAAACATCCAAAATGGTAGTAACAGGCTTCACTCAAACAGCATGTCAGGT	991	A_95_P111497	CV020234	Unknown	2.78	3.1	219.23	0	1	1	1	0	0	0	0	0
15	13	247	TCGGCCTCTTCTTTGGAATGGAATGAATACCAGTGTCATTTTCATATTAAAGAACATGGA	993	A_95_P077135	BP527172	Unknown	6.35	1.435	0.322751	0	1	0	0	0	0	0	0	0
15	14	0	TGTGAGCGTGATGAGCTCACTCTGAGTATTAAGCATTTATGTCATGTGACAAGAAGATGA	995	A_95_P259491	A_95_P259491	Unknown	0.418	0.1075	0	0	0	0	1	1	0	0	1	0
15	15	572	GTGGAAGAACAATATACTCTCATGTTTAGTGATGAAAATCCAAATGCTTGCTCCATTATG	997	A_95_P308433	FG642411	gb|TT-17_H05 K326 early senescent leaf library Nicotiana tabacum cDNA, mRNA sequence [FG642411]	1.91	1.715	2.43888	0.8534	0	0	0	0	0	0	0	0
15	16	838	TCTAAATTCAGCTTTTTCATGATCCCGGATTAGCGTGTGAGTGGGAAACAATGCTGCAGC	999	A_95_P298398	FG164001	gb|AGN_RNC013xk07f1.ab1 AGN_RNC Nicotiana tabacum cDNA 5', mRNA sequence [FG164001]	0	0.6675	0	0	0	0	1	1	0	0	1	1
15	17	761	ATGCCAATTCCTACAGTTCTTGCCACATTCCAGACATGTTTTTCAACACCTAAAAATCAG	1001	A_95_P145362	EB449049	tc|Rep: Chromosome undetermined scaffold_51, whole genome shotgun sequence - Vitis vinifera (Grape), partial (36%) [TC74437]	119.46	158.752	58.8255	156.252	1	1	1	1	1	1	1	1
15	18	2520	TCAACTGGAAAGCTGAAATGGCTTTCAAGAATCACTGAATGGCTTCAAAATCGCTTCATA	1003	A_95_P032621	AB029327	gb|Nicotiana tabacum mRNA for elicitor-inducible LRR receptor-like protein EILP, complete cds [AB029327]	0.255	0.235	3.03547	0.666203	0	0	1	1	0	0	1	1
15	19	931	TGACCCGCGACAAGGATTCATTTACTTTATCTTTGAAAATAATGATGGCACTGGTGCTAC	1005	A_95_P287008	EB680567	gb|KL4B.107K19F.051126T7 KL4B Nicotiana tabacum cDNA clone KL4B.107K19, mRNA sequence [EB680567]	3.0475	7.14987	4.43935	6.14766	1	1	1	1	0	0	1	1
15	20	433	TCGCGATTGTTTTGTACAAACTGGGCATAATGCCTATTTTGCCTTCTGATTATGAAATAG	1007	A_95_P307088	FG637268	gb|TT-27_K22 Samsun trichome library Nicotiana tabacum cDNA, mRNA sequence [FG637268]	47.8192	10.555	31.022	148.815	1	1	0	0	1	0	0	0
15	21	606	GCCAACATTCAGCAAGAAATCGGGCTTCTTAACATAACCACAGCCTCCATTTGACCTGAA	1009	A_95_P287413	FG184860	gb|AGN_PNL208cr1_h6.trimmed.seq AGN_PNL Nicotiana tabacum cDNA 3', mRNA sequence [FG184860]	3.94928	4.71444	1.3639	1.386	1	1	0	0	0	0	0	0
15	22	393	AAATGGACAGTGTTCTTTTAATACTCTGCTTTGGGATGTACTGGACAGATGTACAATTGT	1011	A_95_P214127	TA20195_4097	Unknown	23.335	36.983	4.31492	2.84409	1	1	0	0	0	1	0	0
15	23	568	GAAGTTCTCGGGTTTATACTTTATATATGAGGGACATGTATGTCTACCAGAATGTTTAGA	1013	A_95_P181402	TA12971_4097	tc|Rep: Fructose-bisphosphate aldolase - Vitis vinifera (Grape), partial (96%) [TC44734]	1935.5	3150.2	505.043	2323.2	1	1	1	1	1	1	1	1
15	24	708	ACGTCGTATACAGTTTGGAACACAAAATGTTACACCGAGGAGTTCAGGTTGTCTCTGCTA	1015	A_95_P138402	FG147921	gb|AGN_RPC004xb24f1.ab1 AGN_RPC Nicotiana tabacum cDNA 5', mRNA sequence [FG147921]	1.11	0.2775	5.24272	4.54452	0	0	1	1	0	0	1	1
15	26	778	CAATGGTTTCGTCAACGTCTATTTTAATACTCCCGTCATTCCATTTTATGCAACATACTT	1019	A_95_P132382	EB432855	tc|Rep: Chromosome chr1 scaffold_5, whole genome shotgun sequence - Vitis vinifera (Grape), partial (36%) [TC66961]	0.225	0	3.76373	0.0411553	0	0	1	1	0	0	1	1
15	27	739	GATTTCATCTTCCTCGTTACCACCTACTGCTTTACAAGATGAAAAGATGAGAAAATCTAG	1021	A_95_P295748	EB447898	gb|KT7B.103H01F.060124T7 KT7 Nicotiana tabacum cDNA clone KT7B.103H01, mRNA sequence [EB447898]	43.0234	94.1301	29.4248	25.9251	1	1	1	1	1	1	1	1
15	28	166	ACATAATGCAAACAGTCCTCATTTGTCCTCATTTTTTGCACCACCAATCGCATTTCAGCG	1023	A_95_P111922	CV020435	Unknown	2.9975	0	0	0	0	0	1	1	0	0	0	0
15	29	809	TTGTGAGATCATGCAAATCTTTTGATGGTGTTTATGTTGAAGCCTAAGTCCTATTTCTCT	1025	A_95_P179497	TA12521_4097	tc|Rep: 60S ribosomal protein L13 - Solanum tuberosum (Potato), complete [TC43612]	34.905	3.356	139.147	47.5921	1	0	1	1	0	0	1	1
15	30	506	ATTTTGAAAGGAAGTTTTGACTGATGTCGAATCTGAGTAACAAATTCTCCTGAGTTGTCT	1027	A_95_P020906	TA18706_4097	tc|Rep: Ribosomal protein L30e - Pisum sativum (Garden pea), complete [TC57011]	87.4813	73.0986	65.9387	21.2407	1	1	1	1	0	1	1	1
15	31	793	GTGGTATTATAGAGATGAAATAGATGCTAGACATTTCTGCTCAGTGTGCATGCTGCGCGT	1029	A_95_P230794	FG142267	gb|AGN_RPC022xm11f1.ab1 AGN_RPC Nicotiana tabacum cDNA 5', mRNA sequence [FG142267]	286.203	300.397	2.69878	3.81751	1	1	1	0	1	1	1	0
15	32	228	TCCTTGGTTCAAAATTCCCCCAAGTTGGTTTGTATTGTCGTCGAGGTAGTCGAAATCGAG	1031	A_95_P092718	BP531943	Unknown	6.98	0	4.95982	17.2043	0	0	0	0	0	0	0	0
15	33	353	CACCCTGAAGCTTCAGAAGTTACTTTATGTTTGTACCTGGAGAAAATTTTGTTGCTGGAT	1033	A_95_P111492	CV020229	Unknown	0	0	1.57452	0	0	0	1	1	0	0	1	1
15	34	746	AGAACAATACGGTTTAATCACCCGGGTGGTATCACAATTCCTTGTCGTATCTCGGAGTTT	1035	A_95_P205037	TA18195_4097	Unknown	3.74417	1.1675	54.6856	90.9282	0	0	0	0	0	0	0	0
15	35	171	CGTTGGGCTTTCTTCTTGGTGAATCAGTGTGAAAATTTTCTTTACATATCAAAGAAGAAG	1037	A_95_P005946	AM798004	gb|AM798004 seedling library, SL Nicotiana tabacum cDNA clone nt002063072, mRNA sequence [AM798004]	126.672	70.1402	6.73366	27.5958	1	1	0	0	1	1	0	0
15	36	428	GTTCCTTGGTGGACACATGCTGGGTTTTCATTATGCCTTGCAGTATTCTTTCTCGAACAA	1039	A_95_P086325	BP529505	Unknown	0.295	0.24	0	0	0	0	1	1	0	0	1	0
15	37	700	GGAGAGTCCTCTGAAATCATGTTGTATCAAACATTAATGTATCACACCATAAGTACTGAA	1041	A_95_P123772	DW003679	tc|Rep: Chromosome chr13 scaffold_17, whole genome shotgun sequence - Vitis vinifera (Grape), partial (67%) [TC53093]	25.4357	5.26352	137.492	550.091	1	1	1	1	1	0	1	1
15	38	687	GTTGTTTCTGTAATAAAGGTTGAGTCAGAACCCAATGCTGTCAAGTCCAAAAGTTCAGCT	1043	A_95_P152212	FG176822	gb|AGN_RNC119xm17f1.ab1 AGN_RNC Nicotiana tabacum cDNA 5', mRNA sequence [FG176822]	9.57357	13.9139	6.80099	9.08914	1	1	0	0	0	0	0	0
15	39	565	GTGAAATGTAGCTGATGATTTTTTACATGCTCTTTACATAACAACCCTCCTGATTTGCAC	1045	A_95_P249407	BP130142	gb|BP130142 MAT001 Nicotiana tabacum cDNA clone BY2075, mRNA sequence [BP130142]	0.78143	0.47	0	0	0	0	0	0	0	0	0	0
15	40	763	ATTGGATGTGACATTAAGTGGTGGAAAGGTTGTGTTTGACACAGAACTTGCCTTGGTCGG	1047	A_95_P159042	EH616989	Unknown	14.29	6.36561	1.65914	1.81102	1	1	1	1	0	0	1	1
15	41	104	ATCACTGGACAAAATATGTTGAAAACCGAATTGCTGAGCTTGACGGAATTAGCGTGAGGG	1049	A_95_P104922	CV017224	Unknown	207.392	228.005	78.7555	21.9204	1	1	1	1	1	1	1	1
15	42	542	GCAAGATTTGCAATTGCACCAGCTGCTATTCTGCGAATAGTTTCATCCTCTGAACTACCA	1051	A_95_P059725	BP134812	Unknown	0	0	0	0	0	0	1	1	0	0	1	1
15	43	214	TGAATCAAGAGTAGTCCAAAAGAACCATTTTTCCAGGACAAGTAAATCAGAATGATTCTG	1053	A_95_P222417	TA22028_4097	tc|Rep: 3-ketoacyl-CoA reductase 1 - Gossypium hirsutum (Upland cotton) (Gossypium mexicanum), partial (55%) [TC45913]	71.0284	36.5147	61.5228	39.3234	1	1	0	0	1	1	0	0
15	44	800	CAAAGTTGATTGCCCGCAATAAAATAATAGTGCTACTCCAAGATGAGAATGTTAAAAGCT	1055	A_95_P224272	EB451426	gb|KT7C.110I10F.051221T7 KT7 Nicotiana tabacum cDNA clone KT7C.110I10, mRNA sequence [EB451426]	51.5504	81.484	5.09638	4.05758	1	1	1	1	1	1	1	1
15	45	225	ACATTCTTGCTGGCTGACATATGAAACACTAAGGTAACCTGGCCATTCTCTCTTGATGTG	1057	A_95_P043071	BP130518	Unknown	3.015	1.9225	0.489416	0.214141	1	0	0	0	0	0	0	0
15	46	634	GATGGACTTTTTCATTGCCTCTTAGCTGTTTCGCTTGTTTCTTGTATACCATAATTGGTT	1059	A_95_P203992	EB437103	gb|BL12.103H16F.060309T7 BL12 Nicotiana tabacum cDNA clone BL12.103H16, mRNA sequence [EB437103]	34.7704	12.8963	500.954	578.287	1	1	0	0	1	0	0	0
15	47	571	TAAGTTATCCTGTCCAAAGTTCAGAAGTTATGTAATTGGTCCTGTACAGTTCTGGTTAGA	1061	A_95_P065085	BP136239	Unknown	0.53357	0	0	0	0	0	1	1	0	0	1	1
15	48	1711	GTGCAAACTCGATAGAAGTAAGATTTTCGTCGGTATAGGAGAAATATATCTGCATGTAAT	1063	A_95_P020731	AJ001770	gb|Nicotiana tabacum mRNA for cytosolic glucose-6-phosphate dehydrogenase TCG9 [AJ001770]	78.7957	95.8004	119.793	419.814	1	1	1	1	1	1	1	1
15	49	562	CTCATCTGTTCCTGAGGCCATCGAAGACGTTCGCCAAGGTAAAAGTAGGTTCTTAAACTT	1065	A_95_P061935	BP135381	Unknown	2.5425	2.0725	19.5858	60.4472	0	0	0	1	0	0	0	0
15	50	337	ATATCCCTGCTAAATGGTAGAAAATCCAGTTCATGATTTTATAAAGGATCGGTCTAGTTG	1067	A_95_P027626	BP532334	Unknown	12.3867	21.6524	21.3925	11.5118	1	1	0	1	0	1	0	1
15	51	353	TCAATTGGTATCACCCATATGGATCCTCTCATTTTGATATGTTCTAAGCCAAATATGCAC	1069	A_95_P086953	BP529675	Unknown	0.253333	0	0	0	0	0	0	0	0	0	0	0
15	52	678	CAGCAAACAAGGATCTTCTCATGCCTAATCTTCATTTTGATGGTTCTTTGAAGTGGTTTG	1071	A_95_P101028	EB449320	gb|KT7C.102I02F.051216T7 KT7 Nicotiana tabacum cDNA clone KT7C.102I02, mRNA sequence [EB449320]	26.9786	9.25413	78.7818	57.1846	1	1	1	1	0	0	0	0
15	53	742	ATAGTGTCATGGATTCTATATATCCTCTTGCAATGAATACATCATTCAATGTCTGGGCAA	1073	A_95_P228739	FG641655	gb|TT-01_E01 K326 early senescent leaf library Nicotiana tabacum cDNA, mRNA sequence [FG641655]	38.3882	86.1137	4876.13	0	1	1	1	1	1	1	1	1
15	54	200	ACCCCTTTGTTTCTTCTCTGTTCAATTTTCCAAATACACCAATCTGGTTAGACACTTGAT	1075	A_95_P213842	TA20134_4097	Unknown	4.13166	2.19575	3.64672	6.06116	1	0	0	0	0	0	0	0
15	55	641	GTATTGACCTGTAAATCCAAATATATTATTCCTCCCCTGCGCTCTTAAGAGAGGGAGAAA	1077	A_95_P223422	TA22248_4097	Unknown	2.61166	4.60111	1.59374	0.836544	0	1	1	1	0	0	1	1
15	56	195	TCATAGGATTTCTCCAAGGATTGAGCATTGCGGGTGCATAGTTGATCTTTACAGCCGTGA	1079	A_95_P092218	BP531703	Unknown	3.195	0.1975	6.40383	3.70872	1	0	0	0	0	0	0	0
15	57	780	TCGCAGCTAAATTTGAGCTTGACCAGAAGCTGTTCCTTCTCCTAAGGAAGGTTTGATGTA	1081	A_95_P236759	EB438902	gb|KN6B.102A15F.051230T7 KN6B Nicotiana tabacum cDNA clone KN6B.102A15, mRNA sequence [EB438902]	459.625	1018.59	121.792	106.388	1	1	0	0	1	1	0	0
15	58	566	AATTGAGCTTCTCACTACTCTTGAGTTGGCAATGGCTGGCACTGATTGCCTATGCTTATG	1083	A_95_P218702	TA21235_4097	tc|Rep: Chromosome chr6 scaffold_15, whole genome shotgun sequence - Vitis vinifera (Grape), partial (32%) [TC64833]	0.24	0	21.5304	23.8921	0	0	0	0	0	0	0	0
15	59	359	GAGGTCTTGGTTGAGTTCTTTGTTGTGGATTCATCCGATTCATTTTATTTTGATTGTTGT	1085	A_95_P157292	EH615346	Unknown	6.55165	9.37905	1.32983	0.635274	0	1	0	0	0	0	0	0
15	60	468	CCTTTGAGAAACCTGCAGATTGTTTGTCAGAAAGTTGCATATATTTGCCAGCGGCCGCAT	1087	A_95_P278728	AM792057	gb|AM792057 seedling library, SL Nicotiana tabacum cDNA clone nt002011088, mRNA sequence [AM792057]	7.656	11.5492	4.57747	2.97665	1	1	0	0	0	0	0	0
15	61	874	GTAGCGTTTGTTTCTTACTAGTCCGGTCGCCTTAGGTTATTATTGATATTAACTATTAAG	1089	A_95_P237649	D63951	gb|Nicotiana tabacum mRNA for TBZ17, complete cds [D63951]	589.121	760.293	111.061	782.727	1	1	0	0	1	1	0	0
15	62	955	CGGGCAATGGAGATGATTATATTCATCAAATCCTTTTAGATGTCTCCATGCTTTCTATTA	1091	A_95_P019756	TA15277_4097	Unknown	48.9129	51.7939	70.153	68.4321	1	1	0	0	1	1	0	0
15	63	850	CAAGCATTCTGTTCGATTCTGATGTAACATTCCTGGTGGTCTCAAATGAAAGGATTATCC	1093	A_95_P290818	DW001329	gb|KL4B.110N09F.051106T7 KL4B Nicotiana tabacum cDNA clone KL4B.110N09, mRNA sequence [DW001329]	0	1.22	3.33793	4.81137	0	0	0	0	0	0	0	0
15	64	769	ACTTCCTCTTTGGAACTTGTGAAGTATGTAGCAATAGGTGACAAAAGTGCTCCTGAAAGT	1095	A_95_P183097	TA13379_4097	tc|Rep: Chromosome chr8 scaffold_106, whole genome shotgun sequence - Vitis vinifera (Grape), partial (80%) [TC44666]	250.688	145.693	16.0108	13.9939	1	1	1	1	1	1	1	1
15	65	858	ATGCCGCCGGCGTATAGAGCTGAAAGTGAACTTTTGAGTTTTCAGTATGTGTGTTAGCTG	1097	A_95_P287043	FG159907	gb|AGN_RNC021xf06f1.ab1 AGN_RNC Nicotiana tabacum cDNA 5', mRNA sequence [FG159907]	0	0	0	0	0	0	1	1	0	0	1	1
15	66	513	TGTGGACTTTTACTATGTCCGTAGCTGAGTTATGGCAATTCAAATTTGTTCTTTAGATCT	1099	A_95_P220282	DW002158	gb|KR3B.102C06F.051107T7 KR3B Nicotiana tabacum cDNA clone KR3B.102C06, mRNA sequence [DW002158]	0	0	197.013	9.1365	0	0	1	1	0	0	1	1
15	67	755	TGATGGATGAAAATCTATGGACATAACATGATCAGCATGCCCCACAAGTTTTTTGGAAAG	1101	A_95_P298983	FG187423	gb|AGN_PNL212ar1_g8.trimmed.seq AGN_PNL Nicotiana tabacum cDNA 3', mRNA sequence [FG187423]	1.345	0.36	0.465593	0.441484	0	0	1	1	0	0	1	1
15	68	970	CTCTCTCCAGACACCTACTATGTTTTTGTATCAATTATGCAGTTTTGATTGTTGTGGTAA	1103	A_95_P193582	TA15703_4097	Unknown	0	0	12.4938	18.3903	0	0	0	0	0	0	0	0
15	69	333	AGTAATGTCGGTGTGTGCTAGCATAGGATATTATGATTGGATTAAAGTAGCGTATTAGCA	1105	A_95_P279513	AM809063	gb|AM809063 COL, cold overnight library Nicotiana tabacum cDNA clone nt006136077, mRNA sequence [AM809063]	0	1.7465	0	0	0	0	1	1	0	0	1	1
15	70	531	TTCTTTTCTTGTATCTGCAAGAAATAATGGTTCTGGATTGCGTAACATCGGAGAACCATT	1107	A_95_P115392	DV157575	Unknown	0	0	0	0	0	0	1	1	0	0	1	1
15	71	232	GGAAATTTGCAAGAGGAAAATGGGTTGGACTTGGTTACCCTTCATCCAGGTCTAGTCATC	1109	A_95_P090733	BP531074	Unknown	7.63185	5.43	4.09145	3.97347	1	1	0	0	0	0	0	0
15	72	460	CATACGAAGCCAGTTCTAACACAAGTCATACCTGGACTACCAATTCACACATGGCATTGA	1111	A_95_P062955	BP135653	Unknown	1.34286	1.295	0	0	0	0	1	1	0	0	1	1
15	73	785	ACTTTTCTAGTCTCTTAAAGTAGCACGCCGTGCGTTTCTGGGGACACTAGGTTAATTGAC	1113	A_95_P135997	EB439557	tc|Rep: Chromosome chr8 scaffold_29, whole genome shotgun sequence - Vitis vinifera (Grape), partial (28%) [TC40770]	12.0887	5.39334	9.45361	11.4676	0	1	1	1	0	0	1	1
15	74	535	CAAGTCTTCGAGTTCTAGATGCTTCATACTGCCCTAACATTTCTCTTGAGTCTGTGAGGC	1115	A_95_P035578	BP128510	tc|Rep: Chromosome chr19 scaffold_4, whole genome shotgun sequence - Vitis vinifera (Grape), partial (87%) [TC45842]	3.53	0.9	3.97389	6.23475	1	0	1	1	0	0	1	1
15	75	836	GGTGCCATTCACACATTCCTGTACATAGAAACTCTAATTTTGAATGTAGATAAAACTGGA	1117	A_95_P026471	EB424860	gb|KF8C.101L11F.051214T7 KF8 Nicotiana tabacum cDNA clone KF8C.101L11, mRNA sequence [EB424860]	66.8175	82.3434	74.2721	69.1671	1	1	0	0	1	1	0	0
15	76	758	CCCTGCATATGGTTGAGATGTAAAATTGGATAGCGGAATATACTTAAAGATAATTGTACC	1119	A_95_P226524	TA16197_4097	tc|Rep: Chromosome chr12 scaffold_47, whole genome shotgun sequence - Vitis vinifera (Grape), partial (10%) [TC50733]	2966.66	4426.99	28.1598	146.779	1	1	1	1	1	1	1	1
15	77	608	GCTCTCCAGTTTTTGTTCTCTCTCTTGTGAGTTTGTGTATATGTGATTCCTATAATGCTA	1121	A_95_P161302	EH620042	gb|CHO_SL026xa20f1.ab1 CHO_SL Nicotiana tabacum cDNA, mRNA sequence [EH620042]	17.647	50.1603	3.61645	7.71494	1	1	1	0	1	1	0	0
15	78	644	AACCTTTAGGTTTCGCAAAGATGCAAGCGATCCAGCTGCAATGCATTTTGTTAATTTTTT	1123	A_95_P316173	FG191173	gb|AGN_PNL217br1_b10.trimmed.seq AGN_PNL Nicotiana tabacum cDNA 3', mRNA sequence [FG191173]	0	0	0.074564	0	0	0	0	0	0	0	0	0
15	79	180	AACAAGCTAGCCACAAAAAGTACAATTCTTGATGTATAGCAGAAAACCCCTTGTTAAATG	1125	A_95_P125982	EB425168	Unknown	0.955	1.335	0.094287	1311.04	0	0	1	1	0	0	1	1
15	80	589	ATTAGTGTCGTTGTCTTGACTGTAGCATTTTCTGTTGACAGTATGTGTAATTGTATAGTG	1127	A_95_P070970	BP525581	Unknown	0	0	0.38792	1.05887	0	0	1	1	0	0	1	1
15	81	246	AGTTCATATATGCAGTTCAGTGTATCATAACTTGCACAAAGCATGTAATAATCTTGCTCC	1129	A_95_P111347	CV020159	Unknown	0	0	0	0	0	0	1	1	0	0	1	1
16	5	492	TCATAAGAGCTTCTCGTTCTGCAGTCTTTGCAACCTCTAGTTCAGCAGCAACTTCATCCT	978	A_95_P280073	AM798791	gb|AM798791 COL, cold overnight library Nicotiana tabacum cDNA clone nt006124041, mRNA sequence [AM798791]	5.1818	0.9	1.9129	0.719343	0	0	1	1	0	0	1	1
16	6	621	GGATAAAAGGAATACACCAATTATCCTTCTCTTCCAATTCTCATCTCTATTCCTACCACA	980	A_95_P063075	BP135682	Unknown	0.43	1.41	0.377881	0	0	0	1	1	0	0	1	0
16	7	545	GCAACTTCAACTTTGCCTAAACCCTAGATCTAAAATTTGAAAGGTTCAACCTGGATTGAA	982	A_95_P067990	BP137022	Unknown	1.095	0	0.645276	0.061385	0	0	0	0	0	0	0	0
16	8	769	GCTTACTGTCTTTCATTGTATACCAGAGACATACTGAGTTATGCAAATGAAAAGATTCTG	984	A_95_P011941	DV158664	gb|KG9B.004E04F.050721T7 KG9B Nicotiana tabacum cDNA clone KG9B.004E04, mRNA sequence [DV158664]	203.532	111.263	479.279	387.001	1	1	0	0	1	1	0	0
16	9	873	CACGTTGCAATGGTCAGTTGTTTGATATGACCTTAATTCCTCTCGTACTGTTATTTTGAG	986	A_95_P297143	FG158759	gb|AGN_RNC023xb17f1.ab1 AGN_RNC Nicotiana tabacum cDNA 5', mRNA sequence [FG158759]	1.562	14.0138	5.07521	20.3932	0	1	1	1	0	1	0	0
16	10	673	ATTGAAGGAATCCTACAAGAAGTTTGTCATTCGTTCAATGGGACGCCCCAAAGCAGCAGA	988	A_95_P148227	EB677474	gb|KG9B.101O04F.060120T7 KG9B Nicotiana tabacum cDNA clone KG9B.101O04, mRNA sequence [EB677474]	6.1125	3.715	3.59286	2.32313	1	1	1	1	0	0	1	1
16	11	114	CACCCCGGTTAAGGTAATTAAAGTGCGGAAAGTTTCGTTACTTATTGCATGCTAGTACCC	990	A_95_P039881	BP129678	Unknown	5.17063	1.29667	0	0	1	0	1	1	0	0	1	1
16	12	693	CAAACATTGCAGGCAACATGGACATTCCTACTACTACACCTACTTCAAGACTTGGGAATG	992	A_95_P302463	FG169956	gb|AGN_RNC003xp18f1.ab1 AGN_RNC Nicotiana tabacum cDNA 5', mRNA sequence [FG169956]	1.625	1.02667	0	0	0	0	0	0	0	0	0	0
16	13	267	TTTTTAGGTTTGTGTCAGCAGTAAATGTCAACTTTTTCAGCAGTGTGGGAAGTTTTGACC	994	A_95_P031301	CV016762	tc|Rep: Chromosome chr6 scaffold_3, whole genome shotgun sequence - Vitis vinifera (Grape), partial (96%) [TC49151]	1.586	0	123.737	58.377	0	0	0	0	0	0	0	0
16	14	312	ATTATATATACCAGGTTAGATTTGTTGATTTGGTACAAGGTCAAGCATCGTGTGAAGTGG	996	A_95_P069590	BP137426	Unknown	0.515715	0.096	0	0	0	0	1	1	0	0	1	1
16	15	465	GATAATTCCTTGGGGGATAATCCTTCTCGCTGAAACTAGAACTCAAATGGAGTCGACTCA	998	A_95_P086095	BP529451	Unknown	6.11	1.14611	1.41745	0.849746	1	0	1	0	0	0	1	0
16	16	850	GATTATACACAAGGCAGTTAGTCAGTAGCAGTCAAGTAATTAGCACATTTTGTAGGCTGA	1000	A_95_P217217	DV160868	gb|KP1B.104G24F.050725T7 KP1B Nicotiana tabacum cDNA clone KP1B.104G24, mRNA sequence [DV160868]	2.24667	1.99	5.39595	3.48355	0	0	0	0	0	0	0	0
16	17	340	CTGAAATTACAAAGTTGAATGCTGAAACTGAGCAGGAGAGAACAAGGTATGCTAACACGA	1002	A_95_P085125	BP529202	Unknown	9.825	8.8863	1.78368	1.66792	1	1	0	0	0	0	0	0
16	18	123	TCTTGACAGGTTTAGGTAGGGGACGAAATTAGTTAATTTCCTAAGGGGAGTTGCACTGGG	1004	A_95_P047451	BP131660	Unknown	3.04143	7.7575	0.70484	0.413144	1	1	1	1	0	0	1	1
16	19	2458	GTGGCCCAATTGCCTGTCTGTAACTATGTATTGGAAACTTTTTCAAACTCAAAAGAAAAA	1006	A_95_P018536	AY461432	gb|Nicotiana tabacum ANT-like protein mRNA, complete cds [AY461432]	0	0	4.70396	47.7194	0	0	0	0	0	0	0	0
16	20	74	TATCCAAATTATGGATACTGAGGATGTAGACAAATTCGACTTTGATCCTCTTGATGTAAC	1008	A_95_P177127	EF532799	gb|Nicotiana tabacum cultivar Xanthi catalase mRNA, partial cds [EF532799]	0	0	1483.01	5298.36	0	0	1	1	0	0	1	1
16	21	1116	TACTCTCAATCTGGATATACTTCTCCTTGCATAGCTTGTAAGCTCCCATTCTCCTCAAAA	1010	A_95_P012986	TA13713_4097	Unknown	164.163	108.728	349.596	157.246	1	1	1	1	1	1	1	1
16	22	284	ATGACCCAAAGAGTGAAAAACTTAGAACAACAGTTGAAAAACATGCAAGGGTTGGCGGGT	1012	A_95_P154262	EG036049	Unknown	15.488	11.1972	3.55899	3.8219	1	1	1	1	1	0	1	1
16	23	780	GGATTGTAGCTGTAAATGTCTCTTTTCAGTATAAACCTAATGAAAAGTGACAGTGTGCAT	1014	A_95_P016506	TA16648_4097	Unknown	1.118	1.185	20.9954	1640.93	0	0	1	1	0	0	1	1
16	24	401	GTTTCAAATGAGGGAGTGGAGATATTTTGTTCATTATCTTGGTTGGAACAAAAACTGGGA	1016	A_95_P095873	FS391797	gb|FS391797 normalized full-length tobacco cDNA library Nicotiana tabacum cDNA clone TBK01A01NGRL0053_3_D03 5', mRNA sequence [FS391797]	1.805	1.4305	3.85103	4.99394	0	0	1	1	0	0	0	1
16	25	455	CTGGACTTTACTGGAAGACCATATGAATTCAACAAAATCCCCATGAAATCTGGAAATCCT	1018	A_95_P082675	BP528566	Unknown	1.752	0	0	0.030446	0	0	1	1	0	0	1	1
16	26	861	TTTCAGTGCTGCTGTGGAGAGAAACCTTGCTGATATGCCACCAGATGAAGCTTCACAATA	1020	A_95_P250907	DV161562	gb|KP1B.108I01F.050726T7 KP1B Nicotiana tabacum cDNA clone KP1B.108I01, mRNA sequence [DV161562]	67.9192	10.1663	322.117	153.185	1	1	0	0	1	0	0	0
16	28	463	AACTGAACGTCTCTCAATATATCATGGCAAAGGCCAACGTTACATGTCGGGAAAGGATAA	1024	A_95_P049131	BP132089	tc|Rep: Ethylene-inducible CTR1-like protein kinase - Solanum lycopersicum (Tomato) (Lycopersicon esculentum), partial (8%) [TC76611]	1.07	0.953335	0	0	0	0	0	1	0	0	0	0
16	29	496	ATATGGCTTCACAGTTATCAGGATGTGGTGGATATGGAAAGAATTGCTGTGCTAAGAGCC	1026	A_95_P038971	BP129421	tc|Rep: Chromosome chr3 scaffold_8, whole genome shotgun sequence - Vitis vinifera (Grape), partial (30%) [TC70568]	6.84	1.435	2.9901	1.64181	1	0	1	1	0	0	1	1
16	30	570	GTAGGGGGGTTATTCACAACTTGAACCTTTGCACCATTGATATTTGGCCAAAAATTATAT	1028	A_95_P256059	EH617617	gb|CHO_SL010xe16f1.ab1 CHO_SL Nicotiana tabacum cDNA, mRNA sequence [EH617617]	19.0654	7.21571	1.55155	2.06455	1	1	1	1	1	0	1	1
16	31	854	GCTCGAGCTTGCATCAGACTACTGAAAACATTTGAAAGTGACTGGACAAAGTTACACGTT	1030	A_95_P298258	FG159150	gb|AGN_RNC022xc06f1.ab1 AGN_RNC Nicotiana tabacum cDNA 5', mRNA sequence [FG159150]	3.454	1.005	0	0	1	0	1	1	0	0	1	1
16	32	736	TTCTAAGGTTGGTGTCCAGAATGCGCTCCTCTGCATGTTGTTTACAGATCAATGTCAGAG	1032	A_95_P215462	EB441710	gb|KN6B.109P08F.060106T7 KN6B Nicotiana tabacum cDNA clone KN6B.109P08, mRNA sequence [EB441710]	55.0121	108.333	5.18242	19.52	1	1	1	1	1	1	1	1
16	33	834	CTTCGGCTAATTAGCTTTAGTGACCTCATAGCGTTACATTATTCTTTTGAGGCATAAATT	1034	A_95_P009306	TA15339_4097	tc|Rep: Chromosome chr9 scaffold_7, whole genome shotgun sequence - Vitis vinifera (Grape), partial (40%) [TC40787]	185.387	207.339	97.8317	90.3082	1	1	1	1	1	1	1	1
16	34	428	GCCAGTGAGAGTGTTCTCACCAACTATATTGTCCAGTTCAATAAATTCAAATTTTCATTC	1036	A_95_P097368	EH620951	gb|CHO_SL008xa12f1.ab1 CHO_SL Nicotiana tabacum cDNA, mRNA sequence [EH620951]	4313.71	2984.1	21.5665	240.825	1	1	1	1	1	1	1	1
16	35	874	ACTTCTGTCATGTTCAGCTTTCCCATGGTTTACTGGACTTGCTTAACACATGTTTATGGT	1038	A_95_P267136	EB451747	gb|KT7C.112H03F.051221T7 KT7 Nicotiana tabacum cDNA clone KT7C.112H03, mRNA sequence [EB451747]	147.351	215.142	225.704	489.184	1	1	1	1	1	1	0	1
16	36	780	ACTTTGACAGGAAAAACTATCACCTTGGAGGTTGAGAGTTCGGACACAATTGATAACGTG	1040	A_95_P009637	EB451553	gb|KT7C.110O14F.051221T7 KT7 Nicotiana tabacum cDNA clone KT7C.110O14, mRNA sequence [EB451553]	523.469	743.05	191.931	654.026	1	1	1	1	1	1	0	1
16	37	673	AAATGTGTGACGGGGAAAACCTGGGTTCCCATTATTCCCTTAAAGATATCCCTTAGCCAG	1042	A_95_P099463	BP534937	Unknown	5.25125	4.12944	0.135833	0.23525	0	1	1	1	0	0	0	0
16	38	586	TCCTGTTCGCCTACTGCCTCATGGAAATTAACTCATATTTCATCTAGAAAGTGAATCATT	1044	A_95_P077260	DW002466	gb|KR3B.102P21F.051107T7 KR3B Nicotiana tabacum cDNA clone KR3B.102P21, mRNA sequence [DW002466]	4.154	0.75	12.3737	138.974	1	0	1	1	0	0	1	1
16	39	369	CGCTCAAATAACGAAATGACAGAAGATTATGTCATATTATGAGAGCCCAAATATGACTGT	1046	A_95_P090228	BP530867	Unknown	15.2554	1.655	4.06234	4.72386	1	0	1	1	1	0	1	1
16	41	261	GAGGAAGCAATTGATACACAACCAGTTGTTCACTTAGAAAGTTACTGAGTTATATTGTTC	1050	A_95_P221132	AM807541	gb|AM807541 seedling library, SL Nicotiana tabacum cDNA clone nt002034037, mRNA sequence [AM807541]	760.125	669.265	29.4971	40.8765	1	1	0	0	1	1	0	0
16	42	225	TTATTAGTTGATACTGGTTCTAAACTTGCTGCATTACAAGGAAGTGAGGTGTTTTGGTGT	1052	A_95_P098078	BP534316	Unknown	3.13166	0.39	18.1463	29.4737	1	0	1	1	0	0	1	1
16	43	474	GACTGCCCGTATGTGGTGAGTTATCTCTTTTCCTACAAAAAACACAAGAAAAAACACAAA	1054	A_95_P097913	BP534257	Unknown	184.525	210.168	9.46779	82.3584	1	1	1	1	1	1	1	1
16	44	671	TACGGTTATTGTTTACGGAGAGTGATTTCACTAATCAAATGGAGATCAAGGAGCCTACTT	1056	A_95_P183897	TA13562_4097	Unknown	0	0	30.4744	16.3219	0	0	1	1	0	0	0	1
16	45	510	GATATTTGTTCAGAGTGCCACTTTTGAGTCATCTGAGATCAAACTGGAAGAATTCGCGGC	1058	A_95_P027146	BP130665	gb|BP130665 MAT001 Nicotiana tabacum cDNA clone BY2656, mRNA sequence [BP130665]	0.08	0.56	0	0	0	0	0	0	0	0	0	0
16	46	897	CTCTATATATAGAGACATGTTTGGGGAATTGCTATTTGTTACATCGACAATCGTAATGCT	1060	A_95_P178282	TA12203_4097	Unknown	621.119	112.157	1770.82	1353.62	1	1	1	1	1	1	1	1
16	47	713	CTCAGAAGTTCATATAGGACCTTCTGGACATAAGGCTCGTCTTTGTGGCGTATTTAAGTT	1062	A_95_P118747	DV161808	tc|Rep: Chromosome chr12 scaffold_36, whole genome shotgun sequence - Vitis vinifera (Grape), partial (57%) [TC45893]	4.56167	0.6	5.03737	7.64473	0	0	1	1	0	0	1	1
16	48	302	TCCGAACAATGTATGGGCCAGGAGTGTCTAACATCTTCTGAATGGCAGCTCTAAGATCAT	1064	A_95_P071815	BP525800	Unknown	1.61	7.57755	2.12735	1.09812	0	1	1	1	0	0	1	1
16	49	1087	AATAATTTTGCACTACTGGGCTGTGAAATGTGAAACTTCATGACTTTCTCTGCGCAAAAA	1066	A_95_P221357	TA21803_4097	tc|Rep: Ribosomal protein L25 - Nicotiana benthamiana, partial (97%) [TC67601]	9.835	0.648	64.3346	42.9128	1	0	1	1	0	0	1	0
16	50	204	AATATTATGTCTTCTCATTGTTCACAGAAACCACCTTATGTCTGGCTGTCTTTAGTAGCT	1068	A_95_P043436	BP130614	Unknown	2.47111	0.75	1.061	3.41888	1	0	1	1	0	0	1	1
16	51	650	CATTATTGTGAGGATTTGTGCAACTCTTCACACTTTTACTACAGGAATTCAGCTCCATTA	1070	A_95_P142882	EB446288	tc|Rep: Chromosome chr4 scaffold_83, whole genome shotgun sequence - Vitis vinifera (Grape), partial (26%) [TC58762]	2.13	0.09	22.7765	93.1307	1	0	1	1	0	0	1	1
16	52	726	GCGTGTTGTATTTGCACCTTTACCTAATACTTGTATCTGATTCCATCATTCCATGTAATA	1072	A_95_P249427	EB428785	gb|KF8B.202F01F.060124T7 KF8 Nicotiana tabacum cDNA clone KF8B.202F01, mRNA sequence [EB428785]	2.4525	0	2.33697	3.14045	0	0	1	1	0	0	1	0
16	53	1248	TCAGTTCTTTTGTATTGGATTGCATGAATAAAATGTTTCCTTCCATGGGGTTGCAATTTG	1074	A_95_P182222	TA13162_4097	Unknown	1.5875	0.288	0.925188	2.43332	0	0	1	1	0	0	1	1
16	54	656	CTAGGGGACGTACTTACTCTTGATTATGGACTTCTTGTATTTCACAATATGGAAATCTAT	1076	A_95_P004391	EH618856	gb|CHO_SL015xl15f2.ab1 CHO_SL Nicotiana tabacum cDNA, mRNA sequence [EH618856]	0	0	265.659	6436.23	0	0	1	1	0	0	1	1
16	55	779	TGATGCTGAGCTTAACTATGGATCCAAGAACTGAACACTTTCCAGGGCAGAATATCCAAC	1078	A_95_P158732	EH616597	Unknown	199.406	77.5435	3.69271	5.81792	1	1	1	1	1	1	1	1
16	56	519	AGTGGAAAGGTTCAACATGAATGCAGTATACGACATCATTTGTGGGGGAGTAAGGGCCTT	1080	A_95_P052846	BP133029	Unknown	5.24709	14.1651	2.22105	1.86751	1	1	1	1	0	0	1	1
16	57	866	TCTTTCTTGGAAAAGAAGACTGCAAATGGCTCTTGGAGCAGCTGAGGGACTGGCTTATTT	1082	A_95_P254219	EB427090	gb|KF8C.109A03F.051215T7 KF8 Nicotiana tabacum cDNA clone KF8C.109A03, mRNA sequence [EB427090]	0	0	4.91557	129.334	0	0	1	1	0	0	1	1
16	58	834	TGGTGACCTTGGATTGTTTTGAATAGTTACTGAATATTTTGTTCTTTATCCAAGTCCGCT	1084	A_95_P026426	DV159019	tc|Rep: Chromosome chr18 scaffold_137, whole genome shotgun sequence - Vitis vinifera (Grape), partial (59%) [TC68532]	8509.91	4253.68	67.6077	78.5849	1	1	1	1	1	1	1	1
16	59	750	AATTCAAGAATCCCAATAAAAGGCGGCTCAACCAGTACTCAACATAACTTGTCGTCCGGG	1086	A_95_P271391	EH614342	gb|EST_CSP005xp09f1.ab1 EST_CSP Nicotiana tabacum cDNA, mRNA sequence [EH614342]	31.4175	13.9745	9.95401	432.558	1	1	1	1	1	0	1	1
16	60	504	ATACCACTTTTATTACCTCGCATTGTTGCACTACAGACTCTGAATTTTGGATATTCTTGT	1088	A_95_P215612	TA20526_4097	Unknown	0	0.036	0	0	0	0	0	0	0	0	0	0
16	61	498	CTGTAGAAGAGTCCTAGTACTCGGATACCAAAAGGTCTTATTTTCCAACTCCTTTTCTTT	1090	A_95_P279128	AM813512	gb|AM813512 COL, cold overnight library Nicotiana tabacum cDNA clone nt006073041, mRNA sequence [AM813512]	0	0	0	0	0	0	1	1	0	0	1	1
16	62	354	GATTTGCCTCCAGATGCTAGGCCTCTGCTAGTTTTTCTAAACAAGAAAAGTGGAGCTCAG	1092	A_95_P085270	BP529235	Unknown	4.51	3.26522	4.37047	8.35935	0	0	1	1	0	0	1	1
16	63	0	TGCTGTGCTTTGTAGAATGCGTGCGATTCTCTTTCATCGATCATAGCTGATAGCAGATGA	1094	A_95_P312208	A_95_P312208	Unknown	0	0.645	4.90705	7.41589	0	0	1	1	0	0	1	1
16	64	687	TGGGATTAGGAGTTAGAGGGGGAGATTCATTTGTTAGGTAGGTTTAGACATGATTGTATA	1096	A_95_P193372	TA15655_4097	tc|Rep: Pathogenesis-related thaumatin family protein - Brassica campestris (Field mustard), partial (69%) [TC41039]	3165.91	191.581	465.258	1228.16	1	1	0	0	1	1	0	0
16	65	835	AAATTTACAGCAGTATGGGACTATTCACATCGATCAGTGCTTTACACGGACGCGTCCAAG	1098	A_95_P311663	FG143852	gb|AGN_RPC017xg17f1.ab1 AGN_RPC Nicotiana tabacum cDNA 5', mRNA sequence [FG143852]	0.59	1.3275	4.81194	28.3325	0	0	0	0	0	0	0	0
16	66	801	AGTTCCGAGAGATATAGGATGCGATTTGGCTGAAGTTTTGGATGCAGTGAACGTAGTTCT	1100	A_95_P129292	TA17548_4097	tc|Rep: Chromosome chr2 scaffold_113, whole genome shotgun sequence - Vitis vinifera (Grape), partial (33%) [TC53409]	2.88416	1.926	310.971	592.892	0	0	1	1	0	0	0	1
16	67	760	CATGGTTTTCTTCTTTTGCTTTTGTTGAGGGTCTTTCACAGGTGATCTAACCTCAGTCGC	1102	A_95_P115982	DV158479	tc|Rep: Chromosome chr18 scaffold_137, whole genome shotgun sequence - Vitis vinifera (Grape), partial (26%) [TC49900]	5.28	2.87833	111.529	99.7473	1	1	0	0	0	0	0	0
16	68	460	AGGATAATGGTTGTTTGCTATTGGGATGGCAAGATAGGGCCATTTTAGACTGCGTCTGCT	1104	A_95_P038986	BP129425	Unknown	7.75278	4.79063	2.3185	3.75701	1	1	0	0	0	0	0	0
16	69	372	ATTTGTATCATACCTATGGAAGTCGGTCGCGCTTGTAATGGTCGTCAACTTTGTTGTTCT	1106	A_95_P155967	EG650344	Unknown	2.666	0.553	0	0.100852	0	0	0	0	0	0	0	0
16	70	572	TGACCAACAACCCATTGTTGTTGATGTAATTTAATTCGAGTTCATTGGGCTACTTACAAA	1108	A_95_P058611	TA15746_4097	tc|Rep: Elicitor inducible protein - Nicotiana tabacum (Common tobacco), complete [TC48641]	0	0	4.17164	987.887	0	0	0	0	0	0	0	0
16	71	721	GCAGTATTAGACTGAATTACTCTTCGCGATCTCTAAGCTAGATTCTCCTTTTATGAATTG	1110	A_95_P157582	EH615637	Unknown	0	0	0	0	0	0	0	0	0	0	0	0
16	72	425	CATGTAACTCAAACCACAGAAGCTGCACTTCAAAATGCAACAACTGGAAATATACTATCA	1112	A_95_P054306	BP133401	Unknown	0.919	0	0	0	0	0	0	0	0	0	0	0
16	73	664	GTGAAACCTCTGCTGTTAACTGCATCGTTGTTGGCGAAATTATGTACAGTTCTGACCTAA	1114	A_95_P268526	FG638997	gb|TT-12_J07 Burley21 trichome library Nicotiana tabacum cDNA, mRNA sequence [FG638997]	138.774	39.6411	59.4234	52.3538	1	1	1	1	1	1	1	1
16	74	428	ACGTCTGTTTTACAAGTGGTTTAGATTTTTAGTGCATGTTTAGTTTGCTGTTTCCCATCG	1116	A_95_P197507	TA16576_4097	tc|Rep: Chromosome chr5 scaffold_72, whole genome shotgun sequence - Vitis vinifera (Grape), partial (58%) [TC47227]	0.59625	0	1433.02	0.92809	0	0	1	1	0	0	1	1
16	75	1590	GCTGTTGCACAGTTCTGGAAACTAGTAGTTCTATTTCATTCTTACCTTTAATTTAGATCC	1118	A_95_P190337	TA14994_4097	tc|Rep: Chromosome chr19 scaffold_4, whole genome shotgun sequence - Vitis vinifera (Grape), partial (47%) [TC48327]	345.567	219.149	267.222	1071.14	1	1	1	1	1	1	1	1
16	76	442	CACAAAAAATCCAACTCTATGATCCATCTAATTGCCTTCCAAAACGGCTTGTTGATTTTC	1120	A_95_P085505	BP529302	Unknown	0	0	0	0.239015	0	0	0	0	0	0	0	0
16	77	335	GGATCTCATGCAGCAAAAATGCTTGAGCTATATGCATACACTTACACTGCATACCAGAAC	1122	A_95_P087653	BP529847	Unknown	1.13214	1.39625	0	0	0	0	1	1	0	0	1	0
16	78	745	ATATTGCTAACCAGGCTGATGATATTCTGGAGACAATGGAATCTCGTCCTGTTGTACCTA	1124	A_95_P137737	EB441501	gb|KN6B.109F21F.060106T7 KN6B Nicotiana tabacum cDNA clone KN6B.109F21, mRNA sequence [EB441501]	0.511	3.16722	144.098	4.5057	0	0	0	0	0	0	0	0
16	79	340	TAATCATGGTGGGTTCATCTTTTTCATCATTGTGGGCAATCTCTCTTAAAGGATGTGTGG	1126	A_95_P069875	BP192464	Unknown	0	1.795	0	0	0	0	1	1	0	0	1	1
16	80	848	AGGATATGTTGCTCGGATATGCATTACAGCACTGACACAATCGATGTTACAGGTTATGGG	1128	A_95_P297268	FG162421	gb|AGN_RNC016xa12f1.ab1 AGN_RNC Nicotiana tabacum cDNA 5', mRNA sequence [FG162421]	0.283335	1.06	0	0	0	0	0	0	0	0	0	0
16	81	1155	CAAAAGAAGAAAAGATTAGCAGTATCTGAGGAACTCTGATCCTCTTCGTGCGCAGCGTTG	1130	A_95_P248977	Z99173	gb|Nicotiana tabacum mRNA for cysteine proteinase precursor [Z99173]	9.945	25.7735	2.60705	0.361734	1	1	1	1	0	1	1	1
17	5	520	ACATCCGGTAAATATTCCAGTGACAAATACGGAACATGTCACAATTTTCATGTTGCCTAC	1132	A_95_P083510	BP528776	gb|BP528776 MAT001 Nicotiana tabacum cDNA clone BY13641, mRNA sequence [BP528776]	5.81395	1.8715	0	0	0	0	0	0	0	0	0	0
17	6	759	GTCTGCATATTGTGCTTTGGCTATTGTGTTTTTATTGCCTTTTCTTTATTATAGGAGCGA	1134	A_95_P117527	DV160448	Unknown	19.2525	187.596	426.717	11.9488	1	1	1	1	1	1	1	1
17	7	779	GTTCTATGTGTTCTGTCAAGGTTGGTTTTGTCAGTTTGTTGTCGTGATTTTGTTATAGTA	1136	A_95_P148532	EB447962	gb|KT7B.103J24F.060124T7 KT7 Nicotiana tabacum cDNA clone KT7B.103J24, mRNA sequence [EB447962]	89.925	162.3	131.092	22.1803	1	1	1	1	1	1	1	1
17	8	425	GAAGTACAAGATCGAGAAGACTAGGGTTTCTCAATCTCAAGGACGTTATGTCTCCACGTG	1138	A_95_P002231	FG183080	gb|AGN_PNL206bf1_e1.trimmed.seq AGN_PNL Nicotiana tabacum cDNA 5', mRNA sequence [FG183080]	7.1611	2.93611	2.86683	2.30646	1	0	1	1	0	0	1	1
17	9	721	GCTTTTTCATCCTTCTATCGATGTCCGAGTCAACTCAGCTGCTTTAATTGAGGTTGTCGT	1140	A_95_P017126	EB440798	tc|Rep: Chromosome chr3 scaffold_8, whole genome shotgun sequence - Vitis vinifera (Grape), partial (57%) [TC41742]	3.04111	3.92333	6.87406	30.2737	1	1	1	1	0	0	1	1
17	10	1593	CGACGTGATAAAGCATGTGTTATATGTACAGGATCTTTGGTTATGCATCAAATATTGCAT	1142	A_95_P208372	TA18954_4097	tc|Rep: FtsZ-like protein - Nicotiana tabacum (Common tobacco), complete [TC40629]	4.045	1.4725	239.036	14.3651	1	0	1	0	0	0	0	0
17	11	637	GCTGATCATTTCGTTTGACCGTTGCTTTACAATTGTGAAAAAACTGTCTGCAAGTTCTTG	1144	A_95_P187902	X83731	gb|N.tabacum mRNA for glycine rich protein [X83731]	478.483	526.875	795.798	373.682	1	1	1	1	1	1	1	1
17	12	863	CCAAGGGCTGTGGTTATGTTTGTGATTCTAGCTGAAGAGCGCAACATGTATGATCAGCAT	1146	A_95_P226434	EB444614	gb|KR2B.104F22F.051227T7 KR2B Nicotiana tabacum cDNA clone KR2B.104F22, mRNA sequence [EB444614]	4.54	2.14125	6.95259	8.12029	1	0	1	0	0	0	1	0
17	13	0	GTAATTATCGTTGGCGCCGAACAACATTACCTTTTCGTGGTCAGTGAAGTGGCAATTGGA	1148	A_95_P316223	A_95_P316223	Unknown	89.1895	177.651	0	0	1	1	1	1	1	1	1	1
17	14	458	TGGCATTTTAATTGTTCCAAGTTCCAACCATTCCTATTCCCTACTAATCAAAATTCCACT	1150	A_95_P160037	EH618669	gb|CHO_SL015xg17f2.ab1 CHO_SL Nicotiana tabacum cDNA, mRNA sequence [EH618669]	0.316665	0	0.859421	0.824767	0	0	1	1	0	0	1	1
17	15	2685	TTGTACACATGTTGTTTCTATAGTTACTCGATTAGCTCAGGCACTTGGTGAATCAAAAAA	1152	A_95_P251837	AJ344534	gb|Nicotiana tabacum mRNA for cullin 1B (cul1B gene) [AJ344534]	116.401	175.338	8.1397	10.9189	1	1	1	1	1	1	1	1
17	16	235	GGTACCTTAGTTATATAAACGGAAAACTGTAAAAGCTACTATGAGGTTGATAGATGGATG	1154	A_95_P089203	BP530396	tc|Rep: Chromosome chr5 scaffold_98, whole genome shotgun sequence - Vitis vinifera (Grape), partial (53%) [TC46342]	57.4836	79.9639	53.422	28.3653	1	1	1	1	1	1	1	1
17	17	97	CTAAACCTAAAAATTAAGGCTACAACCAAAAACCAAAAACGCTTCTTCAGTGCTTCCTAT	1156	A_95_P167596	EH664227	Unknown	2.59	0	4.06945	4.10169	0	0	1	1	0	0	1	1
17	18	522	CTTGTGATGAGAATTGTCCAAAAATCCCTCAATCCGAGTCCCATGTCTCGAAATATGAAG	1158	A_95_P071760	BP525785	Unknown	0.193335	4.16428	0	0	0	1	1	1	0	0	0	0
17	19	835	TCAATACATGCTCTCTATACTCTCTGTGCTCTCACATCTGAACTTTAATACTCCTGCTGT	1160	A_95_P264531	FG170623	gb|AGN_RNC001xg01r1.ab1 AGN_RNC Nicotiana tabacum cDNA 3', mRNA sequence [FG170623]	1.21875	1.4595	0	0	0	0	0	0	0	0	0	0
17	20	553	AATGGCTGTGGAAGCACAAACGTATTTTCTTTTTCTGGATGTATCAGATAGTGGGTGTTT	1162	A_95_P205437	TA18288_4097	tc|Rep: Chromosome chr12 scaffold_238, whole genome shotgun sequence - Vitis vinifera (Grape), partial (80%) [TC59786]	4.925	7.1841	11.5892	21.1707	1	0	1	1	0	0	1	1
17	21	877	GATGGTTCAAGTGAGTGTAAAGCATTTCTTCAAGAGTCTTCAGTGTCACTTGGCAAAGCC	1164	A_95_P201207	EB449691	gb|KT7C.104J05F.051219T7 KT7 Nicotiana tabacum cDNA clone KT7C.104J05, mRNA sequence [EB449691]	1.97334	2.685	5.21359	23.9608	1	0	1	1	0	0	1	1
17	22	570	AGATGAATACTATCACCTCATTTAATGACAGGCAATGAGCAACTTCATATAGCAATTACC	1166	A_95_P061030	BP135160	Unknown	4.04333	3.19111	0	0	1	0	1	1	0	0	1	1
17	23	861	CTGCAAATGGAATGTTGAAATGTCCATCTTTACTTCACTGGGAATGTGTCAACTCAGTCG	1168	A_95_P309683	FG143197	gb|AGN_RPC019xi01f1.ab1 AGN_RPC Nicotiana tabacum cDNA 5', mRNA sequence [FG143197]	0.185	1.015	1.70183	2.08566	0	0	0	0	0	0	0	0
17	24	802	CCATTAGCTGAACTTTGATCATTCGCTGGATTTTAAAGTATTAGCCTTACATATTTGTGG	1170	A_95_P267486	DV160343	gb|KP1B.102P13F.050722T7 KP1B Nicotiana tabacum cDNA clone KP1B.102P13, mRNA sequence [DV160343]	4.208	2.3275	11.4443	6.73067	1	1	1	1	0	0	1	1
17	25	560	GAAGAACCAACAGTTGCGGAGAAACCCGAAGAACCAGCAGTTAAAGAAAAACATGTAGAA	1172	A_95_P268451	EB445078	gb|KR2B.105P21F.051227T7 KR2B Nicotiana tabacum cDNA clone KR2B.105P21, mRNA sequence [EB445078]	23.11	9.8026	13.3107	44.0524	1	1	1	1	0	0	1	1
17	26	222	GCAACCAAAAGGCGTATTTCTAAACACTGTGTACTCTTTTTCCTTCACTAGGATTTGTTT	1174	A_95_P049376	BP132147	Unknown	39.5859	52.0093	6.85865	3.91815	1	1	1	1	1	1	1	1
17	27	0	CATTAGCCTACTGAATATCCAAATGTAGTCTATTAGTGAAACAAATGTCTGTACTGTACC	1176	A_95_P029521	A_95_P029521	Unknown	349.793	301.85	22.6506	100.785	1	1	0	0	1	1	0	0
17	28	670	GGAATTGTTGAATATGTAGATTGAGTTATGTGGGAATGATGATCTGGAAATGTGTTGTCA	1178	A_95_P050756	FG136118	gb|AGN_ELP009xl08f1.ab1 AGN_ELP Nicotiana tabacum cDNA 5', mRNA sequence [FG136118]	2.80666	2.12666	3.20014	3.39436	1	0	1	1	0	0	1	1
17	29	551	GAGTTACTTGTGTTGAGGTTATGGCTTAAATAACTGCTTGGAGATTTACAATATGTAAGC	1180	A_95_P215282	TA20450_4097	tc|Rep: Chromosome chr5 scaffold_72, whole genome shotgun sequence - Vitis vinifera (Grape), partial (7%) [TC60487]	1.0025	0	2.26733	2.31399	0	0	0	0	0	0	0	0
17	30	557	CGCGTTCTTCTTGTAAACCAGTTGGAAGATCTTTAATATATTAAAAGATTTCAAAGGCCC	1182	A_95_P200092	TA17135_4097	Unknown	184.862	20.9609	10.9752	164.567	1	1	0	0	1	1	0	0
17	32	121	TATGACAGAGGCCTTGTTATTCTTGGTCACAGTTTACATGGGAGATATTCATCAAGCCAT	1186	A_95_P043916	BP130743	Unknown	0	0	14.771	18.1865	0	0	0	0	0	0	0	0
17	33	0	AGTAGCTTTGGGTTTGGTGGTCGTCTTGGCAGTACATATTCAATCTTATTAAGCAAAAAA	1188	A_95_P015856	A_95_P015856	Unknown	386.724	309.354	959.128	1825.49	1	1	1	0	1	1	1	0
17	34	798	ATATGTGAGACGTCATAGGAAAAGTCTGACAGCCAAATCTGCACTTGACCGAAGTCGTCA	1190	A_95_P314363	FG168437	gb|AGN_RNC005xe19r1.ab1 AGN_RNC Nicotiana tabacum cDNA 3', mRNA sequence [FG168437]	11.1115	0.973335	0	0.120867	0	0	0	0	0	0	0	0
17	35	375	TTAGCTGCAAAAGTCACCTGCAATTGTTTGGGCTGACACACCTAGGTATTGGAGATGGAT	1192	A_95_P163957	EB424810	gb|KF8C.101J06F.051214T7 KF8 Nicotiana tabacum cDNA clone KF8C.101J06, mRNA sequence [EB424810]	192.895	76.4269	3.60506	4.64077	1	1	1	1	1	1	1	1
17	36	800	GTACAATTGTCTATACCTTTGTCAAGTTGAAGAAAAAGAGAGTTTCTACCATTGCTGACA	1194	A_95_P272451	EB450147	gb|KT7C.105O15F.051219T7 KT7 Nicotiana tabacum cDNA clone KT7C.105O15, mRNA sequence [EB450147]	2.09834	4.96396	3.81708	12.2503	1	1	1	1	0	0	1	1
17	37	546	GATATTGCAGGATCCTATTAAACTCTTTGGCATGATAAGTCTGAAAGCAGACTTGAATGG	1196	A_95_P076165	BP526907	Unknown	0.262	1.87667	2.53632	2.90255	0	0	1	1	0	0	1	1
17	38	715	AGAAGAGATGCAAAATAAGGGTATGGCGCCAGCAGCAGTTGCTGAAGGTCAACAAAGAAT	1198	A_95_P137377	EB441122	tc|Rep: Chromosome chr2 scaffold_176, whole genome shotgun sequence - Vitis vinifera (Grape), partial (20%) [TC44080]	20.5938	30.2664	5.87061	8.27501	1	1	1	1	1	1	1	1
17	39	799	TATTCTTTGGTGTCTGATCAAGGGAACTTGCGCTTTCGAGATCTAGCTGGGAACAAACCT	1200	A_95_P120207	DV999983	gb|KL4B.104I21F.051104T7 KL4B Nicotiana tabacum cDNA clone KL4B.104I21, mRNA sequence [DV999983]	0.919165	0	267.707	2.81733	0	0	1	1	0	0	1	1
17	40	600	GAAAAATTGAGTATAAGCGACTTGGAGGGGTGAAGGTGAGAAAAGAAAATGGCTTGCTGT	1202	A_95_P123432	DW003293	Unknown	56.4042	29.5297	5.24864	2.32217	1	1	1	1	1	1	0	1
17	42	600	AAATACTCATATCTTTGATGTTGTGGGAAGGGACAGTGGTGGTCCTAGAAAAGGAAAATG	1206	A_95_P208787	DV161692	gb|KP1B.108O07F.050726T7 KP1B Nicotiana tabacum cDNA clone KP1B.108O07, mRNA sequence [DV161692]	72.869	48.4585	134.357	79.7788	1	1	1	1	1	1	1	1
17	43	328	CGAGTTTTGAGGTGGTTCGGGCATAACCGTACCTTCCATTTGTTACTCTGAAGAATTGGA	1208	A_95_P081575	BP528292	Unknown	2.355	0.19625	0	0.932538	0	0	0	0	0	0	0	0
17	44	455	GACATTGATTGAATAAACCTGGATATTGAGTTTAGTATATCCACAGCCATTTGTAAGTCG	1210	A_95_P075645	BP526781	tc|Rep: Formate--tetrahydrofolate ligase - Spinacia oleracea (Spinach), partial (41%) [TC43867]	386.388	228.082	260.27	118.628	1	1	1	1	1	1	1	1
17	45	873	ATCTCGGGATAGTGATCTTTGCAGTATTTGTTTGAGCATAAAGGCATGTAAAGCACGAGG	1212	A_95_P310753	FG156311	gb|AGN_RNC029xf04f1.ab1 AGN_RNC Nicotiana tabacum cDNA 5', mRNA sequence [FG156311]	1.73278	0	0	0	0	0	1	1	0	0	1	1
17	46	331	TATTTGCAAACAGGATGGATTATGTTGATCACTGTGGAGTACATTTGTGAAGTGCATTGT	1214	A_95_P091293	BP531288	Unknown	0.91	1.028	0	0	0	0	1	1	0	0	1	1
17	47	729	TAATCTAAGAGATATGTAAACACTCGATTTCTCATGGGCAATAGATAATTACAGCCGCAA	1216	A_95_P143487	EB446777	Unknown	27.9816	8.63571	12.0822	19.1745	1	1	1	1	1	0	1	1
17	49	767	GAGATAGTCATAAGTTGTTTTATCGGTGGGATGACCCATTCTTTCACAGCTCACACATGT	1219	A_95_P293383	FG165928	gb|AGN_RNC010xb03r1.ab1 AGN_RNC Nicotiana tabacum cDNA 3', mRNA sequence [FG165928]	1.257	0	0.0021445	0	0	0	0	0	0	0	0	0
17	50	133	GTAGCAATAAGCAGTAACAACAACAAGATACAAAGATACCTGAGCGAAAGAGACAACACG	1221	A_95_P091388	BP531336	Unknown	13.4144	5.55278	0	0.435303	1	1	0	0	0	0	0	0
17	51	496	TGGGGGTTGTAGAGACAATTCTTGTGAACTTAAATTTTATGGTGCAATGCATTTTTCAGG	1223	A_95_P143562	EB446820	Unknown	1016.94	1091.78	27.5795	54.8932	1	1	1	1	1	1	0	0
17	52	201	TGCAGAAATCCCAGAGAGAAGGGGAGCAATACTGTTCAATTGGCTTTGATCAGGAGTCTT	1225	A_95_P133337	EB434774	Unknown	25.0773	10.5162	4.29992	17.4297	1	1	1	0	1	0	0	0
17	53	257	CTAAACGTGGCGATGGATAAGCTTGGCATTACATGGGAAGAAGAAGAAGAAAATATTGGT	1227	A_95_P101693	CN498894	tc|Rep: Chromosome chr1 scaffold_84, whole genome shotgun sequence - Vitis vinifera (Grape), partial (30%) [TC70326]	32.6805	15.5694	1.77111	2.8415	1	1	1	1	1	0	1	1
17	55	458	TCGAGCAAAATGATCAGGTAGCCCATTTTTCTTTTTCTTCCTGTAGTTTAATTTCTTGGC	1231	A_95_P057681	BP134277	Unknown	3.672	0	1.65019	0.580874	1	0	1	1	0	0	1	1
17	56	767	CATTAAGCATACTGGAAGGTCAATTCCTTTAAGGCAAGGTAGGACTCATAACGGGACGGA	1233	A_95_P195332	TA16092_4097	tc|Rep: Insulin degrading enzyme - Solanum lycopersicum (Tomato) (Lycopersicon esculentum), partial (50%) [TC48545]	202.791	45.6487	10.5764	103.445	1	1	1	1	1	1	1	1
17	57	610	ACCTAATTAAATGAGCTTTCCTTTTAATGCATGCGTCTCTCTAATGGGCATGCATTAATA	1235	A_95_P040891	BP129949	Unknown	0	0	1.79886	2.16169	0	0	1	1	0	0	1	1
17	58	817	TCACTCTCTTTGCCACCAACATGGGATGAGAGATATACTAATACTCGACCCGTTTCAGCA	1237	A_95_P309133	FG150208	gb|AGN_RNC114xd11r1.ab1 AGN_RNC Nicotiana tabacum cDNA 3', mRNA sequence [FG150208]	0.66	1.10939	0.616815	0	0	0	1	1	0	0	1	1
17	59	723	CAATCCCACAGCCTCTATGGCTTCCGATTCGGAACCCTAATAAAAAATAAAAAATAAAAA	1239	A_95_P201602	TA17460_4097	Unknown	0	0.308	0	0	0	0	1	1	0	0	1	1
17	60	1397	TCTTCAGCCTAAGATTTTGCTCGTCTCCTTTGTAATTTACACAAGAATTAGCTTTTAACC	1241	A_95_P033176	AJ299249	gb|Nicotiana tabacum mRNA for cysteine synthase (cs1 gene), clone 4T7 [AJ299249]	0.293335	0	2.31142	3.69717	0	0	1	1	0	0	1	1
17	61	986	CTTGCTTTCTTGGTGTTTTGTGTCGCTTTTATCTTTCTAAAAGACCTGTTTTGCTACTGG	1243	A_95_P185087	TA13839_4097	tc|Rep: Zinc finger A20 and AN1 domain-containing stress-associated protein 8 - Oryza sativa subsp. indica (Rice), partial (50%) [TC70161]	112.059	157.005	19.4399	20.5692	1	1	0	0	1	1	0	0
17	62	810	CTCTATCCCATAAACGTGTATCTCTTGCAATGTTCCATGATTAATGGTAAGAGTTTCTCC	1245	A_95_P020111	EB437080	gb|BL12.103G13F.060309T7 BL12 Nicotiana tabacum cDNA clone BL12.103G13, mRNA sequence [EB437080]	68.2657	276.029	63.9846	55.4611	1	1	1	1	1	1	1	1
17	63	782	GTTGGGCTCCACTGGCTTCCCTTTTTCTCTTGGTCTCTGAAATCCATTATTTTAAGTATT	1247	A_95_P234829	DV160097	gb|KP1B.102E06F.050722T7 KP1B Nicotiana tabacum cDNA clone KP1B.102E06, mRNA sequence [DV160097]	11.795	34.1508	8059.73	2106.28	1	1	1	0	0	1	1	0
17	64	392	GGTCAGGTAGGTTTCTGGTTTTTCAAAAGGAACAGGTAAAATATCCAAGAAGTTGAATTC	1249	A_95_P083920	BP528888	Unknown	15.3989	4.42	0.323298	0	1	0	0	0	1	0	0	0
17	65	416	AGGCACGCAATAGGCTCAAGTCAAGGATGTATCATAAGAAATTAAATCTTTTAGATCACC	1251	A_95_P046576	BP131432	Unknown	18.5054	4.20266	0	0	1	1	1	0	0	0	1	0
17	66	907	GCTGCTGAAATATCTGTAATGCCAGTGTACACTTATGAAAAGACAAAACAAAATGGTTCT	1253	A_95_P018856	TC48339	tc|Rep: Os06g0524500 protein - Oryza sativa subsp. japonica (Rice), partial (55%) [TC48339]	108.874	5.33119	7.01453	14.7302	1	1	0	0	1	0	0	0
17	67	1625	CCTTCTAAGCTAAGGTTGTAAATGTTTTTGGCTTCTTGTAGTTCTTTATCATGTGCTATG	1255	A_95_P187747	TA14415_4097	tc|Rep: Vicilin-like storage protein - Picea glauca (White spruce), partial (22%) [TC41492]	4.29	21.1705	1.1909	1.73579	1	1	1	1	0	1	1	1
17	68	795	TTGCATAGTTGGTGGTGATGTTGGAGGATATTGGTAGTGTCTGCTTGAGATGCTGTCATT	1257	A_95_P313958	FG162653	gb|AGN_RNC016xh13r1.ab1 AGN_RNC Nicotiana tabacum cDNA 3', mRNA sequence [FG162653]	30.645	16.493	1.50515	1.66864	1	1	1	1	0	0	1	1
17	70	628	AGGTTCGAAAGATTGATGCTGCAAAGCCTGTTGGAGAAGTATTTGAAGCAGTTAAAGTTG	1260	A_95_P058081	TA13632_4097	tc|Rep: Chromosome chr15 scaffold_82, whole genome shotgun sequence - Vitis vinifera (Grape), partial (75%) [TC40871]	18737.2	25819	665.447	110.559	1	1	1	1	1	1	1	1
17	71	952	TCCGTTGTTTCAAATAAACATGTCTGTTGTGTGTATTTCTTGCCCCACGGAGAATTGTGA	1262	A_95_P177252	TA11924_4097	tc|Rep: S-adenosylmethionine decarboxylase proenzyme (AdoMetDC) (SamDC) [Contains: S-adenosylmethionine decarboxylase alpha chain; S- adenosylmethionine decarboxylase beta chain] - Nicotiana tabacum (Common tobacco), partial (42%) [TC51555]	1129.27	972.371	856.08	1908.83	1	1	0	0	1	1	0	0
17	72	736	ATTAATGATTCTGTAGATACCGTTCTTGCAACTTCTCTACAGAATTTGTGAGGCCAGCGA	1264	A_95_P307843	FG173951	gb|AGN_RNC125xb22f1.ab1 AGN_RNC Nicotiana tabacum cDNA 5', mRNA sequence [FG173951]	0	0	3.80511	3.77748	0	0	1	1	0	0	1	1
17	73	692	GTAACTAGACAAAGATACTGGTCAAGTTGTGATAGTGTTGTTTTCACCTACTTGAGGAAC	1266	A_95_P025911	BP129072	tc|Rep: Chromosome chr6 scaffold_28, whole genome shotgun sequence - Vitis vinifera (Grape), partial (44%) [TC67624]	3.345	1.912	4.17652	1.86789	1	0	1	0	0	0	1	0
17	74	861	GGCCTGTAACCTAAATAACAAATATAAAACACCCTGCTGCTATCTAGTTATCCATGTATT	1268	A_95_P247247	EB437923	gb|KN6B.009A05F.050901T7 KN6B Nicotiana tabacum cDNA clone KN6B.009A05, mRNA sequence [EB437923]	6.37	3.79809	3570.78	1925.93	1	1	1	1	0	0	1	1
17	75	656	CGAGCACATTACAAATGATGAGGTCTTATCGTGCTACCGTGGAACCAAATTATTCCTACC	1270	A_95_P040596	DQ156499	gb|Nicotiana tabacum internal-motor kinesin mRNA, partial cds [DQ156499]	10.63	17.7302	2.86278	2.78336	1	1	1	1	0	1	1	1
17	76	306	CTGCCATGTTCCCTATCTCGACAATTCAAACAATAAATGTCATCACCAAACTTCAAAATA	1272	A_95_P086658	BP529595	Unknown	1.556	0.6645	0	0.0333651	1	0	0	0	0	0	0	0
17	77	445	GGAGTTGTAGTTGATGTTTAATCGCCTTTTATTATAAAGATTGAGGGGGTGTTTAATTCG	1274	A_95_P253139	BP530395	Unknown	17.3167	14.1178	13.2082	52.2728	1	1	1	1	1	0	1	1
17	78	755	TGTGCTGCTGGTTTCATATGTTATGATGAATAACGTGATATTGGCTAATCTTCCTCATTG	1276	A_95_P206617	TA18557_4097	tc|Rep: CG13330-PA - Drosophila melanogaster (Fruit fly), partial (3%) [TC43481]	0	0.435	0	0	0	0	0	0	0	0	0	0
17	79	222	CTTCAAGAATTAATAGATGTTTGGAAGAAGGAGCTGAAGAATTTTTCCTAAAACCACTCC	1278	A_95_P087503	EH623399	gb|CHO_SL014xk02f1.ab1 CHO_SL Nicotiana tabacum cDNA, mRNA sequence [EH623399]	3.04833	10.1918	3.09342	5.91902	1	1	1	1	0	0	0	1
17	80	823	TTGGGCTTTACAGTCGTCACAGCTGCACCTTCTTTTCGACTTTCTGATCTTTACACTGAC	1280	A_95_P303088	FG149714	gb|AGN_RNC115xl17r1.ab1 AGN_RNC Nicotiana tabacum cDNA 3', mRNA sequence [FG149714]	1.84	0	0.19532	0	0	0	0	0	0	0	0	0
17	81	829	TGAAACATACTACAGCATGAGATTATGATATGAGCATGATTCTAGCTCAATAGAGTCTCA	1282	A_95_P300483	FG165965	gb|AGN_RNC010xj19r1.ab1 AGN_RNC Nicotiana tabacum cDNA 3', mRNA sequence [FG165965]	1.139	2.13375	0	0	0	1	0	0	0	0	0	0
18	4	430	TGCATATTTCAGCCTTGTAGGTCTGGCTTGTTAGTTCTAAAATTTGTTTAAGTTGTTTGC	1131	A_95_P060100	BP134912	Unknown	0	0	0	0	0	0	0	0	0	0	0	0
18	5	563	TGAGGACCAATGCTAGTTATTACTTTCTTTCCTTATTACCCCCAGAAGAAATTTGAAAGA	1133	A_95_P058251	BP134430	Unknown	1.3325	0.985	0	0	0	0	0	0	0	0	0	0
18	6	818	TGTATCCATGTATACCAGACTCTTCTTCCGCTAATATGAAGCCAGTAACTTTAGTTTGAC	1135	A_95_P222022	DV158012	gb|KG9B.002H15F.050720T7 KG9B Nicotiana tabacum cDNA clone KG9B.002H15, mRNA sequence [DV158012]	2.335	2.753	43.9719	56.3087	1	1	0	0	0	0	0	0
18	7	590	TGTTGTGACTCCTGCTTTGCTTTGGGTTGCTTACAATATTCTACAGCCAGCTTTGAATCA	1137	A_95_P102877	DV160110	gb|KP1B.102E22F.050722T7 KP1B Nicotiana tabacum cDNA clone KP1B.102E22, mRNA sequence [DV160110]	2.04	1.03	18209	379.457	0	0	0	0	0	0	0	0
18	8	267	AGAGAATGAAGGAGATTACTCTTGTAATGCAGACTCCAGAGCAGGTCTTGGAATCACAGG	1139	A_95_P160292	FG163962	gb|AGN_RNC013xa23f1.ab1 AGN_RNC Nicotiana tabacum cDNA 5', mRNA sequence [FG163962]	3.055	3.87959	5.06849	5.15492	1	1	1	1	0	0	1	1
18	9	494	GATCAATCTCATCCTCAAGCTTAAGGGATTCGATGCGATAGTCAAAAGTTGAAGTCATCT	1141	A_95_P046861	FG136420	gb|AGN_ELP008xj10f1.ab1 AGN_ELP Nicotiana tabacum cDNA 5', mRNA sequence [FG136420]	3.648	0.267	0.0710268	0.715027	1	0	1	1	0	0	0	0
18	10	724	TTTTGCAGCTATTTATTATAGACCAAGATACATCTACTGCTAATTATGTCCCCTTCTTGG	1143	A_95_P117032	DV159832	tc|Rep: Cyc07 - Nicotiana tabacum (Common tobacco), partial (72%) [TC72415]	590.39	212.861	449.836	163.586	1	1	1	1	1	1	1	1
18	11	782	ACCTGCGTTACCAGCTGTTGAATGGATTTGACAGAGCTGTAATTAGTTACTTTGATGTTA	1145	A_95_P030656	EB441893	tc|Rep: Chromosome chr12 scaffold_38, whole genome shotgun sequence - Vitis vinifera (Grape), partial (28%) [TC45359]	12.075	9.67625	144.445	84.6424	1	1	1	1	0	0	1	1
18	12	960	CCGGTTACAGGTTTCCCTGTCGAAAAATTATAAGCTGACAAGTTAATTTTTACATGTACA	1147	A_95_P222862	TA22124_4097	tc|Rep: Chromosome chr12 scaffold_18, whole genome shotgun sequence - Vitis vinifera (Grape), partial (90%) [TC50073]	537.648	276.329	280.036	7.29411	1	1	1	0	1	1	0	0
18	13	615	TCCTCCCTCTTTACATTCAAATTTCATCACCTTTAGGGCTGGGTATTCCAAAGAGCAAGA	1149	A_95_P064690	BP136122	Unknown	2.50285	0.200556	0.965812	0	0	0	1	1	0	0	1	1
18	14	379	CTATACTTGAACTAATTGAAGAATCTACTGTAACAGACCTCCTCATTGCTTGTACCTCTC	1151	A_95_P072140	BP525884	gb|BP525884 MAT001 Nicotiana tabacum cDNA clone BY10578, mRNA sequence [BP525884]	0.43	0.87	1.30986	0.177147	0	0	1	1	0	0	1	1
18	15	298	GGCCGAAGTCCCTTTTCCATGTTATTTGTTTGTTTATCTTGTATCAGACAAACATGATAT	1153	A_95_P272056	EB447213	Unknown	287.258	111.16	7.386	118.019	1	1	1	1	1	1	1	1
18	16	427	ATAATGGGAAACCAATGGGCTTAGGCGGAACGGGTCACCTTCGATTTAAAATACAATAGG	1155	A_95_P076570	BP527017	Unknown	20.0663	8.76875	0.918228	0.496533	1	1	1	1	0	0	1	1
18	17	551	TGACAGAGAAATGTGACATCTATAGTTTTAGGGGTTGTTTTGCTGGAACTGGAGACCTAC	1157	A_95_P053751	BP133265	Unknown	4.54	1.10889	5.09502	9.50101	0	0	0	0	0	0	0	0
18	18	321	TATGTTTGCATACTCTCCTCATATCTCATGCTTGGACATATGAATGGAAGTTGGATGAAA	1159	A_95_P079620	BP527809	Unknown	2.159	1.225	6.93928	12.0854	0	0	1	1	0	0	1	1
18	19	252	AGAAGGCTGACGAGTTGAAATCTAAAGGCGTGGACGAAATTCTCTGGCATTAGCGTTAAT	1161	A_95_P111412	FG163565	gb|AGN_RNC014xe20f1.ab1 AGN_RNC Nicotiana tabacum cDNA 5', mRNA sequence [FG163565]	2622.7	1976.5	1491.22	3235.28	1	1	1	1	1	1	1	1
18	21	561	AGTGCATTCTGTACATAGTCTAGCATACAGCCGTTGTACAGTATTGAAGTTACATTTCAA	1165	A_95_P257319	EH623003	gb|CHO_SL023xa19f1.ab1 CHO_SL Nicotiana tabacum cDNA, mRNA sequence [EH623003]	0.67	2.131	5.80943	33.382	0	0	1	0	0	0	0	0
18	22	280	CCGACAAGTGTTGGTCTTCAAGCGAAATCAGGAATTTCACTAAAGATATATATTCAAGAT	1167	A_95_P163427	EH622468	Unknown	0.66	1.24933	2.08577	0.955207	0	0	1	1	0	0	1	1
18	23	771	GGATGCTCAAATATTTAAAGAAATCTACTCATTGAGTCTCTCCTTTAACTCTGTTTGGCA	1169	A_95_P161337	EH620079	Unknown	2.15	0.932121	1.86709	1.84638	1	0	1	1	0	0	1	1
18	24	795	AATTTTCTATAGTAAGACTGTCAGCCGTAACTGCAGGCATGCTGTCGCTCATGTGAACCA	1171	A_95_P257279	FG167622	gb|AGN_RNC007xh23r1.ab1 AGN_RNC Nicotiana tabacum cDNA 3', mRNA sequence [FG167622]	0	2.334	0.530151	0.107434	0	0	1	1	0	0	1	1
18	25	748	TTTGTAAGTGACCATGTTTGCTGATGAACCAACATTCACCTGTTCCTATCCTTGCTTATG	1173	A_95_P146087	EB449953	gb|KT7C.105E23F.051219T7 KT7 Nicotiana tabacum cDNA clone KT7C.105E23, mRNA sequence [EB449953]	8.528	3.90966	1386.53	35.6017	1	0	1	1	0	0	1	1
18	26	794	CTTCATTTATGGTAGATCATTGATTGAGGCATATCAGACTCAATGACTGGGAACATTGGA	1175	A_95_P296273	FG175072	gb|AGN_RNC123xd12r1.ab1 AGN_RNC Nicotiana tabacum cDNA 3', mRNA sequence [FG175072]	1.744	0	0	0	1	0	1	1	0	0	1	1
18	27	360	CAGGCCTGATCCTTGAACATACCAAGTTTTGCAAGAACTATCATGGGTGATTTCGAACTC	1177	A_95_P232979	BP529327	gb|BP529327 MAT001 Nicotiana tabacum cDNA clone BY14221, mRNA sequence [BP529327]	0.049	0.942333	1.84055	0.326419	0	0	1	1	0	0	1	1
18	28	287	CGTTTTTACAAACAACTCGCTTACAAAATGGTATATGGTTCAGCCATCAAAACTGGCAGA	1179	A_95_P070620	BP192683	Unknown	2.19625	0	16.4118	0	1	0	1	1	0	0	1	1
18	29	265	ACATTTGAAGAAAACAACGATGATGGCGATTATATTGATGTGGAAATGGAGGAGGGGGAG	1181	A_95_P160722	FS421083	gb|FS421083 normalized full-length tobacco cDNA library Nicotiana tabacum cDNA clone TBK02GR0056_2_E04 5', mRNA sequence [FS421083]	47.278	22.4262	3.46352	3.62548	1	1	1	1	1	1	1	1
18	31	436	TATGGCTTTTTGGGATTGCCTTATAGTTGGTGGCTTCCACTTTCTCTTTTAAGTTATAAT	1185	A_95_P073080	BP526122	Unknown	1.7975	2.725	2.23463	1.66202	0	0	1	1	0	0	1	1
18	32	239	ATGATCCGTGAATGGCCACGCTATGTGAATGTTCCTTTTCCTATTGCTAAGGCTATTGCA	1187	A_95_P162257	EH621191	tc|Rep: Chromosome chr7 scaffold_44, whole genome shotgun sequence - Vitis vinifera (Grape), partial (66%) [TC48328]	201.895	176.935	370.23	118.779	1	1	1	1	1	1	1	1
18	33	377	ACAGTTCGACAGCATCAGGGGGATATCCTAACAATCAAGACAGGTCCACAAAATTCCAAC	1189	A_95_P110047	CV019565	Unknown	65.7548	21.3498	7247.01	15.6536	1	1	0	1	1	1	0	1
18	34	344	AGTAAGATTGAGAAAGGACATTCAGCAGTGTAAGATTACAGCTTTCGAGATCGGGGGAGA	1191	A_95_P071090	BP525615	Unknown	69.2285	32.456	1.98761	1.64465	1	1	1	1	1	1	1	1
18	35	409	AAACACGGTTTAATGAATGTGACATCTGCTCATAGCAGCAGCAGAGGTATTACCTCAGGG	1193	A_95_P155047	FG624180	gb|TOBESTR034C08 TOBEST cDNA library 1 Nicotiana tabacum cDNA 5', mRNA sequence [FG624180]	1195.64	1149.11	96.0848	8.78332	1	1	1	1	1	1	1	1
18	36	389	TTGATGCTTGTTTTTGTTTCGCTTTGTTGGCTTTGTGTTCTTCGTCGGCGTCCAAAGAAC	1195	A_95_P281413	AM804617	gb|AM804617 DL, diurnal library Nicotiana tabacum cDNA clone nt005071034, mRNA sequence [AM804617]	25.435	16.4425	3.06555	2.00521	1	1	1	1	1	1	1	1
18	37	860	ATGGTGGAGCGCTTAAGAACTTTGAGCGCAAAGTCAAAAGGACAGTTCATTGCAGTGGAT	1197	A_95_P119137	DV162210	gb|KP1B.110G24F.050727T7 KP1B Nicotiana tabacum cDNA clone KP1B.110G24, mRNA sequence [DV162210]	4.54	2.8235	14.7066	4.74281	1	0	1	1	0	0	0	0
18	38	799	TTTACGCTCTTGTCAGACTATGATTCTTGTAGTAGTGGTTACCTTGAAGGTTAAGTTCCG	1199	A_95_P185217	TA13865_4097	tc|Rep: 60S ribosomal protein L13 - Solanum tuberosum (Potato), complete [TC41669]	53.1186	10.575	228.425	156.725	1	1	1	1	0	0	1	1
18	39	517	AGTTGGCTCATTTACTTTTAAACATCAAAATTACCCCTTTTCTTCTATATAGCATGGGCC	1201	A_95_P031586	BP528628	Unknown	3.86166	3.2295	1.00845	0.645989	1	1	1	1	0	0	1	1
18	40	541	ACGATGCATAGGCTACGCAGTTCAAACTCCCAGAAACTGAAGTTTGCTTCGAATTCTTCG	1203	A_95_P068215	BP137077	Unknown	0.8175	0.79325	0	0.026454	0	0	1	1	0	0	1	1
18	41	328	AACCAATTTTCAATCGACTGTAACCACCATTTTTCGTATCTGGGCATATACCTCCCAGCA	1205	A_95_P051846	BP132760	Unknown	1.75	0.785	2.24655	1.51845	0	0	1	1	0	0	1	1
18	42	759	CACCAAAGAGGAGAATGGAGTCCGCCCATAAACTTATCAGTCCAGAAGGAGAGTAAGTTT	1207	A_95_P273626	FG155529	gb|AGN_RNC030xe20r1.ab1 AGN_RNC Nicotiana tabacum cDNA 3', mRNA sequence [FG155529]	24.0663	15.0697	0	0.712198	1	1	1	1	0	0	1	1
18	43	603	AATTGAATTACTTCCCTGCTGCTACACTTTGTCATCAATTACTGCAGAAGTCATTAATAG	1209	A_95_P211917	TA19719_4097	Unknown	0	1.556	22.7574	1220.21	0	0	1	1	0	0	1	1
18	44	489	TTCAAACTAGCAAGATAAAACTAAGTAGGCTACCTTCCCTTGAATTGAGAGATTATGATG	1211	A_95_P071025	BP525594	Unknown	1.83	1.75833	1.93032	2.85715	0	0	1	1	0	0	1	1
18	45	851	AACTGGGTCAGATTCTGGTATGGTGCTCATGCCACATGCAAACAGGAAATGATGATGACT	1213	A_95_P274793	FG168787	gb|AGN_RNC005xh04f1.ab1 AGN_RNC Nicotiana tabacum cDNA 5', mRNA sequence [FG168787]	3.88166	0.380667	3.9874	8.69035	1	0	1	1	0	0	1	1
18	46	336	ATAGTCTGTTCCGGGAGTGCAGTTAATTTTCAAAATGGTACGGAACCTTGTGTTGCTGCT	1215	A_95_P068885	FG145462	gb|AGN_RPC012xi06f1.ab1 AGN_RPC Nicotiana tabacum cDNA 5', mRNA sequence [FG145462]	3.335	0.319635	18.2385	29.6165	0	0	1	1	0	0	1	1
18	47	840	TGGGGATCACGAAGATATGAGCCCTACTTTATGCTTCCTGCTATTATTTATGTGATGCTG	1217	A_95_P250787	FG143593	gb|AGN_RPC018xe08f1.ab1 AGN_RPC Nicotiana tabacum cDNA 5', mRNA sequence [FG143593]	0.74	0	0.423192	0	0	0	1	0	0	0	1	0
18	48	380	ATGGGATGAGGAAAAGAGGTACATAATTTAAGCAAGAGTAGACAGTCGTGAACCAGTGAT	1218	A_95_P045516	BP131164	Unknown	7.8394	11.5209	0.454916	0	1	1	1	1	0	0	1	1
18	49	125	AGTTCACGATACTCCACTTACTCTATTCCCTTCTAATCTACGCTATTAACTTATAGGTTC	1220	A_95_P168386	EH664414	Unknown	0.13	0	0	0	0	0	1	1	0	0	1	1
18	50	1574	CTTCTGCTGCTATGAAAGTTCAAACATTGCTTGTTTGTGTGAAATCGCTTTATCTTTTGT	1222	A_95_P177047	TA11865_4097	Unknown	51501.1	14274.6	463.218	520.284	1	1	1	1	1	1	0	0
18	51	587	GGCGGTTTTCATGCTCGTGCTTAATAAGTTGTAACTTGTATCATGACATTAACAATTTCA	1224	A_95_P015446	TA13395_4097	tc|Rep: Glutamate synthase (Ferredoxin) (Clone C(35)) - Nicotiana tabacum (Common tobacco), partial (73%) [TC48915]	102.125	71.952	6550.4	762.572	1	1	1	1	1	1	1	1
18	52	915	GGGTAGCTGCTACCTTTTCAGAATGTGATAGTGTGCTTTTCTTGTACTACATGGGGCTGT	1226	A_95_P228949	EB424767	gb|KF8C.101H07F.051214T7 KF8 Nicotiana tabacum cDNA clone KF8C.101H07, mRNA sequence [EB424767]	96.2718	138.04	892.951	1775.51	1	1	0	0	1	1	0	0
18	53	371	TTGACATTTGGGATGATAAAGGTGAACTGGTCATTAAAACTAAAAAGAAGCCCAAGACAA	1228	A_95_P079090	FG631783	gb|TOBESTR122H09 TOBEST cDNA library 1 Nicotiana tabacum cDNA 5', mRNA sequence [FG631783]	3.82428	0.465	4.43051	6.176	1	0	1	1	0	0	1	1
18	54	489	AAGATGCAAGCTAAGGACTTCCCAGGGGACATCCATCTTAGTCGTCCCAATCATTTAAGT	1230	A_95_P036648	BP128787	Unknown	325.319	57.5096	1.64074	1.27869	1	1	1	1	1	1	1	1
18	55	429	CTCTGTTCAGTTTCTTTCTCAATGTGGGCTATGTTTTGTTGGTGATATGCAAGATATGTT	1232	A_95_P112117	CV020527	Unknown	1697.65	1439.81	471.163	172.001	1	1	0	0	1	1	0	0
18	56	523	AATGAGTTATACTACACTATAGGGCGTAGCTTGCTCGCCTCTTCTGAAATAAAATAATAA	1234	A_95_P153962	EB684114	Unknown	4.075	3.76767	10.0214	31.1899	0	0	0	0	0	0	0	0
18	57	1091	CTGATGTGTTTGTACACAAGTTAATTATCTCTATGTAGGCTCATATTCTGTGAAGCTTTC	1236	A_95_P258876	TC65326	tc|Rep: Chromosome chr17 scaffold_16, whole genome shotgun sequence - Vitis vinifera (Grape), partial (75%) [TC65326]	0	0	513.002	0	0	0	1	1	0	0	1	0
18	58	834	TTTTTGTACATAGACAGAGGGTCTCTGATGTAGCACTCACTCACAGAGTGTGAGTCGAGT	1238	A_95_P291708	FG162475	gb|AGN_RNC016xm06f1.ab1 AGN_RNC Nicotiana tabacum cDNA 5', mRNA sequence [FG162475]	0.6725	0	0	0	0	0	1	1	0	0	1	1
18	59	261	CTCTTTATTGGGTGTTTCAAACATGTCAAGTTTCCTATTTGTGTAAGAAAAGCACTCATG	1240	A_95_P006111	TA13617_4097	Unknown	1.788	0	1467.12	1312.9	0	0	0	1	0	0	0	1
18	60	396	CTTCACACTTTGTTTTTACAACATTAAGCTGCTTCGGGGCCCAGACTCTTTGCAGATCTG	1242	A_95_P061020	AM845566	gb|AM845566 seedling library, SL Nicotiana tabacum cDNA clone nt002168011, mRNA sequence [AM845566]	0	0.242778	0.596008	0	0	0	1	1	0	0	1	1
18	61	405	CGGAGTTTTTCCTCCGTTATCAAATACCTGGGATCGATTGTATCATACTACATTCTACAC	1244	A_95_P045121	BP131055	Unknown	0	0	0	0	0	0	1	1	0	0	1	1
18	62	453	AACAGCAATGCACCAACTTTTATTGAAATTCTGGCCGTTCCCTTTTCACTCTCGTTCTCT	1246	A_95_P209122	TA19120_4097	Unknown	8.8506	6.07625	2.37164	1.91792	1	1	1	1	0	0	1	1
18	63	244	ATACAGTCTTTATCTGATTTGAGAGAGGGACCTAATAATGTTGTCTAAGGGTGAACATCA	1248	A_95_P115457	DV157676	Unknown	11.8379	11.7218	2.29964	2.55574	1	1	1	1	0	0	1	1
18	64	659	GGAGAACTAAGAAGAACGTGAGAGGAGTGTCTAATGCTCTATTTTGTTCTGAAACATGAG	1250	A_95_P059830	BP134840	Unknown	6.38665	8.17915	0	0	0	0	1	1	0	0	0	0
18	65	257	CCTGTCTTGGGAAAGCCTACTTATGATCTTACGGCTGAAATCCTGAAACCTGCAATAGAT	1252	A_95_P101858	CN824889	Unknown	0.71	1.066	0	0	0	0	0	0	0	0	0	0
18	66	824	GCCTGTGGGGAAATTATGCGGCGGATGAATTCTGGATATGCTGTGACTTATGTGAAAAGT	1254	A_95_P148747	EB678220	gb|KG9B.103O14F.051128T7 KG9B Nicotiana tabacum cDNA clone KG9B.103O14, mRNA sequence [EB678220]	181.661	113.292	165.37	112.748	1	1	0	0	1	1	0	0
18	67	194	TCTTTTCCCCATAGGATAAAAGGCTTCCATTTGAGTATGAGAAGCTGCATTTCATTCTTA	1256	A_95_P092228	BP531705	Unknown	75.7043	29.5124	17.3097	38.5772	1	1	1	0	1	1	1	0
18	68	801	GTTGATGTTATATTTTGGTTGTCACAGAACCAATATGGCCAATCCAGGGATTTTTTGGTG	1258	A_95_P244182	DV159141	gb|KG9B.005I19F.050721T7 KG9B Nicotiana tabacum cDNA clone KG9B.005I19, mRNA sequence [DV159141]	29.785	45.6568	5.05353	4.00129	1	1	1	1	0	1	1	0
18	69	527	CCCTTTTTAATGGAACTCTTTCCTATTTAGTCTGTTCCAAAAAGAATAACACCTCTCGAT	1259	A_95_P067560	BP136904	Unknown	0	0.072	0	0	0	0	1	1	0	0	0	1
18	70	614	AAGAAATCGACTCTGTTGTTGAAGAATGGTTAGGAGAACATAAAAGGAGGAGGGATCTCC	1261	A_95_P159097	EH617053	Unknown	13.3386	6.06577	2.35503	2.7481	1	1	1	1	0	0	1	1
18	71	299	ATGAAACTTGTACACAAGGTTCGCGCACGTAGCAAGCAGAAGAAAAAGTCTTTTGAGGAT	1263	A_95_P069345	BP137357	Unknown	1.185	2.381	0	0	0	1	1	1	0	0	1	1
18	72	819	ACAAATAATATTGGTCAACACCCACGGTTAAGTAGACTTCTGAGTGGTGAGACGGAGCAG	1265	A_95_P228374	FG148443	gb|AGN_RPC002xd17f1.ab1 AGN_RPC Nicotiana tabacum cDNA 5', mRNA sequence [FG148443]	0	0.3775	0	0	0	0	1	1	0	0	1	1
18	73	702	ATATCCTCTGTGTTTAACGAAGCAGGTCATTCTCTGCTTCTGCTGCACTGTTTGTTAGTC	1267	A_95_P234209	FG639179	gb|TT-16_O01 Burley21 trichome library Nicotiana tabacum cDNA, mRNA sequence [FG639179]	2.645	1.76733	1811.37	2.83425	0	0	1	1	0	0	1	1
18	74	289	TGTTAAGGCCTTTGATCTTCGTACCCATTCTCCTTGGTCTCATCAACTCCGTCAAAATGG	1269	A_95_P166332	EH663892	Unknown	1.165	1.82166	3.72132	3.95479	0	0	0	0	0	0	0	0
18	75	295	TGTCCTCTCAACTTATGAGCGATACTGATAAGCATGAACCATGTCAACAATTTGGTGGGG	1271	A_95_P056031	BP133857	Unknown	2.10715	1.27334	0.458988	1.39637	1	0	0	0	0	0	0	0
18	76	528	GTGGGATACATCTGTGGAGTCAATTATATCGATGGGTTATCAAAACTGTTTTGTTTGAAG	1273	A_95_P143092	EB446445	Unknown	0.615	1.43917	0	4.17527	0	0	1	1	0	0	1	1
18	77	647	TTTCCCTTATTACTTGGCAAATCTTAAATCACTCGCCTGTATGTATTGAGCTAACTTTTG	1275	A_95_P071105	BP525618	Unknown	0	0	0	0	0	0	0	0	0	0	0	0
18	78	812	CGAGGATAACATACTCGATTATTTGGTCAAATGCTTTAGTGGTCATGCTTGTATTTGTTT	1277	A_95_P151512	EB681723	Unknown	0.135	1.47625	1.7897	1.538	0	0	1	1	0	0	1	1
18	79	511	TCCCTGTTGGTATGGTTTTGGTTTAGGAATCATTATGGATTTACTGCTATCTGAGAAAGT	1279	A_95_P161502	EH619999	gb|CHO_SL026xg23f1.ab1 CHO_SL Nicotiana tabacum cDNA, mRNA sequence [EH619999]	1254.01	1338.69	2328.38	1399.1	1	1	1	1	1	1	1	1
18	80	397	AAGAAGGTCATGCAATCCATCTTCTTGATAAAGAGTTCTTATTGTCTTTCCGAGCGGCCG	1281	A_95_P275753	AM782857	gb|AM782857 seedling library, SL Nicotiana tabacum cDNA clone nt002037095, mRNA sequence [AM782857]	1.7325	0.135	0	0	1	0	1	1	0	0	1	1
18	81	768	CCCGATATTTTTTCTGGATGCATCACAATCTTATTGTGTTCTAGCTTCACAGCAAACCTT	1283	A_95_P242035	FG148027	gb|AGN_RPC003xi09f1.ab1 AGN_RPC Nicotiana tabacum cDNA 5', mRNA sequence [FG148027]	0	0	2.14197	1.83926	0	0	1	1	0	0	1	1
19	5	1361	TGGCAATAGAAGTGTTAATGAAGGTGGCTCTTCATACAAAGATTTGGACCGTTTGGTTGA	1285	A_95_P206117	TA18438_4097	tc|Rep: Chromosome chr13 scaffold_17, whole genome shotgun sequence - Vitis vinifera (Grape), partial (48%) [TC42696]	11.279	2.0225	32.8838	167.059	0	0	1	1	0	0	1	1
19	6	534	TAAGGTGGATCAGGAAGGTGCTGGCATATGTGTAGTAGGTGCTTAATGTTCTCATTTAGG	1287	A_95_P099593	BP534984	Unknown	70.8567	120.822	17.4563	26.5297	1	1	0	0	1	1	0	0
19	7	487	CTTCATATATCTGGTGTAAGACAGTGAGGCTGACATTTATTTAGGAGTGGTCTCACCTCA	1289	A_95_P209242	TA19147_4097	tc|Rep: Chromosome chr13 scaffold_17, whole genome shotgun sequence - Vitis vinifera (Grape), partial (85%) [TC74114]	3.8775	0	202.954	3.58824	1	0	0	0	0	0	0	0
19	8	555	AAACATCATTATGTCAAATGGACATTTTCTTGAGTTGATCTTTCTAGGCGACCACAAGTG	1291	A_95_P058826	BP134572	Unknown	0	0	260.994	3.20475	0	0	0	0	0	0	0	0
19	9	845	TATTGCACCAAACCGTACTGTCGATGTATTGCACCAAATCCGACTTTGAGCAGCCCATTT	1293	A_95_P286738	FG163665	gb|AGN_RNC014xk24r1.ab1 AGN_RNC Nicotiana tabacum cDNA 3', mRNA sequence [FG163665]	1.2	0.3865	0.257861	0	0	0	1	1	0	0	1	1
19	10	201	AATTTGTTCAGTCCCAGCTTATATTGGCGGGCCTAACCATTGTCACTCACATACTAAAAG	1295	A_95_P142792	EB448450	gb|KT7B.107P18F.060124T7 KT7 Nicotiana tabacum cDNA clone KT7B.107P18, mRNA sequence [EB448450]	25.55	32.1354	24.5778	23.8112	1	1	0	1	1	1	0	0
19	11	713	GTGGTTGAAGTAGAAGGACTCACACTGTGCAAATACATATGATCCCTGATATCCATTTGG	1297	A_95_P312848	FG152671	gb|AGN_RNC107xg10f1.ab1 AGN_RNC Nicotiana tabacum cDNA 5', mRNA sequence [FG152671]	6.8	4.36104	2.87274	2.28453	1	1	0	0	0	0	0	0
19	12	822	TCCATTGAACGGGAACTTCTTAATGATGATTCTTGTCAGCACGTAACATTTCTGATGACT	1299	A_95_P269326	FG149396	gb|AGN_RNC115xe01r1.ab1 AGN_RNC Nicotiana tabacum cDNA 3', mRNA sequence [FG149396]	0.08	0	0	0	0	0	0	0	0	0	0	0
19	13	894	TGCCGGATGATATTTTGGTGCAAATATATGTGGTGGGCTTAATTTACAGTGTGTAGTTGT	1301	A_95_P017981	TC50995	tc|Rep: Os01g0332900 protein - Oryza sativa subsp. japonica (Rice), partial (45%) [TC50995]	20.0084	7.15616	1091.7	1812.21	1	1	0	0	1	0	0	0
19	14	680	AAACCATGTCAATTCTTTAGTTAAGTATCAGCTCTGTAGCTTTCGAATTTTGGGGGCTTA	1303	A_95_P049791	BP132248	Unknown	66.343	34.5061	11.7036	4.43282	1	1	0	0	1	1	0	0
19	15	494	AGATAAGCCATCAGATATCTTGTTTGCGACAGATGTATCTCAAGAAGCGACAGCTGCAAC	1305	A_95_P056576	BP133994	Unknown	1.54666	3.00675	4.03148	5.77802	1	0	0	0	0	0	0	0
19	16	516	GCTGCAGGCTCTACCTTAGATTCTACAACATTTTTATTCGACAACGTATACTACAAGTTA	1307	A_95_P277248	AM848030	gb|AM848030 seedling library, SL Nicotiana tabacum cDNA clone nt002007035, mRNA sequence [AM848030]	2.025	0.86875	0	0	0	0	0	0	0	0	0	0
19	17	708	GCTTGATATATAATATTTGCAGCTTTTCGAGTTTCATGCATGCAACTGTGTTGCAGTTTT	1309	A_95_P135232	EB438520	tc|Rep: Avr9/Cf-9 rapidly elicited protein 146 - Nicotiana tabacum (Common tobacco), partial (80%) [TC68723]	0	0	31.486	36.9504	0	0	0	0	0	0	0	0
19	18	0	AGATATGGAATCCCCTTCTGTCAACTGCACCGATCGACTACAAGTTTGACTTGCTCTCAT	1311	A_95_P296498	A_95_P296498	Unknown	2.843	2.3125	1.28974	0.652768	1	0	0	1	0	0	0	0
19	19	174	AACACAAATGTAGGAAAAAGTGACACCAAGTTTTTCACGGCAGTAGTAACACTCATAGAG	1313	A_95_P055246	BP133649	Unknown	4.15	7.19883	0	0	1	1	1	1	0	0	0	0
19	20	838	ATTTCTTTGGGCCGAATCTTCATGCCTCTTCTGGATCTAATGCTTCTTCATCAGCAGCAC	1315	A_95_P126742	EB426082	Unknown	17.0075	21.0656	85.982	161.313	1	1	1	1	0	1	1	1
19	21	380	AAGGTCGTTTGTTTTCGCATGTGGAAGATTTCAATATGATGAAGAGTTACCGAAACTATT	1317	A_95_P005556	BP530475	tc|Rep: Regulatory protein, ArsR - Clostridium beijerinckii NCIMB 8052, partial (13%) [TC55086]	4.295	1.49	4.51856	2.28688	1	0	1	1	0	0	1	0
19	22	1194	CCTCAGATTGAGAACTACATGTTATCTCTTTGGTTCTGTGGGTTGATATTGACATTTAAT	1319	A_95_P199497	TA17006_4097	tc|Rep: Chromosome chr7 scaffold_20, whole genome shotgun sequence - Vitis vinifera (Grape), partial (69%) [TC52975]	1.655	0	22.3237	41.2563	0	0	1	1	0	0	1	0
19	23	765	CAGCTGACCCACTATACTCTTGGTTCCTTCAATAGAAAACAACAAATCATTTATACATAG	1321	A_95_P179122	TA12432_4097	Unknown	1566.03	1304.16	22.1288	31.0821	1	1	1	1	1	1	1	1
19	24	878	CTCTCTCTGCAAGAGATGTTATTCCAAGCAAATGGTCTCCTAAAGCCACTTATACTTCTC	1323	A_95_P121032	DW001002	Unknown	23.6529	1.14	17.0204	1.54085	1	0	1	1	0	0	1	1
19	25	549	CCGGTCACCATTTGGTATAGTTGGAATCAAAATAACATATTTATTTCAGTGGGAATATCC	1325	A_95_P050331	BP132371	Unknown	0.53	0.306665	0	0	0	0	1	1	0	0	1	1
19	26	355	ACAGAGCAAAGCTTGAAGCATATATTAAAGAACACATCCCTCATGTTTACAAACCCGTAA	1327	A_95_P154952	EG649838	Unknown	2.3625	0.788334	0.0929313	0	1	0	1	1	0	0	1	1
19	27	0	TATTTGTCCATTTTGGGTAGTGAAACTGAACTCTCAAAAGACAAAAGGAGCTGACACAGA	1329	A_95_P282343	A_95_P282343	Unknown	0.82	0.055	1.17875	2.0234	0	0	1	1	0	0	1	1
19	28	798	TCTAAGTGAAAAAACAGCTGGTTCATCGTCCATTTTCACGAGAGTCTCGATACGTTCTCC	1331	A_95_P312013	FG160056	gb|AGN_RNC020xi15f1.ab1 AGN_RNC Nicotiana tabacum cDNA 5', mRNA sequence [FG160056]	4.09	2.5225	3.00952	4.18688	0	0	1	1	0	0	1	1
19	29	857	CATAAATGTATGAAGATGATGTGGTTTACACGGGGATGTTGCGGTTATGCACCCTGATGG	1333	A_95_P306538	FG161377	gb|AGN_RNC018xm06f1.ab1 AGN_RNC Nicotiana tabacum cDNA 5', mRNA sequence [FG161377]	3.29555	3.38416	46.6576	579.736	1	1	1	1	0	0	0	0
19	30	857	ATTGTCGGACAAACAGCTCATTGATCTCATCTGTTGTGGGAACTACAGTTTCAACTATGG	1335	A_95_P302903	FG144703	gb|AGN_RPC014xc01f1.ab1 AGN_RPC Nicotiana tabacum cDNA 5', mRNA sequence [FG144703]	6.493	1.2625	0	0.324076	1	0	1	1	0	0	1	1
19	31	412	CTTCTTCAATACTATCAGCTTTGATTAATGCCACCACTTTACAGCGAATCGCGTCCTCAT	1337	A_95_P235699	BP136266	gb|BP136266 MAT001 Nicotiana tabacum cDNA clone BY8853, mRNA sequence [BP136266]	3.93375	0.0075	0.280371	0	0	0	1	1	0	0	0	0
19	32	774	CAAGTGCTCTCAGCTAGCCCTACCAATAGTGATGATAGTACTTGATTACTACTCTGTACA	1339	A_95_P146882	EB439700	gb|KN6B.104D22F.060103T7 KN6B Nicotiana tabacum cDNA clone KN6B.104D22, mRNA sequence [EB439700]	0.133333	1.63375	169.518	9.26628	0	0	1	1	0	0	1	1
19	33	531	CAGCCTTTACATTAGTCACTCATGTGATGTGGTAAAAGAGTTAGAGGTGAAAAAATAGAG	1341	A_95_P072755	BP526041	Unknown	1.11	3.3275	2.95228	0.484125	0	1	0	1	0	0	0	0
19	34	358	CCATTTAGCTAGAGGCGTAAAGCCCAAAAATATGATAACTAGGCTAGATTCTTCTAACAG	1343	A_95_P039751	BP129642	Unknown	0.835	1.005	0.596665	0	0	0	0	0	0	0	0	0
19	35	828	CCCACACTAACAGATTTTGTGTCATCATTGATAATACTCATTGAAATCATCACCATGTCT	1345	A_95_P242552	FG160454	gb|AGN_RNC020xp13r1.ab1 AGN_RNC Nicotiana tabacum cDNA 3', mRNA sequence [FG160454]	0	0	0	0	0	0	1	1	0	0	0	0
19	36	491	TCAATGCTAAAGAATTTTGGTGAGTAAACCAGATACCAGTTGATGGTCAAATTCGATCAT	1347	A_95_P123572	DW003446	tc|Rep: Chromosome chr1 scaffold_166, whole genome shotgun sequence - Vitis vinifera (Grape), partial (27%) [TC42237]	53.5082	34.273	34.3894	709.919	1	1	1	1	1	1	1	1
19	37	136	CTGAAACTGTGACTCGTGAAGATCACCAGCACTCTCTTACTCTCCAATATCAATGGCCAT	1349	A_95_P079500	BP129153	gb|BP129153 MAT001 Nicotiana tabacum cDNA clone BY985, mRNA sequence [BP129153]	0.28	1.0125	0	0	0	0	0	0	0	0	0	0
19	38	830	TGGGTAGGTAAATTTTAGGCCTTTTCTTTATTATATTCGAGGTGAGAGGTTGTCCCTTAG	1351	A_95_P131062	EB431203	tc|Rep: Glycine betaine/carnitine/choline ABC superfamily ATP binding cassette transporter, membrane protein - Bacillus pumilus (strain SAFR-032), partial (6%) [TC71390]	1.87167	0.1175	7.70362	11.5798	0	0	0	0	0	0	0	0
19	39	984	CAGTAAGCATGTGTCTGTATGAAATTGTATATCAAAGTCAAGCTTCTATTGACGTTTGAG	1353	A_95_P017426	TA14255_4097	Unknown	0.04	0	4.32788	16.9019	0	0	1	1	0	0	1	1
19	40	813	AATAGAGTTGGGTCGAAAAATTAGTGAAGCTATGAGTAATGATTTGTTTAAGGAGAGGGC	1355	A_95_P152637	EB682969	tc|Rep: UDPG glucosyltransferase - Solanum berthaultii, partial (58%) [TC76594]	6.37228	2.75666	13.58	9.94408	1	0	0	0	0	0	0	0
19	41	527	GCCTGGATAGTTTGTATGACAAGCTGTTGAGCCCAAGTATTACATCGTCCTCAACTTTCT	1357	A_95_P092988	FS391074	gb|FS391074 normalized full-length tobacco cDNA library Nicotiana tabacum cDNA clone TBK01A01NGRL0051_3_E08 5', mRNA sequence [FS391074]	23.235	3.15046	38.2766	8.68529	0	1	1	1	0	0	1	1
19	42	186	TTTGGGGTGTCAGCGTTTAGGGGTTTTCGCTTCAGAAGAAGCCATTGAATTTTGGGTTGT	1359	A_95_P070610	BP192680	Unknown	3.17833	5.51429	1.31098	2.485	1	1	0	0	0	0	0	0
19	43	720	GGCATGCAGGTGATGCAGCTTTTGTAAACACTTGTAGAATAGACTTATTTAAAAGTATAG	1361	A_95_P215397	EB435404	gb|TL13.110M13F.060320T7 TL13 Nicotiana tabacum cDNA clone TL13.110M13, mRNA sequence [EB435404]	2.05	0	166.894	13.1805	1	0	0	1	0	0	0	1
19	44	848	TATATTTGGTACAGTACTGAAATAAAAGCACTAGCAGTGAGCTTTGAGATAATCTAGCCA	1363	A_95_P300693	FG159777	gb|AGN_RNC021xd15f1.ab1 AGN_RNC Nicotiana tabacum cDNA 5', mRNA sequence [FG159777]	0.251667	0.173335	0	0	0	0	1	1	0	0	1	1
19	45	378	TAGTAGGATTTTCGGATTTTTCACTATGGCTCTCGCTATTGCTACTCGTTGCTTTTGCCA	1365	A_95_P237209	TC72133	tc|Rep: Chromosome chr7 scaffold_42, whole genome shotgun sequence - Vitis vinifera (Grape), partial (8%) [TC72133]	82.3585	88.5298	0.98233	1.7821	1	1	0	0	1	1	0	0
19	46	749	TATGAGCGTGAAGCATAGAGTGAAGGTGACCAACACAGAGAGATATCAATAGGTTATTTT	1367	A_95_P164862	EH624244	Unknown	10.0466	1.43083	3.91451	3.09157	1	0	1	1	0	0	1	1
19	47	677	TTCACTCTGTTGATAGGGAATATCCAGGTGTTTTTTACACGCGGTCATGGCAAAGAAGCG	1369	A_95_P119562	DV998912	Unknown	0.466666	0.67	29.0709	2.02483	0	0	1	1	0	0	1	1
19	48	768	ATGGCTTCACAAAATGGAATGGTTATTTTGACGCCTTGTGCAAATATAAGAGCACTTGGA	1371	A_95_P022636	EB682701	tc|Rep: DNA gyrase subunit A, chloroplast/mitochondrial precursor - Nicotiana benthamiana, partial (34%) [TC60780]	1.14875	0	8.60928	5.50734	0	0	0	0	0	0	0	0
19	49	659	AAGAAGTTAGCGAAGCAGCACAAAGTTGATATAAACGAAGTGACTGGGACTGGGGCACTT	1373	A_95_P021456	TA16973_4097	Unknown	10.81	8.53105	10.6598	3.51771	1	1	1	1	0	0	1	1
19	50	512	TGATTATGCTTGGGTTGATGCAAATGAGAAAAAACGCCGGATGAAAGCCCAGAAGGCAAA	1375	A_95_P046926	BP131524	Unknown	32.5872	71.8882	40.0773	52.0076	1	1	0	0	1	1	0	0
19	51	434	GTGAACTTAGCTCCATAAATAAAGTGCTTATCTGTATACTGTAGCTAAGTGGTTATGTGA	1377	A_95_P110017	CV019552	tc|Rep: Glutaredoxin - Solanum lycopersicum (Tomato) (Lycopersicon esculentum), complete [TC57615]	164.653	66.8953	33.6325	5.53548	1	1	1	1	1	1	1	1
19	52	443	AACAGTCTCTTGTGCAGACATCTTGGCATTAGCTGCAAGGGATTCAACAGTTTTAGTCGG	1379	A_95_P125682	EB424758	Unknown	0.38	0.961666	0.94325	9.94249	0	0	1	1	0	0	1	1
19	53	0	GGTTTTGGGAAAGACTATTTCATGTCATTCCCATTTAGGTCCGATTCGGATCTCTCTGTT	1381	A_95_P010221	A_95_P010221	Unknown	0.73	0	1.72829	4.6355	0	0	0	0	0	0	0	0
19	54	854	AGATTTGGGTGGTGCTGACTAGTGATACTATGAGTATGAAATGTACATGCACTATGCAGC	1383	A_95_P297788	FG143307	gb|AGN_RPC019xm10f1.ab1 AGN_RPC Nicotiana tabacum cDNA 5', mRNA sequence [FG143307]	6.42945	5.70091	0.662856	0.712808	1	1	1	1	0	0	1	1
19	55	673	AAGATTTGATGTAGCTGGTTTTGGAAATGTGCCTTTGAGTTATTATGCTATGTTACAAGC	1385	A_95_P305818	FG182303	gb|AGN_PNL205bf1_a12.trimmed.seq AGN_PNL Nicotiana tabacum cDNA 5', mRNA sequence [FG182303]	1.488	0	19.6022	25.6298	0	0	1	1	0	0	1	0
19	56	1001	CTTTGAATATGAGAGAGAGTGATTAAGACTCCCTTATGGATCAAATCTTGTTCTTTTGGT	1387	A_95_P183777	TA13534_4097	tc|Rep: 40S ribosomal protein S4 - Solanum tuberosum (Potato), complete [TC40361]	23.3511	9.0475	17.4646	45.1865	1	1	1	1	0	0	1	1
19	57	332	ACTAAGCTTCAACGATATCGCAGCTCACACAATGATCAAAAATGCACAAAGGGAGGCGAC	1389	A_95_P095993	BP533423	Unknown	2.604	2.88389	0	0	1	0	0	0	0	0	0	0
19	58	832	AGGTAATAGTCTTACAACCCATCTCGACCCGCTCGGGTGCTCGACATTCTTTTCATATAA	1391	A_95_P252894	FG158368	gb|AGN_RNC024xj04f1.ab1 AGN_RNC Nicotiana tabacum cDNA 5', mRNA sequence [FG158368]	15.8	14.4293	8.5968	16.4703	1	1	1	1	0	0	1	1
19	59	766	TAATGATAGGGACAAAGTTTGATGACTTTGTGAAATTGCCATTGGATCTGCAGTGGACAA	1393	A_95_P269676	EB425968	gb|KF8C.104N06F.051214T7 KF8 Nicotiana tabacum cDNA clone KF8C.104N06, mRNA sequence [EB425968]	14499	8241.56	4.027	6.75872	1	1	0	0	1	1	0	0
19	60	852	ATTTCATGTGCATGCAAACAAGCGATTGTCGATTCTGTGATGGTGTCAGCAGCAGCAGAT	1395	A_95_P311493	FG143338	gb|AGN_RPC019xd19f1.ab1 AGN_RPC Nicotiana tabacum cDNA 5', mRNA sequence [FG143338]	46.395	98.6138	1.66169	2.47921	1	1	1	1	1	1	1	1
19	61	528	ATTCTGGATTTTGGGTTTAAAAATGGGAGTCATTTGAGAAGGTTTGACTCGGTTGCTGCT	1397	A_95_P209537	TA19211_4097	Unknown	1.895	1.66875	0	0	0	0	1	1	0	0	1	1
19	62	864	TATGCAGTTTGATATTTGATGGAGTGGGATTTTCTGTGACTATGTTATACTATGAGGCTG	1399	A_95_P231784	FG160035	gb|AGN_RNC020xe05f1.ab1 AGN_RNC Nicotiana tabacum cDNA 5', mRNA sequence [FG160035]	1.86833	6.09863	3.36935	5.93566	0	1	0	0	0	0	0	0
19	63	506	ATGAAGGGTTTGGATTTGGTTAACACCGGTGGTCTCTGAATTAGATTCTGTAGATCATTT	1401	A_95_P218522	TA21194_4097	tc|Rep: Chromosome chr18 scaffold_1, whole genome shotgun sequence - Vitis vinifera (Grape), complete [TC50731]	216.766	340.058	527.527	1031.61	1	1	0	0	1	1	0	0
19	64	687	AACGAGTACATTGACGAGTTAGAAATACTCTGTCAAGAGAGGGCTTTGGCAGCCTTTAAC	1403	A_95_P127757	EB427328	gb|KF8C.109L13F.051215T7 KF8 Nicotiana tabacum cDNA clone KF8C.109L13, mRNA sequence [EB427328]	4.5425	2.32182	5.09041	10.1531	1	0	1	1	0	0	1	1
19	65	580	TGGGTTATTTGATTCCTTTTTTGTCAATAGTGGGTGCAATAAAAAACTGACAAAGCCCAT	1405	A_95_P053181	BP133106	Unknown	1.28187	0.690001	2.5036	1.80418	0	0	0	0	0	0	0	0
19	66	748	ACTTTAATAATACTTTGAAGCGGCATACACTTGTCTTACGGAAAAGAGATATAATGCGGA	1407	A_95_P252699	EB425907	gb|KF8C.104K08F.051214T7 KF8 Nicotiana tabacum cDNA clone KF8C.104K08, mRNA sequence [EB425907]	61.9981	68.4225	120.901	27.272	1	1	1	1	1	1	1	1
19	67	185	CGTAAACGCATCGTGGTGGCATCTGTATTTTTCATTGTCTTTCATCATATTGTAAAATTG	1409	A_95_P031131	CV018094	Unknown	18.8441	71.4441	32.7	127.966	1	1	1	1	0	1	1	1
19	68	476	CACAAGTAAAGACAAAACATTTGAGCCGACAATGTATGATGTACTGATTTTACACGTAGC	1411	A_95_P058806	BP134568	tc|Rep: Chromosome chr17 scaffold_16, whole genome shotgun sequence - Vitis vinifera (Grape), partial (22%) [TC61753]	8.95281	0.856666	3.17821	1.26812	1	0	0	0	0	0	0	0
19	69	537	CGTGACAGTTATCGTACTTGTTATGTCCGTGCCAGAGATGCTATCCACAATAAGTTCTAC	1413	A_95_P103187	CV016386	Unknown	3662.22	1704.4	267.782	4344.53	1	1	1	1	1	1	1	1
19	70	821	AAAGGGAGTCGATGAGTTTCATTCTGTGTTCACTGTCAGTGGGAGAAGAGATGTCTCAGT	1415	A_95_P310308	FG166065	gb|AGN_RNC010xp20f1.ab1 AGN_RNC Nicotiana tabacum cDNA 5', mRNA sequence [FG166065]	1232.83	1138.57	109.002	126.695	1	1	0	0	1	1	0	0
19	71	301	TTATCCCAACTTAATGTGGTCTGTGCCTCTGTCTTCTCAGTATCAGTGGCTTCCTAGAGA	1417	A_95_P046951	BP131533	tc|Rep: Chromosome chr18 scaffold_121, whole genome shotgun sequence - Vitis vinifera (Grape), partial (46%) [TC70705]	229.404	133.161	2.26653	2.88644	1	1	1	1	1	1	1	1
19	72	760	CGACCCGAATATATGCGGACAAAAGTTCTCAACTTTTTGGGATCTTAATTTCTCCATGAA	1419	A_95_P293828	EB679766	gb|KL4B.102D03F.051125T7 KL4B Nicotiana tabacum cDNA clone KL4B.102D03, mRNA sequence [EB679766]	13545.8	3343.76	59.0345	34.8904	1	1	1	1	1	1	1	1
19	73	782	TACAGATGTTTCCACCAACAGTGAACTGGGATACATCACTGGTCTACTAGAGACCGAGAT	1421	A_95_P231349	FG144474	gb|AGN_RPC015xe06f1.ab1 AGN_RPC Nicotiana tabacum cDNA 5', mRNA sequence [FG144474]	148.654	166.239	61.3857	77.2682	1	1	1	1	1	1	1	1
19	74	223	AATGGAGCCTTTGTGGAAGTTAGCTTATTTGTTTGAACCAACACCCATTGTTCTTATCTT	1423	A_95_P156527	EH614192	Unknown	4.417	1.82375	8.46449	11.2527	0	0	1	1	0	0	1	1
19	75	637	AATGCTCCATGCGGAGAGTGCAAAACAACATATATTTTCTCTAATGTCACTTGATTAGTA	1425	A_95_P214412	TA20258_4097	Unknown	16.7979	12.0657	32.1027	92.0736	1	1	1	1	1	0	1	1
19	76	491	TGCTTAAAAGTGTATCCCAGATCCTTAAGATGTGATGCAGGCTAAACTCCTGAGTAAGCG	1427	A_95_P282923	AM831923	gb|AM831923 seedling library, SL Nicotiana tabacum cDNA clone nt002174091, mRNA sequence [AM831923]	0.45	0.075	0	0	0	0	1	1	0	0	1	1
19	77	666	TATGAGAATGACTGGGATGTCGTTAAAAGAGGTTGGGATGCTCAAGTTCTTGGTGAGGCT	1429	A_95_P136632	X70651	gb|N.tabacum mRNA for phosphoglyceromutase [X70651]	424.055	518.478	320.87	464.081	1	1	0	0	1	1	0	0
19	78	847	CCTCTTGTAATTACCGGCATTCTGCAATGCAATCTAGTTTTCCATTCGTAATCATATTAT	1431	A_95_P124602	DV162646	gb|KP1B.001L22F.050628T7 KP1B Nicotiana tabacum cDNA clone KP1B.001L22, mRNA sequence [DV162646]	611.929	290.555	377.174	2047.77	1	1	0	0	1	1	0	0
19	79	842	AGTATATGTGCTGACGCTCAGACTCTTGACAGAGCAAGTATAGCTGTCTCAGCAAGCAAT	1433	A_95_P235359	FG157246	gb|AGN_RNC026xp07f1.ab1 AGN_RNC Nicotiana tabacum cDNA 5', mRNA sequence [FG157246]	25.3621	45.0402	11.6069	23.944	1	1	1	1	1	1	1	1
19	80	211	ACGATCCAGTTTTAGACATAGGATAATAAGTTGGGCCAGTCATTCGCGAAAGTTACTTCC	1435	A_95_P037378	BP128988	Unknown	0.34	1.665	0	0	0	0	1	1	0	0	1	1
19	81	630	TTTGGATTTTCAACTAATGAGACAACCACCCAAAATAACACAAAACCCGAGGGTCAGGGC	1437	A_95_P302518	FG194106	gb|AGN_PNL221br1_c12.trimmed.seq AGN_PNL Nicotiana tabacum cDNA 3', mRNA sequence [FG194106]	0.635	2.04375	0	0	0	0	1	1	0	0	1	1
19	82	681	AGGCCGGTTGCTGTACGCTCCCTTTTAGCATTCCTTTTAGCAATTTCTGGGAGCAAAAAA	1439	A_95_P265546	BP531034	gb|BP531034 MAT005 Nicotiana tabacum cDNA clone BY23306, mRNA sequence [BP531034]	11.725	22.0369	1.72645	2.86755	1	1	1	1	0	1	1	1
20	4	794	GCTTAGTTCCATGTGCACCTATGTAATTGAAAAAACTGACCTTCTCCAAAAAGCAGTTGC	1284	A_95_P253514	EH622465	gb|CHO_SL024xc11f1.ab1 CHO_SL Nicotiana tabacum cDNA, mRNA sequence [EH622465]	0	1.0375	4.47689	3.27367	0	0	1	1	0	0	1	1
20	5	201	GAGTGCTAGTTATGTGAACTCTCCTTCAATTTGTACTTGTCTCCATATATTGTGTGTAAT	1286	A_95_P028816	TA22261_4097	Unknown	220.641	186.033	43.7694	185.157	1	1	1	1	1	1	1	1
20	6	256	CTGTGTCATATTGGTGATTTGTACCTTGACCGGATTACATTCTTTAGATTTCTTACTTGC	1288	A_95_P074425	BP526468	tc|Rep: Serine/threonine protein phosphatase - Vitis vinifera (Grape), partial (9%) [TC66573]	1957.17	461.759	165.306	208.935	1	1	1	1	1	1	1	1
20	7	840	TTCATGTGTGATCTCACCCCCATGTATTTGCTCAAGATATGTCTGGGCTATCTGAACCTG	1290	A_95_P309523	FG143306	gb|AGN_RPC019xm08f1.ab1 AGN_RPC Nicotiana tabacum cDNA 5', mRNA sequence [FG143306]	1.19917	1.449	0	0	0	0	0	0	0	0	0	0
20	8	499	CTAAACACTGCTCTTGACGCTACTCTCTTTACTGTATATATACTTGATGTAAGTTGGATA	1292	A_95_P274398	AM837751	gb|AM837751 seedling library, SL Nicotiana tabacum cDNA clone nt002309035, mRNA sequence [AM837751]	0.22	0	3.0897	1.66145	0	0	1	1	0	0	1	1
20	9	384	GAGGTTCCATGGGTACATTGTTGTTTGCAAATGACATAGTACCTATTGACGAGACGCGAA	1294	A_95_P075790	BP526817	Unknown	1.15667	0.34	0	0	0	0	1	1	0	0	1	1
20	10	319	CTTCCAAAACGTTTGTTGAGCAAAGTAGTTCCCGTTTTCCAATTTGGCGTTATTGGCCTT	1296	A_95_P126567	BP530134	gb|BP530134 MAT005 Nicotiana tabacum cDNA clone BY21119, mRNA sequence [BP530134]	25.954	40.0317	29.4982	19.0639	1	1	1	1	0	1	1	1
20	11	797	GCCTAATCTTGCCTATGTTGTATTGCTAAAAATGCTGTTGTAATTTGTGACGATGCTGTC	1298	A_95_P226914	EB448689	gb|KT7B.114L12F.060127T7 KT7 Nicotiana tabacum cDNA clone KT7B.114L12, mRNA sequence [EB448689]	0.611667	1.555	0	0	0	0	1	1	0	0	1	1
20	12	830	CAAGATTAAATTGATACAACTTCTAGCCTGTTTGGCCAAGCCTTTTTCTTGGCCAGAAGT	1300	A_95_P013401	TA13459_4097	Unknown	130.623	148.911	4.48408	4.27899	1	1	0	0	1	1	0	0
20	13	680	TTGTAACTGGGAAGGCTGTGGATGGAAATTTCGCAGATCTGATGAACTTACTCGCCACTA	1302	A_95_P315313	FG180197	gb|AGN_PNL202bf1_f8.trimmed.seq AGN_PNL Nicotiana tabacum cDNA 5', mRNA sequence [FG180197]	2.365	4.25169	0.659588	0	0	1	0	0	0	0	0	0
20	14	745	CGCTGCATAATATGTACATTGGCTCTATTCATAATTTCATATTGTATTGAGTTGATGGCC	1304	A_95_P013051	TA15815_4097	tc|Rep: Predicted protein - Physcomitrella patens subsp. patens, partial (96%) [TC45000]	52.8337	78.1047	144.421	89.8322	1	1	1	1	1	1	1	1
20	15	707	GCTGACGACGTTAACACTATACGTTGTGGAATATGAATTCACTACTTGATCTGATGTTAA	1306	A_95_P013171	TA13802_4097	tc|Rep: Calcium binding protein - Sesbania rostrata, partial (41%) [TC45153]	123.022	216.226	100.821	2332.88	1	1	1	1	1	1	1	1
20	16	849	TCTTGGCCACAAATGCAAGCATTGTAATTCATATAACACCCGCATGATTGGTACTGGCGA	1308	A_95_P015471	EB432321	gb|KL5B.117D22F.060217T7 KL5B Nicotiana tabacum cDNA clone KL5B.117D22, mRNA sequence [EB432321]	427.485	179.76	24.2815	86.8006	1	1	1	1	1	1	1	1
20	17	1452	TTTTAGCATGGGATGTAGCATTACTAATAGGAGTTCTTGAATGCAATGGAATAAGGGAGT	1310	A_95_P176692	TA11722_4097	tc|Rep: Alpha-amylase - Plantago major (Common plantain), partial (53%) [TC44590]	27.7873	61.8094	101.313	48.5712	1	1	1	1	1	1	1	1
20	18	552	AGCAGATGATTGTGTTGCACATTTAGGGGTGAATGTATCCATGGCGGGAATATTTCACAT	1312	A_95_P065205	BP136268	gb|BP136268 MAT001 Nicotiana tabacum cDNA clone BY8855, mRNA sequence [BP136268]	3.13	6.50291	0.607229	0.253092	1	1	0	0	0	0	0	0
20	19	736	GTGAGAATATTTTCTGAATGCGGCAAATTAGTGATTATTGGTTGTAATTGCTGGAGTTTG	1314	A_95_P267571	DV160713	gb|KP1B.104A02F.050725T7 KP1B Nicotiana tabacum cDNA clone KP1B.104A02, mRNA sequence [DV160713]	133.692	140.233	9.33405	12.145	1	1	0	0	1	1	0	0
20	20	654	ATCTGGTTCTCCTGAAAAGATCAAGGAGTTGAGGACAAAGGAGATCAAGAACGGAAGGCT	1316	A_95_P113207	DV998837	gb|KL4B.100E12F.050922T7 KL4B Nicotiana tabacum cDNA clone KL4B.100E12, mRNA sequence [DV998837]	70.4185	19.5265	8163.47	0.327721	1	1	0	0	1	0	0	0
20	21	447	TTTGTTACGAGTTCCAAGACATGGCTGGTAATTCTTTGAGTTTCACCTTTCCCAAATAAT	1318	A_95_P096548	BP533674	Unknown	3.17	0	6.04511	8.10922	0	0	0	0	0	0	0	0
20	22	639	AGTTCTTTGGAGATGTTAACCTTCCTACATTCCATGTGGTCAACGTGAGCACGTTGTCAT	1320	A_95_P017196	BP133275	Unknown	0.645	1.44914	4.07705	17.7424	0	0	0	0	0	0	0	0
20	24	1133	GACTTTGGGAGGTATCTTTACCAGGCTGATCAACAGGAATACCACCATACCTACAAAAAA	1324	A_95_P187002	TA14248_4097	Unknown	11.705	27.5891	71.105	82.7101	1	1	0	0	0	1	0	0
20	25	774	CTATGAGATTATGAGTGTGATATTAGTGTATGTGTGCATGTATGCTTGTGATTCTTTACC	1326	A_95_P220472	TA21615_4097	tc|Rep: Arabinogalactan protein - Gossypium hirsutum (Upland cotton) (Gossypium mexicanum), partial (56%) [TC56914]	0	0.590832	3.71161	27.2327	0	0	0	0	0	0	0	0
20	26	679	GCTTCTGATGTTTGTCAGAGAAAGAATTAAAGGAAGCAGAAGTTAATAGCTTATAATCCC	1328	A_95_P300878	FG642175	gb|TT-09_E21 K326 early senescent leaf library Nicotiana tabacum cDNA, mRNA sequence [FG642175]	1.794	5.4685	0.806036	1.33142	1	0	1	1	0	0	1	1
20	27	491	TCGGGAAAAGCCTCATACAAGTATCCTATAATCAGCATCTTTGAATTACCTAGGATATAC	1330	A_95_P044946	BP131011	Unknown	0.948	2.84355	0.254617	0	0	0	1	1	0	0	1	1
20	28	783	CAAGGAGTTACAGGCTTCGGAAGGAACATTAGTGGACTATTCAAGCATGCAATCACTGTC	1332	A_95_P150762	AM746200	gb|Nicotiana tabacum partial mRNA for glutamyl tRNA Reductase (hemA gene) [AM746200]	11.465	32.5979	140.589	10.0492	1	1	1	1	0	1	1	1
20	29	480	ACAGGAGATCATCTTTTTCCATGTGTTATTCCTTTCTACCCCAAATCATTGCTCATTATC	1334	A_95_P304823	FG644520	gb|TT-26_H23 K326 late senescent leaf library Nicotiana tabacum cDNA, mRNA sequence [FG644520]	34.0836	79.3019	6.52316	6.77933	1	1	1	1	0	1	0	1
20	30	2611	GGTGTTTCGGGCTATTGCCTATTTATTGTAAGAATTCTGTATTGAACATAAGCAATGATC	1336	A_95_P250567	AB120519	gb|Nicotiana tabacum NtGPDL mRNA for putative glycerophosphoryl diester phosphodiesterase family protein, complete cds [AB120519]	17.3725	35.2648	179.817	135.083	1	1	1	1	0	1	1	1
20	31	817	GTATTTGATACCGATCCTGAGTCGACCCGCAGCATTTGTGAAGAGAAGAATGCAAGTTTC	1338	A_95_P268636	FG162367	gb|AGN_RNC016xe11r1.ab1 AGN_RNC Nicotiana tabacum cDNA 3', mRNA sequence [FG162367]	14.07	10.1373	0.183283	0	1	1	0	0	1	0	0	0
20	32	845	CTAGTTTGCAGTCTGCCTTGCTATGCATGTATTTTCTATGTTTCAGTTTTGTAAGTTTCA	1340	A_95_P008151	TA12950_4097	tc|Rep: Aquaglyceroporin (Tonoplast intrinsic protein (Tipa)) - Nicotiana tabacum (Common tobacco), complete [TC40387]	0	0	98.8701	18.5253	0	0	1	1	0	0	1	1
20	33	803	TATAATTGATTTCAGATTGCTCAGGTAGCCAGTGGATCACCCTATCATGCTCTTGCAGCC	1342	A_95_P292858	FG142942	gb|AGN_RPC020xa18f1.ab1 AGN_RPC Nicotiana tabacum cDNA 5', mRNA sequence [FG142942]	2.185	2.62828	5.22008	7.92684	0	0	1	1	0	0	1	1
20	34	838	AAAGAAGTTGGGATGGATTTGGGGTCATTGCTGAATTTTGACAGATGTGGTCATCGTTGG	1344	A_95_P230919	EB426067	gb|KF8C.105B14F.051215T7 KF8 Nicotiana tabacum cDNA clone KF8C.105B14, mRNA sequence [EB426067]	65.62	63.7095	152.516	1119.68	1	1	1	1	1	1	1	1
20	35	115	CGTTGTGAATTATGGAAAGCATGTATAGAGAAAATTAAGTTACGAATGGAAAGAGCCCAT	1346	A_95_P038231	BP129215	Unknown	4.01	1.17728	0	0	0	0	1	1	0	0	1	1
20	36	833	CTGGGAATTTGTAATTTGGATCTACCTACTTGGGAGTTTAGTTAGTAATTTGTTATGGAG	1348	A_95_P187082	EB452066	gb|KT7C.113G06F.051221T7 KT7 Nicotiana tabacum cDNA clone KT7C.113G06, mRNA sequence [EB452066]	872.247	1226.39	579.43	1094.09	1	1	1	1	1	1	1	1
20	37	415	GAATGCACGACAAATCATCGAAGAATGATCTATTTGACTTGACAGTTGGAAACTCCAAGA	1350	A_95_P037418	BP129001	Unknown	0	0	0	0	0	0	1	1	0	0	1	1
20	38	367	AAACGACGTCGCCCATTTTTGAATGTATACTCTAATCCTACCATACCAATTAGTAATATC	1352	A_95_P066540	BP136629	Unknown	0.986665	2.63795	0	0	0	0	1	1	0	0	1	1
20	39	426	CTGCTCAAGTACAACGTACTGAACGAAGACGCGAAAGATAACATAAGAAATACTACAAAT	1354	A_95_P086663	BP529596	Unknown	123.126	191.57	0	0	1	1	1	1	1	1	1	1
20	40	372	AGGTGCTCTCTTGACTATATTTACTAGTGATTTGAATTTGTTTTTCTCGCTGGAACAGTC	1356	A_95_P109027	CV019115	Unknown	0.17	0.945	5.23987	0.29847	0	0	1	1	0	0	1	1
20	41	392	ATTTTTTAGCGGATAATATAGGCGGATACTTGCAAATTGCATCCATTTTGCCATCACTAG	1358	A_95_P077975	BP527395	tc|Rep: Predicted protein - Chlamydomonas reinhardtii, partial (4%) [TC76715]	1.14	0.6	0	0	0	0	1	1	0	0	1	1
20	42	654	TACTCTCTTCCTTATTGTGACTGTTGGACGCTATAGCTATTCTATGAACTCGTTGTTTTG	1360	A_95_P124737	TA14667_4097	tc|Rep: cyclin K - Gallus gallus, partial (3%) [TC50933]	61.8539	29.8791	13.1315	234.047	1	1	1	1	1	1	1	1
20	43	762	CTTACAGCAGGACTTCTATTTACCAGTCAAAGGAAAAGCCATAGGCAACGCCAGAAACTA	1362	A_95_P146502	EB450560	tc|Rep: Chromosome chr14 scaffold_27, whole genome shotgun sequence - Vitis vinifera (Grape), partial (79%) [TC44404]	89.049	50.7921	20.8225	54.2023	1	1	0	0	1	1	0	0
20	44	525	GCTCTCACTTCTATTTTGACGCCAATTTTGAATGGGATATGAATAACATGATACCTATCT	1364	A_95_P220867	EB444397	gb|KR2B.103K08F.051227T7 KR2B Nicotiana tabacum cDNA clone KR2B.103K08, mRNA sequence [EB444397]	1	0.5	4.85463	8.47583	0	0	1	1	0	0	0	0
20	45	700	CTTGACTTGCATGGAAAGTACGATCATGTGGAATGTAATCCAACAAGGTTAAGATATTTG	1366	A_95_P162382	EH621307	tc|Rep: Chromosome chr1 scaffold_5, whole genome shotgun sequence - Vitis vinifera (Grape), partial (51%) [TC47300]	17.5983	1.19	90.2276	310.123	0	0	1	0	0	0	0	0
20	46	613	GTCTCTATACAAGAATGCTTTATTTTTCATCTACGGTCTATGTACAAGAATGGTACAGGA	1368	A_95_P023256	TC62144	tc|Rep: Chromosome chr19 scaffold_4, whole genome shotgun sequence - Vitis vinifera (Grape), partial (46%) [TC62144]	0	0	5.26359	2.59286	0	0	1	1	0	0	1	0
20	47	851	AAACAAAAAATTGGGTTCCAGAGTTCCCGTATGCTGCCATGGACTTGTGATGTTCTTTTG	1370	A_95_P209837	TA19274_4097	Unknown	46.3956	73.4363	1.71314	2.42197	1	1	1	1	1	1	1	1
20	48	1048	TTCCATACTTTGAACCTTCATCTGAATGATTTAATCAATCGTCCAAGTCTTTACTGTCGT	1372	A_95_P189327	TA14765_4097	tc|Rep: Small GTP-binding protein - Solanum lycopersicum (Tomato) (Lycopersicon esculentum), partial (86%) [TC43119]	31.0183	24.1979	23.6636	244.613	1	1	1	1	1	1	1	1
20	49	578	ACTTTTTGATTGATCCACGAGTTTCCTATTTAGTCTAGCAAAGCGCATGTTGAGGACTTG	1374	A_95_P046336	BP131370	Unknown	44.1679	25.6912	0	0	1	1	1	1	1	1	1	1
20	50	232	CCAGACGATAATAATTGTTATACTGAACTTGGTATCTCTTAAGACTTGGTAAAGACTGCA	1376	A_95_P100593	BP535445	tc|Rep: Chromosome chr7 scaffold_42, whole genome shotgun sequence - Vitis vinifera (Grape), partial (77%) [TC54788]	65.79	21.362	54.8654	175.553	1	1	1	1	1	1	1	1
20	51	785	AATGTGGGCACAAATTCCTTCTTTTTGAACCCATGAAATGAAATGGGAATTGGCATAATA	1378	A_95_P206302	TA18485_4097	tc|Rep: Chromosome chr8 scaffold_34, whole genome shotgun sequence - Vitis vinifera (Grape), partial (62%) [TC46782]	45.8687	5.32306	448.894	588.091	1	1	1	1	1	0	1	1
20	52	1564	GCACTAAGATATTGAGATGGATCTTTATGAAATCCAGGCCCTATATTTTTTCTCTGACAT	1380	A_95_P007021	L38829	tc|Rep: SUP2 protein - Nicotiana tabacum (Common tobacco), complete [TC67665]	16.6725	22.9967	12.7465	14.7171	1	1	0	0	0	1	0	0
20	53	865	TAACCATATGGTCTATGATTATTGCACAGACACTGCTAGGTTCCCTGTTGCTCCGGTTGA	1382	A_95_P248747	EB451610	gb|KT7C.112B04F.051221T7 KT7 Nicotiana tabacum cDNA clone KT7C.112B04, mRNA sequence [EB451610]	24.1832	75.5518	2639.24	339.674	1	1	0	0	1	1	0	0
20	54	430	CTCAGGTTCTAAAGTGTAGAAGAATTCAGTTTTAAAAACTCTCGAGACAACTGATCCTCA	1384	A_95_P057256	BP134167	Unknown	1.55389	2.71444	0	0	1	0	1	1	0	0	1	1
20	55	611	CCTGATGCTGTGACATGGATATGAACTATGAACATGAATATTACCATGTGGAATTCATCT	1386	A_95_P047281	BP131616	Unknown	0	0	0	0	0	0	1	1	0	0	1	1
20	56	553	GGCTTGTTGTTGTTAAAATATTTTGGGTAGTTTAGAAGACAGCATTTGTGAAAAGGCTCA	1388	A_95_P217632	TA20975_4097	Unknown	1.87	3.75808	1.61389	1.348	0	1	1	1	0	0	1	1
20	57	0	TGTCACTCCTTGTTTGGAAACAAAACCTTGGTTCTCTTAGCTTTCTCCTTATCTTCACCT	1390	A_95_P271091	A_95_P271091	Unknown	0	0	0.818373	0.667593	0	0	1	1	0	0	1	1
20	58	732	GTCTTACAAGTGCAGCTATGTCGCCTAGAGATACTTACGCTTCTTTAAGGAGAGAGAACC	1392	A_95_P143652	EB446892	gb|KR2B.113C06F.060128T7 KR2B Nicotiana tabacum cDNA clone KR2B.113C06, mRNA sequence [EB446892]	0.85722	0	4.94656	3.66877	0	0	1	1	0	0	1	1
20	59	814	TACAAAAGATACGACACCTACTACACACACCCAGTGATGTGGTCTTATGATGGGACAGAG	1394	A_95_P224047	FG156972	gb|AGN_RNC026xk09f1.ab1 AGN_RNC Nicotiana tabacum cDNA 5', mRNA sequence [FG156972]	1.66688	1.675	25.2717	3.10665	1	0	1	1	0	0	1	1
20	60	103	GAGATTGCAGGGTGAGAAATTTTCATGTTTTGAAGTGGTTGTCAATGATTTATCAACTAG	1396	A_95_P164537	EH623777	tc|Rep: Chromosome chr8 scaffold_106, whole genome shotgun sequence - Vitis vinifera (Grape), partial (80%) [TC44666]	145.882	109.255	9.88781	9.17078	1	1	1	1	1	1	1	1
20	61	613	AGCATATGTTTAATGCACGACATGTTATTAAACTTGCAGTCTGAATGGCTGTTGTTTTTC	1398	A_95_P162847	EH621855	tc|Rep: Brain protein 44-like - Zea mays (Maize), partial (89%) [TC53445]	3022.84	1410.78	27.2921	10.0707	1	1	1	1	1	1	1	1
20	62	133	ACTGATGAAAGTCTGTTTGTCTATAGTGGGGCATATCCACCTTCAAAGTTAGAGCCCAAG	1400	A_95_P257751	AB293948	gb|Nicotiana tabacum RsRG3-10 mRNA for receptor protein kinase-like protein, partial cds, responsive to Ralstonia solanacearum infection [AB293948]	278.048	131.885	14.5351	86.2152	1	1	1	1	1	1	1	1
20	63	505	AAATTGGATTCGATCGAGTTCAATGTCCGTTGAGTTTTTCCGGTGCCATTCGAGTTTCGA	1402	A_95_P022846	TA16075_4097	Unknown	103.437	46.4535	12.4782	11.304	1	1	1	1	1	1	1	1
20	64	474	CGGGTTCAACCGATCCCAGTACTTTTGACATGGAACATAGTTATATATGTGAAAAAGCAC	1404	A_95_P261176	AM847907	gb|AM847907 COL, cold overnight library Nicotiana tabacum cDNA clone nt006178091, mRNA sequence [AM847907]	0.046	0.016	3.01532	3.50265	0	0	1	1	0	0	1	1
20	65	361	TCATCTCAATTGATGGTATGCCTGGACTAGGCAAGACACTGAAATATAATTTTAATCTCA	1406	A_95_P084060	BP528921	Unknown	0.09	0.2	0	0.346193	0	0	0	0	0	0	0	0
20	66	677	TACATTGATCATGAGGGCCTATCACAGCAGTCATTGGTTATTCATACTCCCAAGTATCAC	1408	A_95_P066420	FG135956	gb|AGN_ELP009xm22f1.ab1 AGN_ELP Nicotiana tabacum cDNA 5', mRNA sequence [FG135956]	1.71	2.425	5.13774	14.5109	0	0	1	1	0	0	1	1
20	67	169	TGATCGCCCACAAATTTGCATCAATTGGTGACACATCACAAGCCTACATGCTCTTTGCTG	1410	A_95_P105247	CV017374	Unknown	1.76334	2.40278	313.952	0	0	0	1	0	0	0	1	0
20	68	547	CTAGTGGTGACAACTGGATATTATCCGGCGAGATTCATGGGTGTAAGTGACATGTTGAGA	1412	A_95_P041481	BP130102	Unknown	2.62959	0	0	0	0	0	0	0	0	0	0	0
20	69	505	GCAGACAGGTGAAGTTATAGTGTTCTATTTCGAGGTATTCACGCTCTTGTGTTCAATATT	1414	A_95_P006456	BP130319	Unknown	10.5734	3.37167	1.94748	0	1	0	0	0	0	0	0	0
20	70	462	GCCCTCTTGCACTTCTCATGACTCACATTTAACTCAAAAATTCTTTTCAAATCAAGTACA	1416	A_95_P081520	BP528276	Unknown	1.375	1.11425	0	0	0	0	1	1	0	0	1	1
20	71	716	CAGTAATTGCTTTCTCAACTTTTGGAAAGGCTTAGAATAGTTTCTACAAATCCTTTCCGT	1418	A_95_P273066	EB681278	gb|KL4B.112P14F.060131T7 KL4B Nicotiana tabacum cDNA clone KL4B.112P14, mRNA sequence [EB681278]	3739.99	1557.92	4.96659	2.16959	1	1	1	1	1	1	1	1
20	72	704	TTGATGATGATAATCTCCCTAGTTTGCTGTTTATCTTGTCTTGCTCGGCATGTTTGTCAA	1420	A_95_P223137	TA22186_4097	tc|Rep: Chromosome undetermined scaffold_358, whole genome shotgun sequence - Vitis vinifera (Grape), partial (28%) [TC47293]	0	0	3.01774	6.6028	0	0	1	1	0	0	1	1
20	73	430	TTTTAGGAGTCTTTATGTTGTGCCCTGGAAGAAACCTCTTTTACACTAGTGTAATGCTTT	1422	A_95_P120937	FG621759	gb|TOBESTR006A09 TOBEST cDNA library 1 Nicotiana tabacum cDNA 5', mRNA sequence [FG621759]	114.117	87.4415	552.399	74.054	1	1	1	1	1	1	0	0
20	74	817	CTGAGCGGAAGATGAAAGAACATTACATACTTTGCATGTACTATATCAGATCACACCCTG	1424	A_95_P305408	FG158543	gb|AGN_RNC023xa15r1.ab1 AGN_RNC Nicotiana tabacum cDNA 3', mRNA sequence [FG158543]	0.185	2.7085	0	0	0	0	1	1	0	0	1	1
20	75	620	TGGCAAAAGCTGGTGAGAGAAGGAAGGATAAATTTATGTAGTTCTACTTTTGATGGAATA	1426	A_95_P291608	DW004941	gb|KR3B.110C05F.051111T7 KR3B Nicotiana tabacum cDNA clone KR3B.110C05, mRNA sequence [DW004941]	91.326	147.626	29.1798	449.58	1	1	1	1	1	1	0	0
20	76	496	TTTCTCTTTACTGGAGATGGAAATGTATGTTGTGACTGATGGAATGAAAAACACCAGGTA	1428	A_95_P041371	BP130074	Unknown	0	0	2.07725	0	0	0	0	0	0	0	0	0
20	77	298	AGAGCTATTGATTTGTTGGAGAGGATGCCTAAGTATGGATGCACTCCAAATTCCTTGGAG	1430	A_95_P087018	BP529690	tc|Rep: Chromosome chr18 scaffold_1, whole genome shotgun sequence - Vitis vinifera (Grape), partial (49%) [TC71024]	2.323	2.20125	41.8159	6.70618	0	0	0	0	0	0	0	0
20	78	274	GTCATGTTTGATCAAGTCAACTTGTAGGATGTAGGACACTGGAAATGTTAATTTGACATT	1432	A_95_P106777	CV018053	Unknown	427.912	529.933	523.976	665.163	1	1	1	0	1	1	0	0
20	79	380	TCTTTCATATCTTTTCTTTTCTTAGAAGCAGATTCGCAAGGGATTGTGTTCGCTGTGGAA	1434	A_95_P046656	BP131453	Unknown	0	0.025	0	0	0	0	0	0	0	0	0	0
20	80	991	TGAACAAGGTTGGTGGTTTTCTGCAGAGAATGGATCTGGCTCGCAAGTATGCTTTTGGTA	1436	A_95_P179227	TA12454_4097	Unknown	2215.05	1435.35	3778.96	4841.05	1	1	0	0	1	1	0	0
20	81	320	GGTATTGTAGCTGAACCATGTCACAATATCAGAACTTGTCCATTGGTTCATGGTAAGCAC	1438	A_95_P056926	BP134081	Unknown	3.74333	2.81812	0	0	0	0	1	1	0	0	1	0
20	82	611	AACTGGTTCTTCTTACCCCTGATTTTGGCCTCGACGATGGGTAGTTTAATACTCGGTCTT	1440	A_95_P097243	BP533951	Unknown	2.57	2.6115	1.54581	2.96904	0	0	1	1	0	0	1	1
21	4	496	TCTGCTACGTTCTGTAAAAATATACCATCCCTTAGTTTCCTCTTTGATACTCCTTAATGC	1441	A_95_P281228	AM835484	gb|AM835484 seedling library, SL Nicotiana tabacum cDNA clone nt002017013, mRNA sequence [AM835484]	1.645	2.11	2.31605	2.63624	0	0	1	1	0	0	0	1
21	5	126	TCTTGTATCACACCAAGAGTCACTTAACCAAGGTTAATGCACACAAAGCTACTATCAAGT	1443	A_95_P108212	CV018723	Unknown	1.945	4.71528	1.48382	1.08656	1	1	1	1	0	0	1	1
21	6	812	ATGGGGGTTTAAGTCTTTGAATAAGAAGTTTGTGTTTTGCTCCCGGCTCGCGAAAACTTC	1445	A_95_P013261	TA13424_4097	tc|Rep: AT4g32020/F10N7_170 - Arabidopsis thaliana (Mouse-ear cress), partial (18%) [TC44733]	151.776	222.1	467.028	4452.79	1	1	1	1	1	1	1	1
21	7	671	ATGCATCGGACCTTGTGAAGCTCTGTGAAGAGTATGGATTAGAGGCTTATATAATCAATT	1447	A_95_P299073	FG190180	gb|AGN_PNL216af1_c7.trimmed.seq AGN_PNL Nicotiana tabacum cDNA 5', mRNA sequence [FG190180]	15.8825	8.05884	52.9885	21.4005	1	1	1	1	0	0	1	1
21	8	446	ATGAAGCCTCTTTCTGGGGTTTCTTATCGAGAGATTTTGGACAAGTTAGGGGTCACTAGG	1449	A_95_P072220	BP525904	Unknown	2.135	2.86778	1.34669	0.440327	1	0	1	1	0	0	1	1
21	9	495	ATGGATCTATTGAGCTGTCTTCTGTTCTCAATCAATAAACCATGAATCCAATGCAGCATT	1451	A_95_P305348	FG636080	gb|TT-10_N19 Samsun trichome library Nicotiana tabacum cDNA, mRNA sequence [FG636080]	0.435	1.577	2.47508	6.54277	0	0	1	0	0	0	1	0
21	10	257	TTGCTCCTTCACTTGCCTCCTCCGTTGAGTTCCGTAAAAAACTCTTAAAGGTCCCTGTTT	1453	A_95_P156737	EH614763	Unknown	108.594	226.397	3.73735	3.12594	1	1	1	1	1	1	1	1
21	11	824	ATTTGGCTCATTTGCCCCTTCAGCTGGTACCGATATCTACTTCAACTCTGATGTTGGAAG	1455	A_95_P251017	AY286010	gb|Nicotiana tabacum callus-expressing factor (CEF1) mRNA, complete cds [AY286010]	24.5864	37.7109	290.152	1716.51	1	1	1	1	0	1	1	1
21	12	316	TGTGTGCATCCTTTCTGTACTTCAACAGGCTCTAATGTACTTCTTTATACTAAGAAAGAT	1457	A_95_P108027	CV018637	Unknown	0.25	3.27072	48.0879	1146.95	0	1	1	1	0	0	1	1
21	13	868	AAGAGTTTGCTCTGAGATCGTATGCTGAAAGTGACTAGACTGACTCGCTATTATGTCAGG	1459	A_95_P241739	FG174381	gb|AGN_RNC124xh13f1.ab1 AGN_RNC Nicotiana tabacum cDNA 5', mRNA sequence [FG174381]	2.368	2.59625	0	0	1	0	1	1	0	0	1	1
21	14	1125	TGTGAGAAGGTTTGTGTTTTTTGCCACTCCTGTTTTGATGTAAAGAATTACCCATGGATG	1461	A_95_P198282	TA16745_4097	tc|Rep: Chromosome chr11 scaffold_56, whole genome shotgun sequence - Vitis vinifera (Grape), partial (66%) [TC51088]	38.2116	76.3822	156.059	231.323	1	1	1	1	1	1	1	1
21	15	840	ATGTATATTGCACGCTTCTGCTCAAAGTTGTGTCATGGAGCATGGCAGGTACACAGTACA	1463	A_95_P311048	FG157628	gb|AGN_RNC025xi12f1.ab1 AGN_RNC Nicotiana tabacum cDNA 5', mRNA sequence [FG157628]	33.715	24.7302	7.84808	21.0485	1	1	1	1	0	1	1	1
21	16	0	TCAATAGAAAGAGGGCACCACAAAATTACATTCATCTTCCTCTATTATTCTCCGTCCCAA	1465	A_95_P025121	A_95_P025121	Unknown	3.16785	5.19777	0.870941	0.433424	1	1	1	1	0	0	1	1
21	17	732	TGGGGGTGCGGTTGGGGTGATCTCTGCATTGATGGTTGTTGAAATCAATAATGTGAAACA	1467	A_95_P194747	DW000246	gb|KL4B.105E10F.051104T7 KL4B Nicotiana tabacum cDNA clone KL4B.105E10, mRNA sequence [DW000246]	145.846	104.415	272.726	179.92	1	1	0	1	1	1	0	0
21	18	444	TGGGGCCTTATCTTTACTTGGTGTTTGCGATCATTCTCAAATACAGGAGTTCCTCCTTAC	1469	A_95_P086155	BP529465	gb|BP529465 MAT001 Nicotiana tabacum cDNA clone BY14363, mRNA sequence [BP529465]	20.412	39.7242	3.86712	11.3588	1	1	1	1	0	1	1	1
21	19	782	ATTTAGCGAAACGGAGCTGTTGAAAGTATGTGTTTTGGATGAAAAGGAGCTGGAGATGCT	1471	A_95_P302418	FG161239	gb|AGN_RNC018xk23f1.ab1 AGN_RNC Nicotiana tabacum cDNA 5', mRNA sequence [FG161239]	5.83333	2.077	8.83731	4.05565	1	0	1	1	0	0	0	1
21	20	492	TTCCGAGTTCCACTGTATAGTGCAGAGTAAGAGTTTCATGTTATATTCTCACAGTTGAGA	1473	A_95_P265301	BP530425	gb|BP530425 MAT005 Nicotiana tabacum cDNA clone BY22060, mRNA sequence [BP530425]	0.55875	8.46894	5.68458	9.92542	0	1	1	1	0	0	1	1
21	21	366	GCACGGTTATGGAAGTTGCAAAGGAGGTACATTTGTTATGCAATTGGTGGTTTCTTAATT	1475	A_95_P052831	BP133024	tc|Rep: GAGA-motif binding transcriptional activator - Populus trichocarpa (Western balsam poplar) (Populus balsamiferasubsp. trichocarpa), partial (29%) [TC69443]	57.8915	27.8148	12.877	3.43765	1	1	1	1	1	1	0	0
21	22	2810	ATTCAGAACCATGGAGTGAACTTAAAGTAAATTATTGAGACACAGCTTCTGAGTTACCGA	1477	A_95_P089828	AM851007	gb|Nicotiana tabacum mRNA for putative hydrolase (C171 gene) [AM851007]	8.14813	5.585	60.1929	68.1741	1	1	1	1	0	0	1	1
21	23	368	GACCCTTGAGAAGATGCTTTTCCCTAATTGCTGTACAAGTTTATTTGAAAGACTCAAGAT	1479	A_95_P280608	AM829980	gb|AM829980 seedling library, SL Nicotiana tabacum cDNA clone nt002282007, mRNA sequence [AM829980]	23.3932	38.1919	885.981	9.8902	1	1	1	0	0	1	0	0
21	24	830	ATTCATTTTTGATATCATATTCGCTGAAGAGATGGCTTGATGTCCTTCTCGCATGGATTT	1481	A_95_P296388	EB451875	gb|KT7C.112M21F.051221T7 KT7 Nicotiana tabacum cDNA clone KT7C.112M21, mRNA sequence [EB451875]	97.736	69.1405	87.5535	95.5587	1	1	1	1	1	1	1	1
21	25	513	GATATCTTTACTTCTGCTGGTATTCCTGGTCCATCTACTATTTCTGCAGCTCTGCAGGCA	1483	A_95_P056176	BP133891	Unknown	1.02667	2.67143	5.28278	3.94327	0	0	1	1	0	0	1	1
21	26	769	AGACCCTTGATAAGTTAGCTTTTAGCTAATTTTTCTAGTGTCTTGATATAGCTTTACGCC	1485	A_95_P215647	TA20534_4097	tc|Rep: Chromosome undetermined scaffold_235, whole genome shotgun sequence - Vitis vinifera (Grape), partial (92%) [TC40872]	9.74	16.4565	5.10794	108.766	1	1	0	0	0	1	0	0
21	27	171	GGTTGTATGCCATGGCACAATCTTATGGTTTCTATCAGAAAAATCAAGTAGTATCTCATA	1487	A_95_P093993	BP532517	Unknown	0	0	0	9.42094	0	0	0	0	0	0	0	0
21	28	497	GCTCTCAAACTATCACAAATAGCATCGACCAAGGAGGAGTTTGAAGCGCTTGGTGTTTTA	1489	A_95_P060780	FG641790	gb|TT-03_N07 K326 early senescent leaf library Nicotiana tabacum cDNA, mRNA sequence [FG641790]	72.4505	20.5084	670.256	1772.26	1	1	0	0	1	1	0	0
21	29	0	AGAACTTTCTTGGTGGTGGTGATACGTTCTTGAAGACCTCCAAGATCCGTAGCCAAAGTT	1491	A_95_P259111	A_95_P259111	Unknown	5.415	8.95995	3.84034	3.04317	1	1	0	0	0	0	0	0
21	30	1215	GGTGTCGCATTATAATGTTCTGTAAACTGCATTGGAATATGATTCAGTGAAACATTTCCT	1493	A_95_P291388	AY881010	gb|Nicotiana tabacum cysteine protease (CP2) mRNA, complete cds [AY881010]	5.89166	2.33	520.317	237.806	1	0	1	1	0	0	0	1
21	31	782	GTCGTGAGCATAATGTGACGTCGATCTACAACACATTTCTGCCTCCAGTCCCTGTAAATA	1495	A_95_P293363	FG164771	gb|AGN_RNC012xk14r1.ab1 AGN_RNC Nicotiana tabacum cDNA 3', mRNA sequence [FG164771]	17.48	12.856	1.72511	1.09001	1	1	1	1	1	0	1	1
21	32	421	GCCAAATACTGTATGATTAGTTCCTGGTTGTTGATGATCTAAACCTGTTTATGAGATTAC	1497	A_95_P201127	TA17357_4097	tc|Rep: At5g58250 - Arabidopsis thaliana (Mouse-ear cress), partial (65%) [TC46832]	0	0	1266.8	2.97892	0	0	1	1	0	0	1	1
21	33	953	CAGGAGCTAATTGTGTGATACATAACAGTGTTGTTACTTACTAGTATTCTTCTGTTACTC	1499	A_95_P197782	TA16639_4097	tc|Rep: LIM-domain SF3 protein - Nicotiana tabacum (Common tobacco), complete [TC49650]	62.4015	130.07	142.522	47.8297	1	1	1	1	1	1	1	1
21	34	568	CCAAGGAAGTTACGAAGATAAGCAATTATGGCATATCCGTCTGACTGAACTGCACTGTTT	1501	A_95_P134237	DV159211	gb|KG9B.005L24F.050721T7 KG9B Nicotiana tabacum cDNA clone KG9B.005L24, mRNA sequence [DV159211]	187.44	150.169	77.4533	231.594	1	1	0	0	1	1	0	0
21	35	555	CGTTGTACTAAAATGTTGTCAACGTCCCGCAAGTAGTTTAAGGCATCAATATGATTATGG	1503	A_95_P065490	BP136345	Unknown	33.3888	48.5401	11.8172	11.346	1	1	1	1	1	1	1	1
21	36	349	TTGATAAACGCTTGAACTTCGAGCTTGTTTAGATGAATCTATGTTGAACCTTGGTTGGCT	1505	A_95_P129757	EB429708	Unknown	5.655	0.382667	12.0201	42.2172	1	0	1	1	0	0	1	1
21	37	479	GCTGGTGTTAGTCTATCATCTCTCTTTTTGTATGATACTGTTTGAGTGTCTGGGACATTA	1507	A_95_P116377	EB678172	gb|KG9B.103M11F.051128T7 KG9B Nicotiana tabacum cDNA clone KG9B.103M11, mRNA sequence [EB678172]	179.081	182.993	724.465	1232.09	1	1	1	1	1	1	1	1
21	38	694	AGAGGGCTACGCTAGGTAGGTGCTAGTTTTTCTGTTTTGTTTTTGTCACTGACAGATATC	1509	A_95_P146202	EB450178	tc|Rep: Membrane-anchored ubiquitin-fold protein 2 - Arabidopsis thaliana (Mouse-ear cress), partial (90%) [TC71389]	60.3477	54.0279	8.42851	50.9254	1	1	1	1	1	1	1	1
21	39	895	CAGCGTCAGATTTTCTGCCTTCATTTGAGACTGCTTAGAATTGTTAGAATATACAACAAT	1511	A_95_P183797	DV157991	gb|KG9B.002G17F.050720T7 KG9B Nicotiana tabacum cDNA clone KG9B.002G17, mRNA sequence [DV157991]	221.359	41.3051	1076.78	548.144	1	1	0	1	1	1	0	0
21	40	1543	TCTTTGAAATGTTCTGAACTGTATGAGTTTGTCTCCCTTGCTAGTGCTTTTGTGACTAAA	1513	A_95_P189747	TA14853_4097	tc|Rep: Stearoyl-acyl carrier protein desaturase precursor - Sesamum indicum (Oriental sesame) (Gingelly), complete [TC49289]	2.30833	2.88375	477.168	26.3472	0	0	1	1	0	0	0	1
21	41	798	AATGCCCACTGACTGCGTACAAGCAATAAATGTACCTCTACGTCTTTACAACAATAACTT	1515	A_95_P116252	DV158875	Unknown	3335.73	2415.6	2.39149	0.058874	1	1	1	1	1	1	1	1
21	43	609	CTTATTTCACAGGGTTGCCTAATTCTCAAATAGCTAGCAGTGTTTTTACGCTGGGGACAG	1518	A_95_P300863	FG199699	gb|AGN_PNL229af1_g9.trimmed.seq AGN_PNL Nicotiana tabacum cDNA 5', mRNA sequence [FG199699]	1.091	0.9925	13.3603	3.51589	0	0	1	1	0	0	0	1
21	44	495	CCTAAGGGATGACTGGAACAATTTTTCCAGGCCCCCTTTTGTCTCCTAAACATCCAGTTT	1520	A_95_P208992	TA19092_4097	tc|Rep: Glutathione-regulated potassium-efflux system protein - Azoarcus sp. (strain EbN1) (Aromatoleum aromaticum (strain EbN1)), partial (3%) [TC66165]	59.844	12.0559	1.28326	0.912586	1	1	0	0	1	0	0	0
21	45	487	TAAGCTGCCAATCAGTAATGAGTTCATTTGTGTGTATGTTGTGCTTGCAATTAACTCAAT	1522	A_95_P274063	AM812698	gb|AM812698 COL, cold overnight library Nicotiana tabacum cDNA clone nt006139038, mRNA sequence [AM812698]	8.436	3.48154	3.45092	3.90274	1	0	1	1	0	0	1	1
21	46	180	CAAGGTCCGACACTGAAATCTGTACAAAAGATTATGAACTGCCTCTTCGAGCTTTTATTC	1524	A_95_P040406	BP129823	Unknown	2.27875	3.82283	0.040167	0.142796	0	1	0	0	0	0	0	0
21	47	610	TTGCTTCGTGAGATGAAAAAAGATGATTATGCTGTAAAGAGAAGCCATTGTGGTTGAGGA	1526	A_95_P215482	BP132659	gb|BP132659 MAT001 Nicotiana tabacum cDNA clone BY4847, mRNA sequence [BP132659]	5.3525	3.84167	3.1386	3.27923	0	1	1	1	0	0	0	1
21	48	855	TGAGCCTGTCCAGAACTAATCTCCTCCTCTTGTCTTTCACTTGCTGTTCAATTGTAACGT	1528	A_95_P008501	EB438265	gb|KN6B.100E22F.051019T7 KN6B Nicotiana tabacum cDNA clone KN6B.100E22, mRNA sequence [EB438265]	19.3708	11.9139	226.251	44.4004	1	1	1	1	1	0	1	1
21	49	262	TTCATATGCGTTGGGGTTCAATATTTGCCTTGGCGAACCTTATTAGTTCAAACAAATCCC	1530	A_95_P113892	CV021359	Unknown	0	0	0	0	0	0	1	1	0	0	1	1
21	50	491	TCATTGTACTGGTTAAATGTTGCATTGAGCTGTGTTTTACTCCGAATCGAAAGAATTCTG	1532	A_95_P277043	AM820474	gb|AM820474 COL, cold overnight library Nicotiana tabacum cDNA clone nt006053005, mRNA sequence [AM820474]	1.065	0	0	0	0	0	0	0	0	0	0	0
21	51	758	AAATTAACTTCAGACCACGAAATGTGTCTCTGCTTCCCTGCAAATCCTCTCACCATGAAG	1534	A_95_P300313	FG171830	gb|AGN_RNC129xj07r1.ab1 AGN_RNC Nicotiana tabacum cDNA 3', mRNA sequence [FG171830]	15.1478	9.7225	2.07919	1.78863	1	1	0	0	1	0	0	0
21	52	3525	GTTGCTCCTCGGGTAAGAAACAAAAGTCACATTTCTAATTTTCAGGGGAACTCTGTCTTT	1536	A_95_P283528	AB333780	gb|Nicotiana tabacum NL-C26 mRNA for N-like protein, complete cds [AB333780]	2.423	2.14262	4.77289	4.20864	0	1	1	1	0	0	1	1
21	53	777	GATTAGCTTAACTATGTGAAAGGAAGGAAGCTTTCATTCGTTCAACATTAGAATAGTCTC	1538	A_95_P144002	EB447203	Unknown	0.22125	0	0	5.43516	0	0	0	0	0	0	0	0
21	54	696	ATGGCAAGGCCGAGCTATACATTTCATGATTTCACCAATATATCCTCATGAATCTGTTGT	1540	A_95_P132852	EB433640	tc|Rep: FtsH-like protein - Solanum lycopersicum (Tomato) (Lycopersicon esculentum), partial (37%) [TC45928]	10.76	6.98875	4205.99	69.6289	1	1	1	1	0	0	1	1
21	55	759	CTGTTTCTGCACACACTACGTAAATGTCTTACATGTTCATAGATTTTATTGGTTCTTGTG	1542	A_95_P191267	TA15195_4097	tc|Rep: Chloroplast methionine sulfoxide reductase B1 precursor - Nicotiana tabacum (Common tobacco), partial (45%) [TC67034]	65.5447	66.4321	475.677	25.7685	1	1	1	1	1	1	1	1
21	56	433	GGCGACTCATATGCCATAACTCTGAATTCTGATTATGTTCCACTATGTATAATATTGAAC	1544	A_95_P138192	EB441938	Unknown	0	1.90563	522.003	1353.57	0	0	1	1	0	0	1	1
21	57	491	GTGTCGTTTTGCTAAACAGAAAACCACGATATTGTCGTGAATTTGCGTCTAAATGATAAT	1546	A_95_P247577	FG640440	gb|TT-27_F19 Burley21 trichome library Nicotiana tabacum cDNA, mRNA sequence [FG640440]	410.519	355.308	57.5765	69.443	1	1	0	1	1	1	0	0
21	58	194	TTTAGACATCAACTATTATCTTGTAAACGGGATGATGTCCTGGTCTCTCTCTTGGCTATG	1548	A_95_P053296	BP133141	Unknown	1.515	1.412	1.10024	1.2822	0	0	1	1	0	0	1	1
21	59	641	CGTTTTTACCGTCTCAATGGGATCTAACTTTTACAATCTCTTTAGAAAAGCTGGAAAATG	1550	A_95_P061170	BP135196	Unknown	0	0	0	0	0	0	1	1	0	0	0	0
21	60	989	TCAATCAACGCCGAATTTCGGAGGTAACCCTGAAAGGTTTACCGGATAAATTTGGTCCAA	1552	A_95_P185312	TA13884_4097	tc|Rep: Chromosome chr12 scaffold_36, whole genome shotgun sequence - Vitis vinifera (Grape), partial (70%) [TC76574]	0	0	0	0	0	0	1	1	0	0	1	1
21	61	1593	GATGTTATCACTTGATCATCACTTGGTTTTGGATGAAAACAAGGCCATAATTTCAACGCC	1554	A_95_P011706	TA12632_4097	tc|Rep: Phosphoribulokinase - Vitis vinifera (Grape), partial (98%) [TC45808]	0	0	2407.41	0	0	0	1	1	0	0	1	1
21	62	590	GAGGGCAATCGATGTTATAGCAAAGGGGTGTCGTCTGGTGAAAATTTTCTTTGTTCATTT	1556	A_95_P038106	BP129179	Unknown	57.707	34.5667	2.78131	1.64056	1	1	1	1	1	1	1	1
21	63	446	GGCAGATCTTATCCGGCAATCTGTTTCCACACTCAGTGGAGATACATACCATTGATAAAT	1558	A_95_P076730	BP527063	Unknown	1.485	0	1.42081	2.78286	0	0	1	1	0	0	1	1
21	64	749	CAAGATTAGACCCTGATATTGGAGACTCTAAAGGAAGAACCCCACTGCATATAGCAGCAT	1560	A_95_P127783	EB427354	Unknown	4.265	1.605	6.58149	8.72568	1	0	0	0	0	0	0	0
21	65	614	CAGCGAACAACCTTCAGCTGTCTGTAATTCCAATTCAGACATAGATTTTGTTAGTAATCG	1562	A_95_P203967	TA17966_4097	tc|Rep: Chromosome chr9 scaffold_7, whole genome shotgun sequence - Vitis vinifera (Grape), partial (91%) [TC53726]	384.399	139.592	87.6917	117.002	1	1	0	0	1	1	0	0
21	66	449	GTTACTTTTAATCTGCTCTTGATAGTTCATCTGTGTAGCAATTGTACAGCCAAAAAACTG	1564	A_95_P274973	AM798183	gb|AM798183 seedling library, SL Nicotiana tabacum cDNA clone nt002146029, mRNA sequence [AM798183]	2.645	1.35633	6.17584	21.2041	0	0	0	0	0	0	0	0
21	67	878	GAAGGGGTAGACATCTTTCTTTTCATCCTTACATTCTTTCATCTGCTGTTACATGTCTTC	1566	A_95_P245102	EB678145	gb|KG9B.103L08F.051128T7 KG9B Nicotiana tabacum cDNA clone KG9B.103L08, mRNA sequence [EB678145]	9.581	5.87462	280.468	14.679	1	1	1	1	0	0	0	0
21	68	451	CTCCACTAATCAGAGTAATTAATATTTTTCTAGAACTCCGTCTACGTGAGCTTCATAAAG	1568	A_95_P316828	FG196000	gb|AGN_PNL223dr1_h10.trimmed.seq AGN_PNL Nicotiana tabacum cDNA 3', mRNA sequence [FG196000]	0	0	0	0	0	0	1	1	0	0	1	1
21	69	792	CTTTTAATAGAACGCGTAGATCGCATCATGTTCTTGACTAGAGACGTTGCCTTACGCTTG	1570	A_95_P302893	FG143634	gb|AGN_RPC018xk24f1.ab1 AGN_RPC Nicotiana tabacum cDNA 5', mRNA sequence [FG143634]	0.24375	0	0	0	0	0	0	0	0	0	0	0
21	70	826	TGAAAGAAATAAAAAATGGCCGCCTTGCTATGGTTGCCTGGTTAGGCTTTTATGTCCAAG	1572	A_95_P217102	EB429719	gb|KL5B.103N16F.060207T7 KL5B Nicotiana tabacum cDNA clone KL5B.103N16, mRNA sequence [EB429719]	264.926	210.371	423.861	212.369	1	1	0	0	1	1	0	0
21	72	1728	CTTCTGCATAAATGTGTTATCATAAGGAAGGATTTGCCAAGATTATGTGGCAGCTTTATG	1576	A_95_P105667	TA12833_4097	tc|Rep: Chromosome undetermined scaffold_129, whole genome shotgun sequence - Vitis vinifera (Grape), partial (90%) [TC43486]	2063.6	2037.68	455.12	2070.98	1	1	1	1	1	1	1	1
21	73	409	TGACCATATCTAAGGTACTGTTGGTACATCTGGTTCTCTGGTTGAAAAGATTCCAAATCC	1578	A_95_P102667	CV016132	Unknown	175.22	61.3935	2.66047	3.56128	1	1	1	1	1	1	1	1
21	74	302	GGGACGAATACCATAGACAGCAATTCTTTGGATCCTTCTCATTCATCACGGTGTCGTCAT	1580	A_95_P058571	BP134509	Unknown	8.28645	5.99162	4.97882	3.37654	1	1	0	0	0	0	0	0
21	75	799	ATGAGGGAAAGTGCATCTTGGACATGGTATTATAAAGTATTTTTGTATTCTAGACGGGAG	1582	A_95_P224422	EB449164	gb|KT7C.102B06F.051216T7 KT7 Nicotiana tabacum cDNA clone KT7C.102B06, mRNA sequence [EB449164]	106.947	168.504	111.488	236.744	1	1	1	1	1	1	1	1
21	76	734	GCTAGGTGGAATGTAGTTGATTTGTTGTATTAGTTTGGATGTCTGTAATTTTGTGCAATC	1584	A_95_P140742	EB444594	Unknown	5.33583	5.74591	4.94277	4.67151	1	1	1	1	0	0	0	1
21	77	504	TGGTTGCAGAGAACAATACGAGTTGACAGGTGACGGGCATTTGATTCTTGATACGAACTG	1586	A_95_P277123	AM812873	gb|AM812873 DL, diurnal library Nicotiana tabacum cDNA clone nt005005018, mRNA sequence [AM812873]	13.5711	11.6981	0	0	1	1	1	1	0	0	1	1
21	79	735	TAATTTAACTGAATACTTTTGCAGTTCGTAGAAGACGAAAAGACCACATCACAAAGACAG	1589	A_95_P203862	TA17944_4097	tc|Rep: Serine protease like protein - Arabidopsis thaliana (Mouse-ear cress), partial (25%) [TC66688]	0	1.365	0	0	0	0	1	1	0	0	1	1
21	80	677	AGTGTATTCAGCGTGGTCGTGATCGTTGGTTGAGCTTGGTTGTAGATTCGTTTTCGATAG	1591	A_95_P143172	EB446514	gb|KR2B.111N13F.060128T7 KR2B Nicotiana tabacum cDNA clone KR2B.111N13, mRNA sequence [EB446514]	15.5869	6.47688	23.1191	252.131	1	1	0	1	1	0	0	0
21	81	355	AAAGCTTATTGAAGCAGGAGCTACTATTTTGAAGTTAGATTCGCTAAATGGGAAAACATG	1593	A_95_P103352	CV016469	Unknown	2.581	0.745	0	1.78516	0	0	0	0	0	0	0	0
21	82	0	CAGGTTTTCAAGAAACATCATCACCCATAGAATAGCATCTGCAGTCAAGAGTGTCTATGT	1595	A_95_P303878	A_95_P303878	Unknown	0.481666	1.3025	0	0	0	0	0	0	0	0	0	0
22	4	0	ATTAACAGATAACTTCTTCTCTGAGACTCTGCATGATGAGCTGCTCCTATCATAGTTGTC	1442	A_95_P289568	A_95_P289568	Unknown	24.4328	30.5804	0.33045	1.08504	1	1	0	0	1	1	0	0
22	5	608	ACAGTTAAAGAAAATATTAAAGGGTTCCCAACGAAAGCATCTACAGAGTCAACATGGGTC	1444	A_95_P038901	BP129400	Unknown	13.2875	5.51077	0.655261	1.29307	1	1	1	1	0	0	1	1
22	6	103	AACTTGCCTTGTGGCTTACCTTTGCCAACTGATTTCCTAATGGACAGGCAGAGTTTGCTT	1446	A_95_P144742	EB448277	tc|Rep: Ribose-phosphate pyrophosphokinase 4 - Spinacia oleracea (Spinach), partial (25%) [TC74223]	122.231	15.7775	500.926	519.9	1	1	1	1	1	1	1	0
22	7	635	CCAATTATTAACACAGCCTTGTCCACAGAAGATTAATGAGACTGTTTCTCTTTGTGGGCG	1448	A_95_P214972	TA20382_4097	tc|Rep: Alpha-expansin precursor - Nicotiana tabacum (Common tobacco), partial (62%) [TC50127]	5.35	5.92523	4.26003	1.61573	1	1	1	1	0	0	1	1
22	8	822	ACTTTCACTGAGTATGATGCAGAGTATACGATATAGACCTATGCCGCTACTCTGTGCATT	1450	A_95_P301083	FG135393	gb|AGN_ELP011xd04f1.ab1 AGN_ELP Nicotiana tabacum cDNA 5', mRNA sequence [FG135393]	0.96389	0	3.98739	1.96912	0	0	1	1	0	0	1	1
22	9	839	TTATAGAAAGAGACTATGTGTCTTCGCATTGCTGCTGCAGCTGTATAGCTGCTGTGGAGA	1452	A_95_P310833	FG166212	gb|AGN_RNC009xo11f1.ab1 AGN_RNC Nicotiana tabacum cDNA 5', mRNA sequence [FG166212]	0	0.4225	10.5152	2.68302	0	0	1	1	0	0	1	1
22	10	740	AACCATAGATTTGTGGATGGGGAAACTGTTGTAGTTTGGAAACTTTGGTTCGTTCACAAG	1454	A_95_P147367	EB451746	Unknown	517.895	638.351	152.899	164.353	1	1	1	1	1	1	1	1
22	11	253	CATCCACGCTTAAGAACTGGCATCTTTATAAAGTTGTGTACTTTGAGAAACTAATTATGG	1456	A_95_P143832	EB447018	Unknown	10.75	8.89735	5.1643	71.2416	1	1	1	1	0	0	1	1
22	12	1323	AAATCGTATACAGTGACTTTTACAGCTCCATCAATGTCTTCCTCAACTACGAATGTATTT	1458	A_95_P117802	TA18735_4097	tc|Rep: Subtilisin-like protease - Nicotiana tabacum (Common tobacco), partial (39%) [TC49631]	2.49111	1.607	716.896	1411.46	1	0	1	1	0	0	1	1
22	13	329	ACCGTAGCGGTACAGGTAGTTTGACTAGGCACATAAAAACACACCCTAGAGATAAGGCTA	1460	A_95_P084500	BP529037	tc|Rep: Class II transposable element - Nicotiana tabacum (Common tobacco), complete [TC66928]	8.05591	14.6836	3.55194	2.93819	1	1	1	1	0	0	1	1
22	14	967	CCAACAAGAGCTCTAGCAAAGGCATGTGAGAAATTTCCATATGTTTGATTTCTCATTTTA	1462	A_95_P025916	TA18511_4097	Unknown	5.275	11.2242	4.14537	5.22536	1	1	1	1	0	0	1	1
22	15	378	GACTGGTAGAAGATGGGCAATATTACTTCCACTCGATGAAGAAGCTCTTTGGTATTGATC	1464	A_95_P079485	BP527776	Unknown	4.29666	3.43856	1.38773	1.43397	1	0	1	1	0	0	1	1
22	16	495	TTGCTGCCCTACTGTCACTTGCTTATTGTACTATGAATAATTCTTCTTTTGGGTTGACTC	1466	A_95_P190847	FS417555	gb|FS417555 normalized full-length tobacco cDNA library Nicotiana tabacum cDNA clone TBK02GR0046_3_C11 5', mRNA sequence [FS417555]	989.514	811.436	481.657	96.9105	1	1	1	1	1	1	1	1
22	17	418	TGACGGCCTTTTCAGCCAAGCTTTATATTGATGTTTAGTTAGCACTAGTTTCCATTCAGT	1468	A_95_P031356	BP533359	Unknown	77.6988	40.2899	1.39608	1.68993	1	1	0	0	1	1	0	0
22	18	452	TGTTTAGCTGATCGTTCCTGTAATTAGGTACATAAACGCTTGCCTAAAATATTCCGTTGT	1470	A_95_P143682	EB446921	Unknown	11.2	23.4414	5.16915	9.94714	1	1	1	1	0	1	1	1
22	19	535	TTTGATTCTTTCTCATTTCTCAAGTGGCTCAGGTGCTTGTTCAATCTAGATGTATAACAT	1472	A_95_P079530	BP527788	Unknown	4.48125	11.3212	0.374714	0.692929	1	1	1	1	0	0	1	1
22	20	481	GAATATAGTAAGTACACATGACAATATTTAAGCTATGCAACCAAATTGTCAACGCTGGCA	1474	A_95_P283168	AM816090	gb|AM816090 COL, cold overnight library Nicotiana tabacum cDNA clone nt006046070, mRNA sequence [AM816090]	2.398	1.94166	0	0	0	0	1	1	0	0	1	1
22	21	753	CATTTTCCTTTTGGTTTCGTGTTTTCTGGGGTTTGGGAGGACACCCAAACTAGGGTTTTT	1476	A_95_P192442	TA15452_4097	Unknown	1.5725	0	1.5276	1.69868	0	0	1	1	0	0	1	1
22	22	457	TATACAAGTTCCTCCCTCGTAACAGGGCACATCTTTGCATATACTATTTGTCAGTTGTTT	1478	A_95_P184262	TA13652_4097	tc|Rep: Chromosome chr1 scaffold_75, whole genome shotgun sequence - Vitis vinifera (Grape), partial (97%) [TC60209]	18516.2	17952.8	146.054	41.3825	1	1	1	0	1	1	0	0
22	23	817	TAACCTCGACTAACTCTCGCAGAGAACATGTAAACCCCTCGTTTACTGATTTACTTGCTA	1480	A_95_P309573	FG133372	gb|AGN_ELP017xa24f1.ab1 AGN_ELP Nicotiana tabacum cDNA 5', mRNA sequence [FG133372]	0	1.378	0	0	0	0	1	1	0	0	1	1
22	24	453	GGTCGATGAAGGACTAACAATTCTAAGAGCTTCAATAACAACTCTTCATGATCAATGATG	1482	A_95_P073435	BP526212	Unknown	1.579	1.124	0.159471	0.462914	0	0	0	0	0	0	0	0
22	25	787	AGGATGATGTGTTGATTGAACTTTCTTCTGGATATGTAGTTTGCTATTTTCAACCTCGAC	1484	A_95_P018891	TA15828_4097	tc|Rep: Alpha tubulin - Plantago major (Common plantain), partial (86%) [TC42970]	160.605	146.488	285.202	21.6732	1	1	1	1	1	1	1	1
22	26	544	AGCAAAGATCGTACGATGTACCAAGGTCTGGGATCTGATGTTTGCACACTGAGAAACTTC	1486	A_95_P019856	TC55484	Unknown	1.34	3.23625	0.113405	0.790622	0	1	1	1	0	0	1	1
22	27	967	GGGATATGATAGAATCCAAACGAATCCAATCCCTGCAAAAATATTTACTTTGGTTGAGTA	1488	A_95_P216792	TA20781_4097	tc|Rep: Chromosome chr14 scaffold_26, whole genome shotgun sequence - Vitis vinifera (Grape), partial (12%) [TC44906]	1176.15	198.466	13.2045	228.346	1	1	1	1	1	1	1	1
22	28	102	GATAAGAGCAATTACAATGAGATTGGGTGTGTTTCGTGTGACAGTATTTTTCACCAAAAT	1490	A_95_P043876	BP130734	Unknown	1.29834	0	0	0.0133553	0	0	0	0	0	0	0	0
22	29	655	AAAGGCACGTCCGATCATCATATAGTTAAGGTGGAAATCATGAAAGTTGCAGGCAGTGGT	1492	A_95_P153287	EB683559	tc|Rep: Chromosome chr5 scaffold_2, whole genome shotgun sequence - Vitis vinifera (Grape), partial (54%) [TC51081]	8.65915	8.5975	0.522498	44.8762	1	1	1	1	0	0	1	0
22	30	511	GAGCTCCTGTTACTGTTGCATTTCCGGGTTAGATTTAGTTCATCAAAATTTGTTGTAACT	1494	A_95_P122832	DW002776	Unknown	47.4143	12.9361	26.5789	12.1828	1	1	1	1	1	0	1	1
22	31	828	CCAAGACACCACTTTTCATTGCGATGTCAGCATTTGATTATTATCAGATCAAAACTACTA	1496	A_95_P291938	EB425600	gb|KF8C.103M11F.051214T7 KF8 Nicotiana tabacum cDNA clone KF8C.103M11, mRNA sequence [EB425600]	9394.33	2685.66	0	0	1	1	1	0	1	1	0	0
22	32	757	ACTCCTGGAAGCTAAACGGATGGAAGAAGAGAATGAAAGAAAACGCATAATAGCATTGCG	1498	A_95_P016556	FG135238	gb|AGN_ELP011xg12f1.ab1 AGN_ELP Nicotiana tabacum cDNA 5', mRNA sequence [FG135238]	21.3844	31.1244	8.44841	6.47951	1	1	1	1	1	1	1	1
22	33	766	AAATGGTTGAAAGTTGGAGGCTACATATTTTTCAGAGAGTCATGCTTCCATCAATCAGGA	1500	A_95_P235519	EB441159	gb|KN6B.108G03F.060106T7 KN6B Nicotiana tabacum cDNA clone KN6B.108G03, mRNA sequence [EB441159]	2751.16	4824.06	16.3726	2.54719	1	1	1	1	1	1	1	1
22	34	786	CGAAATTGTACTATTTTATCGGATATGCCCGAGTATTTGTATTGAGTCGAAGTATTTGAG	1502	A_95_P287298	FG161911	gb|AGN_RNC017xe24f1.ab1 AGN_RNC Nicotiana tabacum cDNA 5', mRNA sequence [FG161911]	0	0.575	0	0	0	0	0	0	0	0	0	0
22	35	672	AAACCGAAGCTGCATTGTTGTACTTTTGTGGTGCATAATACGTTTCTCGGGACATCCTGA	1504	A_95_P263886	EB681383	gb|KL4B.113E20F.060131T7 KL4B Nicotiana tabacum cDNA clone KL4B.113E20, mRNA sequence [EB681383]	0	0	2.14966	1.81707	0	0	0	0	0	0	0	0
22	36	745	GTATGGCAACTAGTGGCACAAGGGATGGAGAATATTGATGATGGATACTCAATTATCTTA	1506	A_95_P115618	DV157927	Unknown	9.45715	8.235	0	0	1	1	0	0	0	0	0	0
22	37	711	GCTGCTAGAATAGTTCTCTGTTCTGTATTTTTGTGTGCAGTATTGCTGTGTATATTAGTA	1508	A_95_P265721	DW005248	gb|KR3B.110P19F.051111T7 KR3B Nicotiana tabacum cDNA clone KR3B.110P19, mRNA sequence [DW005248]	58.7321	57.4119	22.9472	23.2051	1	1	0	0	1	1	0	0
22	38	617	CTAATTGGTTAGAAGGGAAGGATAGTTGCATGCCTTCTTTTCGTTGTATTATCACATTTT	1510	A_95_P238389	AB041516	gb|Nicotiana tabacum mRNA for P-rich protein EIG-I30, complete cds [AB041516]	1.11	0	61.4136	78.312	0	0	0	0	0	0	0	0
22	39	609	CCCATGAGAGCATCAGACAGTGCTCATCTGGAACCTCTTTTTTGAAAGCGTGTATATTGA	1512	A_95_P279578	FG180792	gb|AGN_PNL203ar1_c2.trimmed.seq AGN_PNL Nicotiana tabacum cDNA 3', mRNA sequence [FG180792]	0	0.95125	0	0	0	0	1	1	0	0	1	1
22	40	652	TGTGTCTGATTTGAGAACCATGGGTTCGTACAGCTAAGTGCATCTGTATGGTAGGCACAA	1514	A_95_P284768	BP132833	gb|BP132833 MAT001 Nicotiana tabacum cDNA clone BY5038, mRNA sequence [BP132833]	199.456	25.8424	85.3473	4.54983	1	1	0	0	1	1	0	0
22	41	657	GCGGGTTTGGACCTGTTGCTTTAACTATGTAACAATGTATCTGTATGCTATAAATTAAAG	1516	A_95_P306593	FG638062	gb|TT-38_N21 Samsun trichome library Nicotiana tabacum cDNA, mRNA sequence [FG638062]	20.4107	18.6843	1191.26	1.45823	1	1	1	1	1	1	1	1
22	42	535	TGTGGTTCCTCTAACACCAGTTTGTAAGTTTCTCCTGGAATCTTAGGTATCCCATGCTGC	1517	A_95_P088253	BP529996	Unknown	0.785	0	3.05615	3.14963	0	0	0	1	0	0	0	0
22	43	0	ATAGGATTCGAGACACAGCAGAGCAGTGAAAGAACAAGCAGTTGCACTAACCGAGTGATT	1519	A_95_P292743	A_95_P292743	Unknown	14191.6	5202.55	0.0721815	0.0694976	1	1	1	1	1	1	1	1
22	44	813	GCAAAGCAAAAGCTAAAGTTGAAGGCAATATCTTTGGGGATTGTAATATCTTTATTGGTC	1521	A_95_P258226	DV999323	gb|KL4B.101L06F.051103T7 KL4B Nicotiana tabacum cDNA clone KL4B.101L06, mRNA sequence [DV999323]	12647.2	7039.11	121.37	615.505	1	1	1	1	1	1	1	1
22	45	559	GGAAGATTAGGAGAACACATTTTTGGAGGTGTGAATGTCTTAACAGGATATCAGGAAAAG	1523	A_95_P043256	BP130567	Unknown	4.26	2.719	0	0	1	0	1	1	0	0	1	0
22	46	792	AGATTCTCTGGGCTATGCTGCTTTGACACTCAAGTATGCAAATATCATCATACTTATAGA	1525	A_95_P127147	EB426607	tc|Rep: Chromosome chr13 scaffold_74, whole genome shotgun sequence - Vitis vinifera (Grape), partial (17%) [TC59793]	64.3706	48.347	12.638	18.0034	1	1	1	1	1	1	0	0
22	47	1230	TCCAAATGTTTGCCAAATTTGTTGGACAATGAAAGAAATGCAGAAGAATGGATCTTGGGT	1527	A_95_P185567	TA13943_4097	tc|Rep: Chromosome chr8 scaffold_29, whole genome shotgun sequence - Vitis vinifera (Grape), partial (83%) [TC46110]	123.75	114.431	125.308	27.9612	1	1	0	0	1	1	0	0
22	48	0	ATACTGACAGGCATGAGCATATTGAGTCTCTCCGAGGATTAACATGCTGAGGGCATGTTT	1529	A_95_P292933	A_95_P292933	Unknown	0.575	1.134	0.6166	0.404313	0	0	1	1	0	0	1	1
22	49	388	TGTAACTACTTCAATGCTGATGGCACTATAGTAAGTACCGGAGAGTCTGATACTAGAAAT	1531	A_95_P102252	CV015941	tc|Rep: Trypsin proteinase inhibitor - Nicotiana acuminata (Acuminate tobacco), partial (47%) [TC63958]	0.5125	1.79125	0	0	0	0	1	1	0	0	1	1
22	50	414	AGGGCGATGGCCAACTTCTAAGATGAAGAAGAACCCGAATGTCTAAGCTTAAACTGAGAT	1533	A_95_P027346	CV017191	Unknown	22.9596	13.9985	25.3871	2.19179	1	1	1	1	1	0	1	1
22	52	572	GTCGGTCTATGTTCAGTGTACGAGCGATCATTTTGGTCTTATAGGCCCGTATGTCATATG	1537	A_95_P268847	EB683229	gb|KR3B.111P23F.060119T7 KR3B Nicotiana tabacum cDNA clone KR3B.111P23, mRNA sequence [EB683229]	514.202	392.669	7.07334	14.1991	1	1	1	1	1	1	1	1
22	53	720	TGCACATATTTGACATTCTTTGTTAATCACCTTTCTGGGAGGAACAATGCTTCAGTTACT	1539	A_95_P140782	EB444622	tc|Rep: CTR1-like protein kinase - Solanum lycopersicum (Tomato) (Lycopersicon esculentum), partial (30%) [TC55189]	29.8396	14.9153	20.9697	85.9599	1	1	1	1	0	0	0	0
22	54	216	GTGTAATGAGATGATAGAGTCGTTGACACGATTCTAGAATCATAGGTCTTATAAGGGATT	1541	A_95_P078415	BP527507	Unknown	0	0	0	0	0	0	1	1	0	0	0	0
22	55	454	TTGTTATGGAACTGCATCAAGCGGTTTATATGACGACCACTTTCCATTGCACAACCTACA	1543	A_95_P071225	BP525651	Unknown	3.88929	1.83	5.22889	8.68458	1	0	1	1	0	0	1	1
22	56	80	TATCTCTGTAAACATACAGAGAATCAACTTCAAGGAGATCAACTTAGATGAATCTTGGGA	1545	A_95_P062165	BP135445	Unknown	0	0.79	0	0	0	0	0	0	0	0	0	0
22	57	495	CTGTAGGAATAGCCCTTCAGGCAGTTGTTATACCAAGTGTTAACATATTTATTTGGTTTG	1547	A_95_P089118	BP530354	tc|Rep: Chromosome chr7 scaffold_42, whole genome shotgun sequence - Vitis vinifera (Grape), partial (21%) [TC44668]	10.2933	2.13333	442.881	2505.3	0	0	1	1	0	0	1	1
22	58	1036	GTTTGTCCTCTGCTTCAGCATCCATGATAAAGAAATATCAGGATTTTCCTTTTGTATTGT	1549	A_95_P031851	AB017693	gb|Nicotiana tabacum WERBP-1 mRNA, complete cds [AB017693]	228.195	347.005	166.036	337.943	1	1	1	1	1	1	1	1
22	59	985	ACATTGATGGACGAATCGTTTTTCACACTATCAGCTTATCTATGAGTTAAATAACATGGC	1551	A_95_P027786	TA12483_4097	tc|Rep: Chloroplast chlorophyll a-b binding protein - Nicotiana tabacum (Common tobacco), partial (59%) [TC66377]	0.391666	0	1002.35	2.65888	0	0	1	1	0	0	1	1
22	60	869	TGGCAGTGTTGCAATCAGTCCTATTCTAAATGATGTGGTTCGCTTGAGCTATGCGCTTCA	1553	A_95_P204202	DV999794	gb|KL4B.104A13F.051104T7 KL4B Nicotiana tabacum cDNA clone KL4B.104A13, mRNA sequence [DV999794]	0.13125	0.446833	5.9278	4.24284	0	0	1	0	0	0	0	0
22	61	624	GGAGATTCAGAGCTGGAATTATGTGATATATTGTATGGTGCTAGTTTTCTAGATTGTTTG	1555	A_95_P200022	EB680907	gb|KL4B.111L18F.060128T7 KL4B Nicotiana tabacum cDNA clone KL4B.111L18, mRNA sequence [EB680907]	52.3555	139.036	8.45951	10.0129	1	1	1	1	1	1	1	1
22	62	1481	CCGAAATTTATTTCTGATGTACCCGGACACAAACAACTTCTTTTGTCATTGTGTTCATTT	1557	A_95_P026906	TA11920_4097	tc|Rep: S-adenosylmethionine synthetase - Nicotiana suaveolens, complete [TC43558]	2553.28	4295.84	133.127	737.502	1	1	1	1	1	1	1	1
22	63	446	CTTTTTTCCATTTCTCTGAATTTCTTGGTTTTCAGGTGAGGGAGGCACAGGGTAGGTGAA	1559	A_95_P073200	BP526157	Unknown	1.66875	4.89555	0.415729	0.154826	0	1	1	1	0	0	1	1
22	64	377	CCACTGGCTCATGGCTTAATCCCGATTCAACTGGTATAAGCAAACTCAAATTGAGTCAAG	1561	A_95_P068455	BP137134	Unknown	0	1.8125	0	0	0	0	1	1	0	0	1	1
22	65	443	TTCCTCTCTGAAATGTAAGACGAAGATTCTTTACCGACCAATAGGTATCTAGTGATATTC	1563	A_95_P139252	EB442986	Unknown	1.29167	0	83.1714	8.81023	0	0	1	1	0	0	1	1
22	66	811	TCTGTTGTTAGTATCTGTGTGCGTGTATGCTTGTGATTCTTTACGTACATTTCATTCATA	1565	A_95_P009271	TA14029_4097	tc|Rep: Arabinogalactan protein - Gossypium hirsutum (Upland cotton) (Gossypium mexicanum), partial (77%) [TC40781]	0	0.6675	5.23169	114.896	0	0	1	1	0	0	1	1
22	67	641	TGGTTTTGTTCATGCTATTTCTAGGTTGACCTGTTGTTATCAATGCTACTGGAATTTGCA	1567	A_95_P016481	EH616635	gb|CHO_SL004xg01f1.ab1 CHO_SL Nicotiana tabacum cDNA, mRNA sequence [EH616635]	168.167	207.47	136.393	310.663	1	1	1	1	1	1	1	1
22	68	687	AATGCCACATTTGAGATCATAGCCCCCGAGAAACCAATCCAGTTGAAGTTCAGTTCTGTA	1569	A_95_P266541	FG186509	gb|AGN_PNL210dr1_h5.trimmed.seq AGN_PNL Nicotiana tabacum cDNA 3', mRNA sequence [FG186509]	4.692	6.71845	3.52941	4.04336	1	0	0	0	0	0	0	0
22	69	858	TTCTGATTTTCTGGTCTTGTGGCTATAGCATGCACAGCAGCTGCTCTTTCACAGCATAAT	1571	A_95_P234349	FG174274	gb|AGN_RNC124xm18f1.ab1 AGN_RNC Nicotiana tabacum cDNA 5', mRNA sequence [FG174274]	0	0.395417	4.46982	8.9583	0	0	0	1	0	0	0	0
22	70	886	AAAGACTAGCTATCTCTCGGAGCTCAAGTCTGGCAAAGAGGTCATTGTGGTTGATCAAAG	1573	A_95_P267806	EB680163	gb|KL4B.106F03F.051125T7 KL4B Nicotiana tabacum cDNA clone KL4B.106F03, mRNA sequence [EB680163]	5.122	4.19667	212.605	9.46612	0	0	1	1	0	0	1	1
22	71	868	CCGGGATTTAGATGCTTGCTCTGCTGAATAAATTTGTTGTTGTGTTCTTAATAATGCAAA	1575	A_95_P010046	DV162733	gb|KP1B.001P21F.050628T7 KP1B Nicotiana tabacum cDNA clone KP1B.001P21, mRNA sequence [DV162733]	2676.68	2098.05	761.421	445.311	1	1	1	1	1	1	1	1
22	72	458	GAATAGGTACATCCAAAGAACAGATGTGCAAACGTTTCATCTTCACTTGAGTAGCATAAA	1577	A_95_P271696	AM820193	gb|AM820193 DL, diurnal library Nicotiana tabacum cDNA clone nt005097082, mRNA sequence [AM820193]	0.34	1.18166	0	0.494786	0	0	1	1	0	0	1	1
22	73	529	TGGGGTTTGTATACGAATTTAAGAGATGTACGATATTTGTGTACATGAGATTCCGGGTTT	1579	A_95_P047096	BP131570	Unknown	0.1875	0.441667	4.48786	3.48947	0	0	0	0	0	0	0	0
22	74	554	GTACTTAATTCTGCGGAAGCCCCTTTTTCCCACATTTTTGCAGAATCTTTTGACTTGTGT	1581	A_95_P030086	BP134515	tc|Rep: Predicted protein - Physcomitrella patens subsp. patens, partial (5%) [TC74065]	1.175	2.08375	4.50526	3.38567	0	0	1	1	0	0	1	1
22	75	386	CCCATTCTTACCACAAGCTTTTAATAATATGGCCGTGATCTGTCATTACGTGCGACTATC	1583	A_95_P178507	TA12267_4097	tc|Rep: Photosystem I assembly protein ycf3 - Nicotiana sylvestris (Wood tobacco), partial (70%) [TC62074]	7439.79	2556.33	60624.2	6349.32	1	1	1	0	1	1	0	0
22	76	841	ATTGGCTTACTCTTCAGAGCAGTAATGATCTAGTGATGACACCTGTTATTGGGCCCTCCT	1585	A_95_P156432	EH613946	Unknown	0	0	3.46571	3.21562	0	0	1	1	0	0	1	1
22	77	481	AGGAGTTCTTAGAGCATTGCAAGTGAAGAACAAAGCCGGTTTTAATTTATTACATGAAAG	1587	A_95_P050911	BP132515	Unknown	1.325	1.1625	0	0	0	0	1	1	0	0	1	1
22	78	502	TCTTGTATTGATTTTGTGATCTCTGATTGCTCACAAAGTGCTGCTTGCAGTCTCCATATC	1588	A_95_P278073	AM781079	gb|AM781079 seedling library, SL Nicotiana tabacum cDNA clone nt002069054, mRNA sequence [AM781079]	0.385	0	0	0.0749385	0	0	1	1	0	0	1	1
22	79	826	AGAGGTTCTCTTTGTTTTGAGCGCAAAAATTGACATGGCAGTTGTACTTCTCCCTCTATA	1590	A_95_P247167	EB425325	gb|KF8C.103A10F.051214T7 KF8 Nicotiana tabacum cDNA clone KF8C.103A10, mRNA sequence [EB425325]	266.835	293.163	104.482	153.12	1	1	1	0	1	1	1	0
22	80	719	CCATTGTTTGAAGCTAATATGGTCTGTTCTGTTGTTGCCTTACCGGAAATCCGGTCCTAG	1592	A_95_P136702	EB440471	gb|KN6B.106G04F.060104T7 KN6B Nicotiana tabacum cDNA clone KN6B.106G04, mRNA sequence [EB440471]	56.5004	38.9688	4.25604	14.4403	1	1	1	1	0	1	1	0
22	81	881	AGCAGATGTTGTCACAGCCTTGTCTTACCTTGCTGCACAAAGATTTGACAGTGATAGTAC	1594	A_95_P230109	EB426242	gb|KF8C.105J07F.051215T7 KF8 Nicotiana tabacum cDNA clone KF8C.105J07, mRNA sequence [EB426242]	110.723	227.586	69.0015	169.617	1	1	1	1	1	1	1	1
22	82	254	TATGCACCCTTTAGCTTAGATGTATTTGTATGCCTGTTTAAGTCGTTACAACTTCCAAAT	1596	A_95_P110177	CV019613	Unknown	3570.1	4136.11	587.109	279.659	1	1	1	1	1	1	1	1
23	4	835	GTGCTTCTGCATGCATCATACATCTTCTGACGGGAGCATTATCATTGCTCCTAGACATAA	1598	A_95_P306678	FG160865	gb|AGN_RNC019xi04r1.ab1 AGN_RNC Nicotiana tabacum cDNA 3', mRNA sequence [FG160865]	0.28	0.238	0	0	0	0	1	1	0	0	1	1
23	5	634	TCAAGTCCAATGATATCATTAAGACGCTTTGTTCCCATAATTTGAATATGTAGCTCCTGT	1600	A_95_P284288	EB430965	gb|KL5B.111F20F.060117T7 KL5B Nicotiana tabacum cDNA clone KL5B.111F20, mRNA sequence [EB430965]	23.7734	44.5746	11.0232	103.041	1	1	1	1	1	1	1	1
23	6	731	AAGCCTGGAACTACCCCTATTTGTCATTTCCTTCAAGATGATCAAATTGTCTTTATCCCT	1602	A_95_P233239	EB445705	gb|KR2B.109B03F.051229T7 KR2B Nicotiana tabacum cDNA clone KR2B.109B03, mRNA sequence [EB445705]	4.17625	7.26638	4.11205	319.524	1	1	1	1	0	0	0	0
23	7	839	CTTGATAGAATCTCCCCTCCACTGAGCATATGTCGTTACTTCTATGTAGTCTCTTCTATT	1604	A_95_P224477	FG148796	gb|AGN_RNC116xg09f1.ab1 AGN_RNC Nicotiana tabacum cDNA 5', mRNA sequence [FG148796]	1284.94	943.341	16.9425	62.4816	1	1	1	0	1	1	0	0
23	8	655	AGTTATCCATGGCTTCACCATGTCATTGCACCTTTCCAATATGGGTAATCAGGAGAACGG	1606	A_95_P056496	BP133971	Unknown	0	0.86818	1.88433	1.84872	0	0	1	0	0	0	0	0
23	9	584	CCTGTATTTGTACTTCTGATTCTTGTGTTGTATCATAATGTACTAGTCAATGGACTCCAA	1608	A_95_P211872	TA19710_4097	tc|Rep: ARG1 protein - Arabidopsis thaliana (Mouse-ear cress), partial (31%) [TC54629]	388.252	587.541	33.0142	42.2647	1	1	1	1	1	1	1	1
23	10	490	TCTGACGATCTCTATGAAAACAATGGCGACATTTCAGAGGCAAGAAAAAGAGAAAAGACT	1610	A_95_P073195	BP526156	Unknown	1.5975	1.82666	0	0	0	0	1	1	0	0	1	1
23	11	363	GGTTGTCTGAAAGGAGCATATATATTAAAATTTGAACCCTTGTAGTCATGTTTGTCCCTT	1612	A_95_P204082	TA17989_4097	Unknown	21.9389	27.5899	4.28174	2.98114	1	1	1	1	1	1	1	1
23	12	695	ATTGTCTTTATTCCTAGCTGGTAGCCTAGGATTGTTATATTCTCAAAACAATCACCTCTT	1614	A_95_P216482	TA20715_4097	tc|Rep: RAP2-like protein - Populus trichocarpa (Western balsam poplar) (Populus balsamiferasubsp. trichocarpa), partial (68%) [TC44678]	3.0275	1.55834	49.1337	378.371	0	0	1	1	0	0	1	1
23	13	348	GTAGTGAATAGTTGACGATTGGGAATTGAATTGAGAATTGGCAACTTGGGTCGTGCAAAA	1616	A_95_P092703	BP531939	Unknown	52.3209	55.9052	3.24252	7.48692	1	1	1	1	1	1	1	1
23	14	299	GTAAGCTTGCCATTGACAATCTTGTACGGTTAATTAGATTTTTGAATCCGTACAAGATAG	1618	A_95_P004281	FS432984	gb|FS432984 normalized full-length tobacco cDNA library Nicotiana tabacum cDNA clone TBK02GR0089_2_C04 5', mRNA sequence [FS432984]	3264.61	1995.55	1178.08	158.912	1	1	1	1	1	1	1	1
23	15	480	TTTTAGTGGGGTTTGTTCAGAGCAGTGTCGTCTACTTTATGTTTGTAATTATATGCATTG	1620	A_95_P271896	EB446045	gb|KR2B.110D15F.051229T7 KR2B Nicotiana tabacum cDNA clone KR2B.110D15, mRNA sequence [EB446045]	1.77111	0.59	3.72713	3.26837	1	0	0	0	0	0	0	0
23	16	758	TGGAAATATGAATGAGAAAGGTGAGAAGATGTACACAGTGTGTAATGATCCAAAATCTGC	1622	A_95_P117417	DV160331	tc|Rep: Chromosome chr8 scaffold_23, whole genome shotgun sequence - Vitis vinifera (Grape), partial (80%) [TC55160]	3.2425	5.9825	10.1863	91.9811	0	1	0	1	0	0	0	1
23	17	609	ACCTATAACTGTGTATAGTTCAAGAAAATCAAATGCCAGGATCTTCTGGCAACTGATCTT	1624	A_95_P095078	FG641869	gb|TT-04_O15 K326 early senescent leaf library Nicotiana tabacum cDNA, mRNA sequence [FG641869]	64.2041	68.2375	32.6448	145.259	1	1	0	1	1	1	0	1
23	18	425	GCTCCGGTTCGTCGGTCTTCTTTTGTTTTGATCCAGTTTTCTTCTCAACCATTAAGGTTG	1626	A_95_P037273	BP128961	gb|BP128961 MAT001 Nicotiana tabacum cDNA clone BY777, mRNA sequence [BP128961]	38.8268	41.1775	6.94219	132.416	1	1	1	1	1	1	1	1
23	19	609	CCGAAAAGAGGTCAAATAATGTATTGTGATGTGGCTACAGAACTTTTTTCTCTTACAAAG	1628	A_95_P262381	FG643390	gb|TT-02_O18 K326 late senescent leaf library Nicotiana tabacum cDNA, mRNA sequence [FG643390]	599.999	799.258	24.1478	41.9119	1	1	0	0	1	1	0	0
23	20	722	AGTTGAGTAAGGGATATTTGGCATATACAGCTGACATGGCTCAGCTTTTTCCATTCTCGT	1630	A_95_P148087	EB677275	gb|KG9B.101E19F.060120T7 KG9B Nicotiana tabacum cDNA clone KG9B.101E19, mRNA sequence [EB677275]	8.70857	5.70012	68.4444	63.7513	1	1	1	1	0	0	1	1
23	21	113	ATCATTCGACTCCGTCTAGCTTTTGGTTGAAGTTTGGTCATGGCCGGAAGAGTGCAAATT	1632	A_95_P020161	BP531287	Unknown	6.385	5.60589	17.1523	16.3954	1	1	1	1	0	0	1	1
23	22	594	CAATGCCCAAATGCTATCTTTATTATGCTATGCCATGGTTCAAGCAACAGTATTCCCCGG	1634	A_95_P065785	BP136426	Unknown	1.308	1.179	0	0	0	0	1	1	0	0	1	1
23	23	750	TAGATTCTTCCTATTGCATTTATTTTTGGGCAAGTGTCTTAAGTCCCTATCCCACGCCCC	1636	A_95_P215112	DV159226	gb|KG9B.005M15F.050721T7 KG9B Nicotiana tabacum cDNA clone KG9B.005M15, mRNA sequence [DV159226]	0.275	0.651665	0.756158	1.32437	0	0	0	0	0	0	0	0
23	24	96	GGCTGGAAGGTTCTGGTTAAACTTTGGATCGCGCATTTGCTCAAACGTAATTGAATGGTT	1638	A_95_P054626	BP133487	Unknown	1.49125	6.49721	0.876484	0.066465	0	1	1	1	0	0	1	1
23	25	259	AACGATCCTGCAACGTACATATTGCTAGCAAATGTGCTAGCATCGGAAGGGGATTGGAAT	1640	A_95_P109922	CV019507	tc|Rep: Chromosome chr6 scaffold_3, whole genome shotgun sequence - Vitis vinifera (Grape), partial (14%) [TC76221]	0.390833	2.499	2.80482	1.62891	0	0	1	1	0	0	1	1
23	26	172	GGAACTGGGAGTGTTATGAGACTTTCAATTCTTGTTTGTTGTTACTTTTGCTTTTCTTGT	1642	A_95_P103267	CV016430	tc|Rep: Proline-rich protein 1 - Capsicum annuum (Bell pepper), partial (44%) [TC73191]	1.6275	1.54541	136.307	784.32	0	0	1	1	0	0	1	1
23	27	119	ACTTTTGTATGATTTTGTCCTGGATCTAATCTCCACCTAGTTGATTTCTTTGACCCGATC	1644	A_95_P212787	FS391062	gb|FS391062 normalized full-length tobacco cDNA library Nicotiana tabacum cDNA clone TBK01A01NGRL0051_3_D08 5', mRNA sequence [FS391062]	5.80833	53.4304	10.5306	16.4129	0	1	0	0	0	1	0	0
23	28	1128	GACTGGCTTTTTAGTTGTTTATACCTAAGTTTTGATTGTCTCTTTCAGCCTGTGTAATCT	1646	A_95_P183942	TA13575_4097	tc|Rep: Chromosome chr2 scaffold_11, whole genome shotgun sequence - Vitis vinifera (Grape), partial (73%) [TC46686]	0.22	0	82.6648	1964.2	0	0	1	1	0	0	1	1
23	29	2235	CATTGTTCCTTTTTTGTTTCAATAAAGTGGCAATTTAGTTTGTCGTTGAGGTCGTCTGTT	1648	A_95_P129997	AB110952	gb|Nicotiana tabacum adc mRNA for arginine decarboxylase, complete cds [AB110952]	1026.14	1002.65	391.181	1391.82	1	1	1	1	1	1	1	1
23	30	410	ATGGTCGTCATGTGTTTTGTACTAAAATAGGACTGGTTTATTTGCTACATCATGGCATGT	1650	A_95_P079060	BP527673	Unknown	5.30125	5.35834	2.19793	6.52568	1	1	0	0	0	0	0	0
23	31	426	CCCAATGTGGTCAATTAATTTACTATCCCAATGTGTCCCTAACATTGTAACACCATTCTA	1652	A_95_P079065	BP527674	Unknown	3.30375	2.27	0	0	0	0	0	0	0	0	0	0
23	32	609	TCCTTCCCTTATTTATTTTGCCGTTTGAATCAAATCCTTACAAAGGGAAGCAATGTGATT	1654	A_95_P052626	BP132974	Unknown	0	0	0	0	0	0	1	1	0	0	1	1
23	33	375	GAGCTCCTACATTTGCAGTGATAAGAGGAAGAGAATTATGGAGATGTCTTTTGAAGACAT	1656	A_95_P092523	BP531842	tc|Rep: Chromosome undetermined scaffold_79, whole genome shotgun sequence - Vitis vinifera (Grape), partial (61%) [TC66530]	743.51	653.298	12.34	28.3794	1	1	1	0	1	1	0	0
23	34	774	TTGTGTTCACATGTTCTTGATGTTGTATTCTTGGGGTTTGTTATGCGAAATTGGCAGGCA	1658	A_95_P014281	EB680757	gb|KL4B.111E15F.060128T7 KL4B Nicotiana tabacum cDNA clone KL4B.111E15, mRNA sequence [EB680757]	58.28	22.8104	194.663	59.4188	1	1	1	1	0	1	1	1
23	35	619	TTAGCATACGCATTTCATCTTATACCTGATTGATGAGATCTCTCAATGAACTGAATGTGT	1660	A_95_P215132	TA20419_4097	tc|Rep: Chromosome chr19 scaffold_4, whole genome shotgun sequence - Vitis vinifera (Grape), partial (42%) [TC50298]	4.13	2.67445	2.74911	3.03235	0	0	1	1	0	0	1	1
23	36	958	GTTAGTCCCGGTCATTGATGTGATTTTTATTAATGAAGCTATGAAGTACTAGTTCTTCTG	1662	A_95_P180877	TA12846_4097	tc|Rep: Vacuolar membrane ATPase subunit c'' - Citrus limon (Lemon), partial (97%) [TC41009]	19.8075	53.0016	11.9817	8.21927	1	1	1	1	0	1	1	1
23	37	843	CTCATATGTCACTCGTTCTGTACTCTAGCTGCACGTGCATGATGTCTGTTACTAACTGAA	1664	A_95_P289358	FG141965	gb|AGN_RPC023xo03f1.ab1 AGN_RPC Nicotiana tabacum cDNA 5', mRNA sequence [FG141965]	0	0	3.21239	3.74964	0	0	0	0	0	0	0	0
23	38	967	GTGTTCAAAAGGCTTGATTCTTTCCTGCTGCTGCAAAAGAGTTTACAATGTTTTTTCTTT	1666	A_95_P013876	TA17441_4097	tc|Rep: Fiber protein Fb34 - Gossypium barbadense (Sea-island cotton) (Egyptian cotton), partial (86%) [TC46190]	0	2.998	27.6948	38.9192	0	0	1	1	0	0	1	1
23	39	381	TCAAGAACCTTCTCTTGCTCCCATCACCCTTGATCCAGTCATATCTGTCAAATAATTTTT	1668	A_95_P221817	EH617231	gb|CHO_SL006xe01f1.ab1 CHO_SL Nicotiana tabacum cDNA, mRNA sequence [EH617231]	5.445	1.92875	2.87307	7.91973	1	0	1	0	0	0	1	0
23	40	464	AACCCTCTGTGAAACAGCATAGTCTATAAACTGCTGATGTCAAAAATGCTTTTGTACTCT	1670	A_95_P304723	AM799542	gb|AM799542 seedling library, SL Nicotiana tabacum cDNA clone nt002063056, mRNA sequence [AM799542]	79.345	104.712	51.9561	210.899	1	1	1	1	1	1	1	1
23	41	842	ATGAACCCTCATTAGATAACTGTTTTATTTCAACTAGCTATGATCCCACAACTCACTTTG	1672	A_95_P225048	EB446006	gb|KR2B.110B10F.051229T7 KR2B Nicotiana tabacum cDNA clone KR2B.110B10, mRNA sequence [EB446006]	258.173	202.038	100.228	299.12	1	1	1	1	1	1	1	0
23	42	628	CTTGTTAATTCTCGTCGTTCACATACGGCCTTCTAATACAAATAAATAAGCTTCTTGCAA	1674	A_95_P159652	EH618070	gb|CHO_SL011xa07f1.ab1 CHO_SL Nicotiana tabacum cDNA, mRNA sequence [EH618070]	0	0	2.77205	6.51801	0	0	0	0	0	0	0	0
23	43	969	AAATGCTACAACTTCTGTTGACGCCATATCGATCTGCATCGGCTTGCAACTATGGACACT	1676	A_95_P219242	TA21355_4097	Unknown	0.485	0.3275	2.00883	6.46078	0	0	0	0	0	0	0	0
23	44	373	TCCGCTTATGATAATTAGTGCCCGATTTGGATAACTCTTCATTTTGGAGAACACCTTAAT	1678	A_95_P046236	BP131343	Unknown	0	0	0	0	0	0	0	0	0	0	0	0
23	45	820	ATATGTGGGCTTTGGCACAAAGTATGGGTAGCATTACATGTCAGCAGGGAGATCATCTGA	1680	A_95_P310858	FG158781	gb|AGN_RNC023xh05f1.ab1 AGN_RNC Nicotiana tabacum cDNA 5', mRNA sequence [FG158781]	1.92	3.30014	16.061	4.55342	0	1	0	0	0	0	0	0
23	46	907	AGTGAGATACTCTTGTCTCTTGAATGCAACTACTACACAGAAAGAGTATTTGATCCTCGT	1682	A_95_P260066	EV849909	gb|FSI_38 flooding-treated Nicotiana tabacum cDNA library Nicotiana tabacum cDNA, mRNA sequence [EV849909]	0	1.26875	3.3071	0.271255	0	0	1	1	0	0	1	1
23	47	918	AGACCCCAACCGGGAACTTTAGACACTTTTTATTACCAGGGGAAACAAATCGGTCTAGAA	1684	A_95_P170626	EH664948	Unknown	2.815	1.0275	0	0	0	0	1	1	0	0	1	1
23	48	785	TATTCTGAGACTGAAATTTAGCCCTTTGGAAACTGGAGTGAACTCGCTCTGCAGGCATTC	1686	A_95_P283763	FG153246	gb|AGN_RNC106xm02r1.ab1 AGN_RNC Nicotiana tabacum cDNA 3', mRNA sequence [FG153246]	0	1.24	0	0.498077	0	0	0	0	0	0	0	0
23	49	425	ACGCAATTCTTGATCTTTTTAGAATTCTGAAGGACATCGATCTTTCGCCTTGCGCAAGGA	1688	A_95_P085225	BP529225	Unknown	1.80333	0.973	5.09492	4.52671	0	0	1	1	0	0	1	1
23	50	492	ACGCTGAGAGACATGAGTAGATATCAATACACACCCAAATACAAAGAATTAAACGTTTGA	1690	A_95_P005796	BP134044	Unknown	2.27687	3.83577	5.81913	9.82794	1	0	0	0	0	0	0	0
23	51	451	GTCTCAAAAATGCCAACAATTCAGTTGTGGAAAGATGGGGAGATGAGAGCAGAGGTGATT	1692	A_95_P295468	FS415155	gb|FS415155 normalized full-length tobacco cDNA library Nicotiana tabacum cDNA clone TBK02GR0039_4_H11 5', mRNA sequence [FS415155]	16.089	10.1941	1495.44	104.631	1	1	0	1	1	0	0	0
23	52	693	TTCTGTATTTCAGGCCTAACCCGCTCTGTCACCTTTCTCATTTTGCTTTTGTCATGCACA	1694	A_95_P265226	FG190639	gb|AGN_PNL216cr1_c3.trimmed.seq AGN_PNL Nicotiana tabacum cDNA 3', mRNA sequence [FG190639]	1.56	4.52893	1.31435	1.40532	0	1	1	1	0	0	1	1
23	53	384	ATTCCGTTTTCCAGTTGAATGGGTTGGGTTTCGATCCCAATTCGGGTTCTCCTTGTGTTA	1696	A_95_P085140	BP529205	Unknown	11.0806	18.5136	2.17485	3.23094	1	1	1	1	0	1	1	1
23	54	269	ATTTCACAGTGCTGCTGATATCCACTCGGGCTTTTATGGAGTTGAAAAGCAGGGGTAATC	1698	A_95_P073740	FG170373	gb|AGN_RNC002xf01r1.ab1 AGN_RNC Nicotiana tabacum cDNA 3', mRNA sequence [FG170373]	1.245	3.03	1.5779	1.55376	0	1	0	0	0	0	0	0
23	55	239	CAGAGACGAGATACGTACAATAGGAGAAGAAGAATTGACATGTAATGGTACCACAATAGG	1700	A_95_P059301	BP134704	Unknown	13.315	7.5821	0	0.493178	1	1	1	1	0	0	1	1
23	56	325	CAACAGGCTTGCATTTGCATTTGCATGTATTTGTGTTGCAGATTATATCTTTTCACAGTA	1702	A_95_P111247	CV020122	Unknown	0	0.58	0	0	0	0	0	0	0	0	0	0
23	57	472	CCCCGAACAACGTGTAAGTACACAGTAACGCCTTTCCCACTTTCTTCCAAAAATGATAAT	1704	A_95_P264281	AM796201	gb|AM796201 DL, diurnal library Nicotiana tabacum cDNA clone nt005238064, mRNA sequence [AM796201]	2.75375	0.0694445	1.23814	0.151366	0	0	1	1	0	0	1	1
23	58	870	CAACAATGGTATGCTGGCATAGGATCAATTTGTCAAGATGACCGCTATATACCACAGCTG	1706	A_95_P299158	FG134511	gb|AGN_ELP014xh12f1.ab1 AGN_ELP Nicotiana tabacum cDNA 5', mRNA sequence [FG134511]	1.205	1.82034	0	0	0	0	1	1	0	0	1	1
23	59	629	TCTGGACGAATTGTGATGATGCTGTGAACATTTTACAACTTATCATGATACCAATGGATA	1708	A_95_P047356	BP131637	Unknown	0.2	0	0	0	0	0	0	0	0	0	0	0
23	60	810	CGAAACAATTTCTGGTTCTCCCTCGATTAAACTCTTATTGCTCGTGCTGTCCTTTTCCCG	1710	A_95_P303573	FG165853	gb|AGN_RNC010xo14r1.ab1 AGN_RNC Nicotiana tabacum cDNA 3', mRNA sequence [FG165853]	5.0075	8.61065	2.1894	1.74469	1	1	0	0	0	0	0	0
23	61	814	ATAGGCAGGTAACACGTGGAAGGAAACGACATGATTTAAGGTCCCCCAGTCATGATCATT	1712	A_95_P261351	EB445678	gb|KR2B.108P18F.051229T7 KR2B Nicotiana tabacum cDNA clone KR2B.108P18, mRNA sequence [EB445678]	52.4311	49.5864	134.476	124.01	1	1	0	0	1	1	0	0
23	62	390	AGATACCTGTACTTATTCTGGTTTAACATCCCGGTCCCTATACTCCATAAAGTTTCATCC	1714	A_95_P071130	BP525624	Unknown	5.4825	6.2035	1.65438	1.90766	1	1	1	1	0	0	1	1
23	63	294	GGTGCTGGTGGATATCTGGAATTAGAGTTTTTAAATATTTCATCTCACTTCAGCTAAATG	1716	A_95_P106967	DW003761	gb|KR3B.106M07F.051109T7 KR3B Nicotiana tabacum cDNA clone KR3B.106M07, mRNA sequence [DW003761]	3882.38	1269.74	1280.6	3950.23	1	1	1	1	1	1	1	1
23	64	770	ACCACTGGTGTTGAACAAGTTTCAGAATTTGCATCTAATGTTTAGTTCAACTGTTTGGTA	1718	A_95_P005171	TA11929_4097	Unknown	7144.34	7114.69	7502.45	7559.72	1	1	1	1	1	1	1	1
23	65	551	GTTGAATCTGAGTAACAATTCTCCTGAGTTGTCTTTCAATCTTATTCTCTATGGACTTTG	1720	A_95_P001281	TA16836_4097	tc|Rep: Ribosomal protein L30e - Pisum sativum (Garden pea), complete [TC54597]	305.118	196.827	553.632	157.174	1	1	1	1	1	1	1	1
23	66	573	CCTTGAAAATTGAGAGTGGTACAATTGTGCCGTAGACGCGGAAAAGAAACAATAAGAAAT	1722	A_95_P222027	TA21943_4097	tc|Rep: Ferredoxin III - Musa acuminata (Banana), partial (90%) [TC51824]	138.315	76.8103	5.06896	10.8923	1	1	1	1	1	1	1	1
23	67	943	CCGTCAGCTTTACGTGATTTTCTTATTTAAGTCTGTTCCATATGCATTTATAGAAAAGGG	1724	A_95_P187637	TA14391_4097	tc|Rep: Pectin methlyesterase inhibitor protein 1 - Capsicum annuum (Bell pepper), partial (98%) [TC43152]	0	0.152	419.346	0.891434	0	0	1	1	0	0	1	1
23	68	639	GTCCTGTATGTGGGATTGTGCATTTTAATTTTCTGCAACTAAACCAAATGATACTTGAGA	1726	A_95_P141507	FG637475	gb|TT-30_J09 Samsun trichome library Nicotiana tabacum cDNA, mRNA sequence [FG637475]	31.445	8.53557	159.878	321.856	0	1	0	0	0	0	0	0
23	69	383	GTATGTGTTATCATGATCCTGAACTTAAATGAAATGGGCTTTAACTAACTCTATAACCCG	1728	A_95_P114737	TA12197_4097	Unknown	951.06	1006.08	347.83	460.284	1	1	1	1	1	1	1	1
23	70	537	GACCTTGTCTACAATTTTGTTGCTGGATACAGTTCTAAGGTTTCTCCATGAGCATGGAAA	1729	A_95_P288593	FS412034	gb|FS412034 normalized full-length tobacco cDNA library Nicotiana tabacum cDNA clone TBK02GR0031_3_A06 5', mRNA sequence [FS412034]	18.565	2.91578	12.2885	16.5985	0	0	1	1	0	0	1	1
23	71	373	CGATGATGACATGGGCTTCAATCTTTTCGATTCAGAAGAATCGAAAGCATTCAAAGCCCG	1731	A_95_P187862	TA14445_4097	Unknown	75.5966	66.5419	30.1978	29.9055	1	1	1	1	1	1	1	0
23	72	1207	ATCCAAGTTGTATTGATTCCCTATCACTAGGACAGTCACTGCTGTCAACTTCTATTGCGC	1733	A_95_P183867	TA13554_4097	Unknown	86.3916	80.5368	78.0093	47.3786	1	1	0	0	1	1	0	0
23	73	440	AAGATGACAAGATTATAGCAGTATGTGCTGATGATCCCGAGTTCCGCCACTACTCAGACA	1735	A_95_P147052	EB425859	gb|KF8C.104I01F.051214T7 KF8 Nicotiana tabacum cDNA clone KF8C.104I01, mRNA sequence [EB425859]	15.3725	24.8537	173.956	274.435	1	1	1	0	0	1	1	0
23	74	821	GTGTATTGTTGTGGCCCTTTTGCTTCTGCAAAAATGTGTTATCATAAGGAAGGATTTTCC	1737	A_95_P018206	TA12832_4097	tc|Rep: Chromosome undetermined scaffold_129, whole genome shotgun sequence - Vitis vinifera (Grape), partial (45%) [TC44746]	3519.39	2672.61	552.984	3675.32	1	1	1	1	1	1	1	1
23	75	159	CCAAAGTAAGTTTTATTTCCAAGCTCTCCTTCCAAAGTCTTGAGTATTTCTATGAATTCC	1739	A_95_P242092	AJ719082	gb|Nicotiana tabacum cDNA-AFLP-fragment MBT44-335B, cultivar Bright Yellow 2 [AJ719082]	0	0	1.21293	1.54247	0	0	1	0	0	0	0	0
23	76	820	CTCTTCCAGCTCCCGTGCTTTGGTGCTCTTTATATCTTTTGCAGTGTATGTTAGCATCAG	1741	A_95_P285678	FG141850	gb|AGN_RPC024xh14f1.ab1 AGN_RPC Nicotiana tabacum cDNA 5', mRNA sequence [FG141850]	41.2685	46.0417	30.4742	77.4552	1	1	0	0	1	1	0	0
23	77	239	ATCCCTCCCGTTGAGTTGGGAAAAGATGATGCTAATGCTGCCAAAGCTTAAAAGTTTTTT	1743	A_95_P081670	BP528318	Unknown	11.3933	5.68	1.4446	1.94089	1	1	1	1	0	0	1	1
23	78	708	GGCGGGTTTTAGCCATTTGTAGAAGAATTTATTAGGAAAATCTCATGTTCTTCTGCTATT	1745	A_95_P017361	TA17571_4097	tc|Rep: Chromosome chr19 scaffold_4, whole genome shotgun sequence - Vitis vinifera (Grape), partial (28%) [TC49914]	0.26	0	44.4879	28.6706	0	0	1	1	0	0	1	1
23	79	1583	CGCTTCTGTCTCAAATTAGTTTGAGATTTGACTATATGAGTTCTTTGTACCTTCTCCTCT	1747	A_95_P176397	X92964	gb|N.tabacum mRNA for cyclin A-like protein (clone 105) [X92964]	0	0	1.78518	1.57982	0	0	1	1	0	0	1	1
23	80	778	GTAATTCAAGTTTCCTCATTGATTCGATTCCGGTGCCGAATTCCAAGGAGACCACTTGCT	1749	A_95_P255009	FG137076	gb|AGN_ELP006xp14f1.ab1 AGN_ELP Nicotiana tabacum cDNA 5', mRNA sequence [FG137076]	0	0.525	2.79009	7.14042	0	0	1	1	0	0	1	1
23	81	311	ATTCTTTTTGGTGAACTTGTTTGGTATGTTTTATGTGACTTCCGTGGTTTGGTTGGGCAG	1751	A_95_P095568	BP533243	Unknown	0	2.345	1.24208	0.657597	0	0	0	0	0	0	0	0
23	82	1047	AGTACTTAGACCTGATTTTCCAGGCTTTTATCATTCTGCTATCCTCAACACACATGACGT	1753	A_95_P212047	TA19746_4097	tc|Rep: Chromosome chr8 scaffold_23, whole genome shotgun sequence - Vitis vinifera (Grape), partial (47%) [TC43450]	2.65667	5.15748	26.0523	24.9115	1	1	0	0	0	0	0	0
23	83	776	GTAGTGTAGAGTCTGTGAAGTGAGGATATATCAAGTTGCTATGTTGGCTTGAAAATATAT	1755	A_95_P116242	DV158853	Unknown	37.3685	20.7355	21.2426	34.8923	1	1	0	0	1	1	0	0
24	3	491	TCTGTCATCTCATCTGAGCATTCACAGAAATGTTTTAACATATAGTAGAATCGAACATGG	1597	A_95_P085240	BP529229	tc|Rep: Neutral invertase 2 - Populus sp. UG-2006, partial (5%) [TC66510]	1.59667	2.98	1.82371	2.68003	0	1	1	1	0	0	1	1
24	4	413	ACATCCCATGAGTGCTTGCTTCTTCCTTATGAACAAGCACTTACAAGGGAGGATTCAACT	1599	A_95_P181177	EB679951	gb|KL4B.102L05F.051125T7 KL4B Nicotiana tabacum cDNA clone KL4B.102L05, mRNA sequence [EB679951]	83.6745	77.9236	14.3088	27.5943	1	1	1	1	1	1	1	1
24	5	343	GGGGGACCACCCTCTAGTAGGAGATATGGCATAATGAAAAATAGAATAGAGGAATTCATA	1601	A_95_P129167	EB428907	tc|Rep: Cysteine-rich protein - Nicotiana tabacum (Common tobacco), complete [TC63281]	26982.4	52620.7	4.83813	8.95828	1	1	1	1	1	1	1	1
24	6	458	CTGTGGATTAGTTTCTATGTTTAATTGTGTATGTAGCTGCTGTTGTAAAGGGATCATGAA	1603	A_95_P202227	TA17590_4097	tc|Rep: Chromosome chr11 scaffold_170, whole genome shotgun sequence - Vitis vinifera (Grape), partial (43%) [TC62224]	0.935	2.351	4.2356	15.3556	0	0	1	1	0	0	1	1
24	7	688	GTAATATTTCAGCTGAGAAGTATGATTTGGTTCATTTTGATAACGATCACAAGCATCAGC	1605	A_95_P291498	FG192314	gb|AGN_PNL218dr1_e5.trimmed.seq AGN_PNL Nicotiana tabacum cDNA 3', mRNA sequence [FG192314]	0	0.945	0.309721	0	0	0	1	1	0	0	1	1
24	8	455	GTTTTCTAACGATATCCATTACAGGAATTGTTTGTACTTCTTCTATCCCTCCCTTCCTGG	1607	A_95_P089858	BP530689	Unknown	136.562	222.732	6.9916	6.06855	1	1	1	1	1	1	1	1
24	9	334	TCCAGGGGGAAAAAACAGGAGAATGCTTAAAGTTGGGATAAGCTGAATGTATTGGAATTA	1609	A_95_P220427	EH619790	gb|CHO_SL022xc14f1.ab1 CHO_SL Nicotiana tabacum cDNA, mRNA sequence [EH619790]	34.1878	31.1437	12.0372	28.0056	1	1	1	1	1	0	1	1
24	10	924	AAGGGTTCGATCCGGATGTTGATCTTGTAAAAACTGGTATTGCAAACCAAACTACAATGT	1611	A_95_P197797	DV159527	gb|KP1B.037K14F.050623T7 KP1B Nicotiana tabacum cDNA clone KP1B.037K14, mRNA sequence [DV159527]	35.8976	32.7024	1460.68	117.877	1	1	1	1	1	1	1	1
24	11	279	GTAGCCATTATTAACAAGTCACTCTTGCATTCTAATTGTAGGAGGGAAGTACAATAAGTC	1613	A_95_P154072	EB684240	Unknown	244.16	198.668	11.5197	16.0761	1	1	0	0	1	1	0	0
24	12	543	GTTGTGAGGTCTTGATTACATTCTGTGTTATCCTGTATTAGTCTAGAACTTGTTCCGTGT	1615	A_95_P047991	BP131795	Unknown	0.95	2.44437	0.929463	1.38338	0	0	1	1	0	0	1	1
24	13	749	TATTATGTATCTAGTTAGTATGAATAATATTACAGCTTTCATGAAGCTTCTCAGCGGCCG	1617	A_95_P273816	TC73680	tc|Rep: Chromosome chr4 scaffold_6, whole genome shotgun sequence - Vitis vinifera (Grape), partial (32%) [TC73680]	25.4704	4.05167	1.00301	1.99547	1	1	1	1	1	0	1	1
24	14	1514	CCAGTACTATCATCAGTCTTGTATCATTTCCTGAAATAAAGTAGAGATGCACGTATTTGT	1619	A_95_P239644	AB052557	gb|Nicotiana tabacum NTGT1a mRNA for glucosyltransferase, complete cds [AB052557]	0.592	0.43625	77.9859	2.32502	0	0	1	1	0	0	1	1
24	15	845	GTCCATGGCTCTATGCATTTCTGTTTATTCAGGTACACAACTTCTGAAACCATATGTTGT	1621	A_95_P290918	DW001879	gb|KR3B.101G02F.051107T7 KR3B Nicotiana tabacum cDNA clone KR3B.101G02, mRNA sequence [DW001879]	0.71	1.53	2.20232	5.33727	0	0	0	0	0	0	0	0
24	16	1032	GTACTCAGTTTCCTTCTCCTTGGAACAGGGAATTATCTAGTTACCTCTTGACGGATTCGT	1623	A_95_P239324	EX465019	gb|MH-2 tobacco suppression subtractive hybridization cDNA library Nicotiana tabacum cDNA clone MH-2 cDNA 5' similar to harpin inducing protein 1-like 18, mRNA sequence [EX465019]	0.365	1.00727	0	0	0	0	1	1	0	0	0	1
24	17	579	GGTATTGTCCCGTAAACTTTGCTCAAATTCGGATATGTCGAAGATTAATATATGGATGTG	1625	A_95_P003701	FG638416	gb|TT-48_C04 Samsun trichome library Nicotiana tabacum cDNA, mRNA sequence [FG638416]	3.605	1.89633	26.6143	9.47887	1	0	1	1	0	0	1	1
24	18	548	AACAAGAGGATCTTGGAAAAACTTATTCGCAAGAGCAAGGGCCAGAAGACTGCTCTGCAT	1627	A_95_P282433	AM795226	gb|AM795226 seedling library, SL Nicotiana tabacum cDNA clone nt002043046, mRNA sequence [AM795226]	12.3717	4.53667	0.386689	0.225694	1	1	1	1	0	0	1	1
24	19	330	GCTGAATAATGTTCTTGACTATCCAACTGTTTAGGTTGTGTCCAAAATTTGCAGGAAATT	1629	A_95_P096733	BP533739	tc|Rep: ATP synthase subunit beta - Nicotiana sylvestris (Wood tobacco), partial (16%) [TC76735]	49.9497	35.1784	1.50196	1.7716	1	1	1	1	1	1	1	1
24	20	1992	TTGGACTTAAAATTGTGCCCGATTTCCTGTTGCTGCTTAATGAATTTGTTGATCCTTTCA	1631	A_95_P016431	TA13483_4097	tc|Rep: Isocitrate lyase - Solanum lycopersicum (Tomato) (Lycopersicon esculentum), complete [TC50652]	93.738	96.1855	2.55451	3.00961	1	1	1	1	1	1	1	1
24	21	389	GGTCGCCCTGTTTCTAGTGTGTTGGATATCTTGAGCCTTACAAGATAAAAAATGTACTAT	1633	A_95_P159807	EH618284	Unknown	100.616	120.76	299.309	4348.65	1	1	1	1	1	1	1	1
24	22	360	ATGAAAGACTTTCCAATACCTTTAAACATCAAACTCCCATGCAGGTACTCGAGTACCTGC	1635	A_95_P048561	BP131943	Unknown	0.470625	1	0	0	0	0	1	1	0	0	1	1
24	23	121	ATTCCTTTTGCAGCATTTCACACGTGTTGCACATTGCAACAGCATTCAGGTTTGCACTTC	1637	A_95_P103752	CV016676	Unknown	0	0.161666	0	0	0	0	1	1	0	0	1	1
24	24	897	TAACCTTCTATGCTATAGTAAGTCCACATGACCAGTCGATTAGCGTCCTCCCAAGTTTCT	1639	A_95_P200027	EB678155	gb|KG9B.103L18F.051128T7 KG9B Nicotiana tabacum cDNA clone KG9B.103L18, mRNA sequence [EB678155]	2.274	3.61738	5.60623	5.24991	1	1	1	1	0	0	1	1
24	25	555	ATAGGTTGGTATGATCCTTTATCCCCAAATTCTCCAATTTAGAGAAACATGTACAAATGG	1641	A_95_P082140	BP528441	Unknown	0.055	0.7975	0	0	0	0	1	1	0	0	1	1
24	26	1556	CATGCTGATGCTGCAGTTCACTTGAAGATGACAATAAGATGTTTGTTAGTATTTGGTTCC	1643	A_95_P012346	TA13959_4097	tc|Rep: Chromosome chr6 scaffold_3, whole genome shotgun sequence - Vitis vinifera (Grape), partial (92%) [TC47004]	77.9757	148.681	466.649	244.909	1	1	1	1	1	1	0	0
24	27	422	TCACATTAGTGGTCTTGTTGCTGCTCAGGAAGCTGCGGATCCGTTTGAATATTGTGACTT	1645	A_95_P004841	DV160254	gb|KP1B.102L12F.050722T7 KP1B Nicotiana tabacum cDNA clone KP1B.102L12, mRNA sequence [DV160254]	1076.48	1672.28	1040	619.131	1	1	1	1	1	1	0	0
24	28	844	TATTTTGGTTGTGCGAAGTTATTATCTAGCATTTCCATTTTGCCTGAGCAGCTCTGTGGC	1647	A_95_P010726	EB449682	tc|Rep: Nascent polypeptide-associated complex subunit alpha-like protein 2 - Arabidopsis thaliana (Mouse-ear cress), partial (78%) [TC41966]	162.953	143.094	38.2373	8.84213	1	1	1	1	1	1	1	1
24	29	639	AGCCAAAAAGTATGTCCAAATTTGCATACATCCATATTCCCCTGTACGCAAGAAGCTACT	1649	A_95_P067730	BP136949	Unknown	26.7846	20.4245	0.64315	1.05349	1	1	1	1	1	1	1	1
24	30	556	GATTGTTAAGCACGTTGAGAGCTGGAACATTTCTGCTCTTGAAGCCGTTGGCCAGATTTT	1651	A_95_P265981	FG633273	gb|TT-21_P18 tobacco leaf library Nicotiana tabacum cDNA, mRNA sequence [FG633273]	8.78313	8.69917	29.3518	13.1291	1	1	1	1	0	0	1	1
24	31	560	ATCCTATAATGAGTGCTGTGGAAGTACAATTAGAACATCACTTGCGTAATGAGAAACTTC	1653	A_95_P041571	BP130124	Unknown	2.275	0.395	1.44759	1.58792	1	0	1	1	0	0	1	1
24	32	690	GAACGTCTAATGATAGATCATTGCGGTCTCTACTGGACCAGTTCCTCTTTTTAGTCAGCC	1655	A_95_P134182	EB436164	Unknown	125.438	191.065	1063.9	2292.36	1	1	1	0	1	1	1	0
24	33	789	TATGTGCTTTGGGCGAGGCTCAGTACTTGAATCGTACGTTCGTGATGGATTTGAGTATCT	1657	A_95_P027136	EB682803	gb|KP1B.113M13F.060117T7 KP1B Nicotiana tabacum cDNA clone KP1B.113M13, mRNA sequence [EB682803]	3.2025	5.19707	33.0988	31.2953	1	1	1	1	0	0	1	1
24	34	788	GACCTACTGGCAAGATGCCTCCCAACGGGTCTTTGTTAAATGAATAGCTTTTGTTTGCTC	1659	A_95_P289688	DV160487	Unknown	23.658	53.0327	70.4402	24.6447	1	1	1	1	0	1	1	1
24	35	824	GTGACTGCACTGGATTTATTCTTTTTGTTCTGCTGAAATTAAACCTGATAGATTGTGTCT	1661	A_95_P119947	DV999574	Unknown	6.69667	0	6.44646	11.4257	1	0	0	0	0	0	0	0
24	36	353	GTAAGAACTATAATTGACTTCTTGGGATCTTTGGACTTCTGCGAGGAAGGCCATCCATTT	1663	A_95_P078485	BP527526	Unknown	0	0	0	0	0	0	0	1	0	0	0	1
24	37	869	GTTACAATCAAAGTCTTGTGGTTGCTTTGTCTATTTCATAATCGGATTGGATTTGAGTGT	1665	A_95_P212592	TA19869_4097	Unknown	0.415	1.925	0	0	0	0	1	1	0	0	1	1
24	38	681	ATCTTCTGGTACTTTCTTACTTTGGGTCCAGATTCATTTATTTGGTAATAAAGGTCCGAA	1667	A_95_P088468	BP530079	Unknown	0	0	0	0	0	0	0	0	0	0	0	0
24	39	835	TGATAAACTTCATGTGACATCTCTCAGTGTTAACAGTGATAATATGGGGCGTAAACTAGC	1669	A_95_P303123	FG171130	gb|AGN_RNC101xa19r1.ab1 AGN_RNC Nicotiana tabacum cDNA 3', mRNA sequence [FG171130]	2.20334	5.90583	0.880794	1.23273	1	1	1	1	0	0	1	1
24	40	516	GAACCTGGCAGAAATTTGTTGATAAAGGACCAGAATATCAAATATGGCTCAGGCAATAAT	1671	A_95_P275123	AM823312	gb|AM823312 COL, cold overnight library Nicotiana tabacum cDNA clone nt006037030, mRNA sequence [AM823312]	0.88	4.92333	47.7035	13.2778	0	1	0	0	0	0	0	0
24	41	715	AAAGGCACTTGACTACCGAAGAAGTACTGTTGATACTGCCAAGGTTCCATGCAATTCGGT	1673	A_95_P090763	BP531082	Unknown	4.29666	1.5175	0	0.17065	1	0	1	1	0	0	1	1
24	42	415	CTTCCAATATCTCTGTTATATAATCAAATCCATAAGATTGAACCAAACGGCAAACCTCCC	1675	A_95_P038221	BP129211	Unknown	0.36375	0.031	0	0	0	0	1	1	0	0	1	1
24	43	795	AATATGATATGATCAATATGCCCGCCCAACCTTATTTCCAACTCGAGTTTTCCCCTGCAG	1677	A_95_P272586	FG147408	gb|AGN_RPC005xa07f1.ab1 AGN_RPC Nicotiana tabacum cDNA 5', mRNA sequence [FG147408]	29.053	28.6069	2.92596	34.8046	1	1	1	1	1	1	1	1
24	44	733	GCAAGAGCGTGAAGTGTTGGGGAGAACTTTGATTTAATTATTGAGAGTTGTGAAATAAAT	1679	A_95_P003496	DW004770	tc|Rep: DELLA protein GAI - Solanum lycopersicum (Tomato) (Lycopersicon esculentum), partial (21%) [TC55047]	41.708	14.4309	675.517	226.147	1	1	1	1	1	0	1	1
24	45	586	GAGTTAGCGCGTGTTTGGTTGTAAAGATGTAGATCGTCGATCAATTCGAACCGGTAAAAA	1681	A_95_P219972	TA21509_4097	tc|Rep: Heat shock protein Hsp20 - Anaeromyxobacter sp. (strain Fw109-5), partial (15%) [TC56495]	0	1.055	0	0	0	0	0	0	0	0	0	0
24	46	765	CTGTTCTTGTCTCGGAGCACATTGTAATCTTTAAGGAATTGTTCATAGTCCTACAAAAAA	1683	A_95_P293438	EB435226	gb|TL13.109O07F.060320T7 TL13 Nicotiana tabacum cDNA clone TL13.109O07, mRNA sequence [EB435226]	16.83	59.5755	79.8631	257.933	1	1	0	0	0	1	0	0
24	47	434	TATGCGACCAAGAACTAATCCCATATATAGTCACTACCCCTTGAACGAGCCCCGTGTTTT	1685	A_95_P050266	BP132354	Unknown	56.9579	50.0148	1.67545	2.20343	1	1	0	0	1	1	0	0
24	48	849	TGCGAGTTTGTACGATCATCCGACATGATCAGAATAATAATAAGGTTGGGGGTCCGCACA	1687	A_95_P293188	FG155602	gb|AGN_RNC030xf11f1.ab1 AGN_RNC Nicotiana tabacum cDNA 5', mRNA sequence [FG155602]	11.2718	20.3666	2.08774	2.12573	1	1	0	0	1	1	0	0
24	49	760	ATTTTGCAACGTGCAAAACCATTGAGTCAAATACCCCTTGTCGGGCCACTGTTTACTCCT	1689	A_95_P013546	EB677742	tc|Rep: Chromosome chr4 scaffold_208, whole genome shotgun sequence - Vitis vinifera (Grape), partial (94%) [TC43007]	47.65	37.3268	35.6585	15.2215	1	1	0	0	0	1	0	0
24	50	0	GGTGGGGATGTAGTTTTTCTTGGCTCAAGTGGACATTTAACAAAAAGCAAAACTTTTATA	1691	A_95_P016856	A_95_P016856	Unknown	46.6116	22.5038	0.650565	1.3486	1	1	0	0	0	1	0	0
24	51	453	AATGTGAGGAGCAGAGGACCCTGAAAGCAACTCTAGAGCTAAATGAAAATTTTCATTCTG	1693	A_95_P073270	BP526175	tc|Rep: RNA polymerase sigma-43(-A) factor - Oceanobacillus iheyensis, partial (5%) [TC71386]	24.4082	8.01	0.382799	0.37824	1	1	1	1	1	0	1	1
24	52	584	CAATGGCTTACCCATAGGAAAGATCTGGACTGCGATATGGGAACGATTGAAGGTGCTATT	1695	A_95_P045701	BP131212	Unknown	0.578335	0.7625	0.178281	0.212738	0	0	1	0	0	0	0	0
24	53	583	CTGTCTATACACAGATCAAGTATCTCCGTCACCTTAACGTATGTACCAAGATGGCATGCA	1697	A_95_P059001	BP134621	Unknown	0	2.166	0.0133935	0.0979157	0	0	1	1	0	0	1	1
24	54	676	ACTGTTGCTTCTTAGATGAATTTTTGGAGCCAAATTTTGGAATTGCTGATCTCTTCTGTT	1699	A_95_P271156	EB439880	gb|KN6B.104L17F.060103T7 KN6B Nicotiana tabacum cDNA clone KN6B.104L17, mRNA sequence [EB439880]	8.54167	1.42	2.72743	3.7188	1	0	1	1	0	0	1	1
24	55	701	TCTCGGAATAGATCACTTTCACAGTAGCATTCTCGGAGATTCAGGGTTTTTGCTCGATGG	1701	A_95_P126242	EB425501	Unknown	1.365	0	2.49661	1.24065	0	0	1	1	0	0	1	1
24	56	391	TTTCATGGGAATCTCGTTTCATATCTTCGGCTGTTTTTCATGTGTAGCTGTAATTCAAAA	1703	A_95_P133402	EB434846	tc|Rep: Chromosome chr4 scaffold_6, whole genome shotgun sequence - Vitis vinifera (Grape), partial (24%) [TC59615]	87.33	130.335	682.738	1141.01	1	1	1	1	1	1	0	1
24	57	726	CTTGTATTTGTCAATTTGAATAAAAGAGAATCTGTATCCATCACAGCAAGCTAGAGGTGT	1705	A_95_P124872	DW004680	Unknown	79.8289	139.758	15.1717	25.1193	1	1	0	0	1	1	0	0
24	58	806	CTTTTTCCTGCTGTCTGGCTCAAATCACAATCTTTATAGAATGCATATAAGGAAATAGGT	1707	A_95_P013136	TA13402_4097	tc|Rep: ATP-dependent Clp protease ATP-binding subunit clpA homolog CD4B, chloroplast precursor - Solanum lycopersicum (Tomato) (Lycopersicon esculentum), partial (18%) [TC45115]	151.288	209.718	1873.97	116.225	1	1	1	1	1	1	1	1
24	59	576	TAGCACTGAAAGATTGTCTAGCAATTGCAATGCTCTACTGGATATTTAGACACTTGATTG	1709	A_95_P003636	FG641714	gb|TT-02_M03 K326 early senescent leaf library Nicotiana tabacum cDNA, mRNA sequence [FG641714]	27.9286	11.984	10.6301	7.54356	1	1	1	1	0	0	1	1
24	60	375	GTACTAGTTGGTTTGATTGTGACCTTTCATCAATAAAATGATGAAGAAGCTTCATTGAGG	1711	A_95_P090638	BP531039	Unknown	9.9425	19.8908	15.0755	4.47804	0	1	0	0	0	1	0	0
24	61	608	GTATTGGTTCGACAGGTCAAAGAGATGCTCCAGGAAAGGTATTTAAAGGGAGAAAGATGC	1713	A_95_P148262	FG138767	gb|AGN_ELP026xi20f1.ab1 AGN_ELP Nicotiana tabacum cDNA 5', mRNA sequence [FG138767]	109.299	115.675	68.2503	48.4156	1	1	1	1	1	1	0	0
24	62	159	GGATCTCCTATTTCCCTTGGCGTGTTATTTGGTTCTTTTGGATTGATCTTCTTACTGCTA	1715	A_95_P160372	EH619069	Unknown	0.951665	3.647	3.40018	2.83058	0	1	0	0	0	0	0	0
24	63	765	ACTTTTTCAACTCAACAGGTGTTTATTGTTCTTGTTATGCAGAGAGACCCTTGATTCAAA	1717	A_95_P126877	EB426246	Unknown	0	0.84125	2.09871	3.77924	0	0	0	0	0	0	0	0
24	64	583	GTAGTGGCTGAAATAGTCTAGTATGAGACAGAAGTAGTTGGTTCTTGAATGTAAATGCAT	1719	A_95_P212312	TA19806_4097	tc|Rep: Chromosome chr8 scaffold_34, whole genome shotgun sequence - Vitis vinifera (Grape), partial (45%) [TC57061]	44.055	24.4657	28.7302	29.0497	1	1	1	1	1	1	1	1
24	65	869	AAATAAATAGGCTGTATTATTTCGTCACTTGTAAAGATTCAAGTTGGCAGTACAGGAAGG	1721	A_95_P217817	TA21030_4097	tc|Rep: Chromosome chr9 scaffold_7, whole genome shotgun sequence - Vitis vinifera (Grape), partial (79%) [TC68575]	7.73	2.14125	6.20377	27.3727	0	0	1	1	0	0	1	1
24	66	798	ATTGAGAATATTATCGAAATTTTCTGAGATGCTCTGCATAAAAGGAGGACACCGACATCA	1723	A_95_P287688	FG167296	gb|AGN_RNC007xa21r1.ab1 AGN_RNC Nicotiana tabacum cDNA 3', mRNA sequence [FG167296]	0	1.88088	0	0.326148	0	0	1	1	0	0	1	1
24	67	1106	CTGATCGGATGTCCCTTTCATAAATATTTTCTGTCTGTTTATCTTGCTTTTGGATTGCGT	1725	A_95_P194612	TA15934_4097	tc|Rep: PHD5 - Glycine max (Soybean), partial (96%) [TC57518]	114.167	190.258	156.486	153.575	1	1	1	0	1	1	1	0
24	68	676	TAGCATCAGTATTTGAGGTGCTTGATCGAAGGACAGAAATTTTAAGTGACACTGGAGAGG	1727	A_95_P138677	EB442401	Unknown	0	0	14.1391	21.7736	0	0	1	1	0	0	1	1
24	70	756	GACTTCACCTCAGATGTCATGGATCCTGATTCTTTTTTCCAAGTACATAACATAGTATAT	1730	A_95_P267226	DV159281	gb|KG9B.005O24F.050721T7 KG9B Nicotiana tabacum cDNA clone KG9B.005O24, mRNA sequence [DV159281]	0.255	1.78466	372.134	13.5219	0	0	0	0	0	0	0	0
24	71	638	AATATATGAGTGTGGCTCCACGGGGGTTTTGTGGAAAAGAGTTTGTTTCTATAGCTGTTA	1732	A_95_P174822	EH665938	Unknown	7.83835	7.70666	0.936219	0.661407	1	1	1	1	0	0	1	1
24	72	1040	TTTCCTGATGAGTCACCGAGGGACTGAGTTTGTTCAGACATTGGCATCAGAATTTCAAAA	1734	A_95_P161942	TA14378_4097	tc|Rep: Chromosome undetermined scaffold_296, whole genome shotgun sequence - Vitis vinifera (Grape), partial (69%) [TC50151]	1.16	0.182	412.561	211.772	0	0	1	1	0	0	1	1
24	73	509	TACTAGTCTTAGCCTTTTTGAGTAGTATTTGGGTTTCTGAAGATTTTCCAAGTAGCTTTC	1736	A_95_P102122	CN949786	Unknown	1.57	0	0	0	0	0	1	1	0	0	1	1
24	74	322	GCTATGTTGGCAGGTCTCAGCTCAGGAATTGCGTAATTTCATCAGGAAGAATTTTAGTAT	1738	A_95_P098218	BP534369	Unknown	10.355	9.11692	60.934	180.772	1	1	1	1	0	0	1	1
24	75	319	CAGAGGAAATGAAAGGATTGAAGTTGACGGAGTTCCAGTTTTGGTTTCATGGGATGTGTG	1740	A_95_P024816	DW000240	gb|KL4B.105E04F.051104T7 KL4B Nicotiana tabacum cDNA clone KL4B.105E04, mRNA sequence [DW000240]	3.58167	4.77313	59.9172	215.052	1	1	0	0	0	0	0	0
24	76	1002	AAATGGAAATGTACGTAGTAGCTTCTCCTAAGTCCTAAGTGTACTTTTGCCTTGCTTATC	1742	A_95_P032891	AF193770	gb|Nicotiana tabacum DNA-binding protein 3 (WRKY3) mRNA, complete cds [AF193770]	0	2.40333	3.34447	5.62378	0	0	1	1	0	0	1	1
24	77	584	GCAACAAATTTGTTCCCTTTGGAATTCCCCTAATCTAATCTGAAAGGATCTTGTCATAAT	1744	A_95_P052326	BP132896	Unknown	0	0	0	0	0	0	1	1	0	0	1	1
24	78	457	GAAAATTTCATGGCTAGCAGCATACGGCTGATGACTTGCAATTTCATAGAGATGGAGACC	1746	A_95_P300638	AM835925	gb|AM835925 DL, diurnal library Nicotiana tabacum cDNA clone nt005008091, mRNA sequence [AM835925]	0.605	0.355	2.36232	1.67064	0	0	0	0	0	0	0	0
24	79	1136	GCGGGCTGGTAGGGAAAAATGACTTTTCTAACAGAAATTATTTCATTAGTGTATACATGA	1748	A_95_P193757	TA15739_4097	tc|Rep: Chromosome chr10 scaffold_312, whole genome shotgun sequence - Vitis vinifera (Grape), partial (70%) [TC45930]	11164.3	5258.13	479.833	491.719	1	1	0	1	1	1	0	1
24	80	339	CTCAATCGCAGAAGCACAACACATCCTGCTTCAGTCAAGAATGTTTCTGAACTCAATTAT	1750	A_95_P054046	BP133339	Unknown	0	0	0.866386	0.0971925	0	0	1	1	0	0	1	1
24	81	124	ATGAATAAAACATTTATAGGGCGTTCTTCAGAGCTTGAATGGTTAAGTCCTTTTTTGTCC	1752	A_95_P134657	EB437242	tc|Rep: Chromosome undetermined scaffold_91, whole genome shotgun sequence - Vitis vinifera (Grape), partial (19%) [TC55725]	23.5089	20.5191	22.7963	27.7137	1	1	1	1	0	1	1	0
24	82	668	CTCGACAGTGGGACTCCTGCTTATATTGCTCCGGAGGTTTTTCTAAAGAAAGAGTTATGA	1754	A_95_P157827	EH615857	Unknown	28.045	36.621	51.3882	99.1167	1	1	0	0	0	1	0	0
25	3	962	CTTTGTGGGTGGTTTGTATTTGCGCCCAATATAGAGAATCGTATTTTAACTTTCAGTTAT	1756	A_95_P001921	AB029614	gb|Nicotiana tabacum NtH1 mRNA for histone H1, complete cds [AB029614]	731.765	81.7269	10943.8	8505.67	1	1	1	1	1	1	1	1
25	4	800	AGTTTTTCCCATTTAGATTTGCAGTCGAGCTTTAAGCATAGCTAAAAGTCATCAGTGACG	1758	A_95_P304333	FG174693	gb|AGN_RNC123xa11r1.ab1 AGN_RNC Nicotiana tabacum cDNA 3', mRNA sequence [FG174693]	0.748333	0	0	0	0	0	0	0	0	0	0	0
25	5	179	TGGCCGCCATTCTCGTTAAATTTGCGTCGGTGTTTCTTACATTTGGTATGTCAATGGTAT	1760	A_95_P112832	CV020871	Unknown	2222.13	2897.71	216.695	476.948	1	1	1	1	1	1	1	1
25	6	567	TGGGGTTAAGATCGATTTCATGTTATGGCAAGAATTTGTGTTGATCACTCGAGACTTATG	1762	A_95_P308023	FG640966	gb|TT-11_I01 K326 trichome library Nicotiana tabacum cDNA, mRNA sequence [FG640966]	4.53062	1.06917	0.22075	1.78535	1	0	1	1	0	0	1	1
25	7	40	AATAATACTGTTTTGATTCTATAATTCCAGGCTGTTAACCGGGTCTGGGGGCTAGCTCAC	1764	A_95_P046216	BP131339	Unknown	12.685	8.18912	2.01133	1.99221	1	1	1	1	0	0	1	1
25	8	1070	AAATCGCTCAGAATCTAGGAATATGGCCTCTGGCATCATGTCTGTTGCTACTCTCGACTA	1766	A_95_P221682	TA21870_4097	tc|Rep: Chromosome chr10 scaffold_43, whole genome shotgun sequence - Vitis vinifera (Grape), partial (19%) [TC47978]	4.4	4.16	271.507	414.638	1	0	0	0	0	0	0	0
25	9	497	AACTAGGAGAACTTGTTGTCCAAGACATATCTCAGGAGGGGACTAGTTAATAGTATACTA	1768	A_95_P278378	AM807919	gb|AM807919 DL, diurnal library Nicotiana tabacum cDNA clone nt005103060, mRNA sequence [AM807919]	8.7191	3.608	1.98347	1.18346	1	1	1	1	0	0	1	1
25	10	492	AAGTTAAATTGTGGTTGGTGTAAACACCGGGGGGCGAGTAAGTATTTACCAAGTACTCCT	1770	A_95_P082905	BP528624	Unknown	8.0161	9.5979	1.38934	1.37309	1	1	0	0	0	0	0	0
25	11	368	CATGGTTGATAGAATTGAGGTGGGAATGAGTAAACCAACTATAGTTAAACGGTACTGTTT	1772	A_95_P050511	BP132413	Unknown	7.5875	1.77416	0	0	1	0	1	1	0	0	1	1
25	12	1735	GCATGTGCCTAAAAGTTTTGCTCGTTAGAGTTATTTTAGCCTTGGTAAATGATTTGTACT	1774	A_95_P003346	Y13465	gb|Nicotiana tabacum mRNA for protoporphyrin IX oxidase, ppxI gene [Y13465]	141.156	204.894	574.198	101.56	1	1	1	1	1	1	1	1
25	13	815	ACTTCGATTATGTCTGTTATGTGTTGTTCTGATTCACCTGGTATTCTATCCGATATTTCA	1776	A_95_P135867	DV160063	gb|KP1B.102C18F.050722T7 KP1B Nicotiana tabacum cDNA clone KP1B.102C18, mRNA sequence [DV160063]	687.531	727.595	1120.51	4035.27	1	1	1	1	1	1	1	1
25	14	487	TCACTTGTTCCTCAATCCTGCAAGATTGCACAATAGTGTTGAATAACGGAAGAAGCAACG	1778	A_95_P081750	BP528339	Unknown	0.75	0	2.07755	2.30582	0	0	0	0	0	0	0	0
25	15	599	TGAATTGCTGCCAACGCAAACTAAACAATTTGAATTATGCTACTCCCATCTCTCTTTTTT	1780	A_95_P043741	BP130693	tc|Rep: Os01g0279200 protein - Oryza sativa subsp. japonica (Rice), partial (95%) [TC67751]	13.8183	38.2766	3.36422	3.29094	1	1	1	1	0	1	1	1
25	16	692	ACTATTGCTACCTCTTTGCATTTGCTTCATTAATCCAAACTCCTGTTGCGGGACTTGGGC	1782	A_95_P277868	FG152089	gb|AGN_RNC109xp10r1.ab1 AGN_RNC Nicotiana tabacum cDNA 3', mRNA sequence [FG152089]	0.58	0.525	1.27071	1.26915	0	0	1	1	0	0	1	0
25	17	0	AGCTTCTGTTCTTCTAGCTGAAACGAACGATGATCCATCCACTGCTTCTGCAGAATATCA	1784	A_95_P276048	A_95_P276048	Unknown	0.32875	0.32909	1.02265	1.0264	0	0	0	0	0	0	0	0
25	18	1066	AGACAATACTGCCACTCCTGGCTAAATTATGTGGTTGCTGAAGGTTTGTGCAGCATTTTG	1786	A_95_P006141	TA14914_4097	tc|Rep: Chromosome chr12 scaffold_238, whole genome shotgun sequence - Vitis vinifera (Grape), partial (24%) [TC68139]	4.27313	3.29192	5.33127	6.30163	1	0	0	1	0	0	0	1
25	19	251	CTTTGTTCGTTTATAACCAGGAATGTAAGTTGAATCCCTATGGCATATGAATAATACACG	1788	A_95_P129327	EB429066	Unknown	2.41969	0	0	0	0	0	0	1	0	0	0	0
25	21	1124	GGAGGTGGAGGTGCAACTTTTTCTGTTTCTTTTCTTTTCCTTTTTTGTTGTATTGAATGC	1791	A_95_P027921	TA15259_4097	tc|Rep: Chromosome chr2 scaffold_112, whole genome shotgun sequence - Vitis vinifera (Grape), partial (94%) [TC61243]	8698.11	8186.75	572.371	1154.06	1	1	0	0	1	1	0	0
25	22	630	GCTATCGCTGTTATCGATTCGGTATTATGAGAAGATGAACTTCAAAGCTAATAAATCAAC	1793	A_95_P003801	TA20677_4097	tc|Rep: Chromosome chr7 scaffold_20, whole genome shotgun sequence - Vitis vinifera (Grape), partial (59%) [TC47446]	992.305	185.425	421.537	2521.98	1	1	0	1	1	1	0	0
25	23	851	TTTACTCATGATGAGATTTTGTGGGTCGCTGTCACTCATGCAGATGCTCGCTACAGTCTA	1795	A_95_P228384	FG157250	gb|AGN_RNC026xp19f1.ab1 AGN_RNC Nicotiana tabacum cDNA 5', mRNA sequence [FG157250]	4.695	1.54	1.19856	0.612078	1	0	1	1	0	0	1	1
25	24	729	GATGTTCTTTTTCCTTATGCTCGTGATAATGTGGGGAGACATTTGGATGCAACATATGAT	1797	A_95_P207742	DW000809	gb|KL4B.108P15F.051105T7 KL4B Nicotiana tabacum cDNA clone KL4B.108P15, mRNA sequence [DW000809]	8.175	3.1495	45.772	27.0883	0	0	1	1	0	0	1	1
25	25	505	CTTCCTTGTCGTATTCTTGTGTTAAGCTAAGTGTTAAGGACAGAAAATAAAAGAATTGGG	1799	A_95_P158547	EH616486	tc|Rep: Predicted protein - Nematostella vectensis (Starlet sea anemone), partial (7%) [TC71633]	2.91	0.815	4.91184	8.30235	0	0	1	1	0	0	1	1
25	26	707	TTGGTCCATCTTTCTCCAAATCAACAGGGCATTATCAGTTCTTGGAGCATCTCTCCTGGA	1801	A_95_P301828	FG155401	gb|AGN_RNC030xi07r1.ab1 AGN_RNC Nicotiana tabacum cDNA 3', mRNA sequence [FG155401]	0	2.67575	2.19691	2.07975	0	0	0	0	0	0	0	0
25	27	91	TTCTCCCGCAAATCCAACAGTATTTAGTAGAAGCTTGAATGGATAATATGCTTAATTGCC	1803	A_95_P103242	CV016417	Unknown	54.5884	208.13	25.4617	15.312	1	1	1	1	1	1	1	1
25	28	501	GCTAAGGATTATTGCTGCCATTTTAATGGAGGTTTTCATTAGCAGAAAAGCTTAGTTTTG	1805	A_95_P269511	AM789132	gb|AM789132 DL, diurnal library Nicotiana tabacum cDNA clone nt005072014, mRNA sequence [AM789132]	21.59	68.3576	19.7904	42.1243	1	1	1	1	0	1	1	1
25	29	480	CTTGTATTTTTTGGGATTGTGAACGCGCTTCCTGAAAACGAAAATAAATACTGAAAGTTG	1807	A_95_P220577	TA21637_4097	Unknown	3.475	3.41444	10.6509	4.93756	0	1	0	0	0	0	0	0
25	30	528	TTTTCTTCTGCTAACCAGAATCTGTACAGAGACCACCTTATCTCTTTATGTTACAGATGA	1808	A_95_P074455	BP526474	tc|Rep: Chromosome chr13 scaffold_45, whole genome shotgun sequence - Vitis vinifera (Grape), partial (9%) [TC59071]	19.235	130.106	20.3712	45.0213	1	1	1	1	1	1	1	1
25	31	811	ACAGTGGAGTTTTGAACATTTATGTCAGTCTACAATAAGTCATTCCGCCACTAGGAGTGG	1810	A_95_P307518	FG135001	gb|AGN_ELP012xl05f1.ab1 AGN_ELP Nicotiana tabacum cDNA 5', mRNA sequence [FG135001]	6.965	0.82125	0	0	1	0	1	1	0	0	1	1
25	32	663	CCATTACGTTCAGAGTAGTCCAGTGGTCTAAGCTTTGCAGCTCCTTTTCTGTGTTTGGTA	1812	A_95_P314668	FG175611	gb|AGN_RNC122xl22r1.ab1 AGN_RNC Nicotiana tabacum cDNA 3', mRNA sequence [FG175611]	2.171	0.752083	0.570877	0.67614	0	0	1	0	0	0	1	0
25	33	468	GATGAAGCTTGGTGGTTAGTCCTTTGTAATACTTCGGCAAGTGAACTGTATGCTCTGAAG	1814	A_95_P073815	BP526307	tc|Rep: RNA helicase - Arabidopsis thaliana (Mouse-ear cress), partial (6%) [TC68256]	30.3536	39.6877	21.6932	56.7469	1	1	1	1	1	1	1	1
25	34	688	AGGCCACTGCCAGTGTGTTTGAAGTTTGCGACTCTGTTTTAAATTGCGTGACGTCTTTTA	1816	A_95_P124142	DW003991	tc|Rep: Chromosome undetermined scaffold_60, whole genome shotgun sequence - Vitis vinifera (Grape), partial (33%) [TC77256]	5.67	1.6975	21.0991	273.51	0	0	0	0	0	0	0	0
25	35	852	TTGTGAAGACTTCAGCTTGACTATGATGTGCTGGGGTGTAGATGCTGCTCATGCATTTCT	1818	A_95_P309368	FG169235	gb|AGN_RNC004xj05f1.ab1 AGN_RNC Nicotiana tabacum cDNA 5', mRNA sequence [FG169235]	3.89916	0.98125	2.07857	2.24582	1	0	1	0	0	0	1	0
25	36	825	TGCTTCTTCTGGAAACTTACGGAAAGTTTGATGATCTCTATGATATGCTTCTAGAGTTGA	1820	A_95_P310208	FG140036	gb|AGN_ELP022xa04f1.ab1 AGN_ELP Nicotiana tabacum cDNA 5', mRNA sequence [FG140036]	0.37611	0	0	0	0	0	1	1	0	0	0	1
25	37	1006	GTGTAGAAGAGGGGTGTCTTTGAGTCTTGAATTCTTTTCAATTTCATTGATTAAGCGTTA	1822	A_95_P025791	TA15265_4097	tc|Rep: Ethylene-responsive transcription factor 5 - Nicotiana sylvestris (Wood tobacco), partial (90%) [TC52890]	12.3675	4.6415	11.3334	288.932	1	0	1	1	0	0	1	1
25	38	607	AGTGGCCTAATGTCACCTAATTTGCTTAATCTGACTTCTAATCTCTTTGAACTTGCTTCA	1824	A_95_P271876	FG193375	gb|AGN_PNL220br1_c12.trimmed.seq AGN_PNL Nicotiana tabacum cDNA 3', mRNA sequence [FG193375]	0	0	0.677302	0	0	0	1	1	0	0	0	1
25	39	881	CAATTTTGTAGCTGCAATGAAGATAGTACAGCTTAGTTTGGTGGTCTCTATGTAAATGTA	1826	A_95_P224277	EB451377	gb|KT7C.110G05F.051221T7 KT7 Nicotiana tabacum cDNA clone KT7C.110G05, mRNA sequence [EB451377]	2.835	0	9.14999	44.4789	0	0	1	1	0	0	1	1
25	40	1311	CACAGGTCTCAAGTATGTGTGCAGGGATATTTAACTAAATACAAACGTTTTCTTTGCAAT	1828	A_95_P021576	TA15994_4097	tc|Rep: Chromosome chr16 scaffold_94, whole genome shotgun sequence - Vitis vinifera (Grape), partial (98%) [TC47492]	365.315	681.535	118.717	62.9823	1	1	1	1	1	1	1	1
25	41	1310	GGAGAAACTTGTTTCATAAACAGCAGCTAGATATTGTTCAACATCTTTTACTGTGATGAC	1830	A_95_P198507	TA16791_4097	tc|Rep: BZIP transcriptional activator RSG - Nicotiana tabacum (Common tobacco), complete [TC43334]	13.1	4.67572	24.3496	111.691	1	1	1	1	0	0	1	1
25	42	185	TAGTAAAGGCTTCACTAAAAGATGTATGTGCAGTTGTTGTTGCTACAGCTGCAAGTGCAA	1832	A_95_P003011	TA11760_4097	Unknown	0.665	1.34373	1835.05	0	0	0	1	1	0	0	1	1
25	43	867	ATCGCTCTCCTGATGGACGTTATGTAGCTGTTTCAAGCCGTGGTAACTTCTATTTGACCT	1834	A_95_P215532	TA20507_4097	tc|Rep: Chromosome chr1 scaffold_5, whole genome shotgun sequence - Vitis vinifera (Grape), partial (50%) [TC72607]	1.455	2.008	1718.05	1.66484	0	0	1	1	0	0	1	1
25	44	1023	AGCAAAGAATTTCCTTATGGCTGGTGGTATGGTATTGTAGGCCACTTGGAAACATGTGAT	1836	A_95_P216182	TA20649_4097	tc|Rep: Chromosome chr6 scaffold_15, whole genome shotgun sequence - Vitis vinifera (Grape), partial (87%) [TC66224]	1765.32	719.757	16.8968	41.6018	1	1	1	1	1	1	0	1
25	45	836	TCGCAAATCTGTTAACCATGAAACTCACATCTCTATGAAACTCACATCTCTGATTTGTTG	1838	A_95_P031186	TA18598_4097	Unknown	1.86667	0	4.73754	167.084	1	0	1	1	0	0	1	1
25	46	956	GTGATGGAGAATCCTTCTTTAAGTGAGATGGATAATTGAGATTCATCTGTTGTACTATCT	1840	A_95_P287948	TA15643_4097	tc|Rep: Chromosome undetermined scaffold_123, whole genome shotgun sequence - Vitis vinifera (Grape), partial (58%) [TC47394]	112.608	60.4055	142.899	143.845	1	1	1	1	1	1	1	1
25	47	532	TCCAGGATTAAGTGGAATTTCACCAAAGTACTTGGTTGAATAAGGACGGAAAAGTAATCC	1842	A_95_P020017	CV021245	tc|Rep: Glutathione peroxidase - Vitis vinifera (Grape), partial (82%) [TC55722]	10.0464	6.85	3.54873	2.97952	1	1	1	1	0	0	1	1
25	48	792	GTTGGTATAAATCTGAAGCAAGATTTTTAAAACCTTGTGTGCTAATCTGCATTCTGCCAT	1844	A_95_P151792	EB682040	tc|Rep: Chromosome undetermined scaffold_19, whole genome shotgun sequence - Paramecium tetraurelia, partial (7%) [TC64310]	0.65	0	1.83013	0.981154	0	0	1	1	0	0	1	1
25	49	525	GCTTGAAGAGGGAATTTGGATAATGTACATTTCTTTTGTTATTCTCTACTTCCTCCTCTA	1846	A_95_P064590	BP136092	Unknown	0.18	0.598335	0.686914	0	0	0	1	1	0	0	1	1
25	50	821	CCTGTGTATCTGATTTCGTATTTACCTTTTTACAGAGATTGTGTTTCTTTTACAGGTGAG	1848	A_95_P244097	FG145842	gb|AGN_RPC011xf23f1.ab1 AGN_RPC Nicotiana tabacum cDNA 5', mRNA sequence [FG145842]	0	0	1.00876	0	0	0	1	1	0	0	1	1
25	51	680	GGGAGATGTACCATTTGAATTACATCTTCCATAGGTTGAGCTTTCTATCTTTGTTTCTTT	1850	A_95_P270181	EB430209	gb|KL5B.106B12F.060215T7 KL5B Nicotiana tabacum cDNA clone KL5B.106B12, mRNA sequence [EB430209]	3.504	0.651666	1220.94	3.76721	1	0	1	1	0	0	1	1
25	52	789	TATAACATTCCAAAAAGATTTGCCTTGCACTGCTGTGTGACTGGTGTGCCTCCTGCACTA	1852	A_95_P310938	TC50163	tc|Rep: Chromosome chr13 scaffold_210, whole genome shotgun sequence - Vitis vinifera (Grape), partial (20%) [TC50163]	52.4714	100.388	10.9031	9.21942	1	1	1	1	1	1	1	1
25	53	365	GGGCTGGGCATATATCGGGTAAAACCGATAAACCGGACCGTTAATTGTTTAATGGGTTAT	1854	A_95_P040811	BP129930	Unknown	102.995	75.6757	2.58357	1.86399	1	1	0	0	1	1	0	0
25	54	787	TATGCGAATATTGTGATTTTTAAACAAAGAATCGCAGTGGGACAGTATTTGTTGGTCTCA	1856	A_95_P024551	S72424	gb|CBP20=pathogen- and wound-inducible antifungal protein {clone cbp20-44} [Nicotiana tabacum=tobacco, Samsun NN, leaves, mRNA Partial, 865 nt] [S72424]	22.7871	12.4111	206.954	2815.49	1	1	0	0	1	0	0	0
25	55	154	CTTGCTTCCTTTCAATTTCGATTTTGGTGTTCCAAAAATGGAGATTCAGTTGATGTATGA	1858	A_95_P091208	BP531254	Unknown	98.291	76.7618	3.21051	2.9909	1	1	0	0	1	1	0	0
25	56	124	GGTATTTTTCGGGAAACACTTTTGTGTGCGCCACTATTTTGGGTAGAACTCAGGAATTGT	1860	A_95_P100838	EB683119	gb|KR3B.111L06F.060119T7 KR3B Nicotiana tabacum cDNA clone KR3B.111L06, mRNA sequence [EB683119]	4.26333	2.77727	19.4641	12.7529	0	0	0	0	0	0	0	0
25	57	797	GATAAAAACGATTGTTTTCGCTCAGAGATATGCAAGTTATATCTGCGTTCTGAAAAAGCT	1862	A_95_P304123	FG177027	gb|AGN_RNC119xo12r1.ab1 AGN_RNC Nicotiana tabacum cDNA 3', mRNA sequence [FG177027]	0	0	0	0	0	0	0	0	0	0	0	0
25	58	742	AATGTTCTTCAGCATTGCCAATCATACCCTCACCATTGTTGAAGCAGACGCTGTTTACTC	1864	A_95_P127497	EB427021	Unknown	1.04833	0	0	2.4531	0	0	1	1	0	0	1	1
25	59	510	CATCCAATGCTGAAATCACCTGAGGCAACTGCTCCAATACCAACTCTGTATTCTTGATTG	1866	A_95_P262151	TC59928	tc|Rep: Chromosome chr2 scaffold_11, whole genome shotgun sequence - Vitis vinifera (Grape), partial (48%) [TC59928]	1.169	0.445	0.733709	2.50059	0	0	0	0	0	0	0	0
25	60	761	TCTGGAGTTTTCTTGTTTTGCATGGGAGCACTTTCTTGAGGGCAAACTATATCTTTTATA	1868	A_95_P196257	EB450954	gb|KT7C.109D01F.051221T7 KT7 Nicotiana tabacum cDNA clone KT7C.109D01, mRNA sequence [EB450954]	1.5425	0	792.139	154.544	1	0	0	0	0	0	0	0
25	61	543	CTTGCAAGCTTTATTAGTACTAGGAGTAGCATGGCAACTTCCAAAACATCCACTCCTAAA	1870	A_95_P064955	BP136199	Unknown	1.275	1.03083	0	0.252656	0	0	1	0	0	0	0	0
25	62	854	ATTCTCTGTGAGTGCGAGTGGTTTGGTTCTAAATTTTGAAGGCATGATTGCAAGTTGTAG	1872	A_95_P162127	TA11944_4097	Unknown	4009.84	408.737	1471.97	2152.11	1	1	1	1	1	1	1	1
25	63	551	GCCGCTGTTGATTCTTTCTTACTGCTACTATTTGTTGTTGATTATTACTGGATTCTTTGG	1874	A_95_P027586	BP530805	gb|BP530805 MAT005 Nicotiana tabacum cDNA clone BY23067, mRNA sequence [BP530805]	2.49667	1.676	157.02	1407.61	0	0	1	1	0	0	1	1
25	64	763	AAGAGTCTGCTGAATATGAATTACTCCATGTAGTTGTTATTTTACTACCGACCCTTGTGA	1876	A_95_P115977	TA15150_4097	tc|Rep: Chromosome chr13 scaffold_48, whole genome shotgun sequence - Vitis vinifera (Grape), partial (95%) [TC40479]	120.012	103.486	32.1596	169.18	1	1	1	1	1	1	1	1
25	65	612	TACATATTGCTCATGATCGATTATTTCTCCAAGTGGATCAAAGCACAGGCATCCGAGAAG	1878	A_95_P062060	BP135417	Unknown	0	0.36	0	0	0	0	1	1	0	0	1	1
25	66	807	GATGAGTTGTTGACTGTTCCCATGAAAACACTTTATGATCTATGCAGGAAGTATGACGTT	1880	A_95_P310453	FG136433	gb|AGN_ELP008xl12f1.ab1 AGN_ELP Nicotiana tabacum cDNA 5', mRNA sequence [FG136433]	2.05	2.31459	3.29248	4.04832	0	1	0	0	0	0	0	0
25	67	781	TCTCAAGATCGTGTATGGTCTGGGTCTCCATTTTCTTTTGTATTTGCTGCTGTGTTTTTT	1882	A_95_P217947	EH621825	gb|CHO_SL027xg05f1.ab1 CHO_SL Nicotiana tabacum cDNA, mRNA sequence [EH621825]	309.957	313.565	227.921	1196.62	1	1	1	1	1	1	0	1
25	68	152	TTCATGGAGCAGCTGATGATTGGTGTGAGTTGGAGTTGAATTAATTAGCATGAACTTAAT	1884	A_95_P047531	BP131681	Unknown	5.415	1.185	2.3248	2.73828	1	0	1	1	0	0	1	1
25	69	456	GAAAAACAGCCTATTTTGCAACTATTGCAAGAAACCTGGCCATACTATTGACAAATGCTA	1886	A_95_P084630	BP529073	Unknown	2.885	2.03275	0	0.47667	1	0	1	1	0	0	1	1
25	70	375	GCTGCTCTGGTCCTCTTTTTGTTGCTCCTTGAGCTATTAAACTATTATGGAGTATCATAT	1888	A_95_P092738	BP531949	Unknown	14.4667	18.7857	3.10529	3.68434	1	1	1	1	1	1	0	0
25	71	125	TGACTTGTATAGTCATCAGTTGGCTAGCGACGGATTAAGTGTTTTTGTGGATCTTTACAA	1890	A_95_P119677	DV999151	tc|Rep: Chromosome chr1 scaffold_5, whole genome shotgun sequence - Vitis vinifera (Grape), partial (29%) [TC48137]	116.866	76.2733	3.84949	12.5625	1	1	1	1	1	1	0	1
25	72	530	AGTGTCGTTTTTAAGGTACATAAGAAAAGAAAAGAAGGCACAAGATCAGGCATAACACAC	1892	A_95_P097003	BP533848	Unknown	23.6003	14.1206	0	0	1	1	1	1	0	0	0	1
25	73	424	TTGCGACGTCGATGATGAAGTGAATGTTGGTGAATCTTGTTCATGATGCTAATGAATATG	1894	A_95_P044771	BP130969	Unknown	0	0	0	0	0	0	0	0	0	0	0	0
25	74	810	TTCATGCAATGATAAAGAAAATCCGAAATCCAGTCTATCTGTCCAGTATCGTACTACGTA	1896	A_95_P285003	FG139494	gb|AGN_ELP024xo10f1.ab1 AGN_ELP Nicotiana tabacum cDNA 5', mRNA sequence [FG139494]	2.11166	0.065	3.40305	3.3232	1	0	1	1	0	0	1	0
25	75	716	GTCTCAATTAGCTCCTTGTCGTCGATCTTTACTAGGCTTCCCAAGCTGACATAGAGTACT	1898	A_95_P293208	FG200325	gb|AGN_PNL229dr1_e8.trimmed.seq AGN_PNL Nicotiana tabacum cDNA 3', mRNA sequence [FG200325]	0.45	0.27375	1.68602	0.449754	0	0	0	0	0	0	0	0
25	76	771	TACGCCTATATTCCACCAACTCAGTGGCAACAACAGCAGTAGCAGCAGAGATCTAATGTA	1900	A_95_P264966	EB449034	gb|KT7C.101L06F.051216T7 KT7 Nicotiana tabacum cDNA clone KT7C.101L06, mRNA sequence [EB449034]	153.678	241.849	7.82938	11.7398	1	1	1	1	1	1	1	1
25	77	420	TCAACTAGGTGACAAGACTAACTTTCATTGGCATTAGAAAAGGCAGGGCATCCTGGTTCA	1902	A_95_P108632	CV018931	Unknown	4.01785	2.62389	2.13828	46.4432	1	0	1	1	0	0	1	1
25	78	461	AGAAAGAAAACGAGTCGACTCCAACTGCACATCAACCAAATGTGCCTCAAATTCCACAAA	1904	A_95_P105992	CV017715	Unknown	0	0	3.52442	2.14659	0	0	1	1	0	0	1	0
25	79	516	TCTAAATAGAATGAACACTCAATAGATCTCCATCCCAACTCAGTTCTCCTCTATTTATTC	1906	A_95_P222652	BP525920	gb|BP525920 MAT001 Nicotiana tabacum cDNA clone BY10618, mRNA sequence [BP525920]	2.4	0.355333	0.350585	0.351503	1	0	1	1	0	0	1	1
25	80	910	ATATGAAATCACAAACCGTGGAAAATTTAGTTGTAGTGCTGATACTGAAATTATGGTCCG	1908	A_95_P200727	TA17269_4097	tc|Rep: Transformer-SR ribonucleoprotein - Nicotiana tabacum (Common tobacco), partial (98%) [TC76815]	12.86	17.2373	4.82151	6.3035	1	1	1	1	0	1	0	0
25	81	276	GATTCCATCTGAATTGTATTATCAACAATCTGCAGCCCATTTTCTGAGGCAATGATTGTT	1910	A_95_P079895	FG175968	gb|AGN_RNC121xo18r1.ab1 AGN_RNC Nicotiana tabacum cDNA 3', mRNA sequence [FG175968]	0.00166665	0	2.10441	0	0	0	0	0	0	0	0	0
25	82	504	GATGTCTGTACATACCAAGAACAAAGGACAACTTCAATCTCTTTTGTTAAACTCTTGCTG	1912	A_95_P119172	DV162247	gb|KP1B.110I20F.050727T7 KP1B Nicotiana tabacum cDNA clone KP1B.110I20, mRNA sequence [DV162247]	49.945	5.51625	154.531	7.29938	1	1	1	1	1	0	1	1
25	83	853	CTTTGGCGCTTAACCACTTAACATTTGTAAAGGGTGATCTAACTAATTTTGTGATTGAGC	1914	A_95_P128322	EB427941	tc|Rep: Phenylcoumaran benzylic ether reductase homolog Fi1 - Forsythia intermedia (Border forsythia), partial (98%) [TC49512]	0.51375	0	2.92635	1.57125	0	0	1	1	0	0	1	1
26	3	388	ATTCTCTGTATGTAGTCTCTGAATTTGTAACTGTGCTTGTTTTCTTTGGATTCTAGACCT	1757	A_95_P106847	CV018086	Unknown	2.86	0.356	5.3912	3.72302	1	0	1	1	0	0	1	1
26	4	134	AACTGGGTTAACTTCCTTTGGCCCAAGGTTAATTTGACAGACTTTCTTTTAATTTAACTG	1759	A_95_P141937	EB445540	Unknown	50.7734	12.3853	198.344	88.6313	1	1	1	1	1	0	1	1
26	5	229	GTCATCTGTATTGTTAGCTGGAATGTTTGTAGGGATGAAGATTTCAAAAAGTTCTTCAGT	1761	A_95_P001801	AJ717928	gb|Nicotiana tabacum cDNA-AFLP-fragment BSTT2-11-540, cultivar Bright Yellow 2 [AJ717928]	2.55	0.305	0	0	0	0	1	1	0	0	0	0
26	6	216	TTCCAATAACTGCTATACGTGAAATCAAAATCTTGAAGAAGCTGCACCATGAAAATGTGA	1763	A_95_P033964	FG143803	gb|AGN_RPC018xn16f1.ab1 AGN_RPC Nicotiana tabacum cDNA 5', mRNA sequence [FG143803]	2.04	0.965	3.56525	3.78883	0	0	1	1	0	0	1	1
26	7	463	GCATTCCATCTAATACTGAAACGCCATGTATAACCGCGTTGGAAATATTACAAATTCCCT	1765	A_95_P278248	AM840880	gb|AM840880 DL, diurnal library Nicotiana tabacum cDNA clone nt005090003, mRNA sequence [AM840880]	1.2675	1.49667	0.128391	0	0	0	1	1	0	0	1	1
26	8	600	GGTTACACCTAAGCAAGACCAAAGGAGACACTGGTGAGATATACTCTATTCTTGTCTTGC	1767	A_95_P062900	BP135639	Unknown	7.375	6.4942	0.3606	0.737502	1	0	1	1	0	0	1	1
26	9	458	TCTATTTTGAGAACTCCGATTCTTGTTTCTCCCCCTAGAGTCAGTCACCAAGACATATGA	1769	A_95_P263971	AM845093	gb|AM845093 COL, cold overnight library Nicotiana tabacum cDNA clone nt006082023, mRNA sequence [AM845093]	2.04	2.51917	2.36963	2.66407	1	0	1	1	0	0	1	1
26	10	623	TGAGGACGTGTTTACTTTCAGCTAAATTTGCTGAATGAATTGAAGCAATTTTGATAGTGC	1771	A_95_P050726	BP132467	Unknown	0	0	2.37956	3.3537	0	0	1	1	0	0	1	1
26	11	842	AGTGGTTATGTAGACTCTACGACGAACTTTGATGCGTAGATCAGATCTGACATCTCTAGT	1773	A_95_P290098	FG156967	gb|AGN_RNC026xi19f1.ab1 AGN_RNC Nicotiana tabacum cDNA 5', mRNA sequence [FG156967]	0	0	0	0	0	0	1	1	0	0	0	1
26	12	876	AGCTACCACTGCCTGAATACCCTGGTTGCTCGTTTCTTCATTTCCTTGCTCTTCAAGTAT	1775	A_95_P258653	TA12129_4097	tc|Rep: 40S ribosomal protein S4 - Solanum tuberosum (Potato), complete [TC40365]	801.158	239.885	4812.21	5032.7	1	1	0	1	1	1	0	0
26	13	783	TATCAAAAGCATGCAGATGTATCAGAAGTAAGATTTACGACTCCCAGTCTATCAGCTGTA	1777	A_95_P310713	FG165726	gb|AGN_RNC010xc10f1.ab1 AGN_RNC Nicotiana tabacum cDNA 5', mRNA sequence [FG165726]	1.905	0	0.249484	0.170115	1	0	0	0	0	0	0	0
26	14	94	GATGCATCTTCTATAACTTCGCGTGTAATTCTGACAACCAAAATATGACTTTGTTGATGA	1779	A_95_P065900	BP136454	Unknown	0.52875	0.191665	2.32814	3.16336	0	0	1	1	0	0	0	0
26	15	388	CTGCGTTCTTTTTTGTTTATGCTCTCTGAGGTACTGTTCAATTCCCCAATAGTGTTATCC	1781	A_95_P149882	EB679860	Unknown	5.71556	4.78685	12.1928	27.1576	1	1	1	1	0	0	1	1
26	16	507	TAAGAACCTTTATTAGATTTTGCTTCAGAAACAAAACACCAAACACCACCAACACCAAAC	1783	A_95_P091418	BP531347	tc|Rep: Knolle - Capsicum annuum (Bell pepper), complete [TC65738]	2.55572	1.42857	0.627619	0.0524353	0	0	1	1	0	0	1	1
26	17	531	ACCTTGTCTCTCACTACCTCCAAAGAAGGCAGAAGATTTATCTACATTTGTGTCCCTCAT	1785	A_95_P280473	AM818906	gb|AM818906 COL, cold overnight library Nicotiana tabacum cDNA clone nt006141037, mRNA sequence [AM818906]	0.58625	0	0	0.235638	0	0	0	0	0	0	0	0
26	18	315	GGCTATTTATTGTACAGGAAGTTTGCACAGTTTAGGTGTCATTCACCTATAAAATCTTCA	1787	A_95_P107232	CV018269	Unknown	0.4	1.77042	0	0	0	0	1	1	0	0	1	1
26	19	402	GTACATGCACAGAAATGTAAGGTCACTTATGCTTCAACTCTGAATATAATAACACTGTCT	1789	A_95_P008531	EB431801	tc|Rep: Heme-binding-like protein At3g10130, chloroplast precursor - Arabidopsis thaliana (Mouse-ear cress), partial (81%) [TC40499]	24.3987	31.1897	98.2796	6.86651	1	1	0	0	1	1	0	0
26	20	384	ATCATGATCTTAATTTCGAGGCAACAGTGGCAGTGGCTGGTGAATTGTTCAAAAGTCGTG	1790	A_95_P061905	BP135375	Unknown	7.72222	1.65333	4.00615	4.17124	1	0	0	0	0	0	0	0
26	21	622	CTTCAATTGCGATAATAGGCAGGGAGATTACTATGTCTGCAGTTCGAGAATGGGCAGCTT	1792	A_95_P127127	FG144509	gb|AGN_RPC015xk16f1.ab1 AGN_RPC Nicotiana tabacum cDNA 5', mRNA sequence [FG144509]	579.832	564.225	63.7989	31.4959	1	1	1	1	1	1	1	1
26	22	764	GTCTGATGCTTGGGTATGAGTTTTTGACATAAACAATCACAAAATGAGTTGTAGTTTCAC	1794	A_95_P204952	EB445412	gb|KR2B.108C01F.051229T7 KR2B Nicotiana tabacum cDNA clone KR2B.108C01, mRNA sequence [EB445412]	589.356	495.925	8.94224	11.4108	1	1	1	0	1	1	1	0
26	23	801	CGTCTCTCTTTATTTGGTTCTGGTCAAGATTTTTCGAGAAAATGTTGAGTACCTGTCTCT	1796	A_95_P011511	EB425564	gb|KF8C.103K22F.051214T7 KF8 Nicotiana tabacum cDNA clone KF8C.103K22, mRNA sequence [EB425564]	0.899	0	687.391	28.9772	0	0	1	1	0	0	1	0
26	24	93	GGCTGGCTGTTATCAAAGTAATCATGTACTAGCATTCATTGTAAGAATATTAGGTGTCTA	1798	A_95_P132197	EB432652	tc|Rep: Chromosome chr15 scaffold_40, whole genome shotgun sequence - Vitis vinifera (Grape), partial (3%) [TC52147]	1.08	0.661667	98.0972	7.31259	0	0	1	1	0	0	1	1
26	25	151	GAAAACTATTATGCCAATATGCTTGTAAAGGTACTTAACTACGGGCATCTCACTATTGAA	1800	A_95_P038661	BP129331	Unknown	1.17125	1.57	0	0	0	0	1	1	0	0	1	1
26	26	343	TCAACCGTGTTTAGTGGTGAGAATGGGTATTTAAGTTACTTCAATGTTACTCTTTCTCAA	1802	A_95_P019386	EH620340	gb|CHO_SL002xo10f1.ab1 CHO_SL Nicotiana tabacum cDNA, mRNA sequence [EH620340]	4293.68	3994.41	2359.57	4582.64	1	1	1	1	1	1	1	1
26	27	607	TTGGCAAGAACACTGTTTTTCTAGTTTTGACTCTTGAGCAAATATTGGCTTCCTTTATCA	1804	A_95_P182252	TA13168_4097	tc|Rep: Os01g0706500 protein - Oryza sativa subsp. japonica (Rice), complete [TC73853]	1073.16	456.47	2825.81	1493.78	1	1	1	1	1	1	0	0
26	28	0	TTCTGGAATGTCATCATAGCCCTCTGGCTCTATCCTCAGGATCATCATGAATTCTCTCAT	1806	A_95_P301428	A_95_P301428	Unknown	3.22875	0.814334	2.09519	0.915377	1	0	1	1	0	0	0	1
26	30	690	CCCCCCTCTTTCGAAACATAAAATTCCAAAATCCTTTAAGAATTTCAGAACTTGACTTGA	1809	A_95_P088473	BP530081	Unknown	358.644	333.518	2.68276	0.449616	1	1	1	1	1	1	1	1
26	31	1221	AGTATGTTCTGAGTGGTAATCTTTTGTGAATTATAAAGTAAAACCTGGGTTTAGGTTGCC	1811	A_95_P018561	TA14557_4097	tc|Rep: CONSTANS interacting protein 2b - Solanum lycopersicum (Tomato) (Lycopersicon esculentum), complete [TC51793]	25.0617	48.7651	73.672	497.491	1	1	1	1	0	1	1	1
26	32	322	TTTCACAATCAGTATGCTGCAGCTAGTGTTTCTGATCTCAGTTGTAACTTTGTGAGAAAT	1813	A_95_P082785	BP528589	Unknown	0	0	1.33787	0	0	0	1	0	0	0	0	0
26	33	494	GAGATTGTGTGCTTCAAGATTTTATAGCCACTTGTATAGTCTAGAAAGTGAAGAAAAGGG	1815	A_95_P036718	BP128807	Unknown	0	1.56	0	0	0	0	0	0	0	0	0	0
26	34	1091	TTCAGTCAGCGCAAGCTGGAAAATCCAATTGTGTGGTAACCAATATCAATAAATAAAAGT	1817	A_95_P291358	AB044153	gb|Nicotiana tabacum mRNA for peroxidase, complete cds, clone:NTPXC8.1 [AB044153]	0.664	0	3.54445	72.5318	0	0	1	1	0	0	1	1
26	35	277	TACAGCTGAACAGGAAAGTCTTGTCAGAATTGTCGATGCACGAACCATACAGCTTCAAGG	1819	A_95_P102157	FG640658	gb|TT-05_A21 K326 trichome library Nicotiana tabacum cDNA, mRNA sequence [FG640658]	735.65	277.206	188.496	104.662	1	1	1	1	1	1	1	1
26	36	486	ACTGCTCCGACAGCTAGTAGAACTAGAAGACAATTCTAATTTTTATGGAGGAATGAGGTT	1821	A_95_P307938	FG640175	gb|TT-47_L06 Burley21 trichome library Nicotiana tabacum cDNA, mRNA sequence [FG640175]	135.214	54.7084	28.7436	54.8758	1	1	1	1	1	1	1	1
26	37	500	ACACTGTAATGCTGCTGAAGTATTTATTTCTTGTATGAGATTCTTGTTTGGAGTGTTGTC	1823	A_95_P287943	BP530879	gb|BP530879 MAT005 Nicotiana tabacum cDNA clone BY23143, mRNA sequence [BP530879]	21.7882	76.7687	24.7378	25.4198	1	1	1	1	1	1	0	0
26	38	681	TGGTACATTAACCTGAGATCCTTGACAGTGTATAAAAGCGCAATGCCCAATCGTGTGAGG	1825	A_95_P216242	BP535366	gb|BP535366 MAT005 Nicotiana tabacum cDNA clone BY35206, mRNA sequence [BP535366]	1.651	2.23814	0	0	1	0	1	0	0	0	0	0
26	39	862	GCATATATTACCTCATGAGAGCTAGTGTTCAGATCACGCTCGTATATGAAACTGAGATGA	1827	A_95_P302153	FG167579	gb|AGN_RNC007xn13f1.ab1 AGN_RNC Nicotiana tabacum cDNA 5', mRNA sequence [FG167579]	0	0	0	0	0	0	1	1	0	0	1	1
26	40	171	ACCATACAATAACGAAGAGACCAAGGCGAGAACTACTACAGAATATAGACGGCACGTAGA	1829	A_95_P088878	BP530257	Unknown	14.0738	11.2451	0.219886	0.242792	1	1	1	1	0	0	1	1
26	41	658	GAATTCCTGTGTTTGGAACCAAAGTCGTCAGTGTTCAAACAGCAGTGGATGTATAATCCT	1831	A_95_P041341	BP130067	gb|BP130067 MAT001 Nicotiana tabacum cDNA clone BY1987, mRNA sequence [BP130067]	1.08	0.83875	3.14955	3.254	0	0	0	0	0	0	0	0
26	42	686	TATGGAAGATATTGAAGAAATATCTCGCTGGGTGGCACCCAATCTGCTTTCACAAAGGGA	1833	A_95_P116967	DV159734	Unknown	0	0	5.03095	3.55168	0	0	0	1	0	0	0	0
26	43	141	GGAGCTATATGGATGTGATTGTGAATTAAGACTGGTTCGCATTGAATCTATTAGTAGTAT	1835	A_95_P112332	CV020626	Unknown	129.172	230.423	82.4584	149.669	1	1	0	0	1	1	0	0
26	44	1168	TAATTGCATTGTGTATCTGCTTCAGGGAAAAAGAACGAACTAGATCAATAATTTCTGGCC	1837	A_95_P011461	AB036735	gb|Nicotiana tabacum NtADH mRNA for allyl alcohol dehydrogenase, complete cds [AB036735]	658.277	641.28	1615.3	208.421	1	1	0	1	1	1	0	0
26	45	76	ATTCAAGGCTGAGGTAAGGAGTAAACTAATAAGCAAAGGCTATAGAATTTGGGGAATTGT	1839	A_95_P242557	DQ460179	Unknown	17.5339	9.0861	2.37712	2.79224	1	1	1	1	1	0	1	1
26	46	815	CAGCAAGGAAATGAACCGAAATTACTCAGCTTGTTCAATTAGGTGGCTGTAGTGTTTTTT	1841	A_95_P023206	DV999772	gb|KL4B.103P15F.051103T7 KL4B Nicotiana tabacum cDNA clone KL4B.103P15, mRNA sequence [DV999772]	5.215	1.93633	231.476	1537.91	1	0	1	1	0	0	1	1
26	47	145	GTGAAGGATTTAGGGAACCTTATGTATTTAATTGACTCCTTAAGAGCTGAATATGAGTTG	1843	A_95_P147652	EB452169	Unknown	131.573	19.0814	4.76209	24.7713	1	1	1	1	1	1	1	1
26	48	527	TAACAGCAAAGAAAATAAACCGGCTTAGCCTTGCGATCGGGTGATCAATATATGCCCCTC	1845	A_95_P041671	BP130153	Unknown	4.14778	0.851	4.81714	16.6184	1	0	0	0	0	0	0	0
26	49	650	ATCTACTCCAATAGTTTTCTTGTTTGGGTCCCAATACTTGATCTTCCTAGGTAAATTCTC	1847	A_95_P061195	BP135201	Unknown	0.145	0	0	0	0	0	0	0	0	0	0	0
26	50	856	AGATTGAAGAACTTCCAGAAGTTGAACGTGCTTTTGTCCATCTTGATTATGAGTGTGATC	1849	A_95_P228929	EB424649	gb|KF8C.101C03F.051214T7 KF8 Nicotiana tabacum cDNA clone KF8C.101C03, mRNA sequence [EB424649]	4685.65	2270.36	11.2759	37.1938	1	1	1	1	1	1	1	1
26	51	782	ATTACATAGAGCGTGACACAGAGCTGTGGTCTTGGGTGCAATTTTCAGTTCAGAGCTACT	1851	A_95_P313108	FG165446	gb|AGN_RNC011xb24f1.ab1 AGN_RNC Nicotiana tabacum cDNA 5', mRNA sequence [FG165446]	4.615	0.00021	3.92485	14.4505	1	0	1	1	0	0	1	1
26	52	858	TTTACTCAGTTTCAGATGCTTACAAATAAAACCATTCCGCTATATAACTTACTCCCCCTC	1853	A_95_P002861	EB450730	gb|KT7C.108J04F.051219T7 KT7 Nicotiana tabacum cDNA clone KT7C.108J04, mRNA sequence [EB450730]	0.0375	0	261.415	1.84962	0	0	1	1	0	0	1	1
26	54	734	AGAATCTTCACTACCCATCTCAGAATTTGCTATTTCCTTTGACCTAGCATCAAAATTATC	1857	A_95_P128972	EB428742	tc|Rep: Chromosome chr8 scaffold_23, whole genome shotgun sequence - Vitis vinifera (Grape), partial (41%) [TC49260]	0	0	1.67116	3.08824	0	0	1	1	0	0	1	1
26	55	407	GCCTGAAAAGAACCTTGGGGAATTTTCTACGTCATCCAAATTATGTGGTTTCAAATATAT	1859	A_95_P018086	FG623230	gb|TOBESTR023F04 TOBEST cDNA library 1 Nicotiana tabacum cDNA 5', mRNA sequence [FG623230]	896.337	1305.22	2365.72	2750.01	1	1	1	1	1	1	1	1
26	56	422	GTATGAAAGGAAGCTGATTTGGGCTGTAACACGAACTTATCAATATATATCTCCTCTTTT	1861	A_95_P000051	FG625247	gb|TOBESTR046E09 TOBEST cDNA library 1 Nicotiana tabacum cDNA 5', mRNA sequence [FG625247]	176.433	271.645	13346.1	12482	1	1	0	0	1	1	0	0
26	57	833	GTCATGTGCTGTGTATATGATTTAAATATATGCTGCTCCTAGTTGAATATATGTGACAGC	1863	A_95_P246482	DW000120	gb|KL4B.104O17F.051104T7 KL4B Nicotiana tabacum cDNA clone KL4B.104O17, mRNA sequence [DW000120]	1.65	0	100.23	12.3358	0	0	0	0	0	0	0	0
26	58	452	GAGCCGAAACACTATATCCGCCTCTGGCTTTTGTGAATAAACGTATAATTAGCTTATGAA	1865	A_95_P154087	EB684248	Unknown	1.345	0.91	2.45148	780.993	0	0	0	0	0	0	0	0
26	59	803	TCAGAGGGGTAGTTTAACTTTTGACGAAATCCTACGTGAGACAGATTTCTTTTATGGGTT	1867	A_95_P195632	TA16159_4097	Unknown	1.755	1.70458	61.4736	80.1164	1	0	0	0	0	0	0	0
26	60	380	TCAACAGGCATTTTCCAACAGGGGAACAGCCCAAGCTAAATCTCTTGATGCAGCTATTGA	1869	A_95_P236074	BP134550	gb|BP134550 MAT001 Nicotiana tabacum cDNA clone BY6958, mRNA sequence [BP134550]	140.039	193.43	2.11533	2.93868	1	1	0	0	1	1	0	0
26	61	447	TCTGGCCTCTGCTGCTTGAAAAGCGTACAAAATTTTGTGACCTTCTTCACTATAGCCAAA	1871	A_95_P282353	AM789564	gb|AM789564 seedling library, SL Nicotiana tabacum cDNA clone nt002017040, mRNA sequence [AM789564]	22.0975	36.337	2.05835	2.04398	1	1	0	0	1	1	0	0
26	62	781	TTGAGGTTCATAATGCCATTTCTTTGCCAACCAATTTGGGTGTAATTTCAGTCAAGTGCA	1873	A_95_P012871	TA18107_4097	tc|Rep: Ran binding protein - Nicotiana benthamiana, complete [TC44128]	6.28333	4.585	113.449	228.161	0	1	0	0	0	0	0	0
26	63	334	TGTTGTAGGGATGTCTTTTGAAACCTGTACCTTTACAGAAAAGAGAAAGAAAAAGTCTGA	1875	A_95_P134582	EB437145	Unknown	166.583	78.4729	14.4179	42.4044	1	1	1	1	1	1	1	1
26	64	358	TGTATCAACAGGGAACGACTATGAAGTGGTAAAACAGAAAAGTAACTTCAGGTAGGGGGA	1877	A_95_P048451	BP131914	Unknown	12.2384	14.5342	1.67613	1.73206	1	1	1	1	1	0	1	1
26	65	382	CGGGAAATAACCAAAAAGATCCTTATGGTGAAACTGGCTGCCCGAGGATGCCTTAGAATT	1879	A_95_P049246	BP132114	Unknown	50.9052	4.79528	0.890544	1.21128	1	1	1	1	1	0	1	1
26	66	821	ATGTTATGATTCTGGTTATGTTTGAGGAGGAAGCTTTTATTAGAGTAACTTGGTGTTGGG	1881	A_95_P198832	EB424739	gb|KF8C.101G03F.051214T7 KF8 Nicotiana tabacum cDNA clone KF8C.101G03, mRNA sequence [EB424739]	320.997	749.85	42.6648	23.3375	1	1	1	1	1	1	1	1
26	67	735	GTGGCCAAATTCACTTGAAACTATCTGAGAATTTCCTTGTATATTAACTTCACTGAGATG	1883	A_95_P120142	DV999596	gb|KL4B.103H17F.051103T7 KL4B Nicotiana tabacum cDNA clone KL4B.103H17, mRNA sequence [DV999596]	35.4483	9.034	7360.85	4.22804	1	1	1	1	1	0	1	1
26	68	615	ACTCTGATAGAATAATGGATGTGAGATGTTATCTCCTGCGAGCATAAGATCTCTTGTGAT	1885	A_95_P019186	TA19579_4097	tc|Rep: OJ000223_09.9 protein - Oryza sativa subsp. japonica (Rice), partial (93%) [TC54671]	3.983	6.74687	7.86979	8.86244	0	1	1	1	0	0	1	1
26	69	366	GAGAGGTCTGAGATTGTTTTTTGGATTTCAACGATTGAGAGTTTCTTTTCTGTAATGGGA	1887	A_95_P091118	BP531217	Unknown	40.2275	18.7618	10.9437	20.5078	1	1	1	1	1	1	0	1
26	70	473	ATATTTTGATGCTTAGTGGAATTGGACCAAAGGCCGAGTTTGGAAAAGCGTGAATATCCC	1889	A_95_P039671	BP129616	tc|Rep: Chromosome chr9 scaffold_7, whole genome shotgun sequence - Vitis vinifera (Grape), partial (53%) [TC56421]	1.58666	0	5.58155	0	0	0	0	0	0	0	0	0
26	71	581	GTTTCATTCAATAATCGGTGCAATGACATTGTATTTTACTTCGTACCTTGTCTAAATCCC	1891	A_95_P212362	TA19818_4097	tc|Rep: Peptidyl-prolyl cis-trans isomerase - Vitis vinifera (Grape), complete [TC72144]	26.9568	15.7424	34.5661	10.6204	1	1	0	0	0	1	0	0
26	72	583	GAGCTTGGTGGGTCCTTGAGAGTTGTGGATTCTGCATTATCTGTTAACGCATAACAAAAT	1893	A_95_P046781	BP131484	tc|Rep: protein kinase family protein - Arabidopsis thaliana, partial (48%) [TC51224]	35.7037	25.7516	37.2092	5.7991	1	1	0	0	1	1	0	0
26	73	850	GGTGAGAGCTGAAAACGAGTCTGACATTTGATTGTTTATGAATAGAAAGAGATTTATCAG	1895	A_95_P281628	FG162559	gb|AGN_RNC016xo18r1.ab1 AGN_RNC Nicotiana tabacum cDNA 3', mRNA sequence [FG162559]	0.685	1.405	0	0	0	0	0	0	0	0	0	0
26	74	270	GCCCTATTTTACTGCTCATGTGACGTCTTTATCTTTTTCAGCTTATCAAGTCTGAGATAT	1897	A_95_P063360	BP135759	Unknown	0.59	0	0	1.99044	0	0	1	1	0	0	1	1
26	75	337	AATGTCCATGAAAAAATAGCATGGGTTTTCCTCTGATCACTATATCAAAGAGGCATTTGA	1899	A_95_P036043	BP128626	tc|Rep: Chromosome chr7 scaffold_44, whole genome shotgun sequence - Vitis vinifera (Grape), partial (9%) [TC74418]	8.13357	0.90375	5.88599	5.57464	1	0	1	1	0	0	1	1
26	76	425	ATTGACGTGATATTTGATCGGAATGCATTTAATGCTATCCATCCATTACAACGACAAGAA	1901	A_95_P281713	AM831557	gb|AM831557 DL, diurnal library Nicotiana tabacum cDNA clone nt005004054, mRNA sequence [AM831557]	0	0	0	0	0	0	0	0	0	0	0	0
26	77	768	GGAGCTCGTATTGCACTTTGTGGGATGATATCCGAGTACAACAAGGTTTGGACAGAAAGA	1903	A_95_P295973	EB449118	gb|KT7C.101P04F.051216T7 KT7 Nicotiana tabacum cDNA clone KT7C.101P04, mRNA sequence [EB449118]	2474.82	2412.16	574.17	175.683	1	1	0	0	1	1	0	0
26	78	854	ATACCTCGGACTGGGCTCGAATACGAGCTTGACAAGCAAGAAATAAAGACAGATGTGATG	1905	A_95_P294288	FG159424	gb|AGN_RNC022xf24f1.ab1 AGN_RNC Nicotiana tabacum cDNA 5', mRNA sequence [FG159424]	0.696665	2.38	0.070984	0	0	0	1	1	0	0	1	1
26	79	812	ACCGTGACTGAACAACGCTGTGTAATGCTTTTTTGTAATGTTGCGGTCTTTGTTTGTCCG	1907	A_95_P208762	DV158950	gb|KG9B.005A13F.050721T7 KG9B Nicotiana tabacum cDNA clone KG9B.005A13, mRNA sequence [DV158950]	9.87334	4.445	23.0938	11.9846	1	0	0	0	0	0	0	0
26	80	391	GAGGAGACAGAGATGATACCAACTCTCCCAATGTACTTTACGTTTAATTTTCTATGTACG	1909	A_95_P026231	TA19828_4097	Unknown	7.28728	1.31625	7.8947	4.98167	1	0	1	1	0	0	1	1
26	81	712	GTTCATGTGCTTTCTGGCATTCTGAGGTAATTCATTTGGTTTTCATCTAAAGACTGTATA	1911	A_95_P196962	TA16457_4097	tc|Rep: Acyltransferase family protein - Cytophaga hutchinsonii (strain ATCC 33406 / NCIMB 9469), partial (5%) [TC53870]	357.17	588.62	810.786	2073.32	1	1	1	1	1	1	1	1
26	82	337	CAATTTCATCCGAAAGATAGTTGTTGATGGCCTCTTAGCTGCGGGATATGGTGCTTCAAT	1913	A_95_P087818	BP529887	tc|Rep: Chromosome chr7 scaffold_31, whole genome shotgun sequence - Vitis vinifera (Grape), partial (48%) [TC56478]	6.57273	4.51714	8.77769	78.1624	1	1	0	0	0	0	0	0
26	83	241	CATTCGAGAAGTATCAGATTTAGCCTTGTACAAGCTGTCTTTACAAGGGACCTAGAACAC	1915	A_95_P041246	BP130045	Unknown	0	0	0	0	0	0	0	0	0	0	0	0
27	3	853	AAATGAGCCTCAGCTGTCTAGACAGTAGCCCTTATACGACTCCTCAATTCATGTACAGCT	1917	A_95_P292968	FG170499	gb|AGN_RNC002xf16r1.ab1 AGN_RNC Nicotiana tabacum cDNA 3', mRNA sequence [FG170499]	4.215	2.59	0.380555	0	1	0	1	1	0	0	1	1
27	4	889	AGATTGTACTATGTCTTCACTACTTTTACTCGTTTAGGACGCTCTTCTTTACCTCCCACT	1919	A_95_P002686	TA16768_4097	tc|Rep: Arabinogalactan protein - Nicotiana alata (Winged tobacco) (Persian tobacco), complete [TC42553]	0	1.13	1405.43	1231.17	0	0	0	1	0	0	0	0
27	5	609	GATCTTTCTTGTTATCCTATTGGAGGACTCCTTGTCCTTAGCCCTTACATATTTCCTCTC	1921	A_95_P005661	BP135047	Unknown	0	0	1.12176	1.00415	0	0	1	1	0	0	1	1
27	6	697	AGGCTGTAGATTAGCTTCCCTCTTTCCAGATTCAAGTTTTGGAAATGTCTAATATCTCAT	1923	A_95_P252504	EH624272	gb|CHO_SL003xf03f1.ab1 CHO_SL Nicotiana tabacum cDNA, mRNA sequence [EH624272]	1.61	0.340001	21.4117	23.9894	0	0	1	1	0	0	1	1
27	7	108	CTCAGCGGGCTATGTTATATATGAATAGTGGACCATTAAGACCATTTTATACAGGATAAT	1925	A_95_P142752	EB446162	tc|Rep: Chromosome chr13 scaffold_17, whole genome shotgun sequence - Vitis vinifera (Grape), partial (20%) [TC60389]	98.9005	40.4945	64.3284	125.322	1	1	1	1	1	1	1	1
27	8	851	TCCCTAGTCTTGTTCTTTCGAGATGTAAAACGTTAACTATCCTAAGAGTTTGTGTCTTTG	1927	A_95_P115397	DV157577	tc|Rep: Hypocotil specific - Daucus carota (Carrot), partial (37%) [TC59340]	0	0	9.13376	3.80845	0	0	1	0	0	0	1	0
27	9	346	GATGAAAAAAGGATAGTTTTCGAGCTGATTTATGGGGGATTTTCGTGTTAGTTTCCGCCG	1929	A_95_P276843	AM804121	gb|AM804121 DL, diurnal library Nicotiana tabacum cDNA clone nt005147005, mRNA sequence [AM804121]	8.04165	4.8451	1.82114	2.36718	1	1	1	1	0	0	1	1
27	11	771	GTTCAAAAAGCCCATCCATCTCTTTCAACTGAAGATGGTTCGTGGTTTCTGTATATTTTC	1933	A_95_P254174	EB449045	gb|KT7C.101L17F.051216T7 KT7 Nicotiana tabacum cDNA clone KT7C.101L17, mRNA sequence [EB449045]	812.841	357.755	48.2015	136.898	1	1	1	1	1	1	1	1
27	12	449	TGTCCTGTTTAACTTCTGGTCTTCTGCACGCTCAATATTGCTATAACACTTGTTAATTTG	1935	A_95_P152562	EB682890	tc|Rep: Chromosome chr7 scaffold_31, whole genome shotgun sequence - Vitis vinifera (Grape), partial (28%) [TC48916]	84.8123	41.8817	148.639	299.89	1	1	1	1	1	1	1	1
27	13	590	CAGAAAGAAGGATAAAATTTGGCCTAAGAGCAATGCAAATGCTGTTTGATAGGATAATGG	1937	A_95_P038511	BP129290	Unknown	5.09438	1.73	0	0	1	0	1	1	0	0	1	1
27	14	434	AAGAAAACCCTGTAAGCCTAAAGGGGATAACCAAGTGGGGGCTTTAAATTGGATGCCTTA	1939	A_95_P147762	EB643443	Unknown	49.7359	25.316	1.77465	1.51273	1	1	1	1	1	1	1	1
27	15	192	ATACGTGGCACCAAATACAAAAGTTTTTTACAAGAAGATTGAGGCCTAGGCGCTAGAATT	1941	A_95_P044736	BP130960	Unknown	4.41416	0.135	0	0	1	0	1	1	0	0	1	1
27	16	293	CTTAACGTAGCCAGAACATGCATATATACTGCGTATAACTTCAACCAAAACTTACTATCA	1943	A_95_P312473	FG150063	gb|AGN_RNC114xo18f1.ab1 AGN_RNC Nicotiana tabacum cDNA 5', mRNA sequence [FG150063]	0.508335	0.808334	0	0	0	0	1	1	0	0	1	1
27	17	682	GTTAGTCGGTTAGAGGAGTATAAAATACATACAACACTCATTTGTATCAGTAGAGTTTCG	1945	A_95_P043756	BP130698	Unknown	3.04428	0.99	2.75261	3.21019	1	0	1	1	0	0	0	0
27	18	679	GTACAAAATTCAAGGTTGTTCACCTAAACTAGTCGAGGCATTTTTTGATTACAGATGGAA	1947	A_95_P286458	FG640556	gb|TT-03_E01 K326 trichome library Nicotiana tabacum cDNA, mRNA sequence [FG640556]	19.5554	27.1828	11.8178	14.2337	1	1	1	1	0	1	1	1
27	19	159	GTAACTTAATTCTCACTCCATCACAAGGCTCTTTCCGAAATACCAAAAAATCGTATTTGG	1949	A_95_P097413	BP534033	tc|Rep: Chromosome chr8 scaffold_115, whole genome shotgun sequence - Vitis vinifera (Grape), partial (18%) [TC72959]	26.0967	56.0331	31.693	102.743	1	1	0	0	0	1	0	0
27	20	403	CTTGCAATCTTCTTTGAATTCCTTGTAACTATAGGAAGACGGAGGAAACATGCTTTCATT	1951	A_95_P282578	AM839717	gb|AM839717 seedling library, SL Nicotiana tabacum cDNA clone nt002248071, mRNA sequence [AM839717]	0	0.192	2.84856	0	0	0	0	1	0	0	0	1
27	21	657	TTTGTTGTTGTGGTCGAGTTAACCAATGATGATTGGGAGTGGGAGACCCTTCTACTTGGT	1953	A_95_P239144	FG164149	gb|AGN_RNC013xk18f1.ab1 AGN_RNC Nicotiana tabacum cDNA 5', mRNA sequence [FG164149]	4.895	2.91979	1724.55	2556.7	1	1	0	0	0	0	0	0
27	23	840	AATATCCCGAGAAATGTCTAATATGCTACCTCAGCAGAGTTCCTTGTTTCTGTGACTGCC	1956	A_95_P310763	FG158787	gb|AGN_RNC023xh19f1.ab1 AGN_RNC Nicotiana tabacum cDNA 5', mRNA sequence [FG158787]	0	0.888335	4.0565	7.14808	0	0	1	1	0	0	1	1
27	24	443	ATGGAGGTTGGACTTGAACCATAATAAAATTTATGGGAATCTTCCAGCAGCTATAACGAA	1958	A_95_P080920	BP528129	tc|Rep: Polygalacturonase inhibitor precursor - Actinidia deliciosa (Kiwi), partial (62%) [TC56146]	1.67	0	42.4523	113.136	0	0	1	1	0	0	1	1
27	25	745	TATAGCAGCATTTTGGACCTTAACTTTGAGATTCATATGATTCGCACATCGGTACCAGCG	1960	A_95_P145987	EB449801	Unknown	21.89	17.5727	6.94109	92.9621	0	1	1	1	0	1	1	1
27	26	725	CCGATGAAGAAAAGGGAATATAGTCCTGTTTAATTATTGTCTTCAGGGCATAATTGGAAA	1962	A_95_P131107	EB431244	tc|Rep: DEAD-box ATP-dependent RNA helicase 47 - Arabidopsis thaliana (Mouse-ear cress), partial (71%) [TC52364]	2.855	1.155	7.49625	2.61498	1	0	1	1	0	0	1	1
27	27	852	AATAGGATCACTTGCTTGGATGAGTCTTACTCTACATCAGTAGCTGTAGCATCTCCACGC	1964	A_95_P243832	FG165560	gb|AGN_RNC011xl18r1.ab1 AGN_RNC Nicotiana tabacum cDNA 3', mRNA sequence [FG165560]	1.00625	0	0.129789	0	0	0	1	1	0	0	1	1
27	28	411	TTGGGGGACTGTGAACTGGCTTGTTTTGTGTAGACCTGATGCCTCTGTTAATTTAAATAG	1966	A_95_P242207	AM803627	gb|AM803627 seedling library, SL Nicotiana tabacum cDNA clone nt002334084, mRNA sequence [AM803627]	146.733	351.507	121.903	121.442	1	1	1	1	1	1	1	1
27	29	836	TTCTGTGGATCTAGCCATGTTAGCTGGCTTAGACCCCGTTGGAGTAATATGCGAAATTGT	1968	A_95_P285353	EB441485	gb|KN6B.109F03F.060106T7 KN6B Nicotiana tabacum cDNA clone KN6B.109F03, mRNA sequence [EB441485]	3.78	0.463	22.5943	28.2497	0	0	1	1	0	0	1	1
27	31	543	ATACTTCTATTTGAACACACGGTAGTTACGCTGATATCCTAGACTATTAGAAATCTACGC	1971	A_95_P004951	EH665536	gb|23.2C12 Transformed tobacco Lambda Zap II library Nicotiana tabacum cDNA 5', mRNA sequence [EH665536]	4.63429	0	0	9.65931	1	0	1	1	0	0	1	1
27	32	713	ATAGCCCAAATGGTTTTGTACAAGAAAAACAAGAGTGACAGTTCTAGTTCAAGTGATCAA	1973	A_95_P255924	FG199324	gb|AGN_PNL228cf1_f8.trimmed.seq AGN_PNL Nicotiana tabacum cDNA 5', mRNA sequence [FG199324]	3.037	2.83167	11.1515	4.66935	1	1	0	0	0	0	0	0
27	33	189	GTCTTATTAAGGACGGTCTCAAACCTCAATCGGATTGCATGCTTGCTCGCTACAATGATC	1975	A_95_P155272	FG638324	gb|TT-47_B22 Samsun trichome library Nicotiana tabacum cDNA, mRNA sequence [FG638324]	31.685	24.6327	868.832	1.1734	1	1	1	1	0	1	1	0
27	34	857	TTGGTACTTTGATAGAGCAGAGTTTCATCAATACATAGACCCATACCCTTGTGGTAGAGA	1977	A_95_P269526	EB425199	gb|KF8C.102K21F.051214T7 KF8 Nicotiana tabacum cDNA clone KF8C.102K21, mRNA sequence [EB425199]	0.389	0.786666	0.208518	0	0	0	1	1	0	0	1	1
27	35	1052	CGCAGTTTCTAGCGCTGTGTCAATGATCTTTGCTCTCCAGTTTTATAAATAAATCTTTTA	1979	A_95_P192222	TA15405_4097	Unknown	380.782	425.986	380.408	2000.16	1	1	0	0	1	1	0	0
27	36	462	TGATTCGCAAATTTGATTCCAGAGGTACTGGTTCGGTAAGCAAAGCGGCCAATGCAAGTT	1981	A_95_P281243	AM823286	gb|AM823286 seedling library, SL Nicotiana tabacum cDNA clone nt002088061, mRNA sequence [AM823286]	1.2625	0	0	0	0	0	1	1	0	0	1	1
27	37	246	GTCGCTCTTCAGAGCTGTATCAAGGCAAATCCTAACGCATTTTCAAAGGACATCCTAGAG	1983	A_95_P069290	BP530854	gb|BP530854 MAT005 Nicotiana tabacum cDNA clone BY23117, mRNA sequence [BP530854]	48.8204	51.4288	4.59588	12.1672	1	1	1	1	1	1	1	1
27	38	796	GATCCTGTATGAATGCTAAATGCCTCGTACATCAAGCTGCCCTTTTAATCTATAAAATTA	1985	A_95_P028561	X97945	gb|N.tabacum mRNA for zinc finger protein, BBF2aO [X97945]	104.028	132.464	3.34689	4.68569	1	1	0	1	1	1	0	1
27	39	652	AACTGCTGTTACGCTGAATAGCTGAACTGTGGAGTAATACTAATGTTTCTGGCTTTAGAA	1987	A_95_P266306	FG636446	gb|TT-15_K03 Samsun trichome library Nicotiana tabacum cDNA, mRNA sequence [FG636446]	17.2575	21.91	19.4236	27.7272	1	1	1	1	0	1	1	1
27	40	800	TAAAAGAGATCTCTCATGAAGGCCAAATAGTAGCGCTCAGGGAGATGTACTTCTGCTGAA	1989	A_95_P285378	FG135249	gb|AGN_ELP011xi10f1.ab1 AGN_ELP Nicotiana tabacum cDNA 5', mRNA sequence [FG135249]	1.35786	1.25167	0.424577	0	0	0	1	1	0	0	0	0
27	41	707	TGATCAGAAAGAGCATGTTATTCCTGCTGCATATGTAGAGAAACTACTTCGCCAGAGCTC	1991	A_95_P125912	EB425044	tc|Rep: Chromosome chr6 scaffold_3, whole genome shotgun sequence - Vitis vinifera (Grape), partial (15%) [TC48151]	0.215	0	4.92252	5.52525	0	0	1	1	0	0	1	1
27	42	263	TGAACACAAAGACTTTTATGAATCCATTGCTCTTGATAAGAGCAGTCGATTAGTGGTTGT	1993	A_95_P093343	BP532226	Unknown	0.214445	0	0	0	0	0	1	1	0	0	1	1
27	43	373	CTAAGTCTGGTATTTAAGTGAATAAGAATCACTATCCTCAAATTTCGACGGTTACAGTTG	1995	A_95_P156302	FG168649	gb|AGN_RNC005xj05f1.ab1 AGN_RNC Nicotiana tabacum cDNA 5', mRNA sequence [FG168649]	0.395	0.370667	4.17311	7.55435	0	0	1	1	0	0	1	1
27	44	1283	GCAACTATCTCGTTATGTAATAAACTGTCTGTTTGTCTAAATTGTGCTGAATGTTTCTCG	1997	A_95_P201377	TA17410_4097	tc|Rep: Chromosome chr11 scaffold_13, whole genome shotgun sequence - Vitis vinifera (Grape), partial (36%) [TC45780]	1.16	0	20.9347	86.4125	0	0	1	1	0	0	1	1
27	45	3121	GGTTTACTTCACCAAAATGAACTGTAATCTCATTGTTGGCTCAATGGAATATCAAGTTTC	1999	A_95_P239934	X59016	gb|N.tabacum mRNA for phosphoenolpyruvate carboxylase [X59016]	2448.34	1808.67	313.057	46.1138	1	1	1	1	1	1	0	1
27	46	681	GAAAAGGGAACTTCTGCAACAACTGGTCAGTTGACAAACGTGAGTAGGTACGATGAAAGG	2001	A_95_P063270	BP135732	Unknown	2.52	3.73923	0.145073	0.31589	1	0	1	1	0	0	1	1
27	47	42	TATGTTGTGGATTAAACTTTTGTTGAGATTTCTAAGTGTTAATCTGCAATGGGGTACGTG	2003	A_95_P031561	EB445604	tc|Rep: Chromosome chr18 scaffold_1, whole genome shotgun sequence - Vitis vinifera (Grape), partial (87%) [TC61134]	715.856	1512.59	53.1931	25.7242	1	1	1	1	1	1	1	1
27	48	365	TGGAACTTTTGAATACCATTGCACCTAAGGAAGAGAGGGTGTTTGCTGTAGGGCATGATT	2005	A_95_P111727	FS434922	gb|FS434922 normalized full-length tobacco cDNA library Nicotiana tabacum cDNA clone TBK02GR0094_3_E08 5', mRNA sequence [FS434922]	4.46	4.28361	76.8262	0.705978	1	0	1	0	0	0	1	0
27	49	428	TGCTTTATCCTAGGATAACTTATTCTGGGATAACTATTCCAATCATCTGGCAGGTACAAG	2007	A_95_P001996	BP135244	Unknown	0	0	0	0	0	0	0	0	0	0	0	0
27	50	371	CATGGCTGATGAAGTCGTAACACTCAGTAAAATGACTTTTCACTCTTTTAACAAAAAACC	2009	A_95_P113502	CV021165	Unknown	0.4175	0	0.53517	2.15931	0	0	1	1	0	0	0	1
27	51	739	ACATTGCAAAAGTACAGCTGTAAACCTTGAAATGGGTCCCTTTGTGACAATGTGACATTC	2011	A_95_P282663	FG138133	gb|AGN_ELP002xb19f1.ab1 AGN_ELP Nicotiana tabacum cDNA 5', mRNA sequence [FG138133]	4.468	0	0	1.06976	0	0	1	1	0	0	0	1
27	52	450	GGCACCAGAATAAGAAAGATATCTCCAAAGTGGCACAACTATACTTTTCAAATATAACTC	2013	A_95_P073575	BP526244	Unknown	11.2393	8.035	0	0	1	1	1	1	0	0	1	1
[truncated: 41,866 more rows]

## Sheet: Legend
Legend for DC columns
[truncated: 2 more rows]
